# Supplementary material for: BORIS/CTCFL epigenetically reprograms clustered CTCF binding sites into alternative transcriptional start sites
Source: Genome Biol. 2024 Jan 31;25:40. doi: 10.1186/s13059-024-03175-0 (PMC10832218; doi:10.1186/s13059-024-03175-0)
Supplement: Supplementary file 3 — Additional file 3: Supplementary Table S2. The overlapping of BORIS binding sites identified in K562 cells with CAGE-seq data obtained from both K562 and testes samples. [file 13059_2024_3175_MOESM3_ESM.xlsx]

## Sheet: TableS2a
K562_CAGEs_TSSs						hTestes_CAGEs_TSSs						BORIS ChIP-seq peaks in K562 (extended to 1kb from summit)			BORIS ChIP-seq peaks in K562					RefGenes
chr	start	end	q-value (-log10)*10	Summit	Tags per 2 million	chr	start	end	q-value (-log10)*10	Summit	Tags per 2 million	chr	start	end	chr	start	end	q-value (-log10)*10	Summit	chr	start	end	Gene	Strand	Description
chr22	22901204	22901716	1192	22901545	7451	chr22	22901224	22901875	657	22901611	484	chr22	22901209	22902209	chr22	22901436	22902206	2763	22901709	chr22	22899755	22911007	LOC648691	+	n/a
chr22	22901204	22901716	1192	22901545	7451	chr22	22901224	22901875	657	22901611	484	chr22	22901209	22902209	chr22	22901436	22902206	2763	22901709	chr22	22888122	22903696	PRAME	-	melanoma antigen preferentially expressed in tumors
chr22	22901204	22901716	1192	22901545	7451	chr22	22901224	22901875	657	22901611	484	chr22	22901209	22902209	chr22	22901436	22902206	2763	22901709	chr22	22888122	22903550	PRAME	-	melanoma antigen preferentially expressed in tumors
chr22	22899812	22900283	717	22899998	6813	chr22	22899811	22900279	535	22899990	145	chr22	22899410	22900410	chr22	22899751	22899982	90	22899910	chr22	22899755	22911007	LOC648691	+	n/a
chr22	22899812	22900283	717	22899998	6813	chr22	22899811	22900279	535	22899990	145	chr22	22899410	22900410	chr22	22899751	22899982	90	22899910	chr22	22888122	22903696	PRAME	-	melanoma antigen preferentially expressed in tumors
chr22	22899812	22900283	717	22899998	6813	chr22	22899811	22900279	535	22899990	145	chr22	22899410	22900410	chr22	22899751	22899982	90	22899910	chr22	22888122	22903550	PRAME	-	melanoma antigen preferentially expressed in tumors
chr22	19467409	19467669	566	19467560	5484	chr22	19466987	19467672	319	19467502	131	chr22	19467047	19468047	chr22	19467410	19467882	723	19467547	chr22	19465413	19510135	CDC45	+	cell division control protein 45 homolog isoform 1
chr22	19467409	19467669	566	19467560	5484	chr22	19466987	19467672	319	19467502	131	chr22	19467047	19468047	chr22	19467410	19467882	723	19467547	chr22	19465415	19510135	CDC45	+	cell division control protein 45 homolog isoform 2
chr22	19467409	19467669	566	19467560	5484	chr22	19466987	19467672	319	19467502	131	chr22	19467047	19468047	chr22	19467410	19467882	723	19467547	chr22	19435463	19468738	UFD1L	-	ubiquitin fusion degradation protein 1 homolog isoform B
chr22	19467409	19467669	566	19467560	5484	chr22	19466987	19467672	319	19467502	131	chr22	19466632	19467632	chr22	19467036	19467275	106	19467132	chr22	19465413	19510135	CDC45	+	cell division control protein 45 homolog isoform 1
chr22	19467409	19467669	566	19467560	5484	chr22	19466987	19467672	319	19467502	131	chr22	19466632	19467632	chr22	19467036	19467275	106	19467132	chr22	19465415	19510135	CDC45	+	cell division control protein 45 homolog isoform 2
chr22	19467409	19467669	566	19467560	5484	chr22	19466987	19467672	319	19467502	131	chr22	19466632	19467632	chr22	19467036	19467275	106	19467132	chr22	19435463	19468738	UFD1L	-	ubiquitin fusion degradation protein 1 homolog isoform B
chr20	56099689	56100228	717	56100123	3693	chr20	56099692	56100203	298	56100044	119	chr20	56099650	56100650	chr20	56099708	56100280	1229	56100150	chr20	56070223	56102154	CTCFL	-	transcriptional repressor CTCFL
chr20	56099689	56100228	717	56100123	3693	chr20	56099692	56100203	298	56100044	119	chr20	56100072	56101072	chr20	56100420	56100714	621	56100572	chr20	56070223	56102154	CTCFL	-	transcriptional repressor CTCFL
chr1	207818408	207818826	1208	207818571	2847	chr1	207818475	207818698	85	207818550	18	chr1	207817894	207818894	chr1	207818282	207818496	196	207818394	chr1	207816457	207899036	CR1L	+	complement component receptor 1-like protein precursor
chr7	119547140	119547451	342	119547279	2822	chr7	119547204	119547490	442	119547364	32	chr7	119546379	119547379	chr7	119546759	119546978	122	119546879	.	-1	-1	.	.	.
chr16	1921899	1922193	1062	1922079	2494	chr16	1921864	1922203	1270	1922025	370	chr16	1921544	1922544	chr16	1921810	1922295	1244	1922044	chr16	1881983	1924179	C16orf73	-	uncharacterized protein C16orf73 isoform 1
chr16	1921899	1922193	1062	1922079	2494	chr16	1921864	1922203	1270	1922025	370	chr16	1921544	1922544	chr16	1921810	1922295	1244	1922044	chr16	1881988	1924102	C16orf73	-	uncharacterized protein C16orf73 isoform 2
chr1	242011172	242011736	773	242011636	2407	chr1	242011191	242011773	698	242011618	271	chr1	242010816	242011816	chr1	242011090	242011453	288	242011316	chr1	242010032	242055241	EXO1	+	exonuclease 1 isoform a
chr1	242011172	242011736	773	242011636	2407	chr1	242011191	242011773	698	242011618	271	chr1	242010816	242011816	chr1	242011090	242011453	288	242011316	chr1	242009492	242055241	EXO1	+	exonuclease 1 isoform b
chr7	12442889	12443849	1212	12443393	2163	chr7	12443017	12443566	555	12443399	27	chr7	12442799	12443799	chr7	12443117	12443526	2133	12443299	chr7	12368508	12445852	VWDE	-	von Willebrand factor D and EGF domain-containing protein precursor
chr2	108363187	108363411	270	108363250	1975	chr2	108363197	108363412	126	108363321	104	chr2	108363331	108364331	chr2	108363675	108364345	976	108363831	.	-1	-1	.	.	.
chr18	47901339	47901773	1528	47901525	1902	chr18	47901315	47901738	1334	47901500	323	chr18	47900851	47901851	chr18	47901263	47901484	153	47901351	chr18	47899391	47922538	SKA1	+	spindle and kinetochore-associated protein 1
chr5	79950149	79950352	172	79950308	1889	chr5	79950107	79950394	383	79950261	394	chr5	79950168	79951168	chr5	79950501	79950815	573	79950668	chr5	79920044	79952800	DHFR	-	dihydrofolate reductase
chr5	79950149	79950352	172	79950308	1889	chr5	79950107	79950394	383	79950261	394	chr5	79950168	79951168	chr5	79950501	79950815	573	79950668	chr5	79948293	80174634	MSH3	+	DNA mismatch repair protein Msh3
chrX	134975331	134976075	931	134975513	1878	chrX	134975333	134976067	610	134975907	126	chrX	134975290	134976290	chrX	134975427	134975931	667	134975790	chrX	134973784	134997220	SAGE1	+	sarcoma antigen 1
chr1	52869826	52870134	944	52869965	1798	chr1	52869911	52870812	532	52870334	231	chr1	52870082	52871082	chr1	52870312	52870785	1182	52870582	chr1	52836500	52872143	ORC1	-	origin recognition complex subunit 1 isoform 1
chr1	52869826	52870134	944	52869965	1798	chr1	52869911	52870812	532	52870334	231	chr1	52870082	52871082	chr1	52870312	52870785	1182	52870582	chr1	52868218	52885992	PRPF38A	+	pre-mRNA-splicing factor 38A
chr1	212209075	212209364	947	212209233	1651	chr1	212208605	212209517	1127	212209111	1172	chr1	212208155	212209155	chr1	212208388	212208849	1535	212208655	chr1	212206918	212280187	DTL	+	denticleless protein homolog
chr1	212209075	212209364	947	212209233	1651	chr1	212208605	212209517	1127	212209111	1172	chr1	212208155	212209155	chr1	212208388	212208849	1535	212208655	chr1	212111740	212211002	INTS7	-	integrator complex subunit 7 isoform 4
chr10	70231431	70231743	1329	70231560	1546	chr10	70231450	70231757	743	70231585	92	chr10	70231268	70232268	chr10	70231660	70231865	306	70231768	chr10	70171820	70233730	DNA2	-	DNA2-like helicase
chr16	81040788	81041062	780	81040893	1514	chr16	81040074	81041078	1016	81040366	930	chr16	81040546	81041546	chr16	81040838	81041229	1430	81041046	chr16	81038102	81067090	CENPN	+	centromere protein N isoform 2
chr16	81040788	81041062	780	81040893	1514	chr16	81040074	81041078	1016	81040366	930	chr16	81040546	81041546	chr16	81040838	81041229	1430	81041046	chr16	81038102	81068709	CENPN	+	centromere protein N isoform 1
chr16	81040788	81041062	780	81040893	1514	chr16	81040074	81041078	1016	81040366	930	chr16	81040546	81041546	chr16	81040838	81041229	1430	81041046	chr16	81038102	81058487	CENPN	+	centromere protein N isoform 3
chr16	81040788	81041062	780	81040893	1514	chr16	81040074	81041078	1016	81040366	930	chr16	81040546	81041546	chr16	81040838	81041229	1430	81041046	chr16	81007698	81042502	CMC2	-	COX assembly mitochondrial protein 2 homolog
chr1	147874667	147875419	255	147875041	1417	chr1	147874590	147874882	268	147874732	11	chr1	147874082	147875082	chr1	147874409	147874708	449	147874582	.	-1	-1	.	.	.
chr1	206138425	206138756	810	206138595	1406	chr1	206138379	206138956	519	206138746	156	chr1	206138139	206139139	chr1	206138539	206138713	87	206138639	chr1	206136910	206157074	FAM72A	+	protein FAM72A
chr12	74686161	74686457	680	74686287	1406	chr12	74685987	74686688	726	74686292	87	chr12	74685792	74686792	chr12	74686135	74686421	85	74686292	chr12	74524955	74688411	LOC100507377	-	n/a
chr16	89778249	89778501	449	89778426	1308	chr16	89778145	89778498	194	89778311	11	chr16	89777897	89778897	chr16	89778250	89778858	1062	89778397	chr16	89771540	89789394	C16orf7	-	uncharacterized protein C16orf7
chr16	89778249	89778501	449	89778426	1308	chr16	89778145	89778498	194	89778311	11	chr16	89777897	89778897	chr16	89778250	89778858	1062	89778397	chr16	89776263	89786573	LOC100128881	+	n/a
chr7	84509482	84509955	892	84509823	1264	chr7	84509565	84510276	491	84509773	90	chr7	84509557	84510557	chr7	84509660	84510350	2518	84510057	.	-1	-1	.	.	.
chr1	26185649	26185967	1170	26185780	1186	chr1	26185652	26185972	839	26185821	265	chr1	26185364	26186364	chr1	26185684	26186091	1147	26185864	chr1	26158496	26187848	C1orf135	-	uncharacterized protein C1orf135
chr7	152372984	152373277	971	152373140	1183	chr7	152372992	152373308	1018	152373174	168	chr7	152372536	152373536	chr7	152372859	152373433	523	152373036	chr7	152341586	152375250	XRCC2	-	DNA repair protein XRCC2
chr14	106938140	106938764	1032	106938603	1163	chr14	106938159	106938758	561	106938599	122	chr14	106938757	106939757	chr14	106939076	106939401	219	106939257	chr14	106936454	106953529	LINC00221	+	n/a
chr14	106938140	106938764	1032	106938603	1163	chr14	106938159	106938758	561	106938599	122	chr14	106938014	106939014	chr14	106938145	106938741	1453	106938514	chr14	106936454	106953529	LINC00221	+	n/a
chrX	49460365	49460621	624	49460469	1144	chrX	49460230	49460625	440	49460429	91	chrX	49459528	49460528	chrX	49459743	49460225	292	49460028	chrX	49450053	49462596	PAGE1	-	G antigen family B member 1
chr1	47779500	47779888	1361	47779695	1063	chr1	47779574	47779900	765	47779736	98	chr1	47779282	47780282	chr1	47779633	47779916	249	47779782	chr1	47713810	47781819	STIL	-	SCL-interrupting locus protein isoform 1
chr16	2867205	2867875	696	2867401	976	chr16	2867202	2868067	654	2867390	295	chr16	2867400	2868400	chr16	2867574	2868079	493	2867900	chr16	2865163	2873718	PRSS21	+	testisin isoform 1 precursor
chr16	2867205	2867875	696	2867401	976	chr16	2867202	2868067	654	2867390	295	chr16	2866733	2867733	chr16	2866992	2867525	5377	2867233	chr16	2865163	2873718	PRSS21	+	testisin isoform 1 precursor
chr3	48229263	48229943	687	48229767	927	chr3	48229071	48229941	498	48229472	132	chr3	48229078	48230078	chr3	48229065	48229819	449	48229578	chr3	48196667	48231801	CDC25A	-	M-phase inducer phosphatase 1 isoform a
chr3	48229263	48229943	687	48229767	927	chr3	48229071	48229941	498	48229472	132	chr3	48229690	48230690	chr3	48230081	48230328	244	48230190	chr3	48196667	48231801	CDC25A	-	M-phase inducer phosphatase 1 isoform a
chr15	30918269	30918876	740	30918402	902	chr15	30917508	30918705	875	30918424	719	chr15	30917941	30918941	chr15	30918209	30918631	1164	30918441	chr15	30916878	30933013	ARHGAP11B	+	rho GTPase-activating protein 11B
chr15	30918269	30918876	740	30918402	902	chr15	30918842	30919106	61	30918972	10	chr15	30917941	30918941	chr15	30918209	30918631	1164	30918441	chr15	30916878	30933013	ARHGAP11B	+	rho GTPase-activating protein 11B
chr1	143912871	143913169	841	143912996	886	chr1	143912643	143913230	514	143912853	156	chr1	143912459	143913459	chr1	143912886	143913060	91	143912959	chr1	143894451	143915143	FAM72D	-	protein FAM72D
chr5	12574938	12575208	567	12575078	871	chr5	12574526	12575167	589	12574725	69	chr5	12574425	12575425	chr5	12574556	12575128	521	12574925	chr5	12572968	12807295	TAG	+	n/a
chr7	150705912	150706462	593	150706082	857	chr7	150706014	150706222	91	150706102	9	chr7	150705457	150706457	chr7	150705701	150706286	3932	150705957	chr7	150686143	150713687	NOS3	+	nitric oxide synthase, endothelial isoform 1
chr7	150705912	150706462	593	150706082	857	chr7	150706014	150706222	91	150706102	9	chr7	150706126	150707126	chr7	150706462	150706953	1784	150706626	chr7	150686143	150713687	NOS3	+	nitric oxide synthase, endothelial isoform 1
chr10	13203520	13203786	553	13203622	836	chr10	13203496	13203776	365	13203601	39	chr10	13202885	13203885	chr10	13203242	13203822	521	13203385	chr10	13201553	13255104	MCM10	+	protein MCM10 homolog isoform 2
chr14	50154721	50155169	541	50154898	828	chr14	50154696	50155227	530	50154820	118	chr14	50154405	50155405	chr14	50154682	50155185	1377	50154905	chr14	50108269	50157098	POLE2	-	DNA polymerase epsilon subunit 2 isoform 2
chr14	50154721	50155169	541	50154898	828	chr14	50154696	50155227	530	50154820	118	chr14	50154405	50155405	chr14	50154682	50155185	1377	50154905	chr14	50114898	50157098	POLE2	-	DNA polymerase epsilon subunit 2 isoform 3
chrX	134304936	134305322	1456	134305148	813	chrX	134304997	134305323	611	134305171	30	chrX	134304749	134305749	chrX	134304723	134305420	1008	134305249	chrX	134288460	134307751	CXorf48	-	uncharacterized protein CXorf48 isoform 1 precursor
chr15	91260557	91260846	1012	91260667	809	chr15	91260505	91260832	751	91260660	165	chr15	91260149	91261149	chr15	91260455	91260921	2739	91260649	chr15	91258578	91360686	BLM	+	Bloom syndrome protein
chr7	10819309	10819638	597	10819476	801	chr7	10819370	10819932	426	10819536	315	chr7	10819121	10820121	chr7	10819400	10819739	532	10819621	.	-1	-1	.	.	.
chr1	200589630	200589937	756	200589797	733	chr1	200589465	200589938	899	200589767	149	chr1	200589376	200590376	chr1	200589720	200590005	501	200589876	chr1	200518624	200591862	KIF14	-	kinesin-like protein KIF14
chr8	4644800	4645049	395	4644892	727	chr8	4644818	4645044	242	4644877	55	chr8	4644255	4645255	chr8	4644553	4644957	1264	4644755	chr8	2790874	4854328	CSMD1	-	CUB and sushi domain-containing protein 1 precursor
chr14	19925100	19925378	995	19925235	719	chr14	19924911	19925377	819	19925242	318	chr14	19924592	19925592	chr14	19924933	19925608	1060	19925092	.	-1	-1	.	.	.
chr14	19925100	19925378	995	19925235	719	chr14	19924911	19925377	819	19925242	318	chr14	19924180	19925180	chr14	19924570	19924816	118	19924680	.	-1	-1	.	.	.
chrX	30265222	30265690	638	30265398	709	chrX	30265238	30265701	374	30265361	84	chrX	30264738	30265738	chrX	30264939	30265489	269	30265238	chrX	30263270	30272155	MAGEB1	+	melanoma-associated antigen B1
chrX	30265222	30265690	638	30265398	709	chrX	30265238	30265701	374	30265361	84	chrX	30264738	30265738	chrX	30264939	30265489	269	30265238	chrX	30259847	30272155	MAGEB1	+	melanoma-associated antigen B1
chr21	9647886	9648157	704	9648075	693	chr21	9647879	9648142	307	9648034	84	chr21	9647450	9648450	chr21	9647815	9648078	454	9647950	.	-1	-1	.	.	.
chr19	55671835	55672128	540	55671997	686	chr19	55671867	55672500	688	55672018	343	chr19	55671612	55672612	chr19	55671920	55672254	3096	55672112	chr19	55668028	55680090	DNAAF3	-	dynein assembly factor 3, axonemal isoform 1
chr3	167451958	167452341	673	167452141	686	chr3	167452092	167452796	916	167452602	1266	chr3	167451846	167452846	chr3	167452235	167452643	175	167452346	chr3	167399694	167454594	PDCD10	-	programmed cell death protein 10
chr3	167451958	167452341	673	167452141	686	chr3	167452092	167452796	916	167452602	1266	chr3	167451846	167452846	chr3	167452235	167452643	175	167452346	chr3	167399694	167454651	PDCD10	-	programmed cell death protein 10
chr3	167451958	167452341	673	167452141	686	chr3	167452092	167452796	916	167452602	1266	chr3	167451846	167452846	chr3	167452235	167452643	175	167452346	chr3	167399694	167454630	PDCD10	-	programmed cell death protein 10
chr3	167451958	167452341	673	167452141	686	chr3	167452092	167452796	916	167452602	1266	chr3	167451846	167452846	chr3	167452235	167452643	175	167452346	chr3	167451431	167545357	SERPINI1	+	neuroserpin precursor
chr3	167451958	167452341	673	167452141	686	chr3	167452092	167452796	916	167452602	1266	chr3	167451846	167452846	chr3	167452235	167452643	175	167452346	chr3	167451510	167545357	SERPINI1	+	neuroserpin precursor
chr1	108963720	108964319	703	108963912	670	chr1	108963576	108964334	866	108964149	234	chr1	108963534	108964534	chr1	108963569	108964499	4226	108964034	.	-1	-1	.	.	.
chr4	178230988	178231286	733	178231124	667	chr4	178230950	178231393	721	178231125	107	chr4	178230643	178231643	chr4	178230943	178231315	565	178231143	chr4	178228990	178286092	NEIL3	+	endonuclease 8-like 3
chr2	140168500	140168972	289	140168669	657	chr2	140168520	140168952	153	140168677	20	chr2	140167740	140168740	chr2	140167819	140168379	394	140168240	.	-1	-1	.	.	.
chr4	104119288	104119571	696	104119429	651	chr4	104119203	104119612	930	104119403	95	chr4	104118901	104119901	chr4	104119259	104119555	1171	104119401	chr4	104024962	104121566	CENPE	-	centromere-associated protein E
chr2	181556722	181556941	225	181556881	650	chr2	181556733	181557113	89	181556923	17	chr2	181555982	181556982	chr2	181556133	181556605	164	181556482	.	-1	-1	.	.	.
chr17	40729253	40729749	588	40729573	641	chr17	40729385	40729768	886	40729610	451	chr17	40729302	40730302	chr17	40729592	40729940	609	40729802	chr17	40722327	40731734	PSMC3IP	-	homologous-pairing protein 2 homolog isoform 3
chr17	40729253	40729749	588	40729573	641	chr17	40729385	40729768	886	40729610	451	chr17	40729302	40730302	chr17	40729592	40729940	609	40729802	chr17	40722327	40731849	PSMC3IP	-	homologous-pairing protein 2 homolog isoform 4
chr17	40729253	40729749	588	40729573	641	chr17	40729385	40729768	886	40729610	451	chr17	40729302	40730302	chr17	40729592	40729940	609	40729802	chr17	40729525	40763445	FAM134C	-	protein FAM134C
chr11	124041749	124042058	684	124041877	634	chr11	124041730	124041977	359	124041808	22	chr11	124040991	124041991	chr11	124041348	124041828	783	124041491	.	-1	-1	.	.	.
chr10	1205382	1206005	778	1205821	599	chr10	1205418	1206013	970	1205822	117	chr10	1205250	1206250	chr10	1205617	1205893	674	1205750	chr10	1203707	1212612	LINC00200	+	n/a
chr8	95487078	95487382	1024	95487198	599	chr8	95486987	95487404	1292	95487232	364	chr8	95486624	95487624	chr8	95486888	95487406	283	95487124	chr8	95437939	95489343	RAD54B	-	DNA repair and recombination protein RAD54B isoform 2
chr8	95487078	95487382	1024	95487198	599	chr8	95486987	95487404	1292	95487232	364	chr8	95486624	95487624	chr8	95486888	95487406	283	95487124	chr8	95382187	95489343	RAD54B	-	DNA repair and recombination protein RAD54B isoform 1
chr2	234776806	234777087	537	234776986	573	chr2	234776598	234777059	684	234776894	504	chr2	234776560	234777560	chr2	234776933	234777176	533	234777060	chr2	234772089	234779055	MSL3P1	-	n/a
chr2	191624917	191625252	286	191625067	552	chr2	191625022	191625408	238	191625213	211	chr2	191625232	191626232	chr2	191625713	191625905	73	191625732	.	-1	-1	.	.	.
chr22	46692432	46693042	956	46692861	539	chr22	46692281	46693255	500	46692844	79	chr22	46692353	46693353	chr22	46692482	46693139	517	46692853	chr22	46689039	46694557	CN5H6.4	-	n/a
chr22	46692432	46693042	956	46692861	539	chr22	46692281	46693255	500	46692844	79	chr22	46692353	46693353	chr22	46692482	46693139	517	46692853	chr22	46690637	46728707	GTSE1	+	G2 and S phase-expressed protein 1
chr22	46692432	46693042	956	46692861	539	chr22	46692281	46693255	500	46692844	79	chr22	46691809	46692809	chr22	46692192	46692442	379	46692309	chr22	46689039	46694557	CN5H6.4	-	n/a
chr22	46692432	46693042	956	46692861	539	chr22	46692281	46693255	500	46692844	79	chr22	46691809	46692809	chr22	46692192	46692442	379	46692309	chr22	46690637	46728707	GTSE1	+	G2 and S phase-expressed protein 1
chr9	35664971	35665483	604	35665126	539	chr9	35664992	35665216	156	35665106	16	chr9	35664812	35665812	chr9	35665000	35665560	4412	35665312	chr9	35657340	35667278	C9orf100	-	vav-like protein C9orf100
chr6	80714329	80714604	812	80714460	526	chr6	80714278	80714785	882	80714457	2228	chr6	80713739	80714739	chr6	80714093	80714333	394	80714239	chr6	80712321	80754244	TTK	+	dual specificity protein kinase TTK isoform 2
chr13	36788457	36788917	718	36788552	525	chr13	36788495	36788999	367	36788862	49	chr13	36788239	36789239	chr13	36788599	36789026	815	36788739	chr13	36740344	36790752	SOHLH2	-	spermatogenesis- and oogenesis-specific basic helix-loop-helix-containing protein 2
chr13	36788457	36788917	718	36788552	525	chr13	36788495	36788999	367	36788862	49	chr13	36788239	36789239	chr13	36788599	36789026	815	36788739	chr13	36740344	36873992	CCDC169-SOHLH2	-	CCDC169-SOHLH2 protein
chr16	2205157	2205358	94	2205299	522	chr16	2205158	2205361	84	2205229	36	chr16	2205247	2206247	chr16	2205551	2205991	3234	2205747	chr16	2196650	2206141	RAB26	+	ras-related protein Rab-26
chr16	2205157	2205358	94	2205299	522	chr16	2205158	2205361	84	2205229	36	chr16	2205247	2206247	chr16	2205551	2205991	3234	2205747	chr16	2203023	2207106	SNORD60	-	n/a
chr16	2205157	2205358	94	2205299	522	chr16	2205158	2205361	84	2205229	36	chr16	2205247	2206247	chr16	2205551	2205991	3234	2205747	chr16	2203798	2230130	TRAF7	+	E3 ubiquitin-protein ligase TRAF7
chr2	46655979	46656554	714	46656111	522	chr2	46655983	46656542	580	46656413	147	chr2	46655709	46656709	chr2	46655995	46656348	556	46656209	.	-1	-1	.	.	.
chr15	90118669	90119344	609	90118831	519	chr15	90118591	90119326	543	90118763	71	chr15	90118332	90119332	chr15	90118656	90119351	1138	90118832	chr15	90116817	90173253	C15orf42	+	treslin
chr6	28583755	28584377	824	28583909	503	chr6	28583708	28584538	850	28583883	680	chr6	28583672	28584672	chr6	28583970	28584378	3163	28584172	.	-1	-1	.	.	.
chr8	124084870	124085207	1068	124085052	493	chr8	124084724	124085240	770	124085037	137	chr8	124084508	124085508	chr8	124084848	124085233	575	124085008	chr8	124082919	124166392	WDR67	+	WD repeat-containing protein 67 isoform 2
chr22	42949942	42950202	423	42950079	487	chr22	42949849	42950197	454	42950013	35	chr22	42949163	42950163	chr22	42949524	42949920	862	42949663	chr22	42947924	42972388	SERHL2	+	serine hydrolase-like protein 2
chr22	42949942	42950202	423	42950079	487	chr22	42949849	42950197	454	42950013	35	chr22	42949745	42950745	chr22	42950097	42950374	147	42950245	chr22	42947924	42972388	SERHL2	+	serine hydrolase-like protein 2
chr21	9704313	9704597	560	9704413	482	chr21	9704100	9704601	253	9704428	36	chr21	9703800	9704800	chr21	9704111	9704604	1180	9704300	.	-1	-1	.	.	.
chrX	100353157	100353398	510	100353219	478	chrX	100353135	100353390	199	100353253	13	chrX	100352573	100353573	chrX	100352987	100353164	101	100353073	chrX	100331835	100353355	TMEM35	+	transmembrane protein 35
chrX	100353157	100353398	510	100353219	478	chrX	100353135	100353390	199	100353253	13	chrX	100352573	100353573	chrX	100352987	100353164	101	100353073	chrX	100352797	100419978	CENPI	+	centromere protein I
chr17	42219272	42219619	1132	42219447	462	chr17	42219259	42219735	795	42219432	93	chr17	42219015	42220015	chr17	42219083	42219677	594	42219515	chr17	42217273	42241844	C17orf53	+	uncharacterized protein C17orf53 isoform 2
chr3	6549467	6550079	361	6549643	449	chr3	6549473	6549689	181	6549556	12	chr3	6548895	6549895	chr3	6549337	6549509	172	6549395	.	-1	-1	.	.	.
chr16	46655049	46655359	658	46655236	443	chr16	46654991	46655312	575	46655132	149	chr16	46654629	46655629	chr16	46654983	46655406	688	46655129	chr16	46612467	46657311	SHCBP1	-	SHC SH2 domain-binding protein 1
chr8	41386681	41387027	819	41386909	440	chr8	41386715	41386982	632	41386819	89	chr8	41386020	41387020	chr8	41386325	41386758	1512	41386520	chr8	41384724	41404565	GINS4	+	DNA replication complex GINS protein SLD5
chr6	10887075	10887537	784	10887349	439	chr6	10886952	10887522	476	10887273	90	chr6	10886770	10887770	chr6	10887044	10887501	2422	10887270	chr6	10885063	10976541	SYCP2L	+	synaptonemal complex protein 2-like
chr2	241721188	241722098	313	241721695	429	chr2	241721153	241721880	328	241721334	202	chr2	241721010	241722010	chr2	241721379	241721651	250	241721510	chr2	241651180	241761725	KIF1A	-	kinesin-like protein KIF1A isoform 1
chr2	241721188	241722098	313	241721695	429	chr2	241721153	241721880	328	241721334	202	chr2	241721010	241722010	chr2	241721379	241721651	250	241721510	chr2	241651180	241739229	KIF1A	-	kinesin-like protein KIF1A isoform 2
chr8	30770236	30770553	690	30770404	427	chr8	30770266	30770578	783	30770413	687	chr8	30770021	30771021	chr8	30770359	30770655	832	30770521	.	-1	-1	.	.	.
chr5	28809168	28809673	432	28809502	425	chr5	28809155	28809681	333	28809326	85	chr5	28808908	28809908	chr5	28809271	28809566	844	28809408	.	-1	-1	.	.	.
chr6	32121306	32121561	293	32121447	424	chr6	32121324	32121726	134	32121465	17	chr6	32121033	32122033	chr6	32121441	32121704	182	32121533	chr6	32118578	32124142	LOC100507547	-	n/a
chr6	32121306	32121561	293	32121447	424	chr6	32121324	32121726	134	32121465	17	chr6	32121033	32122033	chr6	32121441	32121704	182	32121533	chr6	32114139	32121720	PRRT1	-	proline-rich transmembrane protein 1
chr6	32121306	32121561	293	32121447	424	chr6	32121324	32121726	134	32121465	17	chr6	32121033	32122033	chr6	32121441	32121704	182	32121533	chr6	32119775	32133458	PPT2	+	lysosomal thioesterase PPT2 isoform a precursor
chr6	32121306	32121561	293	32121447	424	chr6	32121324	32121726	134	32121465	17	chr6	32121033	32122033	chr6	32121441	32121704	182	32121533	chr6	32119228	32133458	PPT2	+	lysosomal thioesterase PPT2 isoform b precursor
chr6	32121306	32121561	293	32121447	424	chr6	32121324	32121726	134	32121465	17	chr6	32121033	32122033	chr6	32121441	32121704	182	32121533	chr6	32119775	32138062	PPT2-EGFL8	+	n/a
chr1	108815302	108815946	606	108815670	423	chr1	108815287	108816045	864	108815461	234	chr1	108815086	108816086	chr1	108815122	108816052	4212	108815586	.	-1	-1	.	.	.
chr1	247171114	247171375	676	247171285	422	chr1	247170908	247171416	625	247171283	176	chr1	247170540	247171540	chr1	247170840	247171487	914	247171040	chr1	247106848	247173395	ZNF695	-	zinc finger protein 695 isoform 2
chr1	247171114	247171375	676	247171285	422	chr1	247170908	247171416	625	247171283	176	chr1	247170540	247171540	chr1	247170840	247171487	914	247171040	chr1	247146624	247173395	ZNF695	-	zinc finger protein 695 isoform 1
chr1	247171114	247171375	676	247171285	422	chr1	247170908	247171416	625	247171283	176	chr1	247170540	247171540	chr1	247170840	247171487	914	247171040	chr1	247106848	247244115	ZNF670-ZNF695	-	n/a
chr22	32026597	32026846	324	32026734	417	chr22	32026589	32026858	326	32026681	87	chr22	32026234	32027234	chr22	32026244	32027005	3139	32026734	chr22	32012476	32028810	PISD	-	phosphatidylserine decarboxylase proenzyme
chr1	196902578	196902857	525	196902702	412	chr1	196902634	196902884	254	196902717	20	chr1	196902443	196903443	chr1	196902825	196903269	479	196902943	.	-1	-1	.	.	.
chr4	140618890	140619886	653	140619601	403	chr4	140619303	140619944	1057	140619686	452	chr4	140619139	140620139	chr4	140619283	140619874	1343	140619639	chr4	140584921	140627406	MGST2	+	microsomal glutathione S-transferase 2 isoform 3 precursor
chr4	140618890	140619886	653	140619601	403	chr4	140619303	140619944	1057	140619686	452	chr4	140619139	140620139	chr4	140619283	140619874	1343	140619639	chr4	140584921	140663899	MGST2	+	microsomal glutathione S-transferase 2 isoform 1 precursor
chr7	158798647	158799612	490	158799416	402	chr7	158798629	158799401	306	158799216	84	chr7	158798298	158799298	chr7	158798565	158799544	1784	158798798	chr7	158799044	158820929	LOC154822	+	n/a
chr1	247241844	247242114	569	247241948	397	chr1	247241604	247242146	502	247241967	84	chr1	247241243	247242243	chr1	247241619	247241968	442	247241743	chr1	247195939	247244115	ZNF670	-	zinc finger protein 670 isoform 2
chr1	247241844	247242114	569	247241948	397	chr1	247241604	247242146	502	247241967	84	chr1	247241243	247242243	chr1	247241619	247241968	442	247241743	chr1	247106848	247244115	ZNF670-ZNF695	-	n/a
chr9	86594341	86594560	175	86594422	397	chr9	86594330	86595174	739	86594996	1416	chr9	86594195	86595195	chr9	86594605	86594775	111	86594695	chr9	86580997	86597569	HNRNPK	-	heterogeneous nuclear ribonucleoprotein K isoform a
chr9	86594341	86594560	175	86594422	397	chr9	86594330	86595174	739	86594996	1416	chr9	86594195	86595195	chr9	86594605	86594775	111	86594695	chr9	86580997	86597184	HNRNPK	-	heterogeneous nuclear ribonucleoprotein K isoform a
chr9	86594341	86594560	175	86594422	397	chr9	86594330	86595174	739	86594996	1416	chr9	86594195	86595195	chr9	86594605	86594775	111	86594695	chr9	86593636	86620987	RMI1	+	recQ-mediated genome instability protein 1
chr11	17375009	17375511	399	17375329	394	chr11	17375300	17375583	247	17375462	18	chr11	17374632	17375632	chr11	17374785	17375377	1866	17375132	chr11	17371308	17400868	NCR3LG1	+	B7 homolog 6 precursor
chr5	94982453	94982799	480	94982638	393	chr5	94982446	94982891	986	94982634	139	chr5	94982041	94983041	chr5	94982319	94982746	4225	94982541	chr5	94980582	94994849	RFESD	+	Rieske domain-containing protein isoform 1
chr5	94982453	94982799	480	94982638	393	chr5	94982446	94982891	986	94982634	139	chr5	94982041	94983041	chr5	94982319	94982746	4225	94982541	chr5	94980480	94994849	RFESD	+	Rieske domain-containing protein isoform 1
chr4	135248205	135249059	711	135248545	389	chr4	135248201	135248657	529	135248485	93	chr4	135248548	135249548	chr4	135248951	135249179	123	135249048	.	-1	-1	.	.	.
chr17	43024839	43025156	947	43024983	388	chr17	43024899	43025147	303	43024981	11	chr17	43024474	43025474	chr17	43024838	43025100	466	43024974	chr17	43001447	43027082	KIF18B	-	kinesin-like protein KIF18B
chr12	53662010	53662473	618	53662157	379	chr12	53661765	53662340	746	53662159	120	chr12	53661488	53662488	chr12	53661847	53662246	1408	53661988	chr12	53660082	53689427	ESPL1	+	separin
chr1	163291324	163291581	472	163291447	377	chr1	163291316	163292135	1030	163291862	1777	chr1	163291112	163292112	chr1	163291543	163291753	74	163291612	chr1	163271995	163293581	RGS5	-	n/a
chr1	163291324	163291581	472	163291447	377	chr1	163291316	163292135	1030	163291862	1777	chr1	163291112	163292112	chr1	163291543	163291753	74	163291612	chr1	163289722	163327553	NUF2	+	kinetochore protein Nuf2
chr1	163291324	163291581	472	163291447	377	chr1	163291316	163292135	1030	163291862	1777	chr1	163291112	163292112	chr1	163291543	163291753	74	163291612	chr1	163110088	163293581	RGS5	-	regulator of G-protein signaling 5 isoform 2
chr14	106857108	106857719	631	106857570	376	chr14	106857137	106857687	322	106857564	73	chr14	106856963	106857963	chr14	106857117	106857675	1944	106857463	.	-1	-1	.	.	.
chr5	612435	612669	355	612541	370	chr5	612416	612682	403	612539	68	chr5	612262	613262	chr5	612371	612905	485	612762	chr5	610404	655666	CEP72	+	centrosomal protein of 72 kDa
chr11	50257366	50257654	737	50257500	362	chr11	50257219	50257984	983	50257504	915	chr11	50256934	50257934	chr11	50257244	50257714	512	50257434	chr11	50236998	50259633	LOC441601	-	n/a
chr7	23514167	23514619	355	23514436	359	chr7	23514154	23514526	200	23514312	19	chr7	23513260	23514260	chr7	23513528	23514038	1237	23513760	.	-1	-1	.	.	.
chr2	172966990	172967663	462	172967211	358	chr2	172967430	172967645	113	172967518	10	chr2	172966670	172967670	chr2	172966855	172968019	1011	172967170	chr2	172962165	172969478	DLX2	-	homeobox protein DLX-2
chr22	21987054	21987257	125	21987215	358	chr22	21986964	21987256	603	21987119	267	chr22	21986653	21987653	chr22	21986704	21987608	187	21987153	chr22	21985085	21993616	CCDC116	+	coiled-coil domain-containing protein 116
chr19	10445260	10445619	811	10445442	342	chr19	10445318	10445552	128	10445433	8	chr19	10445314	10446314	chr19	10445673	10446080	387	10445814	chr19	10442451	10452345	ICAM3	-	intercellular adhesion molecule 3 precursor
chr19	10445260	10445619	811	10445442	342	chr19	10445318	10445552	128	10445433	8	chr19	10445314	10446314	chr19	10445673	10446080	387	10445814	chr19	10424888	10446314	RAVER1	-	ribonucleoprotein PTB-binding 1
chr6	26322381	26322718	357	26322567	337	chr6	26322356	26322591	74	26322395	14	chr6	26321896	26322896	chr6	26322113	26322584	369	26322396	.	-1	-1	.	.	.
chr11	95523178	95523561	308	95523423	333	chr11	95522472	95524028	847	95523764	1573	chr11	95522296	95523296	chr11	95522447	95522958	965	95522796	chr11	95500105	95524954	FAM76B	-	protein FAM76B
chr11	95523178	95523561	308	95523423	333	chr11	95522472	95524028	847	95523764	1573	chr11	95522296	95523296	chr11	95522447	95522958	965	95522796	chr11	95521624	95567857	CEP57	+	centrosomal protein of 57 kDa isoform b
chr12	57038506	57039121	214	57038982	332	chr12	57038855	57039058	94	57038938	11	chr12	57038549	57039549	chr12	57038914	57039183	164	57039049	chr12	57036810	57040885	SNORD59A	-	n/a
chr12	57038506	57039121	214	57038982	332	chr12	57038855	57039058	94	57038938	11	chr12	57038549	57039549	chr12	57038914	57039183	164	57039049	chr12	57035463	57039538	SNORD59B	-	n/a
chr12	57038506	57039121	214	57038982	332	chr12	57038855	57039058	94	57038938	11	chr12	57038549	57039549	chr12	57038914	57039183	164	57039049	chr12	57029958	57041852	ATP5B	-	ATP synthase subunit beta, mitochondrial precursor
chr14	91730669	91731445	444	91731005	329	chr14	91730612	91730890	244	91730755	12	chr14	91730355	91731355	chr14	91730671	91731167	422	91730855	.	-1	-1	.	.	.
chr4	187810377	187810683	733	187810526	329	chr4	187810118	187810568	268	187810216	25	chr4	187809898	187810898	chr4	187810322	187810525	264	187810398	.	-1	-1	.	.	.
chr7	38403330	38403564	376	38403493	329	chr7	38403330	38403567	233	38403393	63	chr7	38402759	38403759	chr7	38403018	38403429	780	38403259	chr7	38379177	38420238	LOC100506776	+	n/a
chr19	41119286	41119735	288	41119431	325	chr19	41119297	41119527	170	41119409	13	chr19	41118574	41119574	chr19	41118885	41119171	159	41119074	chr19	41101140	41137725	LTBP4	+	latent-transforming growth factor beta-binding protein 4 isoform a precursor
chr19	41119286	41119735	288	41119431	325	chr19	41119297	41119527	170	41119409	13	chr19	41118574	41119574	chr19	41118885	41119171	159	41119074	chr19	41105276	41137725	LTBP4	+	latent-transforming growth factor beta-binding protein 4 isoform c precursor
chr19	41119286	41119735	288	41119431	325	chr19	41119297	41119527	170	41119409	13	chr19	41118574	41119574	chr19	41118885	41119171	159	41119074	chr19	41097071	41137725	LTBP4	+	latent-transforming growth factor beta-binding protein 4 isoform b
chr19	41768425	41768650	202	41768583	322	chr19	41768421	41768625	119	41768464	47	chr19	41767806	41768806	chr19	41768117	41768440	726	41768306	chr19	41723107	41769671	AXL	+	tyrosine-protein kinase receptor UFO isoform 2 precursor
chr19	41768425	41768650	202	41768583	322	chr19	41768421	41768625	119	41768464	47	chr19	41767806	41768806	chr19	41768117	41768440	726	41768306	chr19	41768119	41815811	HNRNPUL1	+	heterogeneous nuclear ribonucleoprotein U-like protein 1 isoform a
chr19	41768425	41768650	202	41768583	322	chr19	41768421	41768625	119	41768464	47	chr19	41767806	41768806	chr19	41768117	41768440	726	41768306	chr19	41766390	41815811	HNRNPUL1	+	heterogeneous nuclear ribonucleoprotein U-like protein 1 isoform d
chr12	117197685	117198266	683	117197884	320	chr12	117197724	117197974	349	117197863	48	chr12	117197155	117198155	chr12	117197523	117197829	305	117197655	chr12	117174095	117293436	RNFT2	+	RING finger and transmembrane domain-containing protein 2 isoform 1
chr7	76026822	76027135	698	76026969	320	chr7	76026838	76027126	152	76026991	8	chr7	76026528	76027528	chr7	76026727	76027347	2237	76027028	chr7	76024840	76073388	ZP3	+	zona pellucida sperm-binding protein 3 isoform 2
chr7	76026822	76027135	698	76026969	320	chr7	76026838	76027126	152	76026991	8	chr7	76026528	76027528	chr7	76026727	76027347	2237	76027028	chr7	76016645	76041012	SRCRB4D	-	scavenger receptor cysteine-rich domain-containing group B protein precursor
chr1	117602936	117603168	294	117603092	312	chr1	117602907	117603163	387	117603028	102	chr1	117601978	117602978	chr1	117602285	117602824	958	117602478	chr1	117600948	117647491	TTF2	+	transcription termination factor 2
chr1	142618782	142619063	629	142618931	310	chr1	142618773	142619130	755	142618951	76	chr1	142618464	142619464	chr1	142618731	142619289	1451	142618964	.	-1	-1	.	.	.
chr5	179125376	179125669	740	179125519	309	chr5	179125408	179126581	1389	179126081	6343	chr5	179125374	179126374	chr5	179125310	179126355	1531	179125874	chr5	179123929	179160639	CANX	+	calnexin precursor
chr11	19262216	19262510	795	19262362	308	chr11	19262305	19262531	206	19262420	17	chr11	19262456	19263456	chr11	19262575	19263181	454	19262956	chr11	19243609	19265167	E2F8	-	transcription factor E2F8
chr11	19262216	19262510	795	19262362	308	chr11	19262305	19262531	206	19262420	17	chr11	19262456	19263456	chr11	19262575	19263181	454	19262956	chr11	19243609	19265202	E2F8	-	transcription factor E2F8
chr11	19262216	19262510	795	19262362	308	chr11	19262305	19262531	206	19262420	17	chr11	19262456	19263456	chr11	19262575	19263181	454	19262956	chr11	19243609	19264507	E2F8	-	transcription factor E2F8
chr7	75051407	75052419	309	75052227	308	chr7	75051905	75052378	72	75052214	14	chr7	75050924	75051924	chr7	75051160	75051637	189	75051424	chr7	75044064	75117568	POM121C	-	nuclear envelope pore membrane protein POM 121C
chr9	130829288	130829612	523	130829448	308	chr9	130829256	130829619	775	130829446	75	chr9	130828580	130829580	chr9	130828764	130829576	201	130829080	chr9	130821511	130831599	NAIF1	-	nuclear apoptosis-inducing factor 1
chr9	130829288	130829612	523	130829448	308	chr9	130829256	130829619	775	130829446	75	chr9	130828580	130829580	chr9	130828764	130829576	201	130829080	chr9	130828478	130873524	SLC25A25	+	calcium-binding mitochondrial carrier protein SCaMC-2 isoform b
chr18	12067884	12068617	307	12068427	305	chr18	12068048	12068604	131	12068418	16	chr18	12068036	12069036	chr18	12068256	12068746	2914	12068536	.	-1	-1	.	.	.
chr12	92027511	92028015	393	92027638	303	chr12	92027457	92028199	257	92027999	76	chr12	92027170	92028170	chr12	92027477	92028172	1778	92027670	.	-1	-1	.	.	.
chr3	121264602	121264847	496	121264667	303	chr3	121264581	121264877	566	121264759	99	chr3	121264037	121265037	chr3	121264452	121264646	89	121264537	chr3	121148272	121266853	POLQ	-	DNA polymerase theta
chr6	160183497	160183785	546	160183640	303	chr6	160183489	160183802	242	160183620	40	chr6	160182728	160183728	chr6	160182796	160183495	396	160183228	chr6	160179290	160185364	LOC100129518	-	n/a
chr6	160183497	160183785	546	160183640	303	chr6	160183489	160183802	242	160183620	40	chr6	160182728	160183728	chr6	160182796	160183495	396	160183228	chr6	160180988	160202087	ACAT2	+	acetyl-CoA acetyltransferase, cytosolic
chr12	120639127	120639348	230	120639231	298	chr12	120639091	120639348	188	120639190	25	chr12	120638667	120639667	chr12	120638613	120639380	1789	120639167	chr12	120637093	120652631	LOC100506649	+	n/a
chr12	120639127	120639348	230	120639231	298	chr12	120639091	120639348	188	120639190	25	chr12	120638667	120639667	chr12	120638613	120639380	1789	120639167	chr12	120632502	120641014	RPLP0	-	60S acidic ribosomal protein P0
chr17	16521125	16521337	164	16521223	298	chr17	16520499	16521292	195	16521138	23	chr17	16520782	16521782	chr17	16520980	16521407	111	16521282	.	-1	-1	.	.	.
chr1	110881471	110881775	373	110881637	294	chr1	110881431	110882313	497	110881653	256	chr1	110880610	110881610	chr1	110880609	110881402	4244	110881110	chr1	110826998	110883793	LOC440600	-	n/a
chr1	110881471	110881775	373	110881637	294	chr1	110881431	110882313	497	110881653	256	chr1	110880610	110881610	chr1	110880609	110881402	4244	110881110	chr1	110879944	110891303	RBM15	+	putative RNA-binding protein 15 isoform 2
chr1	110881471	110881775	373	110881637	294	chr1	110881431	110882313	497	110881653	256	chr1	110881645	110882645	chr1	110881999	110882437	124	110882145	chr1	110826998	110883793	LOC440600	-	n/a
chr1	110881471	110881775	373	110881637	294	chr1	110881431	110882313	497	110881653	256	chr1	110881645	110882645	chr1	110881999	110882437	124	110882145	chr1	110879944	110891303	RBM15	+	putative RNA-binding protein 15 isoform 2
chr9	42251420	42251655	450	42251486	294	chr9	42251339	42251634	341	42251461	258	chr9	42251286	42252286	chr9	42251530	42252239	342	42251786	.	-1	-1	.	.	.
chr19	1812039	1812291	377	1812106	291	chr19	1811914	1812974	829	1812176	318	chr19	1811616	1812616	chr19	1811808	1812551	3556	1812116	chr19	1780073	1814236	ATP8B3	-	probable phospholipid-transporting ATPase IK isoform 2
chr19	1812039	1812291	377	1812106	291	chr19	1811914	1812974	829	1812176	318	chr19	1811616	1812616	chr19	1811808	1812551	3556	1812116	chr19	1780073	1814275	ATP8B3	-	probable phospholipid-transporting ATPase IK isoform 1
chr15	91498099	91498433	482	91498285	289	chr15	91498087	91498499	398	91498306	66	chr15	91498008	91499008	chr15	91498279	91498744	3021	91498508	chr15	91496105	91508355	RCCD1	+	RCC1 domain-containing protein 1
chr15	91498099	91498433	482	91498285	289	chr15	91498087	91498499	398	91498306	66	chr15	91498008	91499008	chr15	91498279	91498744	3021	91498508	chr15	91471409	91499323	UNC45A	+	protein unc-45 homolog A isoform 3
chr15	91498099	91498433	482	91498285	289	chr15	91498087	91498499	398	91498306	66	chr15	91498008	91499008	chr15	91498279	91498744	3021	91498508	chr15	91476214	91499323	UNC45A	+	protein unc-45 homolog A isoform 2
chr15	91498099	91498433	482	91498285	289	chr15	91498087	91498499	398	91498306	66	chr15	91497460	91498460	chr15	91497889	91498097	122	91497960	chr15	91496105	91508355	RCCD1	+	RCC1 domain-containing protein 1
chr15	91498099	91498433	482	91498285	289	chr15	91498087	91498499	398	91498306	66	chr15	91497460	91498460	chr15	91497889	91498097	122	91497960	chr15	91471409	91499323	UNC45A	+	protein unc-45 homolog A isoform 3
chr15	91498099	91498433	482	91498285	289	chr15	91498087	91498499	398	91498306	66	chr15	91497460	91498460	chr15	91497889	91498097	122	91497960	chr15	91476214	91499323	UNC45A	+	protein unc-45 homolog A isoform 2
chr11	58912239	58912551	784	58912372	288	chr11	58912328	58912612	59	58912467	8	chr11	58911905	58912905	chr11	58912222	58912699	2561	58912405	chr11	58908317	58924511	FAM111A	+	protein FAM111A
chr11	58912239	58912551	784	58912372	288	chr11	58912328	58912612	59	58912467	8	chr11	58911905	58912905	chr11	58912222	58912699	2561	58912405	chr11	58910251	58924511	FAM111A	+	protein FAM111A
chr11	93063492	93064110	450	93063928	286	chr11	93063731	93064077	1120	93063911	215	chr11	93063481	93064481	chr11	93063526	93064150	630	93063981	chr11	93061882	93173636	CCDC67	+	coiled-coil domain-containing protein 67
chr12	122502215	122502457	481	122502345	286	chr12	122502186	122502449	219	122502322	10	chr12	122501547	122502547	chr12	122501610	122502264	1813	122502047	.	-1	-1	.	.	.
chr8	125486579	125486819	360	125486678	280	chr8	125486545	125486854	314	125486684	36	chr8	125486732	125487732	chr8	125486940	125487883	685	125487232	chr8	125485007	125502859	RNF139	+	E3 ubiquitin-protein ligase RNF139
chr12	40019968	40020216	600	40020100	276	chr12	40019739	40020390	866	40020141	718	chr12	40019431	40020431	chr12	40019785	40020071	392	40019931	chr12	40017971	40117720	C12orf40	+	uncharacterized protein C12orf40
chr6	33267252	33267479	266	33267412	276	chr6	33267257	33267466	84	33267370	14	chr6	33267135	33268135	chr6	33267179	33267848	673	33267635	chr6	33257430	33269165	RGL2	-	ral guanine nucleotide dissociation stimulator-like 2 isoform 2
chr6	33267252	33267479	266	33267412	276	chr6	33267257	33267466	84	33267370	14	chr6	33267135	33268135	chr6	33267179	33267848	673	33267635	chr6	33265471	33284164	TAPBP	-	tapasin isoform 1 precursor
chr7	100951550	100951803	500	100951716	273	chr7	100951555	100951872	224	100951720	14	chr7	100951603	100952603	chr7	100951801	100952302	283	100952103	.	-1	-1	.	.	.
chr8	2585686	2585995	448	2585832	273	chr8	2585715	2586036	207	2585847	19	chr8	2585011	2586011	chr8	2585234	2585831	490	2585511	.	-1	-1	.	.	.
chr1	243264772	243265052	668	243264919	272	chr1	243264728	243265093	1089	243264912	268	chr1	243264521	243265521	chr1	243264575	243265218	590	243265021	chr1	243217615	243267046	LOC731275	-	n/a
chr10	75012511	75012747	303	75012620	271	chr10	75011989	75012723	1057	75012310	438	chr10	75011756	75012756	chr10	75012116	75012540	1088	75012256	chr10	75006600	75014451	MRPS16	-	28S ribosomal protein S16, mitochondrial
chr10	75012511	75012747	303	75012620	271	chr10	75011989	75012723	1057	75012310	438	chr10	75011756	75012756	chr10	75012116	75012540	1088	75012256	chr10	75005124	75038742	DNAJC9-AS1	+	n/a
chr10	75012511	75012747	303	75012620	271	chr10	75011989	75012723	1057	75012310	438	chr10	75011756	75012756	chr10	75012116	75012540	1088	75012256	chr10	75011515	75120617	TTC18	-	tetratricopeptide repeat protein 18
chr10	75012511	75012747	303	75012620	271	chr10	75011989	75012723	1057	75012310	438	chr10	75012566	75013566	chr10	75012886	75013222	85	75013066	chr10	75006600	75014451	MRPS16	-	28S ribosomal protein S16, mitochondrial
chr10	75012511	75012747	303	75012620	271	chr10	75011989	75012723	1057	75012310	438	chr10	75012566	75013566	chr10	75012886	75013222	85	75013066	chr10	75005124	75038742	DNAJC9-AS1	+	n/a
chr10	75012511	75012747	303	75012620	271	chr10	75011989	75012723	1057	75012310	438	chr10	75012566	75013566	chr10	75012886	75013222	85	75013066	chr10	75011515	75120617	TTC18	-	tetratricopeptide repeat protein 18
chr7	66309996	66310274	675	66310130	271	chr7	66309961	66310306	829	66310134	203	chr7	66309414	66310414	chr7	66309452	66310060	528	66309914	chr7	66272979	66311813	LOC729156	-	n/a
chr17	61926505	61926899	481	61926760	268	chr17	61926613	61927244	854	61926769	189	chr17	61926221	61927221	chr17	61926525	61927094	2626	61926721	.	-1	-1	.	.	.
chr17	61926505	61926899	481	61926760	268	chr17	61926613	61927244	854	61926769	189	chr17	61925738	61926738	chr17	61926099	61926380	1394	61926238	.	-1	-1	.	.	.
chr1	25594462	25594677	137	25594499	265	chr1	25594005	25594646	908	25594221	183	chr1	25593887	25594887	chr1	25594073	25594522	185	25594387	.	-1	-1	.	.	.
chr3	75483996	75484716	627	75484173	259	chr3	75483987	75484287	642	75484159	96	chr3	75483614	75484614	chr3	75483814	75484363	1705	75484114	chr3	75468702	75486266	FAM86DP	-	n/a
chr3	75483996	75484716	627	75484173	259	chr3	75483987	75484287	642	75484159	96	chr3	75484387	75485387	chr3	75484754	75485239	360	75484887	chr3	75468702	75486266	FAM86DP	-	n/a
chr3	75483996	75484716	627	75484173	259	chr3	75484359	75484709	571	75484535	61	chr3	75483614	75484614	chr3	75483814	75484363	1705	75484114	chr3	75468702	75486266	FAM86DP	-	n/a
chr3	75483996	75484716	627	75484173	259	chr3	75484359	75484709	571	75484535	61	chr3	75484387	75485387	chr3	75484754	75485239	360	75484887	chr3	75468702	75486266	FAM86DP	-	n/a
chr3	94656669	94657321	664	94657133	257	chr3	94656549	94657322	1382	94656979	775	chr3	94656418	94657418	chr3	94656816	94657073	172	94656918	chr3	94655106	94712169	LOC255025	+	n/a
chr8	47529024	47529313	783	47529148	256	chr8	47529029	47529338	400	47529177	52	chr8	47528676	47529676	chr8	47529000	47529332	367	47529176	.	-1	-1	.	.	.
chr12	127630696	127630968	466	127630812	254	chr12	127630701	127631351	507	127630870	80	chr12	127630270	127631270	chr12	127630485	127631145	2555	127630770	.	-1	-1	.	.	.
chr2	108443344	108443611	513	108443440	254	chr2	108443092	108443632	688	108443476	627	chr2	108443282	108444282	chr2	108443408	108443980	224	108443782	chr2	108437519	108444583	LOC729121	-	n/a
chr2	108443344	108443611	513	108443440	254	chr2	108443092	108443632	688	108443476	627	chr2	108443282	108444282	chr2	108443408	108443980	224	108443782	chr2	108441387	108511000	RGPD4	+	ranBP2-like and GRIP domain-containing protein 4
chr2	197504277	197504683	740	197504554	253	chr2	197503993	197504718	1037	197504433	398	chr2	197503784	197504784	chr2	197504113	197504763	3897	197504284	chr2	197502355	197599530	CCDC150	+	coiled-coil domain-containing protein 150
chr1	156542133	156542374	469	156542289	250	chr1	156542138	156542413	711	156542321	62	chr1	156541969	156542969	chr1	156542345	156542503	87	156542469	chr1	156493196	156544396	IQGAP3	-	ras GTPase-activating-like protein IQGAP3
chr18	6683327	6683660	662	6683491	248	chr18	6683330	6683597	422	6683460	55	chr18	6682855	6683855	chr18	6683258	6683441	146	6683355	.	-1	-1	.	.	.
chr17	34958008	34958299	592	34958181	247	chr17	34958017	34958267	343	34958155	26	chr17	34957445	34958445	chr17	34957744	34958748	1796	34957945	chr17	34946225	34959233	DHRS11	+	dehydrogenase/reductase SDR family member 11 precursor
chr17	34958008	34958299	592	34958181	247	chr17	34958017	34958267	343	34958155	26	chr17	34957445	34958445	chr17	34957744	34958748	1796	34957945	chr17	34956024	34967407	MRM1	+	rRNA methyltransferase 1, mitochondrial precursor
chr1	161439428	161440156	292	161439889	246	chr1	161440134	161440366	226	161440254	81	chr1	161439374	161440374	chr1	161438413	161442546	2081	161439874	.	-1	-1	.	.	.
chr8	103665817	103666204	204	103665936	246	chr8	103665782	103666237	324	103665925	67	chr8	103666138	103667138	chr8	103666156	103667102	567	103666638	chr8	103659004	103668168	KLF10	-	Krueppel-like factor 10 isoform b
chr8	103665817	103666204	204	103665936	246	chr8	103665782	103666237	324	103665925	67	chr8	103666138	103667138	chr8	103666156	103667102	567	103666638	chr8	103659004	103669983	KLF10	-	Krueppel-like factor 10 isoform a
chr9	33510887	33511227	802	33511054	245	chr9	33510803	33511193	919	33511000	141	chr9	33510671	33511671	chr9	33511039	33511298	495	33511171	chr9	33502534	33513164	SUGT1P1	-	n/a
chr1	24275254	24276105	260	24275913	233	chr1	24275720	24276106	393	24275915	47	chr1	24275315	24276315	chr1	24275564	24275968	712	24275815	.	-1	-1	.	.	.
chr4	132300915	132301170	518	132301086	233	chr4	132300322	132301322	836	132301052	604	chr4	132300034	132301034	chr4	132300394	132300684	439	132300534	.	-1	-1	.	.	.
chr14	104181549	104181819	465	104181707	231	chr14	104181444	104181813	449	104181631	47	chr14	104181727	104182727	chr14	104182004	104182368	424	104182227	chr14	104161953	104183823	XRCC3	-	DNA repair protein XRCC3
chr14	104181549	104181819	465	104181707	231	chr14	104181444	104181813	449	104181631	47	chr14	104181727	104182727	chr14	104182004	104182368	424	104182227	chr14	104180080	104202005	ZFYVE21	+	zinc finger FYVE domain-containing protein 21 isoform 1
chr14	104181549	104181819	465	104181707	231	chr14	104181444	104181813	449	104181631	47	chr14	104181179	104182179	chr14	104181369	104181825	306	104181679	chr14	104161953	104183823	XRCC3	-	DNA repair protein XRCC3
chr14	104181549	104181819	465	104181707	231	chr14	104181444	104181813	449	104181631	47	chr14	104181179	104182179	chr14	104181369	104181825	306	104181679	chr14	104180080	104202005	ZFYVE21	+	zinc finger FYVE domain-containing protein 21 isoform 1
chr19	2944672	2944963	437	2944837	230	chr19	2944494	2944970	278	2944835	41	chr19	2944317	2945317	chr19	2944556	2944991	1702	2944817	chr19	2931215	2946969	ZNF77	-	zinc finger protein 77
chr19	2944672	2944963	437	2944837	230	chr19	2944494	2944970	278	2944835	41	chr19	2944872	2945872	chr19	2945233	2945511	151	2945372	chr19	2931215	2946969	ZNF77	-	zinc finger protein 77
chr6	31125757	31125992	297	31125878	228	chr6	31125652	31126050	1258	31125831	512	chr6	31125849	31126849	chr6	31126212	31126522	693	31126349	chr6	31108215	31127566	CCHCR1	-	coiled-coil alpha-helical rod protein 1 isoform 2
chr6	31125757	31125992	297	31125878	228	chr6	31125652	31126050	1258	31125831	512	chr6	31125849	31126849	chr6	31126212	31126522	693	31126349	chr6	31108215	31128015	CCHCR1	-	coiled-coil alpha-helical rod protein 1 isoform 3
chr6	31125757	31125992	297	31125878	228	chr6	31125652	31126050	1258	31125831	512	chr6	31125849	31126849	chr6	31126212	31126522	693	31126349	chr6	31124302	31133992	TCF19	+	transcription factor 19
chr7	72710843	72711695	289	72711167	228	chr7	72710891	72711329	60	72711019	11	chr7	72711320	72712320	chr7	72711597	72711944	180	72711820	.	-1	-1	.	.	.
chr5	176831216	176831630	585	176831367	224	chr5	176831209	176831518	162	176831343	10	chr5	176830402	176831402	chr5	176830180	176831714	5635	176830902	chr5	176827138	176838577	F12	-	coagulation factor XII precursor
chr11	123612075	123612398	494	123612240	223	chr11	123611915	123612390	513	123612240	80	chr11	123611824	123612824	chr11	123611944	123612486	1678	123612324	chr11	123592996	123614363	ZNF202	-	zinc finger protein 202
chr3	37317048	37317872	398	37317235	222	chr3	37316973	37318034	740	37317239	271	chr3	37316571	37317571	chr3	37317025	37317284	153	37317071	chr3	37282681	37410370	GOLGA4	+	Golgin subfamily A member 4 isoform 1
chr9	44877792	44878034	325	44877987	222	chr9	44877791	44878026	234	44877955	165	chr9	44877630	44878630	chr9	44877792	44878442	617	44878130	.	-1	-1	.	.	.
chr1	160864681	160865099	667	160864872	221	chr1	160864694	160865394	262	160864874	39	chr1	160864275	160865275	chr1	160864653	160864908	438	160864775	.	-1	-1	.	.	.
chr17	40705514	40705869	478	40705694	221	chr17	40705659	40705867	77	40705701	10	chr17	40704991	40705991	chr17	40705167	40705604	744	40705491	chr17	40701983	40709232	HSD17B1	+	estradiol 17-beta-dehydrogenase 1
chr9	29295	29791	561	29454	220	chr9	29079	29923	575	29492	81	chr9	28693	29693	chr9	28951	29624	1298	29193	chr9	12510	31739	WASH1	-	WAS protein family homolog 1
chr1	143274783	143275124	474	143274949	219	chr1	143274776	143275252	187	143274933	35	chr1	143274574	143275574	chr1	143274808	143275234	1188	143275074	.	-1	-1	.	.	.
chr16	33509487	33509976	360	33509798	216	chr16	33509448	33509980	356	33509578	22	chr16	33509263	33510263	chr16	33509277	33510030	2198	33509763	.	-1	-1	.	.	.
chr16	33509487	33509976	360	33509798	216	chr16	33509448	33509980	356	33509578	22	chr16	33509791	33510791	chr16	33510146	33510399	89	33510291	.	-1	-1	.	.	.
chr4	120375536	120375789	379	120375655	216	chr4	120375522	120375815	465	120375677	147	chr4	120375488	120376488	chr4	120375600	120376439	3707	120375988	chr4	120373937	120422747	LOC645513	+	n/a
chr7	12511112	12512022	346	12511494	216	chr7	12510500	12511841	876	12510900	545	chr7	12510255	12511255	chr7	12510621	12510888	298	12510755	.	-1	-1	.	.	.
chr5	12574539	12574870	622	12574720	214	chr5	12574526	12575167	589	12574725	69	chr5	12573646	12574646	chr5	12573992	12574517	972	12574146	chr5	12572968	12807295	TAG	+	n/a
chr5	12574539	12574870	622	12574720	214	chr5	12574526	12575167	589	12574725	69	chr5	12574425	12575425	chr5	12574556	12575128	521	12574925	chr5	12572968	12807295	TAG	+	n/a
chr16	2848432	2848690	227	2848511	211	chr16	2848451	2848685	310	2848564	75	chr16	2847981	2848981	chr16	2848196	2848695	2795	2848481	chr16	2846485	2857133	PRSS41	+	putative serine protease 41 precursor
chr5	68856009	68856298	620	68856134	209	chr5	68855770	68856364	1452	68856154	1216	chr5	68855476	68856476	chr5	68855798	68856271	3187	68855976	chr5	68854050	68890729	GTF2H2C	+	general transcription factor IIH subunit 2-like protein
chr5	68856009	68856298	620	68856134	209	chr5	68855770	68856364	1452	68856154	1216	chr5	68855476	68856476	chr5	68855798	68856271	3187	68855976	chr5	68854073	68890352	GTF2H2D	+	general transcription factor IIH subunit 2-like protein
chr6	32122246	32122609	511	32122424	206	chr6	32122227	32122435	83	32122276	8	chr6	32121957	32122957	chr6	32122281	32122892	1341	32122457	chr6	32118578	32124142	LOC100507547	-	n/a
chr6	32122246	32122609	511	32122424	206	chr6	32122227	32122435	83	32122276	8	chr6	32121957	32122957	chr6	32122281	32122892	1341	32122457	chr6	32119775	32133458	PPT2	+	lysosomal thioesterase PPT2 isoform a precursor
chr6	32122246	32122609	511	32122424	206	chr6	32122227	32122435	83	32122276	8	chr6	32121957	32122957	chr6	32122281	32122892	1341	32122457	chr6	32119228	32133458	PPT2	+	lysosomal thioesterase PPT2 isoform b precursor
chr6	32122246	32122609	511	32122424	206	chr6	32122227	32122435	83	32122276	8	chr6	32121957	32122957	chr6	32122281	32122892	1341	32122457	chr6	32119775	32138062	PPT2-EGFL8	+	n/a
chr10	81586431	81586825	168	81586522	204	chr10	81585168	81586842	1012	81586167	737	chr10	81586335	81587335	chr10	81585554	81587028	1921	81586835	chr10	81583657	81589358	LOC642361	+	n/a
chr22	21368301	21368583	646	21368419	202	chr22	21368283	21368564	234	21368391	18	chr22	21368115	21369115	chr22	21368415	21368846	818	21368615	chr22	21367441	21384302	P2RX6	+	P2X purinoceptor 6 isoform 2
chr22	21368301	21368583	646	21368419	202	chr22	21368283	21368564	234	21368391	18	chr22	21368115	21369115	chr22	21368415	21368846	818	21368615	chr22	21367463	21384302	P2RX6	+	P2X purinoceptor 6 isoform 1
chr22	21368301	21368583	646	21368419	202	chr22	21368283	21368564	234	21368391	18	chr22	21368115	21369115	chr22	21368415	21368846	818	21368615	chr22	21360495	21370576	MGC16703	-	n/a
chr16	76668837	76669310	573	76668996	201	chr16	76668887	76669313	892	76669068	203	chr16	76668452	76669452	chr16	76668764	76669191	2229	76668952	.	-1	-1	.	.	.
chr5	43043073	43043346	421	43043196	201	chr5	43043019	43043342	95	43043155	11	chr5	43042205	43043205	chr5	43042521	43042885	455	43042705	chr5	43040235	43047370	LOC153684	+	n/a
chrX	135180245	135180768	357	135180337	200	chrX	135180425	135180830	622	135180612	36	chrX	135180186	135181186	chrX	135180619	135180776	119	135180686	.	-1	-1	.	.	.
chr19	40675330	40675604	165	40675451	199	chr19	40675400	40675631	102	40675513	26	chr19	40675563	40676563	chr19	40675973	40676151	83	40676063	.	-1	-1	.	.	.
chr2	132481616	132481951	547	132481764	195	chr2	132481462	132481948	179	132481768	16	chr2	132481251	132482251	chr2	132481604	132482004	489	132481751	chr2	132478063	132526977	C2orf27A	+	uncharacterized protein C2orf27
chr11	19262858	19263247	310	19263055	194	chr11	19262743	19263241	411	19263049	74	chr11	19262456	19263456	chr11	19262575	19263181	454	19262956	chr11	19243609	19265167	E2F8	-	transcription factor E2F8
chr11	19262858	19263247	310	19263055	194	chr11	19262743	19263241	411	19263049	74	chr11	19262456	19263456	chr11	19262575	19263181	454	19262956	chr11	19243609	19265202	E2F8	-	transcription factor E2F8
chr11	19262858	19263247	310	19263055	194	chr11	19262743	19263241	411	19263049	74	chr11	19262456	19263456	chr11	19262575	19263181	454	19262956	chr11	19243609	19264507	E2F8	-	transcription factor E2F8
chr19	53104512	53104757	400	53104586	193	chr19	53104519	53104761	127	53104589	12	chr19	53103973	53104973	chr19	53104284	53104694	2089	53104473	chr19	53097936	53105405	ZNF137P	+	n/a
chr4	99850534	99850744	89	99850701	193	chr4	99849893	99850704	749	99850181	790	chr4	99849785	99850785	chr4	99849618	99850487	1644	99850285	chr4	99797606	99852243	EIF4E	-	eukaryotic translation initiation factor 4E isoform 3
chr4	99850534	99850744	89	99850701	193	chr4	99849893	99850704	749	99850181	790	chr4	99849785	99850785	chr4	99849618	99850487	1644	99850285	chr4	99797606	99853786	EIF4E	-	eukaryotic translation initiation factor 4E isoform 2
chr1	44116145	44116374	219	44116179	191	chr1	44116140	44116361	151	44116266	14	chr1	44115752	44116752	chr1	44116142	44116328	119	44116252	chr1	44113796	44173189	KDM4A	+	lysine-specific demethylase 4A
chr1	44116145	44116374	219	44116179	191	chr1	44116140	44116361	151	44116266	14	chr1	44115166	44116166	chr1	44115591	44115751	94	44115666	chr1	44113796	44173189	KDM4A	+	lysine-specific demethylase 4A
chr13	36871719	36872011	660	36871872	191	chr13	36871579	36872279	1544	36871823	3491	chr13	36871449	36872449	chr13	36871847	36872086	147	36871949	chr13	36802911	36873992	CCDC169	-	coiled-coil domain-containing protein 169 isoform a
chr13	36871719	36872011	660	36871872	191	chr13	36871579	36872279	1544	36871823	3491	chr13	36871449	36872449	chr13	36871847	36872086	147	36871949	chr13	36799178	36873992	CCDC169	-	coiled-coil domain-containing protein 169 isoform b
chr13	36871719	36872011	660	36871872	191	chr13	36871579	36872279	1544	36871823	3491	chr13	36871449	36872449	chr13	36871847	36872086	147	36871949	chr13	36740344	36873992	CCDC169-SOHLH2	-	CCDC169-SOHLH2 protein
chr5	108260274	108260535	538	108260410	191	chr5	108260245	108260666	724	108260382	281	chr5	108259729	108260729	chr5	108260134	108260347	219	108260229	chr5	108081522	108525373	FER	+	tyrosine-protein kinase Fer
chr16	67969790	67970050	299	67969930	189	chr16	67969766	67970332	236	67969936	35	chr16	67969377	67970377	chr16	67969740	67970054	296	67969877	chr16	67966406	67972780	PSMB10	-	proteasome subunit beta type-10 precursor
chr2	55509218	55509715	512	55509520	188	chr2	55509337	55509726	456	55509597	25	chr2	55508950	55509950	chr2	55509137	55509736	1466	55509450	chr2	55507454	55513607	PRORSD1P	+	n/a
chr16	30546355	30546603	355	30546542	187	chr16	30546367	30546593	263	30546492	21	chr16	30545826	30546826	chr16	30545520	30546494	2151	30546326	chr16	30540778	30548194	ZNF747	-	KRAB domain-containing protein ZNF747
chr5	140698724	140699671	162	140698949	187	chr5	140699607	140700400	904	140700224	3109	chr5	140699392	140700392	chr5	140699764	140700072	378	140699892	chr5	140696056	140702351	TAF7	-	transcription initiation factor TFIID subunit 7
chr5	140698724	140699671	162	140698949	187	chr5	140699139	140699473	184	140699301	28	chr5	140699392	140700392	chr5	140699764	140700072	378	140699892	chr5	140696056	140702351	TAF7	-	transcription initiation factor TFIID subunit 7
chr20	31062832	31063312	392	31062946	186	chr20	31062774	31063181	664	31062938	71	chr20	31062799	31063799	chr20	31063207	31063363	73	31063299	chr20	31028861	31174875	C20orf112	-	uncharacterized protein C20orf112 isoform 1
chr20	31062832	31063312	392	31062946	186	chr20	31062774	31063181	664	31062938	71	chr20	31062799	31063799	chr20	31063207	31063363	73	31063299	chr20	31028861	31073385	C20orf112	-	uncharacterized protein C20orf112 isoform 2
chr8	58106120	58106376	428	58106202	186	chr8	58106100	58106446	745	58106248	278	chr8	58105557	58106557	chr8	58105874	58106230	2519	58106057	.	-1	-1	.	.	.
chr8	39379988	39380523	717	39380157	182	chr8	39379999	39380627	1221	39380315	542	chr8	39379916	39380916	chr8	39380294	39380486	100	39380416	chr8	39306563	39382470	ADAM3A	-	n/a
chr1	24285668	24286109	276	24285811	181	chr1	24285601	24286213	154	24285777	31	chr1	24285527	24286527	chr1	24285521	24286345	416	24286027	chr1	24284300	24291949	PNRC2	+	proline-rich nuclear receptor coactivator 2
chr1	55229964	55230216	496	55230084	181	chr1	55229886	55230305	944	55230136	152	chr1	55229658	55230658	chr1	55230010	55230369	386	55230158	chr1	55220570	55232226	PARS2	-	probable proline--tRNA ligase, mitochondrial precursor
chr13	53063126	53063345	266	53063221	181	chr13	53062886	53063534	1002	53063276	688	chr13	53062585	53063585	chr13	53062981	53063373	696	53063085	chr13	53061127	53163225	TPTE2P3	+	n/a
chr1	40942698	40943232	450	40943039	180	chr1	40942643	40943223	642	40943059	60	chr1	40942371	40943371	chr1	40942698	40943358	1697	40942871	chr1	40941301	40964015	ZNF642	+	zinc finger protein 642
chr1	151253984	151254462	324	151254154	177	chr1	151253960	151254450	239	151254149	26	chr1	151254280	151255280	chr1	151254681	151255081	218	151254780	chr1	151252790	151266381	ZNF687	+	zinc finger protein 687
chr1	151253984	151254462	324	151254154	177	chr1	151253960	151254450	239	151254149	26	chr1	151253876	151254876	chr1	151254235	151254504	122	151254376	chr1	151252790	151266381	ZNF687	+	zinc finger protein 687
chr12	108297271	108297771	271	108297449	177	chr12	108297306	108297863	553	108297469	46	chr12	108297079	108298079	chr12	108297325	108297879	515	108297579	chr12	108294926	108299548	LOC728739	-	n/a
chr1	38157694	38157931	235	38157782	176	chr1	38157667	38157970	172	38157838	21	chr1	38157548	38158548	chr1	38157217	38158653	4518	38158048	chr1	38145241	38158192	C1orf109	-	uncharacterized protein C1orf109
chr1	38157694	38157931	235	38157782	176	chr1	38157667	38157970	172	38157838	21	chr1	38157548	38158548	chr1	38157217	38158653	4518	38158048	chr1	38156072	38177391	CDCA8	+	borealin
chr1	145589234	145589451	226	145589297	176	chr1	145589074	145589488	347	145589308	36	chr1	145588914	145589914	chr1	145589015	145589774	3218	145589414	chr1	145584492	145591435	NUDT17	-	nucleoside diphosphate-linked moiety X motif 17
chr6	15245691	15245969	406	15245849	176	chr6	15245729	15245931	100	15245877	15	chr6	15245545	15246545	chr6	15245718	15246339	1270	15246045	chr6	15244526	15524253	JARID2	+	protein Jumonji
chr20	33064027	33064362	147	33064133	175	chr20	33064085	33064295	155	33064216	158	chr20	33063765	33064765	chr20	33064071	33064404	780	33064265	chr20	32949040	33101198	ITCH	+	E3 ubiquitin-protein ligase Itchy homolog isoform 1
chr11	119252486	119252730	326	119252569	174	chr11	119252061	119252770	1303	119252239	2507	chr11	119251882	119252882	chr11	119252135	119252558	4151	119252382	chr11	119223924	119254436	USP2	-	ubiquitin carboxyl-terminal hydrolase 2 isoform c
chr11	119252486	119252730	326	119252569	174	chr11	119252061	119252770	1303	119252239	2507	chr11	119251882	119252882	chr11	119252135	119252558	4151	119252382	chr11	119250487	119371944	LOC100499227	+	n/a
chr22	19466996	19467277	413	19467161	174	chr22	19466987	19467672	319	19467502	131	chr22	19466174	19467174	chr22	19466369	19466868	1070	19466674	chr22	19465413	19510135	CDC45	+	cell division control protein 45 homolog isoform 1
chr22	19466996	19467277	413	19467161	174	chr22	19466987	19467672	319	19467502	131	chr22	19466174	19467174	chr22	19466369	19466868	1070	19466674	chr22	19465415	19510135	CDC45	+	cell division control protein 45 homolog isoform 2
chr22	19466996	19467277	413	19467161	174	chr22	19466987	19467672	319	19467502	131	chr22	19466174	19467174	chr22	19466369	19466868	1070	19466674	chr22	19435463	19468738	UFD1L	-	ubiquitin fusion degradation protein 1 homolog isoform B
chr22	19466996	19467277	413	19467161	174	chr22	19466987	19467672	319	19467502	131	chr22	19467047	19468047	chr22	19467410	19467882	723	19467547	chr22	19465413	19510135	CDC45	+	cell division control protein 45 homolog isoform 1
chr22	19466996	19467277	413	19467161	174	chr22	19466987	19467672	319	19467502	131	chr22	19467047	19468047	chr22	19467410	19467882	723	19467547	chr22	19465415	19510135	CDC45	+	cell division control protein 45 homolog isoform 2
chr22	19466996	19467277	413	19467161	174	chr22	19466987	19467672	319	19467502	131	chr22	19467047	19468047	chr22	19467410	19467882	723	19467547	chr22	19435463	19468738	UFD1L	-	ubiquitin fusion degradation protein 1 homolog isoform B
chr22	19466996	19467277	413	19467161	174	chr22	19466987	19467672	319	19467502	131	chr22	19466632	19467632	chr22	19467036	19467275	106	19467132	chr22	19465413	19510135	CDC45	+	cell division control protein 45 homolog isoform 1
chr22	19466996	19467277	413	19467161	174	chr22	19466987	19467672	319	19467502	131	chr22	19466632	19467632	chr22	19467036	19467275	106	19467132	chr22	19465415	19510135	CDC45	+	cell division control protein 45 homolog isoform 2
chr22	19466996	19467277	413	19467161	174	chr22	19466987	19467672	319	19467502	131	chr22	19466632	19467632	chr22	19467036	19467275	106	19467132	chr22	19435463	19468738	UFD1L	-	ubiquitin fusion degradation protein 1 homolog isoform B
chr3	48481269	48481549	504	48481406	174	chr3	48481281	48481535	220	48481439	26	chr3	48481280	48482280	chr3	48481644	48481907	395	48481780	chr3	48471579	48483529	CCDC51	-	coiled-coil domain-containing protein 51 isoform 1
chr3	48481269	48481549	504	48481406	174	chr3	48481281	48481535	220	48481439	26	chr3	48481280	48482280	chr3	48481644	48481907	395	48481780	chr3	48479685	48487537	CCDC72	+	coiled-coil domain-containing protein 72
chr16	4357358	4357644	562	4357490	172	chr16	4357269	4357638	611	4357461	50	chr16	4357186	4358186	chr16	4357471	4358034	1512	4357686	.	-1	-1	.	.	.
chr15	98418648	98419038	485	98418841	170	chr15	98418642	98419021	427	98418835	66	chr15	98418441	98419441	chr15	98418596	98419211	5704	98418941	chr15	98283845	98419659	LOC91948	-	n/a
chr21	15352253	15352758	184	15352409	170	chr21	15351779	15352693	351	15352049	96	chr21	15352044	15353044	chr21	15352362	15352991	1553	15352544	chr21	15314095	15354765	ANKRD20A11P	-	n/a
chr21	15352253	15352758	184	15352409	170	chr21	15351779	15352693	351	15352049	96	chr21	15351491	15352491	chr21	15351857	15352091	357	15351991	chr21	15314095	15354765	ANKRD20A11P	-	n/a
chr2	88990788	88991014	213	88990921	168	chr2	88990766	88991045	555	88990923	98	chr2	88990756	88991756	chr2	88991051	88991622	4065	88991256	chr2	88989175	89052452	RPIA	+	ribose-5-phosphate isomerase
chr2	88990788	88991014	213	88990921	168	chr2	88990766	88991045	555	88990923	98	chr2	88990215	88991215	chr2	88990505	88990802	74	88990715	chr2	88989175	89052452	RPIA	+	ribose-5-phosphate isomerase
chr6	170921446	170921788	653	170921612	168	chr6	170921262	170921948	1096	170921753	498	chr6	170921005	170922005	chr6	170921338	170921767	1312	170921505	.	-1	-1	.	.	.
chrX	153847303	153847546	397	153847371	168	chrX	153847294	153847877	611	153847476	74	chrX	153847147	153848147	chrX	153847334	153848314	154	153847647	chrX	153843864	153849522	CTAG1A	-	cancer/testis antigen 1
chrX	153847303	153847546	397	153847371	168	chrX	153847294	153847877	611	153847476	74	chrX	153847147	153848147	chrX	153847334	153848314	154	153847647	chrX	153843864	153849522	CTAG1B	-	cancer/testis antigen 1
chr12	100660615	100660854	357	100660743	167	chr12	100660570	100661622	867	100661090	356	chr12	100660811	100661811	chr12	100661063	100661479	414	100661311	chr12	100644041	100662857	DEPDC4	-	DEP domain-containing protein 4
chr12	100660615	100660854	357	100660743	167	chr12	100660570	100661622	867	100661090	356	chr12	100660811	100661811	chr12	100661063	100661479	414	100661311	chr12	100659548	100735914	SCYL2	+	SCY1-like protein 2
chr7	139025035	139025435	384	139025243	165	chr7	139025067	139025472	702	139025301	213	chr7	139024525	139025525	chr7	139024804	139025293	2426	139025025	chr7	139023896	139032541	C7orf55	+	UPF0562 protein C7orf55
chr7	139025035	139025435	384	139025243	165	chr7	139025067	139025472	702	139025301	213	chr7	139024525	139025525	chr7	139024804	139025293	2426	139025025	chr7	139024105	139110203	LUC7L2	+	putative RNA-binding protein Luc7-like 2 isoform 2
chr7	139025035	139025435	384	139025243	165	chr7	139025067	139025472	702	139025301	213	chr7	139024525	139025525	chr7	139024804	139025293	2426	139025025	chr7	139023104	139110203	LUC7L2	+	putative RNA-binding protein Luc7-like 2 isoform 3
chr16	32752618	32752874	459	32752733	164	chr16	32752248	32752961	323	32752659	84	chr16	32752144	32753144	chr16	32752361	32752813	853	32752644	.	-1	-1	.	.	.
chr3	87101639	87101993	427	87101831	162	chr3	87101672	87101966	175	87101810	15	chr3	87101528	87102528	chr3	87101916	87102086	210	87102028	.	-1	-1	.	.	.
chr3	156543824	156544034	82	156543944	162	chr3	156543775	156544709	921	156544212	536	chr3	156543591	156544591	chr3	156543920	156544517	860	156544091	chr3	156542095	156765918	LEKR1	+	leucine-, glutamate- and lysine-rich protein 1 isoform 1
chr3	156543824	156544034	82	156543944	162	chr3	156543775	156544709	921	156544212	536	chr3	156543591	156544591	chr3	156543920	156544517	860	156544091	chr3	156542147	156645045	LEKR1	+	leucine-, glutamate- and lysine-rich protein 1 isoform 2
chr4	26859254	26859564	352	26859391	161	chr4	26859316	26859547	187	26859396	38	chr4	26858799	26859799	chr4	26859014	26859524	2986	26859299	.	-1	-1	.	.	.
chr4	141294336	141294556	205	141294399	161	chr4	141294312	141294569	279	141294435	124	chr4	141294455	141295455	chr4	141294774	141295091	491	141294955	chr4	141202879	141296546	LOC100129858	-	n/a
chr4	141294336	141294556	205	141294399	161	chr4	141294312	141294569	279	141294435	124	chr4	141294455	141295455	chr4	141294774	141295091	491	141294955	chr4	141262596	141305710	SCOC	+	short coiled-coil protein isoform 4
chr4	141294336	141294556	205	141294399	161	chr4	141294312	141294569	279	141294435	124	chr4	141294455	141295455	chr4	141294774	141295091	491	141294955	chr4	141292663	141305710	SCOC	+	short coiled-coil protein isoform 1
chr4	141294336	141294556	205	141294399	161	chr4	141294312	141294569	279	141294435	124	chr4	141294455	141295455	chr4	141294774	141295091	491	141294955	chr4	141262614	141305710	SCOC	+	short coiled-coil protein isoform 4
chr4	141294336	141294556	205	141294399	161	chr4	141294312	141294569	279	141294435	124	chr4	141294455	141295455	chr4	141294774	141295091	491	141294955	chr4	141176439	141305710	SCOC	+	short coiled-coil protein isoform 4
chr4	141294336	141294556	205	141294399	161	chr4	141294312	141294569	279	141294435	124	chr4	141293697	141294697	chr4	141293939	141294508	280	141294197	chr4	141202879	141296546	LOC100129858	-	n/a
chr4	141294336	141294556	205	141294399	161	chr4	141294312	141294569	279	141294435	124	chr4	141293697	141294697	chr4	141293939	141294508	280	141294197	chr4	141262596	141305710	SCOC	+	short coiled-coil protein isoform 4
chr4	141294336	141294556	205	141294399	161	chr4	141294312	141294569	279	141294435	124	chr4	141293697	141294697	chr4	141293939	141294508	280	141294197	chr4	141292663	141305710	SCOC	+	short coiled-coil protein isoform 1
chr4	141294336	141294556	205	141294399	161	chr4	141294312	141294569	279	141294435	124	chr4	141293697	141294697	chr4	141293939	141294508	280	141294197	chr4	141262614	141305710	SCOC	+	short coiled-coil protein isoform 4
chr4	141294336	141294556	205	141294399	161	chr4	141294312	141294569	279	141294435	124	chr4	141293697	141294697	chr4	141293939	141294508	280	141294197	chr4	141176439	141305710	SCOC	+	short coiled-coil protein isoform 4
chr10	52384449	52384944	140	52384875	160	chr10	52384456	52384987	513	52384851	129	chr10	52384129	52385129	chr10	52384098	52385288	1533	52384629	chr10	52063344	52385737	SGMS1	-	phosphatidylcholine:ceramide cholinephosphotransferase 1
chr2	191884914	191885689	165	191885365	160	chr2	191885199	191885865	784	191885422	139	chr2	191884800	191885800	chr2	191884963	191885514	2436	191885300	.	-1	-1	.	.	.
chr2	191884914	191885689	165	191885365	160	chr2	191884816	191885125	318	191884969	47	chr2	191884800	191885800	chr2	191884963	191885514	2436	191885300	.	-1	-1	.	.	.
chr11	49455846	49456222	399	49456028	159	chr11	49455118	49456207	982	49455956	553	chr11	49455517	49456517	chr11	49455838	49456262	2106	49456017	.	-1	-1	.	.	.
chr17	45726763	45727054	192	45726882	159	chr17	45726494	45727038	590	45726661	283	chr17	45726271	45727271	chr17	45726631	45726910	452	45726771	chr17	45725274	45763004	KPNB1	+	importin subunit beta-1
chr17	45726763	45727054	192	45726882	159	chr17	45726494	45727038	590	45726661	283	chr17	45726696	45727696	chr17	45727075	45727302	304	45727196	chr17	45725274	45763004	KPNB1	+	importin subunit beta-1
chr6	31587912	31588132	150	31588053	159	chr6	31587876	31589010	1199	31588591	1324	chr6	31588084	31589084	chr6	31588431	31589056	1230	31588584	chr6	31586449	31607554	PRRC2A	+	protein PRRC2A
chr15	78537828	78538030	78	78537937	158	chr15	78537828	78538038	98	78537867	93	chr15	78538027	78539027	chr15	78538406	78538990	306	78538527	.	-1	-1	.	.	.
chr22	21622172	21622648	241	21622284	157	chr22	21622178	21622645	544	21622346	97	chr22	21621842	21622842	chr22	21622157	21622531	1739	21622342	.	-1	-1	.	.	.
chr5	179051392	179051597	116	179051461	157	chr5	179050968	179051610	872	179051274	730	chr5	179050752	179051752	chr5	179051124	179051540	296	179051252	chr5	179039178	179052711	HNRNPH1	-	heterogeneous nuclear ribonucleoprotein H
chr5	179051392	179051597	116	179051461	157	chr5	179050968	179051610	872	179051274	730	chr5	179050752	179051752	chr5	179051124	179051540	296	179051252	chr5	179039178	179052722	HNRNPH1	-	heterogeneous nuclear ribonucleoprotein H
chr9	68726435	68726717	339	68726560	157	chr9	68726451	68727009	873	68726623	565	chr9	68725816	68726816	chr9	68725953	68726614	2451	68726316	chr9	68724540	68750372	LOC100132352	+	n/a
chr9	68726435	68726717	339	68726560	157	chr9	68726451	68727009	873	68726623	565	chr9	68726308	68727308	chr9	68726668	68726915	83	68726808	chr9	68724540	68750372	LOC100132352	+	n/a
chr16	33140176	33140423	404	33140265	156	chr16	33140049	33140803	318	33140377	84	chr16	33139904	33140904	chr16	33140239	33140690	853	33140404	.	-1	-1	.	.	.
chr19	46220349	46220590	357	46220455	155	chr19	46220308	46220614	369	46220479	22	chr19	46220098	46221098	chr19	46220329	46220723	996	46220598	chr19	46211886	46236151	FBXO46	-	F-box only protein 46
chr7	65235880	65236122	214	65235952	153	chr7	65235857	65236154	638	65235991	187	chr7	65235222	65236222	chr7	65235242	65235874	1424	65235722	chr7	65109923	65237797	LOC441242	-	n/a
chr1	25572873	25573579	109	25573402	152	chr1	25572809	25573440	333	25573004	34	chr1	25573124	25574124	chr1	25572954	25573810	1232	25573624	chr1	25566739	25575985	C1orf63	-	UPF0471 protein C1orf63
chr7	64541733	64541970	233	64541840	152	chr7	64541742	64542031	612	64541862	171	chr7	64541113	64542113	chr7	64541113	64541759	1125	64541613	.	-1	-1	.	.	.
chr2	239140094	239140340	294	239140189	151	chr2	239139907	239140632	714	239140451	273	chr2	239139536	239140536	chr2	239139955	239140405	89	239140036	chr2	239131753	239142318	LOC151174	-	n/a
chr2	239140094	239140340	294	239140189	151	chr2	239139907	239140632	714	239140451	273	chr2	239139536	239140536	chr2	239139955	239140405	89	239140036	chr2	239138326	239144985	LOC643387	+	n/a
chr11	4233317	4233537	149	4233467	150	chr11	4233214	4233537	140	4233405	45	chr11	4232983	4233983	chr11	4233363	4233551	83	4233483	.	-1	-1	.	.	.
chr12	29542225	29542545	275	29542400	150	chr12	29542233	29543078	1035	29542705	529	chr12	29541848	29542848	chr12	29542215	29542703	392	29542348	.	-1	-1	.	.	.
chr19	45682652	45683188	132	45683005	150	chr19	45683074	45683321	132	45683149	16	chr19	45682341	45683341	chr19	45682486	45683206	793	45682841	chr19	45680002	45687058	BLOC1S3	+	biogenesis of lysosome-related organelles complex 1 subunit 3
chr19	45682652	45683188	132	45683005	150	chr19	45683074	45683321	132	45683149	16	chr19	45682341	45683341	chr19	45682486	45683206	793	45682841	chr19	45664185	45683485	TRAPPC6A	-	trafficking protein particle complex subunit 6A
chr19	51871073	51871330	306	51871152	150	chr19	51871006	51871329	152	51871151	15	chr19	51870746	51871746	chr19	51871043	51871484	1229	51871246	chr19	51868351	51874257	CLDND2	-	claudin domain-containing protein 2
chr19	51871073	51871330	306	51871152	150	chr19	51871006	51871329	152	51871151	15	chr19	51870746	51871746	chr19	51871043	51871484	1229	51871246	chr19	51846408	51871672	ETFB	-	electron transfer flavoprotein subunit beta isoform 1
chr9	67791452	67791745	433	67791604	150	chr9	67791402	67791660	248	67791479	136	chr9	67791330	67792330	chr9	67791350	67792000	686	67791830	chr9	67790928	67796189	FAM27B	-	n/a
chr1	25756464	25756695	253	25756589	149	chr1	25756482	25756682	94	25756559	18	chr1	25756171	25757171	chr1	25756428	25756986	662	25756671	chr1	25755387	25828698	TMEM57	+	macoilin
chr14	28314317	28314575	334	28314397	147	chr14	28314324	28314606	154	28314440	23	chr14	28314418	28315418	chr14	28314416	28315107	379	28314918	.	-1	-1	.	.	.
chr17	62961957	62962223	440	62962070	147	chr17	62961901	62962249	780	62962074	70	chr17	62961657	62962657	chr17	62961940	62962368	1661	62962157	chr17	62960667	62973703	AMZ2P1	-	n/a
chr19	11750549	11750816	532	11750633	147	chr19	11750548	11750798	260	11750696	14	chr19	11750430	11751430	chr19	11750807	11751046	417	11750930	.	-1	-1	.	.	.
chr7	99724524	99724805	452	99724672	147	chr7	99724530	99724837	396	99724702	24	chr7	99724663	99725663	chr7	99724925	99725709	1733	99725163	chr7	99715264	99725128	CNPY4	+	protein canopy homolog 4 precursor
chr7	99724524	99724805	452	99724672	147	chr7	99724530	99724837	396	99724702	24	chr7	99724663	99725663	chr7	99724925	99725709	1733	99725163	chr7	99722319	99728121	MBLAC1	+	metallo-beta-lactamase domain-containing protein 1
chr3	129830107	129830400	423	129830248	146	chr3	129830076	129830339	347	129830210	54	chr3	129829728	129830728	chr3	129829893	129830475	853	129830228	chr3	129814624	129832276	FAM86HP	-	n/a
chr7	38381019	38381432	231	38381306	146	chr7	38380965	38381554	555	38381362	118	chr7	38380596	38381596	chr7	38380933	38381292	1171	38381096	chr7	38379177	38420238	LOC100506776	+	n/a
chr2	33141127	33141806	134	33141632	145	chr2	33141290	33141832	745	33141648	54	chr2	33141008	33142008	chr2	33141314	33141669	93	33141508	chr2	33048509	33156206	LINC00486	+	n/a
chr2	33141127	33141806	134	33141632	145	chr2	33141290	33141832	745	33141648	54	chr2	33141008	33142008	chr2	33141314	33141669	93	33141508	chr2	33105867	33153589	LINC00486	+	n/a
chr2	33141127	33141806	134	33141632	145	chr2	33141290	33141832	745	33141648	54	chr2	33141008	33142008	chr2	33141314	33141669	93	33141508	chr2	33105765	33164270	LINC00486	+	n/a
chr2	128784589	128784939	212	128784810	145	chr2	128784612	128784905	665	128784779	271	chr2	128784541	128785541	chr2	128784527	128785182	364	128785041	chr2	128696790	128786869	SAP130	-	histone deacetylase complex subunit SAP130 isoform a
chr11	518808	519222	413	519036	144	chr11	518941	519213	349	519055	21	chr11	518326	519326	chr11	518504	519192	5271	518826	.	-1	-1	.	.	.
chr3	70048879	70049087	119	70048915	144	chr3	70048700	70049112	638	70048889	64	chr3	70048385	70049385	chr3	70048749	70049063	305	70048885	.	-1	-1	.	.	.
chr5	180688600	180689020	217	180688896	143	chr5	180688606	180688816	83	180688713	9	chr5	180688369	180689369	chr5	180688518	180689263	785	180688869	chr5	180681385	180690119	TRIM52	-	tripartite motif-containing protein 52
chr5	180688600	180689020	217	180688896	143	chr5	180688606	180688816	83	180688713	9	chr5	180687804	180688804	chr5	180687921	180688444	496	180688304	chr5	180681385	180690119	TRIM52	-	tripartite motif-containing protein 52
chr10	27541302	27541932	151	27541741	142	chr10	27541188	27541803	227	27541373	24	chr10	27541134	27542134	chr10	27541336	27541925	2848	27541634	chr10	27532781	27543235	LRRC37A6P	-	n/a
chr12	117256992	117257428	290	117257155	142	chr12	117256969	117257669	298	117257060	43	chr12	117256811	117257811	chr12	117256861	117257550	1610	117257311	chr12	117174095	117293436	RNFT2	+	RING finger and transmembrane domain-containing protein 2 isoform 1
chr20	3869509	3869824	244	3869648	141	chr20	3869478	3870720	1190	3870124	1023	chr20	3869544	3870544	chr20	3869519	3870585	2604	3870044	chr20	3867485	3906502	PANK2	+	pantothenate kinase 2, mitochondrial isoform 2
chr20	3869509	3869824	244	3869648	141	chr20	3869478	3870720	1190	3870124	1023	chr20	3869544	3870544	chr20	3869519	3870585	2604	3870044	chr20	3867741	3906502	PANK2	+	pantothenate kinase 2, mitochondrial isoform 1 preproprotein
chr20	3869509	3869824	244	3869648	141	chr20	3869478	3870720	1190	3870124	1023	chr20	3869544	3870544	chr20	3869519	3870585	2604	3870044	chr20	3868462	3906502	PANK2	+	pantothenate kinase 2, mitochondrial isoform 2
chr20	3869509	3869824	244	3869648	141	chr20	3869478	3870720	1190	3870124	1023	chr20	3868822	3869822	chr20	3869258	3869459	100	3869322	chr20	3867485	3906502	PANK2	+	pantothenate kinase 2, mitochondrial isoform 2
chr20	3869509	3869824	244	3869648	141	chr20	3869478	3870720	1190	3870124	1023	chr20	3868822	3869822	chr20	3869258	3869459	100	3869322	chr20	3867741	3906502	PANK2	+	pantothenate kinase 2, mitochondrial isoform 1 preproprotein
chr20	3869509	3869824	244	3869648	141	chr20	3869478	3870720	1190	3870124	1023	chr20	3868822	3869822	chr20	3869258	3869459	100	3869322	chr20	3868462	3906502	PANK2	+	pantothenate kinase 2, mitochondrial isoform 2
chr7	75796004	75796413	203	75796083	141	chr7	75795981	75796251	435	75796112	118	chr7	75795552	75796552	chr7	75795796	75796519	978	75796052	.	-1	-1	.	.	.
chr9	67793911	67794164	390	67794023	140	chr9	67793873	67794100	205	67793950	67	chr9	67793773	67794773	chr9	67793812	67794448	1588	67794273	chr9	67790928	67796189	FAM27B	-	n/a
chr1	209957639	209957977	464	209957801	139	chr1	209957670	209957955	600	209957796	95	chr1	209957542	209958542	chr1	209957917	209958143	256	209958042	chr1	209953661	209959890	C1orf74	-	UPF0739 protein C1orf74
chr1	209957639	209957977	464	209957801	139	chr1	209957670	209957955	600	209957796	95	chr1	209957542	209958542	chr1	209957917	209958143	256	209958042	chr1	209927393	209957668	TRAF3IP3	+	TRAF3-interacting JNK-activating modulator
chr1	209957639	209957977	464	209957801	139	chr1	209957670	209957955	600	209957796	95	chr1	209957542	209958542	chr1	209957917	209958143	256	209958042	chr1	209956967	209981520	IRF6	-	interferon regulatory factor 6 isoform 2
chr10	75541515	75541739	171	75541636	139	chr10	75541517	75542270	391	75541943	206	chr10	75541320	75542320	chr10	75541678	75542039	1758	75541820	chr10	75539807	75545406	CHCHD1	+	coiled-coil-helix-coiled-coil-helix domain-containing protein 1
chr12	46385586	46385902	350	46385742	139	chr12	46385583	46385837	76	46385668	21	chr12	46385213	46386213	chr12	46385545	46385856	549	46385713	chr12	46310913	46386401	SCAF11	-	protein SCAF11
chr19	48824729	48825194	174	48825075	139	chr19	48824695	48825274	729	48825093	277	chr19	48824800	48825800	chr19	48824881	48825703	1327	48825300	chr19	48797708	48825332	CCDC114	-	coiled-coil domain-containing protein 114 isoform 2
chr2	74347461	74347726	469	74347564	138	chr2	74347212	74347983	673	74347535	139	chr2	74346957	74347957	chr2	74347256	74347834	4028	74347457	.	-1	-1	.	.	.
chr3	146962777	146962977	69	146962791	138	chr3	146962770	146962983	101	146962830	17	chr3	146962943	146963943	chr3	146963311	146963576	100	146963443	.	-1	-1	.	.	.
chr5	137879172	137879421	220	137879301	138	chr5	137878407	137879603	1082	137878768	1865	chr5	137878263	137879263	chr5	137878135	137879344	2647	137878763	chr5	137839781	137880989	ETF1	-	eukaryotic peptide chain release factor subunit 1
chr5	137879172	137879421	220	137879301	138	chr5	137878407	137879603	1082	137878768	1865	chr5	137878263	137879263	chr5	137878135	137879344	2647	137878763	chr5	137839781	137879400	ETF1	-	n/a
chr6	75994730	75994972	275	75994869	138	chr6	75993584	75994938	989	75994398	883	chr6	75993942	75994942	chr6	75994252	75994618	1236	75994442	chr6	75992729	76003580	LOC100506804	+	n/a
chr6	75994730	75994972	275	75994869	138	chr6	75993584	75994938	989	75994398	883	chr6	75993942	75994942	chr6	75994252	75994618	1236	75994442	chr6	75960637	75996632	TMEM30A	-	cell cycle control protein 50A isoform 2
chr8	12293651	12293909	407	12293724	138	chr8	12293645	12294269	245	12294123	47	chr8	12293241	12294241	chr8	12293417	12293958	2096	12293741	chr8	12281123	12295852	FAM86B2	-	protein FAM86B2
chr8	12293651	12293909	407	12293724	138	chr8	12293645	12294269	245	12294123	47	chr8	12293241	12294241	chr8	12293417	12293958	2096	12293741	chr8	12292521	12410558	LOC100506990	+	n/a
chr8	12293651	12293909	407	12293724	138	chr8	12293645	12294269	245	12294123	47	chr8	12293241	12294241	chr8	12293417	12293958	2096	12293741	chr8	12292521	12426354	LOC100506990	+	n/a
chr17	80250438	80250679	235	80250534	137	chr17	80250287	80250752	511	80250577	77	chr17	80249925	80250925	chr17	80250235	80250619	715	80250425	.	-1	-1	.	.	.
chr17	80250438	80250679	235	80250534	137	chr17	80250287	80250752	511	80250577	77	chr17	80250398	80251398	chr17	80250744	80251041	476	80250898	.	-1	-1	.	.	.
chr4	132300322	132300781	176	132300625	137	chr4	132300322	132301322	836	132301052	604	chr4	132300034	132301034	chr4	132300394	132300684	439	132300534	.	-1	-1	.	.	.
chr9	125693913	125694169	415	125694043	137	chr9	125693331	125694284	1072	125693706	407	chr9	125693227	125694227	chr9	125693585	125693868	392	125693727	chr9	125678377	125695779	ZBTB26	-	zinc finger and BTB domain-containing protein 26
chr9	125693913	125694169	415	125694043	137	chr9	125693331	125694284	1072	125693706	407	chr9	125693635	125694635	chr9	125693982	125694278	103	125694135	chr9	125678377	125695779	ZBTB26	-	zinc finger and BTB domain-containing protein 26
chr16	30064136	30064722	353	30064615	136	chr16	30064040	30064689	993	30064213	333	chr16	30063820	30064820	chr16	30064175	30064664	565	30064320	chr16	30062410	30083741	ALDOA	+	fructose-bisphosphate aldolase A isoform 1
chr17	80159321	80159705	69	80159461	134	chr17	80159307	80159689	197	80159479	9	chr17	80158878	80159878	chr17	80159263	80159451	136	80159378	chr17	80057345	80172689	CCDC57	-	coiled-coil domain-containing protein 57
chr2	3584236	3584482	461	3584357	134	chr2	3584215	3584486	582	3584341	40	chr2	3584005	3585005	chr2	3584414	3584630	73	3584505	.	-1	-1	.	.	.
chr7	158622391	158622835	269	158622543	134	chr7	158621695	158622808	779	158622082	679	chr7	158622232	158623232	chr7	158620955	158623027	4397	158622732	chr7	158521688	158624319	ESYT2	-	extended synaptotagmin-2
chr11	133994121	133994611	174	133994254	133	chr11	133994138	133994475	234	133994322	18	chr11	133994459	133995459	chr11	133994778	133995155	517	133994959	chr11	133936819	134023652	JAM3	+	junctional adhesion molecule C isoform 2 precursor
chr12	31227131	31227381	323	31227241	133	chr12	31226768	31227359	666	31226912	164	chr12	31226242	31227242	chr12	31226654	31226974	100	31226742	chr12	31224778	31259725	DDX11	+	probable ATP-dependent RNA helicase DDX11 isoform 3
chr12	31227131	31227381	323	31227241	133	chr12	31226768	31227359	666	31226912	164	chr12	31226242	31227242	chr12	31226654	31226974	100	31226742	chr12	31171696	31228781	LOC100506660	-	n/a
chr14	90849325	90850065	266	90849893	133	chr14	90849778	90850076	353	90849920	41	chr14	90849117	90850117	chr14	90849474	90849873	521	90849617	.	-1	-1	.	.	.
chr14	90849325	90850065	266	90849893	133	chr14	90849149	90849592	293	90849448	34	chr14	90849117	90850117	chr14	90849474	90849873	521	90849617	.	-1	-1	.	.	.
chr17	21906175	21906538	354	21906363	133	chr17	21906339	21906622	440	21906489	292	chr17	21905724	21906724	chr17	21905673	21906550	2978	21906224	chr17	21902061	21915070	FLJ36000	+	n/a
chr1	78277230	78277622	432	78277429	132	chr1	78276675	78277590	536	78277401	124	chr1	78277031	78278031	chr1	78277476	78277650	81	78277531	chr1	78243308	78346081	FAM73A	+	protein FAM73A
chr4	49521574	49522036	121	49521914	132	chr4	49521562	49521782	73	49521619	10	chr4	49521290	49522290	chr4	49521614	49522110	952	49521790	.	-1	-1	.	.	.
chr4	49521574	49522036	121	49521914	132	chr4	49521846	49522064	69	49521931	8	chr4	49521290	49522290	chr4	49521614	49522110	952	49521790	.	-1	-1	.	.	.
chr4	103940421	103941090	501	103940712	132	chr4	103940593	103940917	1401	103940773	2630	chr4	103940342	103941342	chr4	103940722	103940980	424	103940842	chr4	103820084	103942896	SLC9B1	-	sodium/hydrogen exchanger 9B1 isoform 1
chr4	103940421	103941090	501	103940712	132	chr4	103940593	103940917	1401	103940773	2630	chr4	103940342	103941342	chr4	103940722	103940980	424	103940842	chr4	103804204	103942896	SLC9B1	-	sodium/hydrogen exchanger 9B1 isoform 2
chr4	3956895	3957174	404	3957064	131	chr4	3956906	3957185	403	3957054	44	chr4	3956584	3957584	chr4	3956750	3957234	1911	3957084	chr4	3941668	3959148	FAM86EP	-	n/a
chr8	6692786	6693149	62	6692958	131	chr8	6693024	6693337	799	6693176	294	chr8	6691877	6692877	chr8	6692215	6692467	237	6692377	chr8	6691075	6701975	LOC100652791	+	n/a
chr8	6692786	6693149	62	6692958	131	chr8	6693024	6693337	799	6693176	294	chr8	6691877	6692877	chr8	6692215	6692467	237	6692377	chr8	6664040	6695166	XKR5	-	XK-related protein 5
chr13	111589317	111589854	329	111589658	130	chr13	111589065	111589933	153	111589183	24	chr13	111588674	111589674	chr13	111589039	111589309	73	111589174	.	-1	-1	.	.	.
chr20	29518576	29518806	188	29518699	130	chr20	29518560	29518829	158	29518697	16	chr20	29518280	29519280	chr20	29518480	29518918	923	29518780	.	-1	-1	.	.	.
chr4	2470409	2470672	184	2470555	129	chr4	2470421	2471374	1058	2470961	654	chr4	2470576	2471576	chr4	2470862	2471647	1305	2471076	chr4	2469179	2519586	RNF4	+	E3 ubiquitin ligase RNF4 isoform 1
chr4	2470409	2470672	184	2470555	129	chr4	2470421	2471374	1058	2470961	654	chr4	2470576	2471576	chr4	2470862	2471647	1305	2471076	chr4	2468794	2519586	RNF4	+	E3 ubiquitin ligase RNF4 isoform 2
chr4	2470409	2470672	184	2470555	129	chr4	2470421	2471374	1058	2470961	654	chr4	2470018	2471018	chr4	2470247	2470711	624	2470518	chr4	2469179	2519586	RNF4	+	E3 ubiquitin ligase RNF4 isoform 1
chr4	2470409	2470672	184	2470555	129	chr4	2470421	2471374	1058	2470961	654	chr4	2470018	2471018	chr4	2470247	2470711	624	2470518	chr4	2468794	2519586	RNF4	+	E3 ubiquitin ligase RNF4 isoform 2
chrX	148863585	148863827	288	148863715	129	chrX	148863584	148863879	415	148863743	76	chrX	148863068	148864068	chrX	148863458	148863683	78	148863568	chrX	148861599	148871399	MAGEA9	+	melanoma-associated antigen 9
chrX	148863585	148863827	288	148863715	129	chrX	148863584	148863879	415	148863743	76	chrX	148863068	148864068	chrX	148863458	148863683	78	148863568	chrX	148861592	148871399	MAGEA9B	+	melanoma-associated antigen 9
chr1	995085	995306	167	995125	128	chr1	995064	995291	207	995236	15	chr1	994407	995407	chr1	994264	995449	4872	994907	.	-1	-1	.	.	.
chr1	162760518	162760762	410	162760663	128	chr1	162760456	162760896	862	162760589	161	chr1	162759755	162760755	chr1	162760134	162760422	244	162760255	chr1	162758495	162784608	HSD17B7	+	3-keto-steroid reductase
chr19	50249721	50250055	189	50249889	127	chr19	50249670	50249941	125	50249801	9	chr19	50249370	50250370	chr19	50249732	50250065	671	50249870	chr19	50241010	50268515	TSKS	-	testis-specific serine kinase substrate
chr3	4909990	4910487	295	4910082	127	chr3	4909748	4910623	909	4910093	67	chr3	4909890	4910890	chr3	4909956	4910548	1185	4910390	.	-1	-1	.	.	.
chr7	100201927	100202240	333	100202099	127	chr7	100201615	100202163	348	100201836	57	chr7	100201969	100202969	chr7	100201962	100202930	4723	100202469	chr7	100185023	100203661	LOC100129845	-	n/a
chr7	100201927	100202240	333	100202099	127	chr7	100201615	100202163	348	100201836	57	chr7	100201969	100202969	chr7	100201962	100202930	4723	100202469	chr7	100197881	100207798	PCOLCE	+	procollagen C-endopeptidase enhancer 1 precursor
chr19	14639865	14640086	217	14639981	126	chr19	14639811	14640221	681	14639969	292	chr19	14639892	14640892	chr19	14640261	14640605	237	14640392	chr19	14638354	14642452	MIR639	+	n/a
chr19	14639865	14640086	217	14639981	126	chr19	14639811	14640221	681	14639969	292	chr19	14639892	14640892	chr19	14640261	14640605	237	14640392	chr19	14638378	14678792	TECR	+	trans-2,3-enoyl-CoA reductase
chr19	50861831	50862067	265	50862010	126	chr19	50861847	50862060	97	50862008	9	chr19	50861385	50862385	chr19	50861778	50862091	256	50861885	chr19	50859733	50870931	NAPSA	-	napsin-A preproprotein
chr15	35414223	35414453	147	35414334	125	chr15	35413979	35414512	106	35414385	9	chr15	35413898	35414898	chr15	35414226	35414538	335	35414398	.	-1	-1	.	.	.
chr5	162864104	162864328	165	162864226	125	chr5	162864019	162864526	299	162864176	68	chr5	162864284	162865284	chr5	162864587	162864948	80	162864784	chr5	162862576	162874022	CCNG1	+	cyclin-G1
chrX	153881620	153881869	360	153881721	124	chrX	153881617	153882197	618	153881800	73	chrX	153881467	153882467	chrX	153881478	153882643	184	153881967	chrX	153878245	153883853	CTAG2	-	cancer/testis antigen 2 isoform LAGE-1b
chr1	194326957	194327163	133	194327032	123	chr1	194326759	194327196	263	194327053	150	chr1	194326913	194327913	chr1	194327309	194327853	269	194327413	.	-1	-1	.	.	.
chr17	13504085	13504457	71	13504299	123	chr17	13503783	13504304	118	13504111	9	chr17	13503600	13504600	chr17	13503768	13504680	849	13504100	chr17	13397005	13507244	HS3ST3A1	-	heparan sulfate glucosamine 3-O-sulfotransferase 3A1
chr17	39845763	39845996	221	39845859	123	chr17	39845652	39846000	816	39845821	453	chr17	39845292	39846292	chr17	39845647	39845882	154	39845792	chr17	39843126	39849898	EIF1	+	eukaryotic translation initiation factor 1
chr17	39845763	39845996	221	39845859	123	chr17	39845652	39846000	816	39845821	453	chr17	39845732	39846732	chr17	39846109	39846312	143	39846232	chr17	39843126	39849898	EIF1	+	eukaryotic translation initiation factor 1
chr2	19547572	19547874	333	19547747	123	chr2	19547436	19547819	327	19547639	45	chr2	19547340	19548340	chr2	19547599	19548096	1116	19547840	chr2	19546189	19550266	MIR4757	+	n/a
chr2	19547572	19547874	333	19547747	123	chr2	19547869	19548078	76	19547989	9	chr2	19547340	19548340	chr2	19547599	19548096	1116	19547840	chr2	19546189	19550266	MIR4757	+	n/a
chr6	113201316	113201553	363	113201377	123	chr6	113201294	113201764	186	113201391	18	chr6	113200744	113201744	chr6	113200996	113201406	2667	113201244	.	-1	-1	.	.	.
chr11	9481973	9482213	228	9482082	122	chr11	9481951	9482355	425	9482169	62	chr11	9481709	9482709	chr11	9482167	9482335	79	9482209	chr11	9479102	9484245	LOC644656	-	n/a
chr11	9481973	9482213	228	9482082	122	chr11	9481951	9482355	425	9482169	62	chr11	9481709	9482709	chr11	9482167	9482335	79	9482209	chr11	9480511	9552071	ZNF143	+	zinc finger protein 143
chr12	6818236	6818438	81	6818376	122	chr12	6818189	6818443	165	6818371	154	chr12	6817246	6818246	chr12	6817493	6817884	135	6817746	.	-1	-1	.	.	.
chr2	153246095	153246760	268	153246378	122	chr2	153246097	153246732	256	153246357	24	chr2	153245732	153246732	chr2	153246119	153246338	78	153246232	chr2	153189750	153508348	FMNL2	+	formin-like protein 2
chr6	42980802	42981164	85	42981003	122	chr6	42980791	42981009	112	42980884	16	chr6	42981150	42982150	chr6	42981452	42981758	291	42981650	chr6	42980221	42991036	KLHDC3	+	kelch domain-containing protein 3 isoform 2
chr6	42980802	42981164	85	42981003	122	chr6	42980791	42981009	112	42980884	16	chr6	42981150	42982150	chr6	42981452	42981758	291	42981650	chr6	42979840	42991036	KLHDC3	+	kelch domain-containing protein 3 isoform 1
chr6	42980802	42981164	85	42981003	122	chr6	42980791	42981009	112	42980884	16	chr6	42981150	42982150	chr6	42981452	42981758	291	42981650	chr6	42977966	42983618	MEA1	-	male-enhanced antigen 1
chr6	42980802	42981164	85	42981003	122	chr6	42980791	42981009	112	42980884	16	chr6	42981150	42982150	chr6	42981452	42981758	291	42981650	chr6	42950329	42982080	PPP2R5D	+	serine/threonine-protein phosphatase 2A 56 kDa regulatory subunit delta isoform isoform 1
chr2	220159262	220159982	123	220159862	121	chr2	220159453	220159935	168	220159601	9	chr2	220159194	220160194	chr2	220159185	220160090	4826	220159694	chr2	220156832	220160922	MIR153-1	-	n/a
chr2	220159262	220159982	123	220159862	121	chr2	220159453	220159935	168	220159601	9	chr2	220159194	220160194	chr2	220159185	220160090	4826	220159694	chr2	220152344	220176295	PTPRN	-	receptor-type tyrosine-protein phosphatase-like N isoform 2 precursor
chr2	220159262	220159982	123	220159862	121	chr2	220159453	220159935	168	220159601	9	chr2	220159194	220160194	chr2	220159185	220160090	4826	220159694	chr2	220152344	220175729	PTPRN	-	receptor-type tyrosine-protein phosphatase-like N isoform 3
chr21	38593704	38593941	317	38593760	121	chr21	38593297	38593908	344	38593521	61	chr21	38593001	38594001	chr21	38593323	38593736	2045	38593501	chr21	38593725	38641833	DSCR3	-	Down syndrome critical region protein 3
chr21	38593704	38593941	317	38593760	121	chr21	38593297	38593908	344	38593521	61	chr21	38593001	38594001	chr21	38593323	38593736	2045	38593501	chr21	38578803	38596037	DSCR9	+	n/a
chr3	119041751	119042270	164	119041955	121	chr3	119041225	119041935	241	119041591	23	chr3	119041436	119042436	chr3	119041412	119042325	1904	119041936	chr3	119011219	119140323	ARHGAP31	+	rho GTPase-activating protein 31
chr3	196359296	196359885	133	196359699	121	chr3	196359291	196359573	377	196359445	11	chr3	196359030	196360030	chr3	196359247	196360047	4526	196359530	.	-1	-1	.	.	.
chrX	70640068	70640709	158	70640494	121	chrX	70639938	70640754	300	70640126	141	chrX	70640270	70641270	chrX	70640499	70640950	278	70640770	chrX	70428034	70950962	BCYRN1	-	n/a
chrX	70640068	70640709	158	70640494	121	chrX	70639938	70640754	300	70640126	141	chrX	70640270	70641270	chrX	70640499	70640950	278	70640770	chrX	70584113	70687855	TAF1	+	transcription initiation factor TFIID subunit 1 isoform 1
chr12	54411496	54412120	142	54411608	120	chr12	54411224	54411714	252	54411525	27	chr12	54411318	54412318	chr12	54411671	54412203	679	54411818	chr12	54408641	54451814	HOXC4	+	homeobox protein Hox-C4
chr12	54411496	54412120	142	54411608	120	chr12	54411224	54411714	252	54411525	27	chr12	54411318	54412318	chr12	54411671	54412203	679	54411818	chr12	54408641	54431144	HOXC5	+	n/a
chr12	54411496	54412120	142	54411608	120	chr12	54411224	54411714	252	54411525	27	chr12	54411318	54412318	chr12	54411671	54412203	679	54411818	chr12	54408641	54426607	HOXC6	+	homeobox protein Hox-C6 isoform 2
chr8	38240301	38240731	86	38240439	120	chr8	38240571	38240771	98	38240666	20	chr8	38240095	38241095	chr8	38240163	38240779	2769	38240595	chr8	38171934	38241790	WHSC1L1	-	histone-lysine N-methyltransferase NSD3 isoform short
chr8	38240301	38240731	86	38240439	120	chr8	38240571	38240771	98	38240666	20	chr8	38240095	38241095	chr8	38240163	38240779	2769	38240595	chr8	38130560	38241790	WHSC1L1	-	histone-lysine N-methyltransferase NSD3 isoform long
chr8	38240301	38240731	86	38240439	120	chr8	38240571	38240771	98	38240666	20	chr8	38239379	38240379	chr8	38239210	38240121	1506	38239879	chr8	38171934	38241790	WHSC1L1	-	histone-lysine N-methyltransferase NSD3 isoform short
chr8	38240301	38240731	86	38240439	120	chr8	38240571	38240771	98	38240666	20	chr8	38239379	38240379	chr8	38239210	38240121	1506	38239879	chr8	38130560	38241790	WHSC1L1	-	histone-lysine N-methyltransferase NSD3 isoform long
chr19	12163506	12163827	300	12163641	119	chr19	12163565	12163820	268	12163681	20	chr19	12162944	12163944	chr19	12163293	12163606	918	12163444	chr19	12152619	12165782	ZNF878	-	zinc finger protein 878
chr7	23508715	23508934	168	23508866	119	chr7	23508820	23509217	395	23509065	48	chr7	23508633	23509633	chr7	23508193	23509629	712	23509133	chr7	23347827	23511995	IGF2BP3	-	insulin-like growth factor 2 mRNA-binding protein 3
chr5	71603937	71604267	399	71604113	118	chr5	71603678	71604263	1100	71604050	154	chr5	71603853	71604853	chr5	71603797	71604587	4339	71604353	chr5	71513235	71618084	MRPS27	-	28S ribosomal protein S27, mitochondrial
chr1	87800846	87801245	285	87801085	117	chr1	87800793	87801211	224	87801045	18	chr1	87800627	87801627	chr1	87800890	87801367	3424	87801127	chr1	87792150	87816607	LMO4	+	LIM domain transcription factor LMO4
chr12	123459266	123459588	378	123459442	117	chr12	123458944	123460081	526	123459918	210	chr12	123459358	123460358	chr12	123459700	123460034	332	123459858	chr12	123457353	123466588	OGFOD2	+	2-oxoglutarate and iron-dependent oxygenase domain-containing protein 2
chr2	158236718	158237020	552	158236830	117	chr2	158236421	158237015	409	158236822	58	chr2	158236446	158237446	chr2	158236803	158237124	404	158236946	.	-1	-1	.	.	.
chr2	175036483	175037022	121	175036662	117	chr2	175036715	175037224	162	175037006	11	chr2	175036145	175037145	chr2	175036522	175036722	80	175036645	chr2	174935174	175115365	OLA1	-	obg-like ATPase 1 isoform 2
chr19	3613052	3613299	56	3613238	116	chr19	3613106	3613357	207	3613204	13	chr19	3612707	3613707	chr19	3613023	3613682	470	3613207	chr19	3605244	3615928	C19orf29-AS1	+	n/a
chr19	3613052	3613299	56	3613238	116	chr19	3613106	3613357	207	3613204	13	chr19	3612707	3613707	chr19	3613023	3613682	470	3613207	chr19	3608626	3628813	C19orf29	-	uncharacterized protein C19orf29
chr19	3613052	3613299	56	3613238	116	chr19	3613106	3613357	207	3613204	13	chr19	3612707	3613707	chr19	3613023	3613682	470	3613207	chr19	3608642	3628813	C19orf29	-	uncharacterized protein C19orf29
chr1	211432120	211432392	127	211432265	115	chr1	211431984	211432337	238	211432166	23	chr1	211431841	211432841	chr1	211431688	211433100	2282	211432341	chr1	211430707	211491725	RCOR3	+	REST corepressor 3 isoform a
chr1	211432120	211432392	127	211432265	115	chr1	211431984	211432337	238	211432166	23	chr1	211431841	211432841	chr1	211431688	211433100	2282	211432341	chr1	211430707	211488655	RCOR3	+	REST corepressor 3 isoform c
chr1	211432120	211432392	127	211432265	115	chr1	211431984	211432337	238	211432166	23	chr1	211431841	211432841	chr1	211431688	211433100	2282	211432341	chr1	211431288	211491725	RCOR3	+	REST corepressor 3 isoform d
chr12	8395270	8395576	292	8395440	115	chr12	8395298	8395562	215	8395424	32	chr12	8394931	8395931	chr12	8395084	8395577	956	8395431	chr12	8381644	8397542	FAM86FP	-	n/a
chr19	14224784	14225009	176	14224865	115	chr19	14224793	14225184	248	14224990	177	chr19	14224552	14225552	chr19	14224946	14225178	183	14225052	chr19	14200506	14230559	PRKACA	-	cAMP-dependent protein kinase catalytic subunit alpha isoform 1
chr19	14224784	14225009	176	14224865	115	chr19	14224793	14225184	248	14224990	177	chr19	14224552	14225552	chr19	14224946	14225178	183	14225052	chr19	14200506	14226992	PRKACA	-	cAMP-dependent protein kinase catalytic subunit alpha isoform 2
chr19	15375170	15375595	104	15375401	115	chr19	15374986	15375499	413	15375145	290	chr19	15374543	15375543	chr19	15374839	15375277	320	15375043	chr19	15355846	15393262	BRD4	-	bromodomain-containing protein 4 isoform short
chr19	15375170	15375595	104	15375401	115	chr19	15374986	15375499	413	15375145	290	chr19	15374543	15375543	chr19	15374839	15375277	320	15375043	chr19	15346300	15393262	BRD4	-	bromodomain-containing protein 4 isoform long
chr4	156681109	156681329	62	156681156	115	chr4	156681189	156681472	228	156681373	15	chr4	156680757	156681757	chr4	156681044	156681399	349	156681257	chr4	156678125	156730783	GUCY1B3	+	guanylate cyclase soluble subunit beta-1
chrX	37430785	37431306	255	37430946	115	chrX	37431217	37431814	601	37431639	34	chrX	37431165	37432165	chrX	37430740	37431809	1302	37431665	chrX	37428821	37538750	LANCL3	+	lanC-like protein 3 isoform 2
chr1	714147	714435	326	714307	114	chr1	714118	714600	744	714299	329	chr1	713814	714814	chr1	713550	714608	3761	714314	chr1	698244	716068	LOC100288069	-	n/a
chr15	85144208	85144453	210	85144261	114	chr15	85144229	85144706	554	85144425	55	chr15	85143839	85144839	chr15	85144127	85144612	736	85144339	chr15	85142248	85161841	ZSCAN2	+	zinc finger and SCAN domain-containing protein 2 isoform 3
chr15	85144208	85144453	210	85144261	114	chr15	85144229	85144706	554	85144425	55	chr15	85143839	85144839	chr15	85144127	85144612	736	85144339	chr15	85142248	85152116	ZSCAN2	+	zinc finger and SCAN domain-containing protein 2 isoform 2
chr15	85144208	85144453	210	85144261	114	chr15	85144229	85144706	554	85144425	55	chr15	85143839	85144839	chr15	85144127	85144612	736	85144339	chr15	85142248	85168947	ZSCAN2	+	zinc finger and SCAN domain-containing protein 2 isoform 1
chr2	130986906	130987149	332	130986987	114	chr2	130986915	130987149	302	130987077	118	chr2	130986399	130987399	chr2	130986186	130987163	1566	130986899	.	-1	-1	.	.	.
chr2	201039302	201039755	287	201039403	114	chr2	201039292	201039891	287	201039711	24	chr2	201039268	201040268	chr2	201039322	201039924	549	201039768	.	-1	-1	.	.	.
chr4	97091570	97091833	392	97091743	114	chr4	97091510	97091859	475	97091690	29	chr4	97090994	97091994	chr4	97091304	97091630	493	97091494	.	-1	-1	.	.	.
chr11	3443482	3443758	284	3443604	113	chr11	3443489	3443763	289	3443655	46	chr11	3443122	3444122	chr11	3443346	3443828	1734	3443622	.	-1	-1	.	.	.
chr16	32199195	32199437	409	32199276	113	chr16	32199171	32199820	350	32199394	86	chr16	32198921	32199921	chr16	32199249	32199707	861	32199421	.	-1	-1	.	.	.
chr2	232378799	232379137	495	232378958	113	chr2	232378751	232379127	635	232378942	177	chr2	232378792	232379792	chr2	232378888	232379436	292	232379292	chr2	232371136	232381050	LINC00471	-	n/a
chr12	53447986	53448231	369	53448151	112	chr12	53447991	53448236	233	53448085	13	chr12	53447618	53448618	chr12	53448014	53448259	535	53448118	chr12	53434972	53450222	LOC283335	-	n/a
chr12	53447986	53448231	369	53448151	112	chr12	53447991	53448236	233	53448085	13	chr12	53447618	53448618	chr12	53448014	53448259	535	53448118	chr12	53440732	53460162	TENC1	+	tensin-like C1 domain-containing phosphatase isoform 1
chr12	53447986	53448231	369	53448151	112	chr12	53447991	53448236	233	53448085	13	chr12	53447618	53448618	chr12	53448014	53448259	535	53448118	chr12	53441834	53460162	TENC1	+	tensin-like C1 domain-containing phosphatase isoform 2
chr12	53447986	53448231	369	53448151	112	chr12	53447991	53448236	233	53448085	13	chr12	53447618	53448618	chr12	53448014	53448259	535	53448118	chr12	53438809	53460162	TENC1	+	tensin-like C1 domain-containing phosphatase isoform 3
chr12	53447986	53448231	369	53448151	112	chr12	53447991	53448236	233	53448085	13	chr12	53447090	53448090	chr12	53447349	53447750	404	53447590	chr12	53434972	53450222	LOC283335	-	n/a
chr12	53447986	53448231	369	53448151	112	chr12	53447991	53448236	233	53448085	13	chr12	53447090	53448090	chr12	53447349	53447750	404	53447590	chr12	53440732	53460162	TENC1	+	tensin-like C1 domain-containing phosphatase isoform 1
chr12	53447986	53448231	369	53448151	112	chr12	53447991	53448236	233	53448085	13	chr12	53447090	53448090	chr12	53447349	53447750	404	53447590	chr12	53441834	53460162	TENC1	+	tensin-like C1 domain-containing phosphatase isoform 2
chr12	53447986	53448231	369	53448151	112	chr12	53447991	53448236	233	53448085	13	chr12	53447090	53448090	chr12	53447349	53447750	404	53447590	chr12	53438809	53460162	TENC1	+	tensin-like C1 domain-containing phosphatase isoform 3
chr12	54582525	54582766	348	54582653	112	chr12	54582518	54582788	548	54582658	67	chr12	54582058	54583058	chr12	54582440	54582690	77	54582558	chr12	54572141	54584778	SMUG1	-	single-strand selective monofunctional uracil DNA glycosylase isoform 1
chr12	54582525	54582766	348	54582653	112	chr12	54582518	54582788	548	54582658	67	chr12	54582058	54583058	chr12	54582440	54582690	77	54582558	chr12	54573238	54584741	SMUG1	-	single-strand selective monofunctional uracil DNA glycosylase isoform 2
chr12	54582525	54582766	348	54582653	112	chr12	54582518	54582788	548	54582658	67	chr12	54582058	54583058	chr12	54582440	54582690	77	54582558	chr12	54573238	54584778	SMUG1	-	single-strand selective monofunctional uracil DNA glycosylase isoform 2
chr16	3332755	3333157	93	3332949	112	chr16	3332928	3333308	170	3333109	20	chr16	3332434	3333434	chr16	3332729	3333136	4476	3332934	chr16	3331486	3343459	ZNF263	+	zinc finger protein 263
chr16	3332755	3333157	93	3332949	112	chr16	3332928	3333308	170	3333109	20	chr16	3333149	3334149	chr16	3333465	3333845	265	3333649	chr16	3331486	3343459	ZNF263	+	zinc finger protein 263
chr16	4233532	4233995	174	4233830	112	chr16	4233524	4233947	293	4233752	12	chr16	4233258	4234258	chr16	4233348	4234124	1957	4233758	.	-1	-1	.	.	.
chr17	27038483	27038854	284	27038652	112	chr17	27038442	27039116	1159	27038735	900	chr17	27038040	27039040	chr17	27038038	27038934	1233	27038540	chr17	27028533	27040872	PROCA1	-	protein PROCA1
chr19	50037428	50037678	225	50037572	112	chr19	50037425	50037783	355	50037585	17	chr19	50037076	50038076	chr19	50037347	50037800	3687	50037576	chr19	50028874	50048890	RCN3	+	reticulocalbin-3 precursor
chr19	50037428	50037678	225	50037572	112	chr19	50037425	50037783	355	50037585	17	chr19	50036629	50037629	chr19	50037013	50037255	271	50037129	chr19	50028874	50048890	RCN3	+	reticulocalbin-3 precursor
chr2	219738205	219738590	113	219738395	112	chr2	219738125	219738591	430	219738299	21	chr2	219737662	219738662	chr2	219738044	219738308	78	219738162	chr2	219722545	219740954	WNT6	+	protein Wnt-6 precursor
chr4	2366334	2366709	316	2366487	112	chr4	2366278	2366615	323	2366422	21	chr4	2366239	2367239	chr4	2366454	2367135	349	2366739	chr4	2269323	2422370	ZFYVE28	-	lateral signaling target protein 2 homolog isoform 3
chr4	2366334	2366709	316	2366487	112	chr4	2366278	2366615	323	2366422	21	chr4	2366239	2367239	chr4	2366454	2367135	349	2366739	chr4	2329979	2422370	ZFYVE28	-	lateral signaling target protein 2 homolog isoform 4
chr4	2366334	2366709	316	2366487	112	chr4	2366278	2366615	323	2366422	21	chr4	2366239	2367239	chr4	2366454	2367135	349	2366739	chr4	2328305	2422370	ZFYVE28	-	lateral signaling target protein 2 homolog isoform 5
chr4	2366334	2366709	316	2366487	112	chr4	2366278	2366615	323	2366422	21	chr4	2366239	2367239	chr4	2366454	2367135	349	2366739	chr4	2269323	2368604	ZFYVE28	-	lateral signaling target protein 2 homolog isoform 1
chr4	2366334	2366709	316	2366487	112	chr4	2366278	2366615	323	2366422	21	chr4	2366239	2367239	chr4	2366454	2367135	349	2366739	chr4	2328305	2368604	ZFYVE28	-	lateral signaling target protein 2 homolog isoform 6
chr12	132414249	132414551	133	132414439	111	chr12	132414227	132414485	169	132414341	8	chr12	132414003	132415003	chr12	132414020	132414849	408	132414503	chr12	132411797	132430406	PUS1	+	tRNA pseudouridine synthase A, mitochondrial isoform 2
chr12	132414249	132414551	133	132414439	111	chr12	132414227	132414485	169	132414341	8	chr12	132414003	132415003	chr12	132414020	132414849	408	132414503	chr12	132411744	132430406	PUS1	+	tRNA pseudouridine synthase A, mitochondrial isoform 2
chr12	132414249	132414551	133	132414439	111	chr12	132414227	132414485	169	132414341	8	chr12	132414003	132415003	chr12	132414020	132414849	408	132414503	chr12	132411812	132430406	PUS1	+	tRNA pseudouridine synthase A, mitochondrial isoform 1
chr12	132414249	132414551	133	132414439	111	chr12	132414227	132414485	169	132414341	8	chr12	132413329	132414329	chr12	132413718	132413968	231	132413829	chr12	132411797	132430406	PUS1	+	tRNA pseudouridine synthase A, mitochondrial isoform 2
chr12	132414249	132414551	133	132414439	111	chr12	132414227	132414485	169	132414341	8	chr12	132413329	132414329	chr12	132413718	132413968	231	132413829	chr12	132411744	132430406	PUS1	+	tRNA pseudouridine synthase A, mitochondrial isoform 2
chr12	132414249	132414551	133	132414439	111	chr12	132414227	132414485	169	132414341	8	chr12	132413329	132414329	chr12	132413718	132413968	231	132413829	chr12	132411812	132430406	PUS1	+	tRNA pseudouridine synthase A, mitochondrial isoform 1
chr19	44617550	44617819	381	44617713	111	chr19	44617103	44617869	762	44617670	144	chr19	44616945	44617945	chr19	44617337	44617537	83	44617445	chr19	44607491	44619336	LOC100379224	-	n/a
chr19	44617550	44617819	381	44617713	111	chr19	44617103	44617869	762	44617670	144	chr19	44616945	44617945	chr19	44617337	44617537	83	44617445	chr19	44615547	44639255	ZNF225	+	zinc finger protein 225
chr2	107084610	107084878	267	107084763	111	chr2	107084537	107085122	505	107084703	219	chr2	107083978	107084978	chr2	107084333	107084775	108	107084478	chr2	107019135	107086801	RGPD3	-	ranBP2-like and GRIP domain-containing protein 3
chr22	51193118	51193894	221	51193710	111	chr22	51193001	51193868	288	51193701	39	chr22	51193337	51194337	chr22	51193716	51193971	140	51193837	chr22	51193513	51240065	RPL23AP82	+	n/a
chr7	113233454	113233728	424	113233611	111	chr7	113233453	113233839	540	113233642	40	chr7	113233219	113234219	chr7	113233313	113233850	799	113233719	.	-1	-1	.	.	.
chr11	64068148	64068384	206	64068275	110	chr11	64068171	64068533	203	64068359	16	chr11	64067700	64068700	chr11	64068023	64068415	364	64068200	chr11	64065862	64074239	C11orf20	+	uncharacterized protein C11orf20
chr11	64068148	64068384	206	64068275	110	chr11	64068171	64068533	203	64068359	16	chr11	64067700	64068700	chr11	64068023	64068415	364	64068200	chr11	64056792	64069503	KCNK4	+	potassium channel subfamily K member 4 precursor
chr11	64068148	64068384	206	64068275	110	chr11	64068171	64068533	203	64068359	16	chr11	64068176	64069176	chr11	64068545	64068856	161	64068676	chr11	64065862	64074239	C11orf20	+	uncharacterized protein C11orf20
chr11	64068148	64068384	206	64068275	110	chr11	64068171	64068533	203	64068359	16	chr11	64068176	64069176	chr11	64068545	64068856	161	64068676	chr11	64056792	64069503	KCNK4	+	potassium channel subfamily K member 4 precursor
chr5	34915125	34915327	62	34915195	110	chr5	34915144	34916046	752	34915572	691	chr5	34915220	34916220	chr5	34915574	34915862	1112	34915720	chr5	34913819	34927787	BRIX1	+	ribosome biogenesis protein BRX1 homolog
chr5	34915125	34915327	62	34915195	110	chr5	34915144	34916046	752	34915572	691	chr5	34915220	34916220	chr5	34915574	34915862	1112	34915720	chr5	34903365	34917780	RAD1	-	cell cycle checkpoint protein RAD1
chr5	34915125	34915327	62	34915195	110	chr5	34915144	34916046	752	34915572	691	chr5	34915220	34916220	chr5	34915574	34915862	1112	34915720	chr5	34903365	34917731	RAD1	-	n/a
chr6	150284760	150285327	234	150285146	110	chr6	150285072	150285340	430	150285200	58	chr6	150284455	150285455	chr6	150284700	150285250	542	150284955	chr6	150283142	150296846	ULBP1	+	NKG2D ligand 1 precursor
chr1	121484575	121485456	272	121485213	109	chr1	121484994	121485589	133	121485193	12	chr1	121484408	121485408	chr1	121484026	121485447	225	121484908	.	-1	-1	.	.	.
chr13	52908191	52908419	295	52908380	109	chr13	52908005	52908653	1000	52908263	687	chr13	52907951	52908951	chr13	52908166	52908583	696	52908451	.	-1	-1	.	.	.
chr14	106936209	106936418	117	106936272	109	chr14	106936123	106936438	319	106936289	39	chr14	106935869	106936869	chr14	106936074	106936797	4324	106936369	.	-1	-1	.	.	.
chr6	42018639	42018875	215	42018736	109	chr6	42018574	42018824	145	42018670	8	chr6	42017749	42018749	chr6	42018084	42018503	989	42018249	chr6	42016250	42050644	TAF8	+	transcription initiation factor TFIID subunit 8
chr7	66309575	66309859	167	66309696	109	chr7	66309654	66309918	278	66309801	29	chr7	66309414	66310414	chr7	66309452	66310060	528	66309914	chr7	66272979	66311813	LOC729156	-	n/a
chr7	38380708	38380931	225	38380847	108	chr7	38380665	38380927	200	38380828	31	chr7	38380596	38381596	chr7	38380933	38381292	1171	38381096	chr7	38379177	38420238	LOC100506776	+	n/a
chr15	75315910	75316148	261	75316041	107	chr15	75315898	75316171	285	75316020	17	chr15	75315479	75316479	chr15	75315770	75316121	201	75315979	chr15	75313926	75345067	PPCDC	+	phosphopantothenoylcysteine decarboxylase
chr18	14431111	14431457	156	14431277	107	chr18	14431144	14431434	430	14431287	142	chr18	14430515	14431515	chr18	14430704	14431507	2481	14431015	.	-1	-1	.	.	.
chr2	39470736	39471330	51	39471249	107	chr2	39470820	39471149	759	39470984	88	chr2	39471135	39472135	chr2	39471390	39471869	89	39471635	.	-1	-1	.	.	.
chr22	21998283	21998708	83	21998320	107	chr22	21998313	21998538	79	21998478	11	chr22	21997926	21998926	chr22	21998181	21998662	836	21998426	chr22	21994541	22000588	SDF2L1	+	stromal cell-derived factor 2-like protein 1 precursor
chr3	159818494	159819028	370	159818744	107	chr3	159818538	159819107	1002	159818729	623	chr3	159818060	159819060	chr3	159818420	159818663	197	159818560	.	-1	-1	.	.	.
chr6	159125380	159125614	86	159125451	107	chr6	159125362	159125664	232	159125504	8	chr6	159124924	159125924	chr6	159125237	159125638	3051	159125424	chr6	159069045	159187908	SYTL3	+	synaptotagmin-like protein 3 isoform 2
chr19	7099020	7099570	133	7099371	106	chr19	7098867	7099230	147	7099063	13	chr19	7098904	7099904	chr19	7099172	7099575	407	7099404	.	-1	-1	.	.	.
chr19	46009875	46010099	200	46010000	106	chr19	46009855	46010106	239	46010000	15	chr19	46009336	46010336	chr19	46009549	46010183	3449	46009836	chr19	46008687	46032240	VASP	+	vasodilator-stimulated phosphoprotein
chr4	100871655	100871875	62	100871694	106	chr4	100871182	100871951	1076	100871351	1606	chr4	100871408	100872408	chr4	100871769	100872054	1011	100871908	chr4	100867243	100873512	H2AFZ	-	histone H2A.Z
chr4	100871655	100871875	62	100871694	106	chr4	100871182	100871951	1076	100871351	1606	chr4	100871408	100872408	chr4	100871769	100872054	1011	100871908	chr4	100869635	100875620	LOC256880	+	n/a
chr5	140262937	140263138	35	140262955	106	chr5	140263126	140263354	138	140263262	8	chr5	140262895	140263895	chr5	140263119	140264014	306	140263395	chr5	140259853	140266280	PCDHA13	+	protocadherin alpha-13 isoform 2 precursor
chr5	140262937	140263138	35	140262955	106	chr5	140263126	140263354	138	140263262	8	chr5	140262895	140263895	chr5	140263119	140264014	306	140263395	chr5	140163875	140393929	PCDHA1	+	protocadherin alpha-1 isoform 1 precursor
chr5	140262937	140263138	35	140262955	106	chr5	140263126	140263354	138	140263262	8	chr5	140262895	140263895	chr5	140263119	140264014	306	140263395	chr5	140233633	140393929	PCDHA10	+	protocadherin alpha-10 isoform 1 precursor
chr5	140262937	140263138	35	140262955	106	chr5	140263126	140263354	138	140263262	8	chr5	140262895	140263895	chr5	140263119	140264014	306	140263395	chr5	140245830	140393929	PCDHA11	+	protocadherin alpha-11 isoform 1 precursor
chr5	140262937	140263138	35	140262955	106	chr5	140263126	140263354	138	140263262	8	chr5	140262895	140263895	chr5	140263119	140264014	306	140263395	chr5	140252930	140393929	PCDHA12	+	protocadherin alpha-12 isoform 1 precursor
chr5	140262937	140263138	35	140262955	106	chr5	140263126	140263354	138	140263262	8	chr5	140262895	140263895	chr5	140263119	140264014	306	140263395	chr5	140259853	140393929	PCDHA13	+	protocadherin alpha-13 isoform 1 precursor
chr5	140262937	140263138	35	140262955	106	chr5	140263126	140263354	138	140263262	8	chr5	140262895	140263895	chr5	140263119	140264014	306	140263395	chr5	140172443	140393929	PCDHA2	+	protocadherin alpha-2 isoform 1 precursor
chr5	140262937	140263138	35	140262955	106	chr5	140263126	140263354	138	140263262	8	chr5	140262895	140263895	chr5	140263119	140264014	306	140263395	chr5	140178782	140393929	PCDHA3	+	protocadherin alpha-3 isoform 1 precursor
chr5	140262937	140263138	35	140262955	106	chr5	140263126	140263354	138	140263262	8	chr5	140262895	140263895	chr5	140263119	140264014	306	140263395	chr5	140184671	140393929	PCDHA4	+	protocadherin alpha-4 isoform 1 precursor
chr5	140262937	140263138	35	140262955	106	chr5	140263126	140263354	138	140263262	8	chr5	140262895	140263895	chr5	140263119	140264014	306	140263395	chr5	140199360	140393929	PCDHA5	+	protocadherin alpha-5 isoform 1 precursor
chr5	140262937	140263138	35	140262955	106	chr5	140263126	140263354	138	140263262	8	chr5	140262895	140263895	chr5	140263119	140264014	306	140263395	chr5	140205649	140393929	PCDHA6	+	protocadherin alpha-6 isoform 1 precursor
chr5	140262937	140263138	35	140262955	106	chr5	140263126	140263354	138	140263262	8	chr5	140262895	140263895	chr5	140263119	140264014	306	140263395	chr5	140211968	140393929	PCDHA7	+	protocadherin alpha-7 isoform 1 precursor
chr5	140262937	140263138	35	140262955	106	chr5	140263126	140263354	138	140263262	8	chr5	140262895	140263895	chr5	140263119	140264014	306	140263395	chr5	140218906	140393929	PCDHA8	+	protocadherin alpha-8 isoform 1 precursor
chr5	140262937	140263138	35	140262955	106	chr5	140263126	140263354	138	140263262	8	chr5	140262895	140263895	chr5	140263119	140264014	306	140263395	chr5	140225356	140393929	PCDHA9	+	protocadherin alpha-9 isoform 1 precursor
chr5	180236632	180236858	265	180236781	105	chr5	180236627	180237498	451	180237341	176	chr5	180236526	180237526	chr5	180236892	180237163	422	180237026	chr5	180215540	180239137	MGAT1	-	alpha-1,3-mannosyl-glycoprotein 2-beta-N-acetylglucosaminyltransferase
chr5	180236632	180236858	265	180236781	105	chr5	180236627	180237498	451	180237341	176	chr5	180236526	180237526	chr5	180236892	180237163	422	180237026	chr5	180215540	180238817	MGAT1	-	alpha-1,3-mannosyl-glycoprotein 2-beta-N-acetylglucosaminyltransferase
chr9	136293634	136294084	41	136293889	105	chr9	136293730	136294116	208	136293918	16	chr9	136293370	136294370	chr9	136293723	136294182	832	136293870	chr9	136285119	136326508	ADAMTS13	+	A disintegrin and metalloproteinase with thrombospondin motifs 13 isoform 1 preproprotein
chr9	136293634	136294084	41	136293889	105	chr9	136293730	136294116	208	136293918	16	chr9	136293370	136294370	chr9	136293723	136294182	832	136293870	chr9	136277458	136326508	ADAMTS13	+	n/a
chrX	69353296	69353551	254	69353474	105	chrX	69353296	69353635	286	69353456	27	chrX	69352747	69353747	chrX	69353043	69353523	832	69353247	chrX	69351317	69388173	IGBP1	+	immunoglobulin-binding protein 1
chr1	91870112	91870510	286	91870311	104	chr1	91869725	91870408	745	91870218	241	chr1	91869547	91870547	chr1	91869805	91870430	3955	91870047	chr1	91724322	91872426	HFM1	-	probable ATP-dependent DNA helicase HFM1
chr1	91870112	91870510	286	91870311	104	chr1	91870450	91870671	104	91870529	12	chr1	91869547	91870547	chr1	91869805	91870430	3955	91870047	chr1	91724322	91872426	HFM1	-	probable ATP-dependent DNA helicase HFM1
chr1	211380400	211380826	148	211380561	104	chr1	211380427	211380918	160	211380724	12	chr1	211379962	211380962	chr1	211380321	211380659	256	211380462	.	-1	-1	.	.	.
chr13	111365048	111365362	175	111365186	104	chr13	111364916	111365517	582	111365077	142	chr13	111364278	111365278	chr13	111364632	111364968	1098	111364778	chr13	111365358	111375421	ING1	+	inhibitor of growth protein 1 isoform D
chr13	111365048	111365362	175	111365186	104	chr13	111364916	111365517	582	111365077	142	chr13	111364278	111365278	chr13	111364632	111364968	1098	111364778	chr13	111363082	111375421	ING1	+	inhibitor of growth protein 1 isoform C
chr13	111365048	111365362	175	111365186	104	chr13	111364916	111365517	582	111365077	142	chr13	111364278	111365278	chr13	111364632	111364968	1098	111364778	chr13	111363609	111375421	ING1	+	inhibitor of growth protein 1 isoform B
chr13	111365048	111365362	175	111365186	104	chr13	111364916	111365517	582	111365077	142	chr13	111364278	111365278	chr13	111364632	111364968	1098	111364778	chr13	111363624	111375421	ING1	+	inhibitor of growth protein 1 isoform A
chr13	111365048	111365362	175	111365186	104	chr13	111364916	111365517	582	111365077	142	chr13	111364825	111365825	chr13	111365207	111365449	335	111365325	chr13	111365358	111375421	ING1	+	inhibitor of growth protein 1 isoform D
chr13	111365048	111365362	175	111365186	104	chr13	111364916	111365517	582	111365077	142	chr13	111364825	111365825	chr13	111365207	111365449	335	111365325	chr13	111363082	111375421	ING1	+	inhibitor of growth protein 1 isoform C
chr13	111365048	111365362	175	111365186	104	chr13	111364916	111365517	582	111365077	142	chr13	111364825	111365825	chr13	111365207	111365449	335	111365325	chr13	111363609	111375421	ING1	+	inhibitor of growth protein 1 isoform B
chr13	111365048	111365362	175	111365186	104	chr13	111364916	111365517	582	111365077	142	chr13	111364825	111365825	chr13	111365207	111365449	335	111365325	chr13	111363624	111375421	ING1	+	inhibitor of growth protein 1 isoform A
chr16	1661812	1662051	242	1661880	104	chr16	1661831	1662079	204	1661984	44	chr16	1661952	1662952	chr16	1662068	1662988	1034	1662452	chr16	1558427	1664109	IFT140	-	intraflagellar transport protein 140 homolog
chr19	29218373	29218695	272	29218531	104	chr19	29218155	29218624	572	29218476	56	chr19	29218140	29219140	chr19	29218254	29218964	4048	29218640	.	-1	-1	.	.	.
chr3	9438098	9438413	169	9438294	104	chr3	9438004	9438405	223	9438199	56	chr3	9437811	9438811	chr3	9438055	9438731	860	9438311	chr3	9437402	9521838	SETD5	+	SET domain-containing protein 5
chr3	9438098	9438413	169	9438294	104	chr3	9438004	9438405	223	9438199	56	chr3	9437811	9438811	chr3	9438055	9438731	860	9438311	chr3	9428536	9441174	LOC440944	-	n/a
chr8	2480732	2481112	395	2480933	104	chr8	2480864	2481132	312	2480994	17	chr8	2480643	2481643	chr8	2480768	2481280	713	2481143	.	-1	-1	.	.	.
chr8	2480732	2481112	395	2480933	104	chr8	2480864	2481132	312	2480994	17	chr8	2479939	2480939	chr8	2480356	2480573	147	2480439	.	-1	-1	.	.	.
chr8	12051389	12051644	420	12051495	104	chr8	12051376	12051631	182	12051500	22	chr8	12050968	12051968	chr8	12051132	12051678	2107	12051468	chr8	12037612	12053624	FAM86B1	-	protein FAM86B1
chr10	76990741	76991069	172	76990930	103	chr10	76990687	76991067	207	76990824	16	chr10	76990041	76991041	chr10	76990407	76990645	298	76990541	chr10	76968299	76993207	VDAC2	+	voltage-dependent anion-selective channel protein 2 isoform 1
chr10	76990741	76991069	172	76990930	103	chr10	76990687	76991067	207	76990824	16	chr10	76990041	76991041	chr10	76990407	76990645	298	76990541	chr10	76967911	76993207	VDAC2	+	voltage-dependent anion-selective channel protein 2 isoform 2
chr14	103058217	103058751	154	103058661	103	chr14	103058514	103058769	195	103058652	13	chr14	103057741	103058741	chr14	103058104	103058675	223	103058241	chr14	103056995	103198913	RCOR1	+	REST corepressor 1
chr15	97527715	97527975	236	97527834	103	chr15	97527345	97527934	200	97527518	28	chr15	97527184	97528184	chr15	97527336	97527932	424	97527684	.	-1	-1	.	.	.
chr19	51842214	51842425	107	51842269	103	chr19	51842226	51842457	196	51842360	19	chr19	51841727	51842727	chr19	51842049	51842421	891	51842227	chr19	51832794	51847378	VSIG10L	-	V-set and immunoglobulin domain-containing protein 10-like precursor
chr19	51842214	51842425	107	51842269	103	chr19	51842226	51842457	196	51842360	19	chr19	51842210	51843210	chr19	51842562	51842895	159	51842710	chr19	51832794	51847378	VSIG10L	-	V-set and immunoglobulin domain-containing protein 10-like precursor
chr7	22704706	22705425	163	22705083	103	chr7	22704763	22705425	673	22705088	81	chr7	22704778	22705778	chr7	22705168	22705338	81	22705278	.	-1	-1	.	.	.
chr9	44118503	44118836	401	44118672	103	chr9	44118275	44118772	231	44118612	81	chr9	44118276	44119276	chr9	44118529	44119120	2836	44118776	.	-1	-1	.	.	.
chr9	44118503	44118836	401	44118672	103	chr9	44118275	44118772	231	44118612	81	chr9	44117702	44118702	chr9	44118086	44118346	276	44118202	.	-1	-1	.	.	.
chr10	104180579	104180800	187	104180704	102	chr10	104180557	104180790	203	104180671	13	chr10	104180745	104181745	chr10	104181042	104181392	349	104181245	chr10	104177570	104184893	FBXL15	+	F-box/LRR-repeat protein 15
chr10	104180579	104180800	187	104180704	102	chr10	104180557	104180790	203	104180671	13	chr10	104180745	104181745	chr10	104181042	104181392	349	104181245	chr10	104160375	104180901	PSD	-	PH and SEC7 domain-containing protein 1
chr4	132685980	132686188	113	132685994	102	chr4	132685963	132686450	383	132686133	72	chr4	132685346	132686346	chr4	132685719	132685893	106	132685846	.	-1	-1	.	.	.
chr6	74229580	74229862	122	74229687	102	chr6	74229718	74230293	481	74230103	359	chr6	74229706	74230706	chr6	74230090	74230407	287	74230206	chr6	74223472	74232755	EEF1A1	-	elongation factor 1-alpha 1
chr9	99687197	99687486	319	99687372	102	chr9	99687172	99687436	335	99687306	20	chr9	99686965	99687965	chr9	99687107	99687600	306	99687465	.	-1	-1	.	.	.
chr15	28753586	28753858	187	28753671	101	chr15	28753523	28754044	158	28753751	17	chr15	28753088	28754088	chr15	28753359	28754020	787	28753588	.	-1	-1	.	.	.
chr2	232526850	232527395	64	232527208	101	chr2	232527090	232527427	128	232527249	10	chr2	232526430	232527430	chr2	232526701	232527339	729	232526930	.	-1	-1	.	.	.
chr5	172385877	172386109	185	172385967	101	chr5	172385866	172386116	229	172385947	45	chr5	172385854	172386854	chr5	172386173	172386556	2200	172386354	chr5	172379785	172388371	LOC100268168	-	n/a
chr5	172385877	172386109	185	172385967	101	chr5	172385866	172386116	229	172385947	45	chr5	172385854	172386854	chr5	172386173	172386556	2200	172386354	chr5	172379785	172387778	LOC100268168	-	n/a
chr5	172385877	172386109	185	172385967	101	chr5	172385866	172386116	229	172385947	45	chr5	172385854	172386854	chr5	172386173	172386556	2200	172386354	chr5	172384438	172398774	RPL26L1	+	60S ribosomal protein L26-like 1
chr5	172385877	172386109	185	172385967	101	chr5	172385866	172386116	229	172385947	45	chr5	172385230	172386230	chr5	172385608	172385865	919	172385730	chr5	172379785	172388371	LOC100268168	-	n/a
chr5	172385877	172386109	185	172385967	101	chr5	172385866	172386116	229	172385947	45	chr5	172385230	172386230	chr5	172385608	172385865	919	172385730	chr5	172379785	172387778	LOC100268168	-	n/a
chr5	172385877	172386109	185	172385967	101	chr5	172385866	172386116	229	172385947	45	chr5	172385230	172386230	chr5	172385608	172385865	919	172385730	chr5	172384438	172398774	RPL26L1	+	60S ribosomal protein L26-like 1
chr1	161440247	161440504	106	161440424	100	chr1	161440134	161440366	226	161440254	81	chr1	161439374	161440374	chr1	161438413	161442546	2081	161439874	.	-1	-1	.	.	.
chr1	161440247	161440504	106	161440424	100	chr1	161440444	161440655	128	161440538	18	chr1	161439374	161440374	chr1	161438413	161442546	2081	161439874	.	-1	-1	.	.	.
chr11	9385655	9386177	223	9385933	100	chr11	9385687	9386305	237	9385966	13	chr11	9385401	9386401	chr11	9385731	9386319	1299	9385901	.	-1	-1	.	.	.
chr6	2988872	2989210	260	2989016	100	chr6	2988849	2989100	315	2988963	21	chr6	2988881	2989881	chr6	2989069	2989597	4723	2989381	chr6	2986200	2993405	DKFZP686I15217	+	n/a
chr6	2988872	2989210	260	2989016	100	chr6	2988849	2989100	315	2988963	21	chr6	2988348	2989348	chr6	2988709	2988935	100	2988848	chr6	2986200	2993405	DKFZP686I15217	+	n/a
chr6	33217112	33217559	113	33217467	100	chr6	33217113	33217626	473	33217404	48	chr6	33216449	33217449	chr6	33216858	33217065	182	33216949	chr6	33215312	33224667	HCG25	+	n/a
chr6	33217112	33217559	113	33217467	100	chr6	33217113	33217626	473	33217404	48	chr6	33216449	33217449	chr6	33216858	33217065	182	33216949	chr6	33216048	33241662	VPS52	-	vacuolar protein sorting-associated protein 52 homolog
chrX	153813399	153813636	233	153813461	100	chrX	153813062	153813645	611	153813463	74	chrX	153812789	153813789	chrX	153812625	153813605	155	153813289	chrX	153811417	153817075	CTAG1A	+	cancer/testis antigen 1
chrX	153813399	153813636	233	153813461	100	chrX	153813062	153813645	611	153813463	74	chrX	153812789	153813789	chrX	153812625	153813605	155	153813289	chrX	153811417	153817075	CTAG1B	+	cancer/testis antigen 1
chr10	3360005	3360479	362	3360305	99	chr10	3360025	3360981	234	3360210	72	chr10	3359741	3360741	chr10	3359968	3360926	311	3360241	.	-1	-1	.	.	.
chr12	25956126	25956569	221	25956306	99	chr12	25956124	25956362	207	25956229	14	chr12	25955720	25956720	chr12	25956103	25956302	219	25956220	.	-1	-1	.	.	.
chr14	41098955	41099430	241	41099296	99	chr14	41098784	41099167	563	41098979	82	chr14	41098477	41099477	chr14	41098787	41099240	379	41098977	.	-1	-1	.	.	.
chr14	41098955	41099430	241	41099296	99	chr14	41099203	41099430	132	41099312	19	chr14	41098477	41099477	chr14	41098787	41099240	379	41098977	.	-1	-1	.	.	.
chr15	85523695	85523937	212	85523807	99	chr15	85523705	85523936	89	85523769	18	chr15	85523229	85524229	chr15	85523613	85523872	442	85523729	chr15	85521743	85684376	PDE8A	+	high affinity cAMP-specific and IBMX-insensitive 3',5'-cyclic phosphodiesterase 8A isoform 3
chr15	85523695	85523937	212	85523807	99	chr15	85523705	85523936	89	85523769	18	chr15	85523229	85524229	chr15	85523613	85523872	442	85523729	chr15	85523204	85684372	PDE8A	+	high affinity cAMP-specific and IBMX-insensitive 3',5'-cyclic phosphodiesterase 8A isoform 1
chr12	53084961	53085243	134	53085132	98	chr12	53085071	53085326	318	53085182	19	chr12	53084627	53085627	chr12	53084978	53085246	78	53085127	chr12	53081410	53099247	KRT77	-	keratin, type II cytoskeletal 1b
chr12	117013613	117014076	323	117013735	98	chr12	117013760	117014522	239	117014363	19	chr12	117013242	117014242	chr12	117013611	117013845	83	117013742	chr12	116995185	117016425	MAP1LC3B2	+	microtubule-associated proteins 1A/1B light
chr14	24020776	24021104	129	24020917	98	chr14	24020670	24020872	71	24020788	9	chr14	24020536	24021536	chr14	24020828	24021191	305	24021036	chr14	23988063	24022858	ZFHX2	-	zinc finger homeobox protein 2
chr14	24020776	24021104	129	24020917	98	chr14	24020670	24020872	71	24020788	9	chr14	24020536	24021536	chr14	24020828	24021191	305	24021036	chr14	23978968	24030790	THTPA	+	n/a
chr14	24020776	24021104	129	24020917	98	chr14	24020670	24020872	71	24020788	9	chr14	24020536	24021536	chr14	24020828	24021191	305	24021036	chr14	23980018	24030790	THTPA	+	n/a
chr19	2950425	2950821	266	2950621	98	chr19	2950235	2950760	381	2950608	35	chr19	2950084	2951084	chr19	2950433	2950727	172	2950584	.	-1	-1	.	.	.
chr1	161015826	161016035	109	161015916	97	chr1	161015820	161016045	230	161015887	77	chr1	161014836	161015836	chr1	161015115	161015528	1089	161015336	chr1	161007040	161017757	USF1	-	upstream stimulatory factor 1 isoform 1
chr1	161015826	161016035	109	161015916	97	chr1	161015820	161016045	230	161015887	77	chr1	161014836	161015836	chr1	161015115	161015528	1089	161015336	chr1	161014731	161041760	ARHGAP30	-	rho GTPase-activating protein 30 isoform 1
chr1	226891085	226891477	128	226891311	97	chr1	226890849	226891281	436	226891121	19	chr1	226890785	226891785	chr1	226891013	226891483	659	226891285	chr1	226817390	226928876	ITPKB	-	inositol-trisphosphate 3-kinase B
chr1	226891085	226891477	128	226891311	97	chr1	226891314	226891623	120	226891440	8	chr1	226890785	226891785	chr1	226891013	226891483	659	226891285	chr1	226817390	226928876	ITPKB	-	inositol-trisphosphate 3-kinase B
chr11	3663374	3663612	114	3663466	97	chr11	3663267	3663583	818	3663445	155	chr11	3662996	3663996	chr11	3663345	3663824	409	3663496	chr11	3657735	3665546	ART5	-	ecto-ADP-ribosyltransferase 5 precursor
chr11	3663374	3663612	114	3663466	97	chr11	3663267	3663583	818	3663445	155	chr11	3662996	3663996	chr11	3663345	3663824	409	3663496	chr11	3657735	3665485	ART5	-	ecto-ADP-ribosyltransferase 5 precursor
chr14	105956893	105957246	66	105957055	97	chr14	105956940	105957311	128	105957132	9	chr14	105956595	105957595	chr14	105956056	105957358	5364	105957095	chr14	105955585	105967585	C14orf80	+	uncharacterized protein C14orf80 isoform 1
chr14	105956893	105957246	66	105957055	97	chr14	105956940	105957311	128	105957132	9	chr14	105956595	105957595	chr14	105956056	105957358	5364	105957095	chr14	105954519	105967585	C14orf80	+	uncharacterized protein C14orf80 isoform 4 precursor
chr14	105956893	105957246	66	105957055	97	chr14	105956940	105957311	128	105957132	9	chr14	105956595	105957595	chr14	105956056	105957358	5364	105957095	chr14	105954191	105967585	C14orf80	+	uncharacterized protein C14orf80 isoform 5
chr14	105956893	105957246	66	105957055	97	chr14	105956940	105957311	128	105957132	9	chr14	105956595	105957595	chr14	105956056	105957358	5364	105957095	chr14	105951256	105957124	CRIP1	+	cysteine-rich protein 1
chr14	105956893	105957246	66	105957055	97	chr14	105956940	105957311	128	105957132	9	chr14	105957154	105958154	chr14	105957415	105958045	597	105957654	chr14	105955585	105967585	C14orf80	+	uncharacterized protein C14orf80 isoform 1
chr14	105956893	105957246	66	105957055	97	chr14	105956940	105957311	128	105957132	9	chr14	105957154	105958154	chr14	105957415	105958045	597	105957654	chr14	105954519	105967585	C14orf80	+	uncharacterized protein C14orf80 isoform 4 precursor
chr14	105956893	105957246	66	105957055	97	chr14	105956940	105957311	128	105957132	9	chr14	105957154	105958154	chr14	105957415	105958045	597	105957654	chr14	105954191	105967585	C14orf80	+	uncharacterized protein C14orf80 isoform 5
chr14	105956893	105957246	66	105957055	97	chr14	105956940	105957311	128	105957132	9	chr14	105957154	105958154	chr14	105957415	105958045	597	105957654	chr14	105951256	105957124	CRIP1	+	cysteine-rich protein 1
chr9	3526074	3526369	316	3526218	97	chr9	3525298	3526905	410	3526244	375	chr9	3526224	3527224	chr9	3526523	3526891	1346	3526724	chr9	3245036	3527983	RFX3	-	transcription factor RFX3 isoform a
chr9	3526074	3526369	316	3526218	97	chr9	3525298	3526905	410	3526244	375	chr9	3526224	3527224	chr9	3526523	3526891	1346	3526724	chr9	3222646	3527983	RFX3	-	transcription factor RFX3 isoform b
chr2	114647144	114647344	91	114647203	96	chr2	114647079	114647346	277	114647234	69	chr2	114647030	114648030	chr2	114647386	114647714	575	114647530	chr2	114645536	114718167	ACTR3	+	actin-related protein 3
chr1	149832854	149833109	289	149833016	95	chr1	149832870	149833360	148	149833053	10	chr1	149832150	149833150	chr1	149832288	149832790	609	149832650	chr1	149830329	149834725	HIST2H4A	-	histone H4
chr1	149832854	149833109	289	149833016	95	chr1	149832870	149833360	148	149833053	10	chr1	149832150	149833150	chr1	149832288	149832790	609	149832650	chr1	149830329	149834725	HIST2H4B	-	histone H4
chr17	66255249	66255505	234	66255391	95	chr17	66255251	66255545	650	66255408	102	chr17	66254804	66255804	chr17	66255125	66255553	1141	66255304	chr17	66242144	66255305	AMZ2	+	archaemetzincin-2 isoform 1
chr17	66255249	66255505	234	66255391	95	chr17	66255251	66255545	650	66255408	102	chr17	66254804	66255804	chr17	66255125	66255553	1141	66255304	chr17	66253322	66419000	ARSG	+	arylsulfatase G precursor
chr19	18547728	18547937	110	18547793	95	chr19	18547799	18548058	118	18547948	18	chr19	18547353	18548353	chr19	18547521	18549293	1336	18547853	chr19	18543197	18551111	ISYNA1	-	inositol-3-phosphate synthase 1 isoform 2
chr19	18547728	18547937	110	18547793	95	chr19	18547799	18548058	118	18547948	18	chr19	18547353	18548353	chr19	18547521	18549293	1336	18547853	chr19	18543197	18550119	ISYNA1	-	inositol-3-phosphate synthase 1 isoform 4
chr19	18547728	18547937	110	18547793	95	chr19	18547799	18548058	118	18547948	18	chr19	18547353	18548353	chr19	18547521	18549293	1336	18547853	chr19	18543197	18550972	ISYNA1	-	n/a
chr19	18547728	18547937	110	18547793	95	chr19	18547408	18547741	67	18547567	11	chr19	18547353	18548353	chr19	18547521	18549293	1336	18547853	chr19	18543197	18551111	ISYNA1	-	inositol-3-phosphate synthase 1 isoform 2
chr19	18547728	18547937	110	18547793	95	chr19	18547408	18547741	67	18547567	11	chr19	18547353	18548353	chr19	18547521	18549293	1336	18547853	chr19	18543197	18550119	ISYNA1	-	inositol-3-phosphate synthase 1 isoform 4
chr19	18547728	18547937	110	18547793	95	chr19	18547408	18547741	67	18547567	11	chr19	18547353	18548353	chr19	18547521	18549293	1336	18547853	chr19	18543197	18550972	ISYNA1	-	n/a
chr6	28916920	28917121	63	28916978	95	chr6	28916919	28917127	128	28917043	75	chr6	28917084	28918084	chr6	28917461	28917865	162	28917584	.	-1	-1	.	.	.
chr11	94770626	94771288	152	94770805	94	chr11	94770714	94771233	783	94770904	123	chr11	94770258	94771258	chr11	94770494	94771252	1001	94770758	.	-1	-1	.	.	.
chr19	2115082	2115512	129	2115232	94	chr19	2115073	2115586	915	2115232	109	chr19	2114466	2115466	chr19	2114887	2115089	89	2114966	chr19	2098992	2153556	AP3D1	-	AP-3 complex subunit delta-1 isoform 1
chr19	2115082	2115512	129	2115232	94	chr19	2115073	2115586	915	2115232	109	chr19	2114466	2115466	chr19	2114887	2115089	89	2114966	chr19	2098993	2153556	AP3D1	-	AP-3 complex subunit delta-1 isoform 2
chr19	58661948	58662158	154	58662014	94	chr19	58661820	58662178	626	58662015	116	chr19	58661499	58662499	chr19	58661786	58662288	1471	58661999	chr19	58635694	58664148	ZNF329	-	zinc finger protein 329
chr4	4577056	4577389	68	4577221	94	chr4	4577127	4577637	311	4577474	35	chr4	4576689	4577689	chr4	4576886	4577479	4239	4577189	chr4	4541857	4714664	LOC100507266	+	n/a
chr9	45727060	45727327	297	45727178	94	chr9	45727114	45727350	293	45727247	68	chr9	45726474	45727474	chr9	45726763	45727411	1013	45726974	chr9	45725028	45730283	FAM27A	+	n/a
chr16	33262977	33263218	382	33263031	93	chr16	33262081	33263529	1364	33262325	1518	chr16	33262385	33263385	chr16	33262737	33263039	287	33262885	chr16	33260119	33266719	TP53TG3B	+	TP53-target gene 3 protein isoform 1
chr16	33262977	33263218	382	33263031	93	chr16	33262081	33263529	1364	33262325	1518	chr16	33262385	33263385	chr16	33262737	33263039	287	33262885	chr16	33260119	33266094	TP53TG3C	+	TP53-target gene 3 protein-like isoform 1
chr16	33262977	33263218	382	33263031	93	chr16	33262081	33263529	1364	33262325	1518	chr16	33262385	33263385	chr16	33262737	33263039	287	33262885	chr16	33259514	33266719	TP53TG3	+	TP53-target gene 3 protein
chr9	107754019	107754343	161	107754188	93	chr9	107753819	107754100	535	107753956	90	chr9	107753510	107754510	chr9	107753918	107754159	296	107754010	.	-1	-1	.	.	.
chr18	12093618	12094044	73	12093847	92	chr18	12093651	12094371	1444	12093908	2590	chr18	12093094	12094094	chr18	12093531	12093869	172	12093594	.	-1	-1	.	.	.
chr2	59294073	59294379	276	59294254	92	chr2	59294107	59294457	659	59294283	41	chr2	59293598	59294598	chr2	59293942	59294350	565	59294098	.	-1	-1	.	.	.
chr4	187810086	187810319	231	187810194	92	chr4	187810118	187810568	268	187810216	25	chr4	187809898	187810898	chr4	187810322	187810525	264	187810398	.	-1	-1	.	.	.
chr6	160941108	160941758	103	160941495	92	chr6	160941100	160941692	325	160941234	44	chr6	160941068	160942068	chr6	160940944	160941887	4371	160941568	.	-1	-1	.	.	.
chr7	6120842	6121501	134	6120991	92	chr7	6121240	6121527	272	6121370	18	chr7	6120534	6121534	chr7	6120887	6121398	510	6121034	.	-1	-1	.	.	.
chr7	6120842	6121501	134	6120991	92	chr7	6120847	6121151	180	6120959	10	chr7	6120534	6121534	chr7	6120887	6121398	510	6121034	.	-1	-1	.	.	.
chr10	37414403	37414715	54	37414588	91	chr10	37414475	37415067	1625	37414709	770	chr10	37413895	37414895	chr10	37414295	37414498	73	37414395	chr10	37412784	37523495	ANKRD30A	+	ankyrin repeat domain-containing protein 30A
chr9	140111921	140112126	118	140111989	91	chr9	140111911	140112143	180	140112023	20	chr9	140111272	140112272	chr9	140111434	140111898	112	140111772	chr9	140098118	140115813	NDOR1	+	NADPH-dependent diflavin oxidoreductase 1 isoform a
chrX	40036086	40036446	261	40036257	91	chrX	40036140	40036601	221	40036338	17	chrX	40036048	40037048	chrX	40036415	40036761	369	40036548	chrX	39908498	40038582	BCOR	-	BCL-6 corepressor isoform a
chrX	40036086	40036446	261	40036257	91	chrX	40036140	40036601	221	40036338	17	chrX	40035381	40036381	chrX	40035523	40036195	335	40035881	chrX	39908498	40038582	BCOR	-	BCL-6 corepressor isoform a
chr1	43311881	43312083	100	43311992	90	chr1	43311868	43312119	318	43311962	86	chr1	43311806	43312806	chr1	43312078	43312579	2269	43312306	chr1	43280775	43312660	ERMAP	+	erythroid membrane-associated protein precursor
chr1	43311881	43312083	100	43311992	90	chr1	43311868	43312119	318	43311962	86	chr1	43311806	43312806	chr1	43312078	43312579	2269	43312306	chr1	43289248	43312660	ERMAP	+	erythroid membrane-associated protein precursor
chr1	43311881	43312083	100	43311992	90	chr1	43311868	43312119	318	43311962	86	chr1	43311806	43312806	chr1	43312078	43312579	2269	43312306	chr1	43310243	43320146	ZNF691	+	zinc finger protein 691 isoform 1
chr12	9600214	9600451	214	9600315	90	chr12	9600236	9600833	621	9600660	183	chr12	9600314	9601314	chr12	9600628	9600943	104	9600814	chr12	9568286	9602768	DDX12P	-	n/a
chr17	20945356	20945597	204	20945436	90	chr17	20945376	20945608	119	20945482	14	chr17	20944835	20945835	chr17	20945195	20945463	172	20945335	chr17	20900905	20948352	USP22	-	ubiquitin carboxyl-terminal hydrolase 22
chr18	43753488	43753726	208	43753581	90	chr18	43753491	43753782	220	43753651	20	chr18	43753423	43754423	chr18	43753294	43754926	4477	43753923	chr18	43751987	43848955	C18orf25	+	uncharacterized protein C18orf25 isoform b
chr2	114415455	114416190	212	114415639	90	chr2	114415478	114416348	288	114415648	42	chr2	114414999	114415999	chr2	114415367	114415641	176	114415499	.	-1	-1	.	.	.
chr5	36876115	36876326	114	36876173	90	chr5	36876062	36877449	937	36876996	695	chr5	36875568	36876568	chr5	36875882	36877640	2519	36876068	chr5	36869462	36878796	LOC646719	-	n/a
chr5	36876115	36876326	114	36876173	90	chr5	36876062	36877449	937	36876996	695	chr5	36875568	36876568	chr5	36875882	36877640	2519	36876068	chr5	36874860	37067921	NIPBL	+	nipped-B-like protein isoform B
chrX	70474925	70475142	98	70474997	90	chrX	70474684	70475142	301	70474987	32	chrX	70474490	70475490	chrX	70474856	70475129	265	70474990	chrX	70457473	70477047	ZMYM3	-	zinc finger MYM-type protein 3 isoform 2
chrX	70474925	70475142	98	70474997	90	chrX	70474684	70475142	301	70474987	32	chrX	70474490	70475490	chrX	70474856	70475129	265	70474990	chrX	70467054	70476499	ZMYM3	-	zinc finger MYM-type protein 3 isoform 3
chrX	70474925	70475142	98	70474997	90	chrX	70474684	70475142	301	70474987	32	chrX	70474490	70475490	chrX	70474856	70475129	265	70474990	chrX	70457473	70476499	ZMYM3	-	zinc finger MYM-type protein 3 isoform 1
chrX	70474925	70475142	98	70474997	90	chrX	70474684	70475142	301	70474987	32	chrX	70474490	70475490	chrX	70474856	70475129	265	70474990	chrX	70457473	70476038	ZMYM3	-	zinc finger MYM-type protein 3 isoform 1
chrX	70474925	70475142	98	70474997	90	chrX	70474684	70475142	301	70474987	32	chrX	70474490	70475490	chrX	70474856	70475129	265	70474990	chrX	70428034	70950962	BCYRN1	-	n/a
chr12	104359278	104359488	161	104359385	89	chr12	104359256	104359491	231	104359368	32	chr12	104359379	104360379	chr12	104359622	104360076	3433	104359879	chr12	104357592	104384656	TDG	+	G/T mismatch-specific thymine DNA glycosylase
chr19	1775034	1775325	139	1775132	89	chr19	1774956	1775459	42	1775341	15	chr19	1774634	1775634	chr19	1774882	1775674	3712	1775134	chr19	1751661	1777444	ONECUT3	+	one cut domain family member 3
chr19	41305460	41305873	116	41305754	89	chr19	41305045	41305851	821	41305522	926	chr19	41304677	41305677	chr19	41304903	41305348	306	41305177	chr19	41303333	41316346	EGLN2	+	egl nine homolog 2
chr19	41305460	41305873	116	41305754	89	chr19	41305045	41305851	821	41305522	926	chr19	41304677	41305677	chr19	41304903	41305348	306	41305177	chr19	41303047	41316346	EGLN2	+	egl nine homolog 2
chr19	41305460	41305873	116	41305754	89	chr19	41305045	41305851	821	41305522	926	chr19	41304677	41305677	chr19	41304903	41305348	306	41305177	chr19	41282123	41316346	RAB4B-EGLN2	+	n/a
chr19	41305460	41305873	116	41305754	89	chr19	41305045	41305851	821	41305522	926	chr19	41305119	41306119	chr19	41305445	41305725	135	41305619	chr19	41303333	41316346	EGLN2	+	egl nine homolog 2
chr19	41305460	41305873	116	41305754	89	chr19	41305045	41305851	821	41305522	926	chr19	41305119	41306119	chr19	41305445	41305725	135	41305619	chr19	41303047	41316346	EGLN2	+	egl nine homolog 2
chr19	41305460	41305873	116	41305754	89	chr19	41305045	41305851	821	41305522	926	chr19	41305119	41306119	chr19	41305445	41305725	135	41305619	chr19	41282123	41316346	RAB4B-EGLN2	+	n/a
chr4	26321273	26321568	155	26321449	89	chr4	26321279	26321629	265	26321459	36	chr4	26320901	26321901	chr4	26321164	26321767	505	26321401	chr4	26319331	26438752	RBPJ	+	recombining binding protein suppressor of hairless isoform 1
chr4	26321273	26321568	155	26321449	89	chr4	26321279	26321629	265	26321459	36	chr4	26320901	26321901	chr4	26321164	26321767	505	26321401	chr4	26320428	26438752	RBPJ	+	recombining binding protein suppressor of hairless isoform 2
chr6	89791520	89791738	174	89791599	89	chr6	89791454	89791869	468	89791592	242	chr6	89790613	89791613	chr6	89790447	89791275	3534	89791113	chr6	89788428	89796879	PNRC1	+	proline-rich nuclear receptor coactivator 1
chr6	89791520	89791738	174	89791599	89	chr6	89791454	89791869	468	89791592	242	chr6	89791007	89792007	chr6	89791341	89791670	763	89791507	chr6	89788428	89796879	PNRC1	+	proline-rich nuclear receptor coactivator 1
chr5	34245016	34245251	332	34245089	88	chr5	34244719	34245227	210	34244888	40	chr5	34244739	34245739	chr5	34244682	34245565	3255	34245239	.	-1	-1	.	.	.
chr6	36391091	36391471	91	36391281	88	chr6	36390889	36391174	208	36391015	11	chr6	36390747	36391747	chr6	36390962	36391391	1018	36391247	chr6	36356328	36412666	PXT1	-	peroxisomal testis-specific protein 1
chr16	89557324	89557557	179	89557389	87	chr16	89556499	89557792	333	89556672	174	chr16	89556398	89557398	chr16	89556576	89557172	909	89556898	chr16	89332028	89558969	ANKRD11	-	ankyrin repeat domain-containing protein 11
chr16	89557324	89557557	179	89557389	87	chr16	89556499	89557792	333	89556672	174	chr16	89556398	89557398	chr16	89556576	89557172	909	89556898	chr16	89351065	89558969	ANKRD11	-	n/a
chr16	89557324	89557557	179	89557389	87	chr16	89556499	89557792	333	89556672	174	chr16	89556962	89557962	chr16	89557314	89557755	812	89557462	chr16	89332028	89558969	ANKRD11	-	ankyrin repeat domain-containing protein 11
chr16	89557324	89557557	179	89557389	87	chr16	89556499	89557792	333	89556672	174	chr16	89556962	89557962	chr16	89557314	89557755	812	89557462	chr16	89351065	89558969	ANKRD11	-	n/a
chr3	52407209	52407621	232	52407433	87	chr3	52407269	52407660	182	52407544	26	chr3	52406851	52407851	chr3	52407217	52407508	763	52407351	chr3	52348334	52436513	DNAH1	+	dynein heavy chain 1, axonemal
chr4	9154965	9155371	266	9155123	87	chr4	9154977	9155261	159	9155100	12	chr4	9154646	9155646	chr4	9154919	9155433	1498	9155146	.	-1	-1	.	.	.
chr1	8013915	8014278	268	8014101	86	chr1	8013963	8014282	251	8014114	12	chr1	8013817	8014817	chr1	8013983	8014500	1415	8014317	.	-1	-1	.	.	.
chr1	45769440	45769781	356	45769599	86	chr1	45769503	45769794	372	45769607	12	chr1	45769280	45770280	chr1	45769482	45769997	3468	45769780	chr1	45767581	45773291	LOC400752	+	n/a
chr19	59010877	59011184	312	59011005	86	chr19	59010751	59011210	836	59011020	198	chr19	59010510	59011510	chr19	59010872	59011296	182	59011010	chr19	59007699	59025432	SLC27A5	-	bile acyl-CoA synthetase precursor
chr20	34652863	34653470	55	34652976	86	chr20	34652401	34653004	635	34652814	48	chr20	34652088	34653088	chr20	34652441	34653561	304	34652588	.	-1	-1	.	.	.
chr6	50818134	50818530	99	50818231	86	chr6	50817961	50818615	467	50818473	88	chr6	50817791	50818791	chr6	50818152	50818430	100	50818291	.	-1	-1	.	.	.
chr1	161369571	161369981	200	161369673	85	chr1	161369561	161370085	211	161369798	19	chr1	161368828	161369828	chr1	161369198	161369462	1186	161369328	.	-1	-1	.	.	.
chr12	31811972	31812493	146	31812321	85	chr12	31812116	31812824	382	31812291	42	chr12	31811648	31812648	chr12	31811965	31812350	4187	31812148	chr12	31810608	31824016	METTL20	+	methyltransferase-like protein 20
chr12	31811972	31812493	146	31812321	85	chr12	31812116	31812824	382	31812291	42	chr12	31811648	31812648	chr12	31811965	31812350	4187	31812148	chr12	31798093	31824016	METTL20	+	methyltransferase-like protein 20
chr12	31811972	31812493	146	31812321	85	chr12	31812116	31812824	382	31812291	42	chr12	31811648	31812648	chr12	31811965	31812350	4187	31812148	chr12	31810120	31824016	METTL20	+	methyltransferase-like protein 20
chr15	93447765	93447988	156	93447869	85	chr15	93447293	93447974	649	93447807	143	chr15	93447063	93448063	chr15	93447448	93447710	744	93447563	chr15	93445628	93449705	MIR3175	+	n/a
chr15	93447765	93447988	156	93447869	85	chr15	93447293	93447974	649	93447807	143	chr15	93447063	93448063	chr15	93447448	93447710	744	93447563	chr15	93441550	93494463	CHD2	+	chromodomain-helicase-DNA-binding protein 2 isoform 2
chr15	93447765	93447988	156	93447869	85	chr15	93447293	93447974	649	93447807	143	chr15	93447063	93448063	chr15	93447448	93447710	744	93447563	chr15	93441550	93573237	CHD2	+	chromodomain-helicase-DNA-binding protein 2 isoform 1
chr19	51109254	51109604	111	51109428	85	chr19	51109260	51109638	250	51109442	23	chr19	51109046	51110046	chr19	51109288	51109846	3197	51109546	chr19	51106219	51110342	SNAR-F	+	n/a
chr3	85553727	85554128	122	85553771	85	chr3	85553700	85554365	135	85554059	20	chr3	85553332	85554332	chr3	85553708	85554319	1099	85553832	chr3	85006132	86125579	CADM2	+	cell adhesion molecule 2 isoform 1 precursor
chr3	85553727	85554128	122	85553771	85	chr3	85553700	85554365	135	85554059	20	chr3	85553332	85554332	chr3	85553708	85554319	1099	85553832	chr3	85552208	86125579	CADM2	+	cell adhesion molecule 2 isoform 4
chr3	114866659	114867103	104	114866831	85	chr3	114866371	114867080	194	114866670	25	chr3	114866482	114867482	chr3	114866730	114867143	1339	114866982	chr3	114054946	114868127	ZBTB20	-	zinc finger and BTB domain-containing protein 20 isoform 2
chr3	160283477	160283774	232	160283654	85	chr3	160282859	160284239	950	160283058	451	chr3	160282880	160283880	chr3	160283249	160283543	170	160283380	chr3	160210782	160285376	KPNA4	-	importin subunit alpha-4
chr5	177398167	177398733	131	177398348	85	chr5	177398168	177398890	191	177398321	334	chr5	177397803	177398803	chr5	177398163	177398417	89	177398303	.	-1	-1	.	.	.
chr8	38243982	38244198	138	38244090	85	chr8	38243962	38244246	741	38244117	379	chr8	38244032	38245032	chr8	38244339	38244732	484	38244532	chr8	38241958	38268062	LETM2	+	LETM1 domain-containing protein LETM2, mitochondrial isoform 1
chr8	38243982	38244198	138	38244090	85	chr8	38243962	38244246	741	38244117	379	chr8	38244032	38245032	chr8	38244339	38244732	484	38244532	chr8	38242648	38268062	LETM2	+	LETM1 domain-containing protein LETM2, mitochondrial isoform 3
chr8	38243982	38244198	138	38244090	85	chr8	38243962	38244246	741	38244117	379	chr8	38243635	38244635	chr8	38244006	38244215	103	38244135	chr8	38241958	38268062	LETM2	+	LETM1 domain-containing protein LETM2, mitochondrial isoform 1
chr8	38243982	38244198	138	38244090	85	chr8	38243962	38244246	741	38244117	379	chr8	38243635	38244635	chr8	38244006	38244215	103	38244135	chr8	38242648	38268062	LETM2	+	LETM1 domain-containing protein LETM2, mitochondrial isoform 3
chr9	46390828	46391284	274	46390972	85	chr9	46390781	46391019	198	46390876	48	chr9	46390666	46391666	chr9	46390907	46391352	1375	46391166	.	-1	-1	.	.	.
chr12	56583856	56584073	154	56583932	84	chr12	56583050	56584107	825	56583243	532	chr12	56582969	56583969	chr12	56583004	56583677	4250	56583469	chr12	56553635	56585351	SMARCC2	-	SWI/SNF complex subunit SMARCC2 isoform c
chr12	56583856	56584073	154	56583932	84	chr12	56583050	56584107	825	56583243	532	chr12	56583409	56584409	chr12	56583724	56584007	72	56583909	chr12	56553635	56585351	SMARCC2	-	SWI/SNF complex subunit SMARCC2 isoform c
chr16	2265273	2265495	156	2265357	84	chr16	2265014	2265476	228	2265118	28	chr16	2264529	2265529	chr16	2264169	2265511	1302	2265029	chr16	2259602	2266822	PGP	-	phosphoglycolate phosphatase
chr22	46431820	46432214	84	46432068	84	chr22	46431976	46432217	177	46432080	9	chr22	46431277	46432277	chr22	46431593	46432285	1984	46431777	.	-1	-1	.	.	.
chr8	109799455	109799663	129	109799468	84	chr8	109799556	109799870	516	109799719	20	chr8	109799318	109800318	chr8	109799586	109799955	379	109799818	chr8	109793345	109801770	TMEM74	-	transmembrane protein 74
chrX	122898690	122899223	118	122898922	84	chrX	122899058	122899258	42	122899099	22	chrX	122898649	122899649	chrX	122899031	122899220	77	122899149	.	-1	-1	.	.	.
chr10	13200269	13200642	125	13200448	83	chr10	13200292	13200754	104	13200563	9	chr10	13200068	13201068	chr10	13200425	13200663	119	13200568	.	-1	-1	.	.	.
chr15	84748756	84749319	74	84749133	83	chr15	84748512	84749234	532	84749085	167	chr15	84748610	84749610	chr15	84748918	84749224	100	84749110	chr15	84746938	84797353	LOC648809	+	n/a
chr19	16022726	16022954	144	16022846	83	chr19	16022546	16022949	117	16022703	28	chr19	16022228	16023228	chr19	16022600	16022867	123	16022728	chr19	16021179	16047676	CYP4F11	-	cytochrome P450 4F11 precursor
chr3	43935683	43935996	78	43935828	83	chr3	43935615	43935906	532	43935767	49	chr3	43935356	43936356	chr3	43935732	43936062	223	43935856	.	-1	-1	.	.	.
chr4	151935707	151935955	142	151935817	83	chr4	151935504	151935967	396	151935819	37	chr4	151935322	151936322	chr4	151935693	151935942	101	151935822	chr4	151183810	151938419	LRBA	-	lipopolysaccharide-responsive and beige-like anchor protein isoform 1
chr4	151935707	151935955	142	151935817	83	chr4	151935504	151935967	396	151935819	37	chr4	151935322	151936322	chr4	151935693	151935942	101	151935822	chr4	151183810	151938649	LRBA	-	lipopolysaccharide-responsive and beige-like anchor protein isoform 2
chr7	128766350	128766758	112	128766515	83	chr7	128766571	128767933	214	128767127	56	chr7	128765999	128766999	chr7	128766304	128766634	458	128766499	chr7	128764324	128770050	LOC407835	+	n/a
chr9	42805973	42806459	239	42806164	83	chr9	42806083	42806500	167	42806301	10	chr9	42805420	42806420	chr9	42805736	42806030	272	42805920	.	-1	-1	.	.	.
chr1	249239127	249239335	121	249239143	82	chr1	249239208	249239508	273	249239365	40	chr1	249238337	249239337	chr1	249238422	249239315	2120	249238837	.	-1	-1	.	.	.
chr16	30406068	30406303	109	30406186	82	chr16	30406101	30406696	322	30406519	24	chr16	30406160	30407160	chr16	30406310	30407400	4442	30406660	chr16	30387632	30413429	ZNF48	+	zinc finger protein 48 isoform 1
chr16	30406068	30406303	109	30406186	82	chr16	30406101	30406696	322	30406519	24	chr16	30406160	30407160	chr16	30406310	30407400	4442	30406660	chr16	30387634	30413429	ZNF48	+	zinc finger protein 48 isoform 2
chr16	30406068	30406303	109	30406186	82	chr16	30406101	30406696	322	30406519	24	chr16	30406160	30407160	chr16	30406310	30407400	4442	30406660	chr16	30404432	30413429	ZNF48	+	zinc finger protein 48 isoform 1
chr16	30406068	30406303	109	30406186	82	chr16	30406101	30406696	322	30406519	24	chr16	30406160	30407160	chr16	30406310	30407400	4442	30406660	chr16	30404739	30413429	ZNF48	+	zinc finger protein 48 isoform 1
chr17	46018551	46018754	88	46018643	82	chr17	46018526	46018758	209	46018641	17	chr17	46018570	46019570	chr17	46018913	46019399	1804	46019070	chr17	46016888	46028674	PNPO	+	pyridoxine-5'-phosphate oxidase
chr2	17720025	17720374	65	17720189	82	chr2	17719983	17720211	108	17720085	8	chr2	17719772	17720772	chr2	17720083	17720443	485	17720272	chr2	17719806	17839706	VSNL1	+	visinin-like protein 1
chr21	45148588	45149104	143	45148821	82	chr21	45148528	45149212	255	45148835	27	chr21	45148483	45149483	chr21	45148823	45149193	495	45148983	chr21	45136977	45184188	PDXK	+	pyridoxal kinase
chr21	45148588	45149104	143	45148821	82	chr21	45148528	45149212	255	45148835	27	chr21	45148098	45149098	chr21	45148420	45148720	463	45148598	chr21	45136977	45184188	PDXK	+	pyridoxal kinase
chr5	139780826	139781034	124	139780923	82	chr5	139780799	139781116	308	139780944	56	chr5	139779952	139780952	chr5	139780293	139780677	1072	139780452	chr5	139779398	139854062	ANKHD1	+	ankyrin repeat and KH domain-containing protein 1 isoform 4
chr5	139780826	139781034	124	139780923	82	chr5	139780799	139781116	308	139780944	56	chr5	139779952	139780952	chr5	139780293	139780677	1072	139780452	chr5	139779398	139921441	ANKHD1	+	ankyrin repeat and KH domain-containing protein 1 isoform 1
chr5	139780826	139781034	124	139780923	82	chr5	139780799	139781116	308	139780944	56	chr5	139779952	139780952	chr5	139780293	139780677	1072	139780452	chr5	139779398	139931163	ANKHD1-EIF4EBP3	+	ANKHD1-EIF4EBP3 protein
chr6	13615218	13615420	85	13615255	82	chr6	13615000	13616138	1386	13615711	2290	chr6	13615097	13616097	chr6	13615171	13615903	4893	13615597	chr6	13613558	13623127	NOL7	+	nucleolar protein 7
chr6	13615218	13615420	85	13615255	82	chr6	13615000	13616138	1386	13615711	2290	chr6	13615097	13616097	chr6	13615171	13615903	4893	13615597	chr6	13572760	13617390	SIRT5	+	NAD-dependent lysine demalonylase and desuccinylase sirtuin-5, mitochondrial isoform 3
chr6	13615218	13615420	85	13615255	82	chr6	13615000	13616138	1386	13615711	2290	chr6	13615097	13616097	chr6	13615171	13615903	4893	13615597	chr6	13572858	13617390	SIRT5	+	NAD-dependent lysine demalonylase and desuccinylase sirtuin-5, mitochondrial isoform 1
chr6	13615218	13615420	85	13615255	82	chr6	13615000	13616138	1386	13615711	2290	chr6	13614486	13615486	chr6	13614853	13615130	688	13614986	chr6	13613558	13623127	NOL7	+	nucleolar protein 7
chr6	13615218	13615420	85	13615255	82	chr6	13615000	13616138	1386	13615711	2290	chr6	13614486	13615486	chr6	13614853	13615130	688	13614986	chr6	13572760	13617390	SIRT5	+	NAD-dependent lysine demalonylase and desuccinylase sirtuin-5, mitochondrial isoform 3
chr6	13615218	13615420	85	13615255	82	chr6	13615000	13616138	1386	13615711	2290	chr6	13614486	13615486	chr6	13614853	13615130	688	13614986	chr6	13572858	13617390	SIRT5	+	NAD-dependent lysine demalonylase and desuccinylase sirtuin-5, mitochondrial isoform 1
chr8	145133198	145133446	120	145133302	82	chr8	145133283	145134081	763	145133650	229	chr8	145133193	145134193	chr8	145133474	145133973	1241	145133693	chr8	145131521	145137551	EXOSC4	+	exosome complex component RRP41
chr8	145133198	145133446	120	145133302	82	chr8	145133283	145134081	763	145133650	229	chr8	145132787	145133787	chr8	145133142	145133427	822	145133287	chr8	145131521	145137551	EXOSC4	+	exosome complex component RRP41
chr1	226175649	226175975	220	226175795	81	chr1	226175628	226176075	188	226175888	12	chr1	226174856	226175856	chr1	226175301	226175481	72	226175356	chr1	226168402	226189066	C1orf55	-	UPF0667 protein C1orf55
chr15	65394510	65394885	72	65394665	81	chr15	65394506	65394847	323	65394684	12	chr15	65393580	65394580	chr15	65393956	65394194	223	65394080	chr15	65383341	65400697	UBAP1L	-	ubiquitin-associated protein 1-like
chr19	37550188	37550474	117	37550311	81	chr19	37550309	37550539	123	37550392	31	chr19	37549645	37550645	chr19	37550037	37550330	159	37550145	.	-1	-1	.	.	.
chr8	73163912	73164156	64	73163968	81	chr8	73163691	73164209	184	73163823	8	chr8	73163366	73164366	chr8	73163726	73164021	184	73163866	chr8	73115533	73165869	LOC392232	-	n/a
chr9	138372380	138372591	102	138372427	81	chr9	138372379	138372581	81	138372448	23	chr9	138371665	138372665	chr9	138371935	138372580	501	138372165	chr9	138369647	138382739	PPP1R26	+	protein phosphatase 1 regulatory subunit 26
chr1	149764200	149765030	84	149764694	80	chr1	149764675	149765116	128	149764963	8	chr1	149764114	149765114	chr1	149764038	149764914	4061	149764614	chr1	149752249	149766074	FCGR1A	+	high affinity immunoglobulin gamma Fc receptor I precursor
chr1	149764200	149765030	84	149764694	80	chr1	149764675	149765116	128	149764963	8	chr1	149764114	149765114	chr1	149764038	149764914	4061	149764614	chr1	149752244	149785928	HIST2H2BF	-	histone H2B type 2-F isoform b
chr16	33373997	33374226	184	33374186	80	chr16	33373927	33374482	266	33374314	31	chr16	33373593	33374593	chr16	33373986	33374271	153	33374093	.	-1	-1	.	.	.
chr21	25581132	25581503	97	25581328	80	chr21	25580884	25581373	427	25581052	22	chr21	25580539	25581539	chr21	25580974	25581129	73	25581039	.	-1	-1	.	.	.
chr6	10838529	10838932	229	10838739	80	chr6	10838480	10838847	954	10838666	720	chr6	10838160	10839160	chr6	10838400	10838939	1400	10838660	chr6	10760955	10840788	MAK	-	serine/threonine-protein kinase MAK isoform 2
chr9	34809805	34810096	146	34810003	80	chr9	34809428	34810262	1208	34809744	606	chr9	34809323	34810323	chr9	34809691	34810166	335	34809823	.	-1	-1	.	.	.
chr12	104609875	104610154	86	104610004	79	chr12	104609500	104610126	662	104609665	137	chr12	104609038	104610038	chr12	104609321	104609959	4659	104609538	chr12	104607558	104746062	TXNRD1	+	thioredoxin reductase 1, cytoplasmic isoform 3
chr14	106854817	106855048	142	106854929	79	chr14	106854742	106855097	313	106854917	35	chr14	106854608	106855608	chr14	106854708	106855428	4412	106855108	.	-1	-1	.	.	.
chr17	15607796	15608374	133	15608061	79	chr17	15607722	15608377	814	15608152	69	chr17	15607820	15608820	chr17	15608029	15608406	135	15608320	chr17	15600890	15626100	ZNF286A	+	zinc finger protein 286A
chr17	42385625	42385862	38	42385820	79	chr17	42385612	42385859	266	42385726	12	chr17	42385525	42386525	chr17	42385861	42386164	292	42386025	chr17	42383926	42398038	RUNDC3A	+	RUN domain-containing protein 3A isoform 1
chr17	42385625	42385862	38	42385820	79	chr17	42385612	42385859	266	42385726	12	chr17	42385525	42386525	chr17	42385861	42386164	292	42386025	chr17	42383926	42397238	RUNDC3A	+	RUN domain-containing protein 3A isoform 3
chr19	3285820	3286088	57	3285992	79	chr19	3285880	3286143	282	3286044	14	chr19	3285478	3286478	chr19	3285860	3286165	409	3285978	chr19	3222701	3299073	CELF5	+	CUGBP Elav-like family member 5 isoform 2
chr19	3285820	3286088	57	3285992	79	chr19	3285880	3286143	282	3286044	14	chr19	3285478	3286478	chr19	3285860	3286165	409	3285978	chr19	3222700	3299073	CELF5	+	CUGBP Elav-like family member 5 isoform 1
chr19	3285820	3286088	57	3285992	79	chr19	3285880	3286143	282	3286044	14	chr19	3285478	3286478	chr19	3285860	3286165	409	3285978	chr19	3223482	3299073	CELF5	+	n/a
chr4	184427248	184427474	196	184427344	79	chr4	184427259	184427758	287	184427689	639	chr4	184426443	184427443	chr4	184426502	184427402	424	184426943	chr4	184424219	184434249	ING2	+	inhibitor of growth protein 2
chr4	184427248	184427474	196	184427344	79	chr4	184427259	184427758	287	184427689	639	chr4	184426443	184427443	chr4	184426502	184427402	424	184426943	chr4	184413889	184427668	LOC389247	-	n/a
chr6	25139895	25140497	150	25140082	79	chr6	25139818	25140673	373	25139962	416	chr6	25139638	25140638	chr6	25139886	25140281	621	25140138	chr6	25079294	25140051	CMAHP	-	n/a
chr6	25139895	25140497	150	25140082	79	chr6	25139818	25140673	373	25139962	416	chr6	25139638	25140638	chr6	25139886	25140281	621	25140138	chr6	25106200	25140620	CMAHP	-	n/a
chr8	41997519	41997763	58	41997710	79	chr8	41997552	41997848	180	41997708	10	chr8	41997132	41998132	chr8	41997477	41997876	860	41997632	.	-1	-1	.	.	.
chr9	33524213	33524472	269	33524319	79	chr9	33524170	33524767	422	33524314	182	chr9	33523444	33524444	chr9	33523408	33524303	542	33523944	chr9	33522410	33575001	ANKRD18B	+	ankyrin repeat domain-containing protein 18B
chr9	33524213	33524472	269	33524319	79	chr9	33524170	33524767	422	33524314	182	chr9	33524219	33525219	chr9	33524590	33524776	88	33524719	chr9	33522410	33575001	ANKRD18B	+	ankyrin repeat domain-containing protein 18B
chrX	148668881	148669122	397	148668938	79	chrX	148668829	148669124	426	148668964	77	chrX	148668628	148669628	chrX	148669025	148669250	78	148669128	chrX	148661308	148671109	MAGEA9	-	melanoma-associated antigen 9
chrX	148668881	148669122	397	148668938	79	chrX	148668829	148669124	426	148668964	77	chrX	148668628	148669628	chrX	148669025	148669250	78	148669128	chrX	148661308	148671116	MAGEA9B	-	melanoma-associated antigen 9
chr7	99102597	99102801	119	99102655	78	chr7	99102559	99102796	211	99102662	26	chr7	99101755	99102755	chr7	99102126	99102349	318	99102255	chr7	99100572	99133445	ZKSCAN5	+	zinc finger protein with KRAB and SCAN domains 5
chr7	99102597	99102801	119	99102655	78	chr7	99102559	99102796	211	99102662	26	chr7	99101755	99102755	chr7	99102126	99102349	318	99102255	chr7	99100272	99133445	ZKSCAN5	+	zinc finger protein with KRAB and SCAN domains 5
chr8	55013853	55014100	197	55013952	78	chr8	55013908	55014657	1273	55014377	341	chr8	55013796	55014796	chr8	55013963	55014727	886	55014296	chr8	54956937	55016577	LYPLA1	-	acyl-protein thioesterase 1
chr1	47780128	47780381	176	47780235	77	chr1	47780002	47780243	108	47780142	8	chr1	47779282	47780282	chr1	47779633	47779916	249	47779782	chr1	47713810	47781819	STIL	-	SCL-interrupting locus protein isoform 1
chr1	160053759	160054053	85	160053864	77	chr1	160053717	160054324	155	160053912	9	chr1	160053557	160054557	chr1	160053679	160054465	663	160054057	chr1	160049359	160061212	KCNJ9	+	G protein-activated inward rectifier potassium channel 3
chr12	22529631	22529874	109	22529770	77	chr12	22529638	22530134	438	22529789	36	chr12	22529302	22530302	chr12	22529621	22530179	394	22529802	.	-1	-1	.	.	.
chr14	60952544	60952973	228	60952679	77	chr14	60952191	60952852	1227	60952662	560	chr14	60952310	60953310	chr14	60952395	60952932	292	60952810	chr14	60900673	60954764	C14orf39	-	protein SIX6OS1
chr19	42579765	42579989	96	42579863	77	chr19	42579670	42580100	1164	42579863	998	chr19	42579912	42580912	chr19	42580205	42580745	797	42580412	chr19	42578289	42587720	ZNF574	+	zinc finger protein 574
chr19	42579765	42579989	96	42579863	77	chr19	42579670	42580100	1164	42579863	998	chr19	42579485	42580485	chr19	42579839	42580085	264	42579985	chr19	42578289	42587720	ZNF574	+	zinc finger protein 574
chr19	42579765	42579989	96	42579863	77	chr19	42579670	42580100	1164	42579863	998	chr19	42578923	42579923	chr19	42579308	42579468	70	42579423	chr19	42578289	42587720	ZNF574	+	zinc finger protein 574
chr2	118943867	118944147	60	118943964	77	chr2	118943687	118944014	785	118943872	193	chr2	118943485	118944485	chr2	118943854	118944086	100	118943985	.	-1	-1	.	.	.
chr2	136845961	136846184	164	136846067	77	chr2	136845577	136845967	438	136845775	17	chr2	136845495	136846495	chr2	136845864	136846130	296	136845995	.	-1	-1	.	.	.
chr2	203638829	203639241	177	203639000	77	chr2	203638819	203639114	275	203638998	26	chr2	203638529	203639529	chr2	203638906	203639148	210	203639029	chr2	203635872	203738371	ICA1L	-	islet cell autoantigen 1-like protein isoform 1
chr6	22570131	22570602	73	22570319	77	chr6	22569654	22570903	625	22569847	1694	chr6	22569267	22570267	chr6	22569635	22569853	147	22569767	chr6	22567677	22572750	HDGFL1	+	hepatoma-derived growth factor-like protein 1
chr14	91294313	91294741	211	91294485	76	chr14	91294611	91294887	263	91294772	10	chr14	91294102	91295102	chr14	91294455	91294747	100	91294602	.	-1	-1	.	.	.
chr14	91294313	91294741	211	91294485	76	chr14	91294309	91294543	139	91294484	8	chr14	91294102	91295102	chr14	91294455	91294747	100	91294602	.	-1	-1	.	.	.
chr20	43921939	43922224	75	43922104	76	chr20	43921642	43922054	413	43921901	17	chr20	43921918	43922918	chr20	43921875	43922735	1080	43922418	chr20	43920086	43938967	MATN4	-	matrilin-4 isoform 1 precursor
chr3	39425556	39425788	184	39425639	76	chr3	39425569	39425788	111	39425664	14	chr3	39425325	39426325	chr3	39424702	39425995	2792	39425825	chr3	39422814	39440819	SLC25A38	+	solute carrier family 25 member 38
chr9	19379359	19379571	145	19379490	76	chr9	19379366	19379585	105	19379453	14	chr9	19379442	19380442	chr9	19379812	19380155	133	19379942	chr9	19374253	19382235	RPS6	-	40S ribosomal protein S6
chrX	49032230	49032516	96	49032355	76	chrX	49032355	49032594	195	49032478	31	chrX	49031523	49032523	chrX	49031908	49032535	77	49032023	chrX	49026183	49033468	PLP2	+	proteolipid protein 2
chrX	49032230	49032516	96	49032355	76	chrX	49032355	49032594	195	49032478	31	chrX	49031523	49032523	chrX	49031908	49032535	77	49032023	chrX	49029905	49044776	PRICKLE3	-	prickle-like protein 3
chr13	24902338	24902652	84	24902490	75	chr13	24902335	24902540	80	24902419	18	chr13	24902045	24903045	chr13	24902404	24902690	172	24902545	.	-1	-1	.	.	.
chr15	28648094	28648324	156	28648199	75	chr15	28647905	28648426	185	28648198	19	chr15	28647860	28648860	chr15	28647947	28648590	826	28648360	.	-1	-1	.	.	.
chr3	57583386	57583689	180	57583555	75	chr3	57582696	57583714	1348	57583036	2421	chr3	57582734	57583734	chr3	57583015	57583422	2473	57583234	chr3	57555089	57585215	ARF4	-	ADP-ribosylation factor 4
chr4	177116590	177117013	93	177116772	75	chr4	177116340	177116821	1123	177116634	1939	chr4	177116278	177117278	chr4	177116682	177116878	139	177116778	chr4	177103724	177118822	SPATA4	-	spermatogenesis-associated protein 4
chr4	177116590	177117013	93	177116772	75	chr4	177116854	177117072	135	177116920	17	chr4	177116278	177117278	chr4	177116682	177116878	139	177116778	chr4	177103724	177118822	SPATA4	-	spermatogenesis-associated protein 4
chr10	35415381	35415592	94	35415443	74	chr10	35415345	35416568	1506	35415928	2267	chr10	35415385	35416385	chr10	35415685	35416449	2898	35415885	chr10	35413768	35470775	CREM	+	cAMP-responsive element modulator isoform b
chr10	35415381	35415592	94	35415443	74	chr10	35415345	35416568	1506	35415928	2267	chr10	35415385	35416385	chr10	35415685	35416449	2898	35415885	chr10	35414384	35503886	CREM	+	cAMP-responsive element modulator isoform a
chr10	35415381	35415592	94	35415443	74	chr10	35415345	35416568	1506	35415928	2267	chr10	35415385	35416385	chr10	35415685	35416449	2898	35415885	chr10	35413768	35503886	CREM	+	cAMP-responsive element modulator isoform q
chr10	102106407	102106631	114	102106521	74	chr10	102106383	102106585	107	102106429	24	chr10	102106431	102107431	chr10	102106810	102107335	533	102106931	chr10	102104771	102126588	SCD	+	acyl-CoA desaturase
chr10	102106407	102106631	114	102106521	74	chr10	102106383	102106585	107	102106429	24	chr10	102105834	102106834	chr10	102106132	102106510	278	102106334	chr10	102104771	102126588	SCD	+	acyl-CoA desaturase
chr11	129873080	129873420	123	129873274	74	chr11	129873108	129873499	307	129873269	33	chr11	129872665	129873665	chr11	129873054	129873435	508	129873165	chr11	129870518	129877381	LINC00167	+	n/a
chr11	129873080	129873420	123	129873274	74	chr11	129873108	129873499	307	129873269	33	chr11	129872665	129873665	chr11	129873054	129873435	508	129873165	chr11	129767600	129874730	PRDM10	-	PR domain zinc finger protein 10 isoform 1
chr15	76050883	76051118	185	76050980	74	chr15	76050503	76051125	469	76050968	332	chr15	76050371	76051371	chr15	76050722	76051044	114	76050871	.	-1	-1	.	.	.
chr15	101626547	101626952	174	101626760	74	chr15	101626146	101626643	444	101626344	23	chr15	101626035	101627035	chr15	101626279	101626891	1025	101626535	.	-1	-1	.	.	.
chr16	90182959	90183320	94	90183178	74	chr16	90182723	90183061	308	90182878	13	chr16	90182261	90183261	chr16	90182573	90182923	1796	90182761	.	-1	-1	.	.	.
chr3	97200235	97200532	97	97200413	74	chr3	97200099	97200839	740	97200335	203	chr3	97199905	97200905	chr3	97200273	97200540	454	97200405	chr3	96531424	97469786	EPHA6	+	ephrin type-A receptor 6 isoform a
chr3	97200235	97200532	97	97200413	74	chr3	97200099	97200839	740	97200335	203	chr3	97199905	97200905	chr3	97200273	97200540	454	97200405	chr3	97156489	97369421	EPHA6	+	ephrin type-A receptor 6 isoform b
chr5	16465988	16466209	194	16466141	74	chr5	16465402	16466410	769	16466055	624	chr5	16465818	16466818	chr5	16466043	16466446	147	16466318	chr5	16449627	16467894	ZNF622	-	zinc finger protein 622
chr5	16465988	16466209	194	16466141	74	chr5	16465402	16466410	769	16466055	624	chr5	16465141	16466141	chr5	16465509	16465841	93	16465641	chr5	16449627	16467894	ZNF622	-	zinc finger protein 622
chr7	72412413	72412952	209	72412590	74	chr7	72412483	72412956	90	72412635	15	chr7	72412932	72413932	chr7	72413224	72413574	240	72413432	chr7	72359471	72420843	POM121	+	nuclear envelope pore membrane protein POM 121 isoform 2
chr7	72412413	72412952	209	72412590	74	chr7	72412483	72412956	90	72412635	15	chr7	72412932	72413932	chr7	72413224	72413574	240	72413432	chr7	72347935	72423979	POM121	+	nuclear envelope pore membrane protein POM 121 isoform 1
chr7	105172308	105172526	127	105172435	74	chr7	105172337	105172973	1449	105172701	757	chr7	105172065	105173065	chr7	105172417	105173087	889	105172565	chr7	105170531	105210124	RINT1	+	RAD50-interacting protein 1
chr1	244211399	244211646	103	244211521	73	chr1	244211210	244211573	278	244211395	40	chr1	244211001	244212001	chr1	244211071	244211861	1628	244211501	chr1	244078703	244212619	LOC339529	+	n/a
chr19	36390740	36390964	176	36390886	73	chr19	36390717	36390964	266	36390823	14	chr19	36390322	36391322	chr19	36390606	36390968	872	36390822	chr19	36377142	36393552	NFKBID	-	NF-kappa-B inhibitor delta
chr19	36390740	36390964	176	36390886	73	chr19	36390717	36390964	266	36390823	14	chr19	36390884	36391884	chr19	36391259	36391616	147	36391384	chr19	36377142	36393552	NFKBID	-	NF-kappa-B inhibitor delta
chr19	53313059	53313464	120	53313241	73	chr19	53312962	53314099	501	53313786	362	chr19	53312650	53313650	chr19	53313008	53313346	197	53313150	chr19	53298660	53326922	ZNF28	-	zinc finger protein 28
chr19	58555890	58556104	49	58556022	73	chr19	58555853	58556209	288	58556015	17	chr19	58555378	58556378	chr19	58555803	58556080	89	58555878	chr19	58543433	58567999	ZSCAN1	+	zinc finger and SCAN domain-containing protein 1
chr3	142895577	142895818	69	142895762	73	chr3	142894796	142895861	637	142894952	100	chr3	142894738	142895738	chr3	142895146	142895361	83	142895238	.	-1	-1	.	.	.
chr4	57180402	57180792	101	57180596	73	chr4	57180309	57181145	430	57180949	68	chr4	57180126	57181126	chr4	57180312	57180718	147	57180626	chr4	57034360	57198890	KIAA1211	+	uncharacterized protein KIAA1211
chr5	179085022	179085331	266	179085208	73	chr5	179085019	179085449	321	179085286	24	chr5	179084507	179085507	chr5	179084785	179085325	3646	179085007	.	-1	-1	.	.	.
chr7	64541381	64541628	176	64541573	73	chr7	64541337	64541700	721	64541525	489	chr7	64541113	64542113	chr7	64541113	64541759	1125	64541613	.	-1	-1	.	.	.
chr11	189339	189652	62	189465	72	chr11	189240	189825	287	189370	51	chr11	189327	190327	chr11	189523	190384	2082	189827	.	-1	-1	.	.	.
chr12	123077365	123077574	83	123077530	72	chr12	123077356	123077563	116	123077528	65	chr12	123076406	123077406	chr12	123076623	123076959	103	123076906	chr12	123009808	123112947	KNTC1	+	kinetochore-associated protein 1
chr14	64760701	64761154	228	64760963	72	chr14	64760707	64761279	362	64761085	26	chr14	64760426	64761426	chr14	64760778	64761127	646	64760926	chr14	64691750	64763128	ESR2	-	estrogen receptor beta isoform 2
chr14	64760701	64761154	228	64760963	72	chr14	64760707	64761279	362	64761085	26	chr14	64760426	64761426	chr14	64760778	64761127	646	64760926	chr14	64691750	64807268	ESR2	-	estrogen receptor beta isoform 2
chr14	64760701	64761154	228	64760963	72	chr14	64760707	64761279	362	64761085	26	chr14	64760426	64761426	chr14	64760778	64761127	646	64760926	chr14	64697746	64763128	ESR2	-	estrogen receptor beta isoform 1
chr19	11558229	11558589	96	11558377	72	chr19	11558333	11558597	161	11558441	10	chr19	11557281	11558281	chr19	11557530	11558250	3270	11557781	chr19	11544268	11563782	PRKCSH	+	glucosidase 2 subunit beta isoform 2 precursor
chr2	10260562	10260762	50	10260700	72	chr2	10260562	10260762	77	10260654	12	chr2	10260267	10261267	chr2	10260385	10260912	1050	10260767	chr2	10260694	10273546	RRM2	+	ribonucleoside-diphosphate reductase subunit M2 isoform 1
chr3	145051912	145052187	158	145052071	72	chr3	145051866	145052235	214	145052054	13	chr3	145050967	145051967	chr3	145051104	145051574	100	145051467	.	-1	-1	.	.	.
chr4	13549088	13549508	45	13549312	72	chr4	13548727	13549499	944	13549288	403	chr4	13548978	13549978	chr4	13549199	13549606	250	13549478	chr4	13545699	13551448	LOC285548	-	n/a
chr4	118497067	118497336	247	118497156	72	chr4	118496972	118497329	183	118497137	21	chr4	118496678	118497678	chr4	118497054	118497322	517	118497178	.	-1	-1	.	.	.
chr5	34244711	34244932	210	34244833	72	chr5	34244719	34245227	210	34244888	40	chr5	34244739	34245739	chr5	34244682	34245565	3255	34245239	.	-1	-1	.	.	.
chr7	123173088	123173301	89	123173167	72	chr7	123172590	123173237	545	123172867	454	chr7	123172445	123173445	chr7	123172728	123173106	1762	123172945	chr7	123090235	123176718	IQUB	-	IQ and ubiquitin-like domain-containing protein
chr1	149803812	149804084	167	149803930	71	chr1	149803585	149804075	147	149803891	10	chr1	149803797	149804797	chr1	149804155	149804657	620	149804297	chr1	149802220	149806616	HIST2H4A	+	histone H4
chr1	149803812	149804084	167	149803930	71	chr1	149803585	149804075	147	149803891	10	chr1	149803797	149804797	chr1	149804155	149804657	620	149804297	chr1	149802220	149806616	HIST2H4B	+	histone H4
chr20	30326707	30326916	119	30326878	71	chr20	30326703	30326955	241	30326813	51	chr20	30326778	30327778	chr20	30327084	30327473	2784	30327278	chr20	30324903	30391603	TPX2	+	targeting protein for Xklp2
chr4	139481842	139482439	115	139481993	71	chr4	139481579	139482227	167	139481963	16	chr4	139481268	139482268	chr4	139481636	139481860	349	139481768	.	-1	-1	.	.	.
chr7	99102282	99102486	119	99102328	71	chr7	99102268	99102514	301	99102395	267	chr7	99101755	99102755	chr7	99102126	99102349	318	99102255	chr7	99100572	99133445	ZKSCAN5	+	zinc finger protein with KRAB and SCAN domains 5
chr7	99102282	99102486	119	99102328	71	chr7	99102268	99102514	301	99102395	267	chr7	99101755	99102755	chr7	99102126	99102349	318	99102255	chr7	99100272	99133445	ZKSCAN5	+	zinc finger protein with KRAB and SCAN domains 5
chr1	153755934	153756255	255	153756118	70	chr1	153756006	153756238	170	153756125	9	chr1	153755557	153756557	chr1	153755811	153756370	1111	153756057	.	-1	-1	.	.	.
chr1	167906532	167906732	84	167906589	70	chr1	167905809	167906641	1689	167906207	3243	chr1	167905831	167906831	chr1	167905848	167906498	1345	167906331	chr1	167883912	167908307	BRP44	-	brain protein 44
chr1	167906532	167906732	84	167906589	70	chr1	167905809	167906641	1689	167906207	3243	chr1	167905831	167906831	chr1	167905848	167906498	1345	167906331	chr1	167883912	167907439	BRP44	-	n/a
chr1	167906532	167906732	84	167906589	70	chr1	167905809	167906641	1689	167906207	3243	chr1	167905831	167906831	chr1	167905848	167906498	1345	167906331	chr1	167903796	168047083	DCAF6	+	DDB1- and CUL4-associated factor 6 isoform b
chr1	211380895	211381377	181	211381089	70	chr1	211380427	211380918	160	211380724	12	chr1	211379962	211380962	chr1	211380321	211380659	256	211380462	.	-1	-1	.	.	.
chr1	247681553	247681899	97	247681729	70	chr1	247681210	247682020	611	247681860	126	chr1	247681144	247682144	chr1	247681397	247681896	333	247681644	.	-1	-1	.	.	.
chr14	20020809	20021158	109	20020968	70	chr14	20019924	20020850	626	20020653	567	chr14	20020345	20021345	chr14	20020750	20021030	133	20020845	chr14	19981953	20022272	POTEM	-	putative POTE ankyrin domain family member M
chr14	23706912	23707497	183	23707165	70	chr14	23707109	23707360	445	23707256	37	chr14	23706549	23707549	chr14	23706961	23707158	246	23707049	.	-1	-1	.	.	.
chr14	65068240	65068662	155	65068476	70	chr14	65067865	65068796	314	65068238	82	chr14	65067919	65068919	chr14	65068319	65068552	78	65068419	.	-1	-1	.	.	.
chr14	67826720	67826933	85	67826811	70	chr14	67826299	67826961	852	67826489	494	chr14	67826345	67827345	chr14	67826704	67827074	223	67826845	chr14	67802580	67828720	ATP6V1D	-	V-type proton ATPase subunit D
chr14	67826720	67826933	85	67826811	70	chr14	67826299	67826961	852	67826489	494	chr14	67826345	67827345	chr14	67826704	67827074	223	67826845	chr14	67825033	67855233	EIF2S1	+	eukaryotic translation initiation factor 2 subunit 1
chr15	40074809	40075051	220	40074886	70	chr15	40074745	40075322	867	40074886	535	chr15	40074318	40075318	chr15	40074699	40075014	258	40074818	chr15	39890231	40077039	FSIP1	-	fibrous sheath-interacting protein 1
chr18	12067127	12067635	51	12067490	70	chr18	12067063	12067450	245	12067242	17	chr18	12066748	12067748	chr18	12067003	12067459	454	12067248	.	-1	-1	.	.	.
chr19	1490113	1490338	152	1490187	70	chr19	1489929	1490411	635	1490262	141	chr19	1489799	1490799	chr19	1490119	1490654	517	1490299	chr19	1479426	1492407	PCSK4	-	proprotein convertase subtilisin/kexin type 4 precursor
chr19	1490113	1490338	152	1490187	70	chr19	1489929	1490411	635	1490262	141	chr19	1489799	1490799	chr19	1490119	1490654	517	1490299	chr19	1489164	1499924	REEP6	+	receptor expression-enhancing protein 6
chr22	21496463	21496937	176	21496817	70	chr22	21496464	21496931	544	21496748	97	chr22	21496268	21497268	chr22	21496578	21496952	1733	21496768	.	-1	-1	.	.	.
chr6	169613268	169613809	73	169613445	70	chr6	169613247	169613564	395	169613394	26	chr6	169612708	169613708	chr6	169613041	169613857	4344	169613208	.	-1	-1	.	.	.
chr7	48494536	48494912	155	48494718	70	chr7	48494649	48494927	237	48494784	20	chr7	48494165	48495165	chr7	48494476	48494873	3556	48494665	chr7	48209056	48689091	ABCA13	+	ATP-binding cassette sub-family A member 13
chr1	18081808	18082101	222	18081956	69	chr1	18081807	18082100	486	18081959	27	chr1	18081275	18082275	chr1	18081631	18081929	439	18081775	chr1	18079807	18155558	ACTL8	+	actin-like protein 8
chr14	28314630	28314950	242	28314783	69	chr14	28314650	28315228	411	28314846	43	chr14	28314418	28315418	chr14	28314416	28315107	379	28314918	.	-1	-1	.	.	.
chr15	20487931	20488145	146	20487976	69	chr15	20487659	20488205	280	20488105	51	chr15	20487562	20488562	chr15	20487831	20488192	180	20488062	chr15	20485996	20498811	CHEK2P2	+	n/a
chr17	42015600	42015828	110	42015710	69	chr17	42015599	42015904	303	42015726	29	chr17	42015108	42016108	chr17	42015432	42015796	1434	42015608	.	-1	-1	.	.	.
chr2	96991048	96991261	184	96991097	69	chr2	96991127	96991526	49	96991472	12	chr2	96990667	96991667	chr2	96990835	96991298	135	96991167	chr2	96989061	96996091	ITPRIPL1	+	inositol 1,4,5-trisphosphate receptor-interacting protein-like 1 isoform 2 precursor
chr2	96991048	96991261	184	96991097	69	chr2	96991127	96991526	49	96991472	12	chr2	96990667	96991667	chr2	96990835	96991298	135	96991167	chr2	96989068	96996091	ITPRIPL1	+	inositol 1,4,5-trisphosphate receptor-interacting protein-like 1 isoform 3 precursor
chr2	96991048	96991261	184	96991097	69	chr2	96991127	96991526	49	96991472	12	chr2	96990667	96991667	chr2	96990835	96991298	135	96991167	chr2	96989944	96996091	ITPRIPL1	+	inositol 1,4,5-trisphosphate receptor-interacting protein-like 1 isoform 3 precursor
chr2	96991048	96991261	184	96991097	69	chr2	96991127	96991526	49	96991472	12	chr2	96990667	96991667	chr2	96990835	96991298	135	96991167	chr2	96989934	96996091	ITPRIPL1	+	inositol 1,4,5-trisphosphate receptor-interacting protein-like 1 isoform 1
chr9	139743191	139743393	99	139743258	69	chr9	139743150	139743445	218	139743311	27	chr9	139742555	139743555	chr9	139742718	139743329	772	139743055	chr9	139741255	139747490	PHPT1	+	14 kDa phosphohistidine phosphatase isoform 2
chr9	139743191	139743393	99	139743258	69	chr9	139743150	139743445	218	139743311	27	chr9	139742555	139743555	chr9	139742718	139743329	772	139743055	chr9	139736866	139743797	C9orf172	+	uncharacterized protein C9orf172
chr9	139743191	139743393	99	139743258	69	chr9	139743150	139743445	218	139743311	27	chr9	139743186	139744186	chr9	139743640	139743828	78	139743686	chr9	139741255	139747490	PHPT1	+	14 kDa phosphohistidine phosphatase isoform 2
chr9	139743191	139743393	99	139743258	69	chr9	139743150	139743445	218	139743311	27	chr9	139743186	139744186	chr9	139743640	139743828	78	139743686	chr9	139736866	139743797	C9orf172	+	uncharacterized protein C9orf172
chr1	1821675	1821887	107	1821745	68	chr1	1821323	1821884	192	1821698	51	chr1	1821296	1822296	chr1	1821332	1822147	1502	1821796	chr1	1714724	1824526	GNB1	-	guanine nucleotide-binding protein G(I)/G(S)/G(T) subunit beta-1
chr12	7000272	7000638	67	7000439	68	chr12	7000065	7000349	599	7000194	52	chr12	6999919	7000919	chr12	7000185	7000665	1796	7000419	.	-1	-1	.	.	.
chr2	64455532	64455791	132	64455650	68	chr2	64455413	64455877	464	64455698	37	chr2	64455057	64456057	chr2	64455454	64455646	153	64455557	.	-1	-1	.	.	.
chr21	20865957	20866318	315	20866135	68	chr21	20865948	20866312	293	20866132	17	chr21	20865684	20866684	chr21	20865781	20866323	501	20866184	.	-1	-1	.	.	.
chr3	128399650	128400136	158	128399831	68	chr3	128399527	128400254	579	128399796	58	chr3	128399198	128400198	chr3	128399504	128400219	3649	128399698	.	-1	-1	.	.	.
chr5	54472223	54472453	64	54472402	68	chr5	54471976	54472790	812	54472599	486	chr5	54471913	54472913	chr5	54472115	54472688	1847	54472413	.	-1	-1	.	.	.
chr5	180618229	180618495	136	180618393	68	chr5	180618275	180619314	669	180619083	191	chr5	180618445	180619445	chr5	180618761	180619164	3533	180618945	.	-1	-1	.	.	.
chr5	180618229	180618495	136	180618393	68	chr5	180618275	180619314	669	180619083	191	chr5	180617404	180618404	chr5	180617758	180618052	1090	180617904	.	-1	-1	.	.	.
chr5	180618229	180618495	136	180618393	68	chr5	180618275	180619314	669	180619083	191	chr5	180617782	180618782	chr5	180618150	180618441	441	180618282	.	-1	-1	.	.	.
chr8	106331736	106331969	58	106331804	68	chr8	106331624	106331999	107	106331803	15	chr8	106331381	106332381	chr8	106331641	106332105	1229	106331881	chr8	106329146	106818767	ZFPM2	+	zinc finger protein ZFPM2
chr9	35646650	35647195	98	35646782	68	chr9	35646607	35646861	254	35646729	10	chr9	35646422	35647422	chr9	35646703	35647164	4324	35646922	.	-1	-1	.	.	.
chr9	69381705	69381999	197	69381863	68	chr9	69381729	69382350	544	69382090	240	chr9	69381245	69382245	chr9	69381416	69382016	3923	69381745	chr9	69379980	69427109	ANKRD20A4	+	ankyrin repeat domain-containing protein 20A4
chr9	69381705	69381999	197	69381863	68	chr9	69381729	69382350	544	69382090	240	chr9	69381803	69382803	chr9	69382075	69382454	612	69382303	chr9	69379980	69427109	ANKRD20A4	+	ankyrin repeat domain-containing protein 20A4
chr1	43824147	43824347	85	43824304	67	chr1	43824301	43824869	746	43824711	213	chr1	43823369	43824369	chr1	43823765	43824010	113	43823869	chr1	43822625	43830873	CDC20	+	cell division cycle protein 20 homolog
chr1	117602306	117602685	123	117602502	67	chr1	117602463	117602718	199	117602554	20	chr1	117601978	117602978	chr1	117602285	117602824	958	117602478	chr1	117600948	117647491	TTF2	+	transcription termination factor 2
chr11	3239520	3239758	52	3239603	67	chr11	3239581	3239910	483	3239755	68	chr11	3239192	3240192	chr11	3239199	3239791	111	3239692	chr11	3237173	3242043	MRGPRG	-	mas-related G-protein coupled receptor member G
chr11	3239520	3239758	52	3239603	67	chr11	3239581	3239910	483	3239755	68	chr11	3239192	3240192	chr11	3239199	3239791	111	3239692	chr11	3237561	3246361	C11orf36	+	n/a
chr14	105195633	105196057	64	105195759	67	chr14	105195866	105196103	154	105196041	17	chr14	105195586	105196586	chr14	105195655	105196336	2130	105196086	chr14	105188533	105215647	ADSSL1	+	adenylosuccinate synthetase isozyme 1 isoform 2
chr14	105195633	105196057	64	105195759	67	chr14	105195866	105196103	154	105196041	17	chr14	105195586	105196586	chr14	105195655	105196336	2130	105196086	chr14	105194227	105215647	ADSSL1	+	adenylosuccinate synthetase isozyme 1 isoform 1
chr15	100890261	100890619	46	100890449	67	chr15	100890184	100890436	191	100890312	19	chr15	100889517	100890517	chr15	100889706	100890562	476	100890017	chr15	100882661	100892438	FLJ42289	-	n/a
chr15	100890261	100890619	46	100890449	67	chr15	100890184	100890436	191	100890312	19	chr15	100889517	100890517	chr15	100889706	100890562	476	100890017	chr15	100882661	100892923	FLJ42289	-	n/a
chr16	25078185	25078560	166	25078370	67	chr16	25078207	25079062	1258	25078397	498	chr16	25077649	25078649	chr16	25077864	25078502	2122	25078149	.	-1	-1	.	.	.
chr19	18643365	18643739	65	18643564	67	chr19	18643313	18643559	201	18643421	13	chr19	18643563	18644563	chr19	18643983	18644192	89	18644063	chr19	18640567	18656383	FKBP8	-	peptidyl-prolyl cis-trans isomerase FKBP8
chr3	13974289	13974745	92	13974468	67	chr3	13974544	13974791	309	13974675	38	chr3	13974037	13975037	chr3	13974396	13974807	517	13974537	chr3	13972552	13980444	LOC100132526	+	n/a
chr3	13974289	13974745	92	13974468	67	chr3	13974274	13974513	199	13974406	20	chr3	13974037	13975037	chr3	13974396	13974807	517	13974537	chr3	13972552	13980444	LOC100132526	+	n/a
chr4	10020465	10020905	79	10020735	67	chr4	10020460	10020953	537	10020792	25	chr4	10020060	10021060	chr4	10020325	10020916	4770	10020560	chr4	9825847	10043872	SLC2A9	-	solute carrier family 2, facilitated glucose transporter member 9 isoform 2
chr4	10020465	10020905	79	10020735	67	chr4	10020460	10020953	537	10020792	25	chr4	10020060	10021060	chr4	10020325	10020916	4770	10020560	chr4	9825847	10025114	SLC2A9	-	solute carrier family 2, facilitated glucose transporter member 9 isoform 1
chr4	132681010	132681221	142	132681075	67	chr4	132681065	132681268	68	132681186	12	chr4	132680358	132681358	chr4	132680753	132681095	191	132680858	.	-1	-1	.	.	.
chr12	54412983	54413284	81	54413108	66	chr12	54412978	54413259	85	54413065	9	chr12	54412623	54413623	chr12	54413042	54413218	111	54413123	chr12	54408641	54451814	HOXC4	+	homeobox protein Hox-C4
chr12	54412983	54413284	81	54413108	66	chr12	54412978	54413259	85	54413065	9	chr12	54412623	54413623	chr12	54413042	54413218	111	54413123	chr12	54408641	54431144	HOXC5	+	n/a
chr12	54412983	54413284	81	54413108	66	chr12	54412978	54413259	85	54413065	9	chr12	54412623	54413623	chr12	54413042	54413218	111	54413123	chr12	54408641	54426607	HOXC6	+	homeobox protein Hox-C6 isoform 2
chr12	80329084	80329321	113	80329191	66	chr12	80328341	80329370	1282	80328795	2105	chr12	80328544	80329544	chr12	80328796	80329239	2476	80329044	chr12	80165342	80331235	PPP1R12A	-	protein phosphatase 1 regulatory subunit 12A isoform a
chr12	80329084	80329321	113	80329191	66	chr12	80328341	80329370	1282	80328795	2105	chr12	80328544	80329544	chr12	80328796	80329239	2476	80329044	chr12	80165342	80330731	PPP1R12A	-	protein phosphatase 1 regulatory subunit 12A isoform d
chr12	80329084	80329321	113	80329191	66	chr12	80328341	80329370	1282	80328795	2105	chr12	80328544	80329544	chr12	80328796	80329239	2476	80329044	chr12	80165342	80330978	PPP1R12A	-	protein phosphatase 1 regulatory subunit 12A isoform a
chr12	104609517	104609727	97	104609566	66	chr12	104609500	104610126	662	104609665	137	chr12	104609038	104610038	chr12	104609321	104609959	4659	104609538	chr12	104607558	104746062	TXNRD1	+	thioredoxin reductase 1, cytoplasmic isoform 3
chr17	41797632	41798178	97	41798018	66	chr17	41797851	41798236	461	41798049	30	chr17	41797661	41798661	chr17	41797898	41798312	292	41798161	.	-1	-1	.	.	.
chr19	34850584	34850833	294	34850646	66	chr19	34850359	34850738	250	34850548	16	chr19	34849713	34850713	chr19	34849986	34850484	3224	34850213	.	-1	-1	.	.	.
chr19	49217129	49217388	209	49217277	66	chr19	49217106	49217369	190	49217249	10	chr19	49217227	49218227	chr19	49217529	49217895	3139	49217727	chr19	49214254	49224976	MAMSTR	-	MEF2-activating motif and SAP domain-containing transcriptional regulator isoform 1
chr19	49217129	49217388	209	49217277	66	chr19	49217106	49217369	190	49217249	10	chr19	49217227	49218227	chr19	49217529	49217895	3139	49217727	chr19	49214254	49222214	MAMSTR	-	MEF2-activating motif and SAP domain-containing transcriptional regulator isoform 2
chr2	92162590	92163124	75	92162775	66	chr2	92162759	92163102	229	92162921	30	chr2	92162492	92163492	chr2	92162866	92163106	133	92162992	.	-1	-1	.	.	.
chr4	132671096	132671332	239	132671276	66	chr4	132671182	132671644	158	132671283	19	chr4	132670477	132671477	chr4	132670837	132671195	373	132670977	.	-1	-1	.	.	.
chr6	1515454	1515743	90	1515550	66	chr6	1515355	1515730	234	1515552	32	chr6	1515243	1516243	chr6	1515534	1515890	1179	1515743	.	-1	-1	.	.	.
chr6	33601200	33601648	88	33601469	66	chr6	33601166	33601847	393	33601442	31	chr6	33600899	33601899	chr6	33601208	33601540	848	33601399	chr6	33587155	33666348	ITPR3	+	inositol 1,4,5-trisphosphate receptor type 3
chr7	104624153	104624641	106	104624322	66	chr7	104624143	104624359	144	104624229	12	chr7	104624234	104625234	chr7	104624355	104624873	291	104624734	chr7	104620193	104633612	LOC100216546	-	n/a
chr10	26223014	26223499	55	26223373	65	chr10	26222972	26224166	870	26223264	171	chr10	26223454	26224454	chr10	26223760	26224166	1984	26223954	chr10	26221001	26503465	MYO3A	+	myosin-IIIa
chr10	26223014	26223499	55	26223373	65	chr10	26222972	26224166	870	26223264	171	chr10	26222722	26223722	chr10	26223011	26223470	111	26223222	chr10	26221001	26503465	MYO3A	+	myosin-IIIa
chr17	80193970	80194196	126	80194096	65	chr17	80193978	80194241	279	80194062	21	chr17	80193987	80194987	chr17	80194152	80194800	2540	80194487	chr17	80184281	80199375	SLC16A3	+	monocarboxylate transporter 4
chr17	80193970	80194196	126	80194096	65	chr17	80193978	80194241	279	80194062	21	chr17	80193987	80194987	chr17	80194152	80194800	2540	80194487	chr17	80188107	80199375	SLC16A3	+	monocarboxylate transporter 4
chr17	80193970	80194196	126	80194096	65	chr17	80193978	80194241	279	80194062	21	chr17	80193987	80194987	chr17	80194152	80194800	2540	80194487	chr17	80190774	80199375	SLC16A3	+	monocarboxylate transporter 4
chr17	80193970	80194196	126	80194096	65	chr17	80193978	80194241	279	80194062	21	chr17	80193987	80194987	chr17	80194152	80194800	2540	80194487	chr17	80191649	80199375	SLC16A3	+	monocarboxylate transporter 4
chr17	80193970	80194196	126	80194096	65	chr17	80193978	80194241	279	80194062	21	chr17	80193987	80194987	chr17	80194152	80194800	2540	80194487	chr17	80184886	80199375	SLC16A3	+	monocarboxylate transporter 4
chr19	56014977	56015365	66	56015158	65	chr19	56014728	56015215	553	56015035	52	chr19	56015071	56016071	chr19	56014985	56015783	2026	56015571	chr19	55997869	56032466	SSC5D	+	soluble scavenger receptor cysteine-rich domain-containing protein SSC5D isoform 1 precursor
chr19	56014977	56015365	66	56015158	65	chr19	56014728	56015215	553	56015035	52	chr19	56015071	56016071	chr19	56014985	56015783	2026	56015571	chr19	55997869	56017691	SSC5D	+	soluble scavenger receptor cysteine-rich domain-containing protein SSC5D isoform 2 precursor
chr9	108418508	108418761	141	108418688	65	chr9	108418242	108418811	141	108418611	10	chr9	108418045	108419045	chr9	108418314	108418905	2837	108418545	.	-1	-1	.	.	.
chr1	1136850	1137173	85	1136988	64	chr1	1136861	1137222	190	1137053	8	chr1	1136296	1137296	chr1	1136367	1138045	2495	1136796	chr1	1136887	1144089	TNFRSF18	-	tumor necrosis factor receptor superfamily member 18 isoform 1 precursor
chr1	249120538	249120888	175	249120706	64	chr1	249120234	249120720	117	249120570	17	chr1	249120384	249121384	chr1	249120391	249121117	1447	249120884	chr1	249118575	249122642	MIR3124	+	n/a
chr1	249120538	249120888	175	249120706	64	chr1	249120234	249120720	117	249120570	17	chr1	249120384	249121384	chr1	249120391	249121117	1447	249120884	chr1	249102650	249122154	SH3BP5L	-	SH3 domain-binding protein 5-like
chr10	122246	122600	35	122418	64	chr10	122363	122574	96	122459	8	chr10	122058	123058	chr10	122330	122797	4328	122558	.	-1	-1	.	.	.
chr12	76477842	76478060	101	76477904	64	chr12	76477499	76479070	1284	76478387	2343	chr12	76477864	76478864	chr12	76477711	76478548	1085	76478364	chr12	76436671	76480738	NAP1L1	-	nucleosome assembly protein 1-like 1
chr12	120755134	120755397	253	120755294	64	chr12	120755142	120755422	510	120755270	50	chr12	120754863	120755863	chr12	120755057	120755523	1577	120755363	.	-1	-1	.	.	.
chr16	85336912	85337340	137	85337206	64	chr16	85337080	85337375	227	85337229	15	chr16	85336597	85337597	chr16	85336683	85337543	3079	85337097	chr16	85317914	85339002	LOC727710	-	n/a
chr19	57828971	57829172	72	57829024	64	chr19	57828971	57829175	105	57829006	130	chr19	57828539	57829539	chr19	57828784	57829290	896	57829039	.	-1	-1	.	.	.
chr22	17001338	17001614	45	17001521	64	chr22	17001379	17001743	464	17001557	69	chr22	17001139	17002139	chr22	17001475	17002000	112	17001639	.	-1	-1	.	.	.
chr22	17001338	17001614	45	17001521	64	chr22	17001379	17001743	464	17001557	69	chr22	17000803	17001803	chr22	17001085	17001436	95	17001303	.	-1	-1	.	.	.
chr7	101458676	101458908	89	101458829	64	chr7	101458819	101459526	877	101459250	557	chr7	101458405	101459405	chr7	101458357	101459653	4128	101458905	chr7	101457183	101903513	CUX1	+	protein CASP isoform d
chr7	101458676	101458908	89	101458829	64	chr7	101458819	101459526	877	101459250	557	chr7	101458405	101459405	chr7	101458357	101459653	4128	101458905	chr7	101457183	101929250	CUX1	+	protein CASP isoform e
chr7	101458676	101458908	89	101458829	64	chr7	101458819	101459526	877	101459250	557	chr7	101458405	101459405	chr7	101458357	101459653	4128	101458905	chr7	101457287	101929250	CUX1	+	protein CASP isoform g
chr7	101458676	101458908	89	101458829	64	chr7	101458819	101459526	877	101459250	557	chr7	101458405	101459405	chr7	101458357	101459653	4128	101458905	chr7	101458881	101903513	CUX1	+	protein CASP isoform a
chr9	74061694	74061956	108	74061790	64	chr9	74061602	74061889	285	74061766	15	chr9	74061420	74062420	chr9	74061754	74062076	147	74061920	.	-1	-1	.	.	.
chr1	207925052	207925275	108	207925163	63	chr1	207925069	207925941	1176	207925562	1824	chr1	207924836	207925836	chr1	207925196	207925482	1104	207925336	chr1	207923382	207970861	CD46	+	membrane cofactor protein isoform 1 precursor
chr16	1813611	1814042	55	1813726	63	chr16	1813723	1814081	312	1813906	32	chr16	1813759	1814759	chr16	1814108	1814447	815	1814259	chr16	1754220	1822318	MAPK8IP3	+	C-Jun-amino-terminal kinase-interacting protein 3 isoform 2
chr16	1813611	1814042	55	1813726	63	chr16	1813723	1814081	312	1813906	32	chr16	1813214	1814214	chr16	1813389	1813829	159	1813714	chr16	1754220	1822318	MAPK8IP3	+	C-Jun-amino-terminal kinase-interacting protein 3 isoform 2
chr2	54951891	54952237	49	54952090	63	chr2	54952174	54952388	158	54952332	18	chr2	54951418	54952418	chr2	54951763	54952304	237	54951918	chr2	54950148	55201156	EML6	+	echinoderm microtubule-associated protein-like 6
chr2	209271355	209271612	70	209271428	63	chr2	209271476	209271824	268	209271643	9	chr2	209270957	209271957	chr2	209271271	209271712	780	209271457	chr2	209269555	209361231	PTH2R	+	parathyroid hormone 2 receptor precursor
chr22	42228504	42228883	45	42228814	63	chr22	42228501	42228925	115	42228792	12	chr22	42228754	42229754	chr22	42228947	42229885	1434	42229254	chr22	42227105	42304375	SREBF2	+	sterol regulatory element-binding protein 2
chr3	155461997	155462260	69	155462094	63	chr3	155462004	155462234	243	155462073	43	chr3	155461518	155462518	chr3	155461878	155462435	780	155462018	.	-1	-1	.	.	.
chr7	103086514	103086727	64	103086594	63	chr7	103086104	103086945	107	103086732	11	chr7	103086128	103087128	chr7	103086357	103086803	468	103086628	chr7	103012654	103088624	SLC26A5	-	prestin isoform e
chr7	103086514	103086727	64	103086594	63	chr7	103086104	103086945	107	103086732	11	chr7	103086128	103087128	chr7	103086357	103086803	468	103086628	chr7	102991176	103088624	SLC26A5	-	prestin isoform b
chr9	67785509	67785727	114	67785565	63	chr9	67785589	67785856	147	67785734	24	chr9	67785032	67786032	chr9	67785399	67785551	78	67785532	.	-1	-1	.	.	.
chr1	182025748	182026023	85	182025830	62	chr1	182025797	182026403	479	182026143	24	chr1	182025458	182026458	chr1	182025680	182026463	2415	182025958	chr1	182021704	182032847	ZNF648	-	zinc finger protein 648
chr1	182026139	182026410	45	182026330	62	chr1	182025797	182026403	479	182026143	24	chr1	182025458	182026458	chr1	182025680	182026463	2415	182025958	chr1	182021704	182032847	ZNF648	-	zinc finger protein 648
chr10	5734693	5735006	105	5734832	62	chr10	5734745	5735166	614	5734910	191	chr10	5734260	5735260	chr10	5734427	5735024	1411	5734760	chr10	5724800	5807703	FAM208B	+	protein FAM208B
chr10	21824142	21824343	69	21824173	62	chr10	21822989	21824521	881	21823356	1272	chr10	21823743	21824743	chr10	21824075	21824487	1557	21824243	chr10	21821100	21848114	MLLT10	+	protein AF-10 isoform d
chr10	21824142	21824343	69	21824173	62	chr10	21822989	21824521	881	21823356	1272	chr10	21823743	21824743	chr10	21824075	21824487	1557	21824243	chr10	21821573	22034559	MLLT10	+	protein AF-10 isoform c
chr10	21824142	21824343	69	21824173	62	chr10	21822989	21824521	881	21823356	1272	chr10	21823743	21824743	chr10	21824075	21824487	1557	21824243	chr10	21821100	22034559	MLLT10	+	protein AF-10 isoform a
chr10	21824142	21824343	69	21824173	62	chr10	21822989	21824521	881	21823356	1272	chr10	21823346	21824346	chr10	21823606	21823992	761	21823846	chr10	21821100	21848114	MLLT10	+	protein AF-10 isoform d
chr10	21824142	21824343	69	21824173	62	chr10	21822989	21824521	881	21823356	1272	chr10	21823346	21824346	chr10	21823606	21823992	761	21823846	chr10	21821573	22034559	MLLT10	+	protein AF-10 isoform c
chr10	21824142	21824343	69	21824173	62	chr10	21822989	21824521	881	21823356	1272	chr10	21823346	21824346	chr10	21823606	21823992	761	21823846	chr10	21821100	22034559	MLLT10	+	protein AF-10 isoform a
chr16	14836257	14836686	75	14836380	62	chr16	14836061	14836994	655	14836620	82	chr16	14835769	14836769	chr16	14835875	14836848	4672	14836269	.	-1	-1	.	.	.
chr17	26554457	26554698	55	26554520	62	chr17	26554642	26554909	244	26554793	28	chr17	26554008	26555008	chr17	26554269	26554607	100	26554508	chr17	26551588	26557085	PYY2	+	n/a
chr19	46195295	46195558	157	46195414	62	chr19	46194977	46195559	728	46195127	412	chr19	46195555	46196555	chr19	46195909	46196276	602	46196055	chr19	46188711	46197443	SNRPD2	-	small nuclear ribonucleoprotein Sm D2 isoform 1
chr19	46195295	46195558	157	46195414	62	chr19	46194977	46195559	728	46195127	412	chr19	46195555	46196555	chr19	46195909	46196276	602	46196055	chr19	46193740	46209248	QPCTL	+	glutaminyl-peptide cyclotransferase-like protein isoform 2
chr2	171458210	171458844	212	171458676	62	chr2	171458595	171458808	172	171458704	102	chr2	171457447	171458447	chr2	171457841	171458077	100	171457947	chr2	171032654	171513674	MYO3B	+	myosin-IIIb isoform 1
chr3	59035509	59035766	243	59035643	62	chr3	59035326	59035836	1110	59035650	350	chr3	59035251	59036251	chr3	59035496	59035897	565	59035751	chr3	58725736	59037715	C3orf67	-	uncharacterized protein C3orf67
chr1	156095961	156096171	120	156095986	61	chr1	156095929	156096419	580	156096067	205	chr1	156095427	156096427	chr1	156095814	156096086	748	156095927	chr1	156093950	156111880	LMNA	+	lamin isoform D
chr1	156095961	156096171	120	156095986	61	chr1	156095929	156096419	580	156096067	205	chr1	156095427	156096427	chr1	156095814	156096086	748	156095927	chr1	156082460	156109657	LMNA	+	lamin isoform C
chr1	156095961	156096171	120	156095986	61	chr1	156095929	156096419	580	156096067	205	chr1	156095427	156096427	chr1	156095814	156096086	748	156095927	chr1	156082460	156111880	LMNA	+	lamin isoform A
chr1	156095961	156096171	120	156095986	61	chr1	156095929	156096419	580	156096067	205	chr1	156095427	156096427	chr1	156095814	156096086	748	156095927	chr1	156050368	156109657	LMNA	+	n/a
chr1	156095961	156096171	120	156095986	61	chr1	156095929	156096419	580	156096067	205	chr1	156095427	156096427	chr1	156095814	156096086	748	156095927	chr1	156093950	156109657	LMNA	+	n/a
chr10	3360565	3360985	62	3360813	61	chr10	3360025	3360981	234	3360210	72	chr10	3359741	3360741	chr10	3359968	3360926	311	3360241	.	-1	-1	.	.	.
chr11	78614347	78614708	144	78614521	61	chr11	78614167	78614613	275	78614436	17	chr11	78613926	78614926	chr11	78614205	78614623	1227	78614426	chr11	78362327	79153695	ODZ4	-	teneurin-4
chr14	64805021	64805616	55	64805308	61	chr14	64804502	64805340	1264	64804769	838	chr14	64804730	64805730	chr14	64805047	64805353	135	64805230	chr14	64691750	64807268	ESR2	-	estrogen receptor beta isoform 2
chr17	8649125	8649451	35	8649277	61	chr17	8649066	8649345	260	8649251	48	chr17	8648927	8649927	chr17	8649117	8649640	1408	8649427	chr17	8631245	8650154	CCDC42	-	coiled-coil domain-containing protein 42A isoform 2
chr19	4090228	4090806	42	4090626	61	chr19	4090279	4090688	238	4090530	13	chr19	4090003	4091003	chr19	4090401	4090640	111	4090503	chr19	4088319	4126126	MAP2K2	-	dual specificity mitogen-activated protein kinase kinase 2
chr19	13094281	13094540	61	13094373	61	chr19	13094035	13094452	504	13094308	41	chr19	13094035	13095035	chr19	13094331	13094783	2578	13094535	.	-1	-1	.	.	.
chr19	13094281	13094540	61	13094373	61	chr19	13094526	13094786	168	13094671	13	chr19	13094035	13095035	chr19	13094331	13094783	2578	13094535	.	-1	-1	.	.	.
chr2	132202228	132202530	132	132202412	61	chr2	132202235	132202476	258	132202308	37	chr2	132201897	132202897	chr2	132202230	132203308	406	132202397	chr2	132197733	132204467	LOC401010	-	n/a
chr21	38936306	38936550	130	38936428	61	chr21	38936213	38936547	247	38936376	13	chr21	38935587	38936587	chr21	38935834	38936386	3626	38936087	.	-1	-1	.	.	.
chr22	38245130	38245333	97	38245181	61	chr22	38245116	38245340	172	38245200	55	chr22	38245048	38246048	chr22	38245420	38245688	278	38245548	chr22	38241684	38245781	MIR659	-	n/a
chr22	38245130	38245333	97	38245181	61	chr22	38245116	38245340	172	38245200	55	chr22	38245048	38246048	chr22	38245420	38245688	278	38245548	chr22	38243378	38286789	EIF3L	+	eukaryotic translation initiation factor 3 subunit L isoform 2
chr3	74761257	74761536	97	74761426	61	chr3	74761258	74761474	115	74761389	29	chr3	74760904	74761904	chr3	74761336	74761532	73	74761404	.	-1	-1	.	.	.
chr3	163270474	163270746	233	163270644	61	chr3	163270512	163270759	161	163270662	19	chr3	163269958	163270958	chr3	163270092	163270589	146	163270458	.	-1	-1	.	.	.
chr6	26172279	26172533	175	26172380	61	chr6	26171939	26172538	248	26172105	11	chr6	26171749	26172749	chr6	26172137	26172363	624	26172249	chr6	26156348	26173576	HIST1H2BD	+	histone H2B type 1-D
chr7	63560400	63560832	97	63560564	61	chr7	63560631	63561145	250	63560827	13	chr7	63560151	63561151	chr7	63560544	63560797	123	63560651	.	-1	-1	.	.	.
chr12	73875	74306	343	74033	60	chr12	73855	74732	861	74400	626	chr12	73748	74748	chr12	73843	74870	2330	74248	.	-1	-1	.	.	.
chr13	87444519	87444809	45	87444656	60	chr13	87444176	87444835	797	87444368	180	chr13	87443981	87444981	chr13	87444299	87444689	1764	87444481	.	-1	-1	.	.	.
chr14	50469921	50470391	70	50470027	60	chr14	50469723	50470177	145	50470058	9	chr14	50469666	50470666	chr14	50469938	50470432	1884	50470166	chr14	50446429	50476238	C14orf182	-	uncharacterized protein C14orf182
chr19	28400588	28401006	63	28400820	60	chr19	28400600	28401165	144	28400987	9	chr19	28400052	28401052	chr19	28400401	28400806	581	28400552	.	-1	-1	.	.	.
chr3	119814060	119814294	128	119814125	60	chr3	119814065	119814284	99	119814217	20	chr3	119813700	119814700	chr3	119814057	119814607	409	119814200	chr3	119538801	119815264	GSK3B	-	glycogen synthase kinase-3 beta isoform 2
chr5	68485094	68485309	134	68485208	60	chr5	68484851	68485889	1036	68485478	514	chr5	68485035	68486035	chr5	68485353	68485675	1080	68485535	chr5	68483374	68508184	CENPH	+	centromere protein H
chr6	159290844	159291217	177	159291119	60	chr6	159290869	159291366	1023	159291074	227	chr6	159290264	159291264	chr6	159290598	159290880	338	159290764	.	-1	-1	.	.	.
chrX	102942187	102942392	112	102942239	60	chrX	102941421	102942424	456	102941624	3758	chrX	102941893	102942893	chrX	102942188	102942588	3051	102942393	chrX	102940211	102949484	LOC340544	+	n/a
chrX	102942187	102942392	112	102942239	60	chrX	102941421	102942424	456	102941624	3758	chrX	102941893	102942893	chrX	102942188	102942588	3051	102942393	chrX	102928425	102943746	MORF4L2	-	mortality factor 4-like protein 2
chrX	102942187	102942392	112	102942239	60	chrX	102941421	102942424	456	102941624	3758	chrX	102941893	102942893	chrX	102942188	102942588	3051	102942393	chrX	102928425	102945086	MORF4L2	-	mortality factor 4-like protein 2
chr1	94313282	94313509	96	94313452	59	chr1	94313268	94313631	81	94313489	28	chr1	94312940	94313940	chr1	94313336	94313570	93	94313440	chr1	94310387	94314467	MIR760	+	n/a
chr1	179555423	179555822	74	179555656	59	chr1	179555193	179556074	155	179555639	31	chr1	179555116	179556116	chr1	179555281	179555847	4826	179555616	.	-1	-1	.	.	.
chr1	187982780	187983015	307	187982926	59	chr1	187982311	187983027	210	187982562	44	chr1	187982204	187983204	chr1	187982370	187982931	264	187982704	.	-1	-1	.	.	.
chr11	448231	448445	104	448308	59	chr11	448233	448472	249	448404	40	chr11	448056	449056	chr11	448004	448746	2306	448556	chr11	448279	493387	PTDSS2	+	phosphatidylserine synthase 2
chr11	50257736	50257981	156	50257839	59	chr11	50257219	50257984	983	50257504	915	chr11	50256934	50257934	chr11	50257244	50257714	512	50257434	chr11	50236998	50259633	LOC441601	-	n/a
chr12	9102672	9102890	137	9102765	59	chr12	9102653	9102884	172	9102749	17	chr12	9101699	9102699	chr12	9102057	9102326	135	9102199	chr12	9090956	9104357	M6PR	-	cation-dependent mannose-6-phosphate receptor isoform 2 precursor
chr12	9102672	9102890	137	9102765	59	chr12	9102653	9102884	172	9102749	17	chr12	9102058	9103058	chr12	9102441	9102814	111	9102558	chr12	9090956	9104357	M6PR	-	cation-dependent mannose-6-phosphate receptor isoform 2 precursor
chr12	101801812	101802036	148	101801891	59	chr12	101801667	101802179	342	101801860	58	chr12	101801052	101802052	chr12	101801349	101801668	481	101801552	chr12	101784902	101803572	ARL1	-	ADP-ribosylation factor-like protein 1
chr12	101801812	101802036	148	101801891	59	chr12	101801667	101802179	342	101801860	58	chr12	101801389	101802389	chr12	101801771	101801939	127	101801889	chr12	101784902	101803572	ARL1	-	ADP-ribosylation factor-like protein 1
chr16	75550966	75551274	227	75551129	59	chr16	75550960	75551285	693	75551117	122	chr16	75550443	75551443	chr16	75550576	75551583	1350	75550943	.	-1	-1	.	.	.
chr18	14179099	14179331	180	14179198	59	chr18	14178908	14179816	413	14179375	368	chr18	14178552	14179552	chr18	14178714	14179298	1339	14179052	chr18	14177095	14229049	ANKRD20A5P	+	n/a
chr18	14179099	14179331	180	14179198	59	chr18	14178908	14179816	413	14179375	368	chr18	14179125	14180125	chr18	14179542	14179765	210	14179625	chr18	14177095	14229049	ANKRD20A5P	+	n/a
chr2	87169243	87169518	225	87169415	59	chr2	87168984	87169685	1020	87169407	630	chr2	87169404	87170404	chr2	87169758	87170136	279	87169904	chr2	87142737	87243099	RGPD1	+	RANBP2-like and GRIP domain-containing protein 1
chr2	87169243	87169518	225	87169415	59	chr2	87168984	87169685	1020	87169407	630	chr2	87169404	87170404	chr2	87169758	87170136	279	87169904	chr2	87138934	87241861	RGPD2	+	RANBP2-like and GRIP domain-containing protein 2
chr2	87169243	87169518	225	87169415	59	chr2	87168984	87169685	1020	87169407	630	chr2	87168951	87169951	chr2	87169286	87169589	265	87169451	chr2	87142737	87243099	RGPD1	+	RANBP2-like and GRIP domain-containing protein 1
chr2	87169243	87169518	225	87169415	59	chr2	87168984	87169685	1020	87169407	630	chr2	87168951	87169951	chr2	87169286	87169589	265	87169451	chr2	87138934	87241861	RGPD2	+	RANBP2-like and GRIP domain-containing protein 2
chr22	39754395	39754595	66	39754574	59	chr22	39754393	39754595	53	39754515	36	chr22	39753453	39754453	chr22	39753567	39754016	135	39753953	chr22	39743953	39783593	SYNGR1	+	synaptogyrin-1 isoform 1a
chr22	39754395	39754595	66	39754574	59	chr22	39754393	39754595	53	39754515	36	chr22	39753453	39754453	chr22	39753567	39754016	135	39753953	chr22	39743953	39776394	SYNGR1	+	synaptogyrin-1 isoform 1b
chr3	75444650	75444967	238	75444841	59	chr3	75444613	75445306	802	75444807	670	chr3	75444641	75445641	chr3	75444842	75445838	766	75445141	.	-1	-1	.	.	.
chr6	35744197	35744579	143	35744383	59	chr6	35744247	35744571	93	35744393	13	chr6	35744066	35745066	chr6	35744228	35744740	538	35744566	chr6	35742391	35749329	CLPSL2	+	colipase-like protein 2 precursor
chr6	56911775	56912007	177	56911858	59	chr6	56911300	56912245	1080	56911513	541	chr6	56911256	56912256	chr6	56911176	56911901	509	56911756	chr6	56909383	56922023	KIAA1586	+	uncharacterized protein KIAA1586
chr8	156087	156289	59	156267	59	chr8	155899	156352	478	156179	46	chr8	156218	157218	chr8	156352	157313	975	156718	.	-1	-1	.	.	.
chr8	156087	156289	59	156267	59	chr8	155899	156352	478	156179	46	chr8	155754	156754	chr8	156128	156293	140	156254	.	-1	-1	.	.	.
chr1	34642589	34642862	75	34642772	58	chr1	34642460	34643366	941	34642605	618	chr1	34642428	34643428	chr1	34642815	34643092	237	34642928	chr1	34640552	34686731	C1orf94	+	uncharacterized protein C1orf94 isoform a
chr1	34642589	34642862	75	34642772	58	chr1	34642460	34643366	941	34642605	618	chr1	34642428	34643428	chr1	34642815	34643092	237	34642928	chr1	34630623	34686731	C1orf94	+	uncharacterized protein C1orf94 isoform b
chr10	81664413	81664989	91	81664801	58	chr10	81664346	81665072	529	81664812	100	chr10	81664051	81665051	chr10	81664441	81664752	122	81664551	chr10	81662653	81693557	LOC100288974	+	n/a
chr11	179700	180260	177	179895	58	chr11	180049	180361	304	180221	12	chr11	179837	180837	chr11	180177	180521	1861	180337	.	-1	-1	.	.	.
chr11	33183170	33183428	208	33183292	58	chr11	33182654	33183448	1017	33182936	812	chr11	33182562	33183562	chr11	33182929	33183188	101	33183062	chr11	33181202	33215142	LOC338739	+	n/a
chr11	33183170	33183428	208	33183292	58	chr11	33182654	33183448	1017	33182936	812	chr11	33182562	33183562	chr11	33182929	33183188	101	33183062	chr11	33160976	33185037	CSTF3	-	cleavage stimulation factor subunit 3 isoform 2
chr11	33183170	33183428	208	33183292	58	chr11	33182654	33183448	1017	33182936	812	chr11	33182562	33183562	chr11	33182929	33183188	101	33183062	chr11	33104129	33185037	CSTF3	-	cleavage stimulation factor subunit 3 isoform 1
chr11	64014636	64014903	85	64014822	58	chr11	64013967	64015002	344	64014240	235	chr11	64014473	64015473	chr11	64013679	64015391	4586	64014973	chr11	64009950	64016413	PPP1R14B	-	protein phosphatase 1 regulatory subunit 14B
chr11	77348182	77348390	79	77348236	58	chr11	77348048	77348261	54	77348105	16	chr11	77348317	77349317	chr11	77348477	77348950	122	77348817	chr11	77325195	77350851	CLNS1A	-	methylosome subunit pICln
chr11	122427356	122427738	43	122427538	58	chr11	122427194	122427452	244	122427354	14	chr11	122426998	122427998	chr11	122427302	122427715	3196	122427498	.	-1	-1	.	.	.
chr15	84976344	84976707	158	84976533	58	chr15	84976283	84977155	242	84976749	32	chr15	84976124	84977124	chr15	84976006	84977193	3041	84976624	.	-1	-1	.	.	.
chr16	32686351	32686581	250	32686513	58	chr16	32686038	32687486	1361	32687241	1517	chr16	32686183	32687183	chr16	32686528	32686830	287	32686683	chr16	32682848	32690053	TP53TG3	-	TP53-target gene 3 protein
chr16	32686351	32686581	250	32686513	58	chr16	32686038	32687486	1361	32687241	1517	chr16	32686183	32687183	chr16	32686528	32686830	287	32686683	chr16	32682848	32689448	TP53TG3B	-	TP53-target gene 3 protein isoform 1
chr16	32686351	32686581	250	32686513	58	chr16	32686038	32687486	1361	32687241	1517	chr16	32686183	32687183	chr16	32686528	32686830	287	32686683	chr16	32683473	32689448	TP53TG3C	-	TP53-target gene 3 protein-like isoform 1
chr17	72919141	72919368	112	72919288	58	chr17	72919037	72919475	378	72919201	36	chr17	72919271	72920271	chr17	72919586	72920278	4216	72919771	chr17	72910175	72921351	USH1G	-	Usher syndrome type-1G protein
chr17	72919141	72919368	112	72919288	58	chr17	72919037	72919475	378	72919201	36	chr17	72919271	72920271	chr17	72919586	72920278	4216	72919771	chr17	72918369	72932006	OTOP2	+	otopetrin-2
chr17	72919141	72919368	112	72919288	58	chr17	72919037	72919475	378	72919201	36	chr17	72918762	72919762	chr17	72919206	72919365	91	72919262	chr17	72910175	72921351	USH1G	-	Usher syndrome type-1G protein
chr17	72919141	72919368	112	72919288	58	chr17	72919037	72919475	378	72919201	36	chr17	72918762	72919762	chr17	72919206	72919365	91	72919262	chr17	72918369	72932006	OTOP2	+	otopetrin-2
chr19	49867107	49867316	73	49867175	58	chr19	49866871	49867406	702	49867194	962	chr19	49866248	49867248	chr19	49866397	49866870	278	49866748	chr19	49865041	49880373	DKKL1	+	dickkopf-like protein 1 isoform 2 precursor
chr19	49867107	49867316	73	49867175	58	chr19	49866871	49867406	702	49867194	962	chr19	49866248	49867248	chr19	49866397	49866870	278	49866748	chr19	49864986	49880373	DKKL1	+	dickkopf-like protein 1 isoform 3
chr19	49867107	49867316	73	49867175	58	chr19	49866871	49867406	702	49867194	962	chr19	49866248	49867248	chr19	49866397	49866870	278	49866748	chr19	49841852	49867714	TEAD2	-	transcriptional enhancer factor TEF-4 isoform 1
chr19	49867107	49867316	73	49867175	58	chr19	49866871	49867406	702	49867194	962	chr19	49866248	49867248	chr19	49866397	49866870	278	49866748	chr19	49841854	49867714	TEAD2	-	transcriptional enhancer factor TEF-4 isoform 3
chr20	34203747	34203953	84	34203785	58	chr20	34203753	34204510	368	34203928	92	chr20	34203347	34204347	chr20	34203659	34204314	853	34203847	chr20	34201808	34210965	SPAG4	+	sperm-associated antigen 4 protein
chr22	41047871	41048334	155	41048044	58	chr22	41047859	41048117	391	41048000	32	chr22	41047945	41048945	chr22	41048335	41048552	78	41048445	.	-1	-1	.	.	.
chr22	41047871	41048334	155	41048044	58	chr22	41048248	41048472	144	41048302	9	chr22	41047945	41048945	chr22	41048335	41048552	78	41048445	.	-1	-1	.	.	.
chr3	159706589	159706879	121	159706775	58	chr3	159706487	159707062	278	159706655	10	chr3	159706046	159707046	chr3	159706362	159706972	1725	159706546	chr3	159704622	159715806	IL12A	+	interleukin-12 subunit alpha precursor
chr5	108084125	108084434	180	108084266	58	chr5	108084127	108084500	124	108084305	13	chr5	108084315	108085315	chr5	108084014	108085121	884	108084815	chr5	108081522	108525373	FER	+	tyrosine-protein kinase Fer
chr1	86042578	86042831	101	86042647	57	chr1	86042326	86042786	70	86042478	11	chr1	86042304	86043304	chr1	86042209	86043143	4309	86042804	chr1	85782167	86046046	DDAH1	-	N(G),N(G)-dimethylarginine dimethylaminohydrolase 1 isoform 2
chr10	52382189	52382399	90	52382241	57	chr10	52382277	52383032	282	52382658	94	chr10	52382362	52383362	chr10	52382514	52383911	701	52382862	chr10	52063344	52385737	SGMS1	-	phosphatidylcholine:ceramide cholinephosphotransferase 1
chr10	52382189	52382399	90	52382241	57	chr10	52382277	52383032	282	52382658	94	chr10	52381371	52382371	chr10	52381809	52381975	72	52381871	chr10	52063344	52385737	SGMS1	-	phosphatidylcholine:ceramide cholinephosphotransferase 1
chr11	104237245	104237487	225	104237335	57	chr11	104237096	104237556	354	104237289	26	chr11	104236858	104237858	chr11	104237246	104237484	226	104237358	.	-1	-1	.	.	.
chr12	70636494	70636699	84	70636571	57	chr12	70636659	70637443	1015	70637075	605	chr12	70636683	70637683	chr12	70636832	70637457	468	70637183	chr12	70634809	70750773	CNOT2	+	CCR4-NOT transcription complex subunit 2
chr12	70636494	70636699	84	70636571	57	chr12	70636659	70637443	1015	70637075	605	chr12	70636683	70637683	chr12	70636832	70637457	468	70637183	chr12	70635493	70750773	CNOT2	+	CCR4-NOT transcription complex subunit 2
chr12	70636494	70636699	84	70636571	57	chr12	70636659	70637443	1015	70637075	605	chr12	70636683	70637683	chr12	70636832	70637457	468	70637183	chr12	70634773	70750773	CNOT2	+	CCR4-NOT transcription complex subunit 2
chr15	100346845	100347141	174	100346959	57	chr15	100346633	100347461	1055	100346982	590	chr15	100346303	100347303	chr15	100346525	100347493	1674	100346803	chr15	100328360	100349132	DNM1P46	-	n/a
chr16	46823935	46824191	100	46824107	57	chr16	46823863	46824175	255	46824015	10	chr16	46823582	46824582	chr16	46823856	46824266	729	46824082	.	-1	-1	.	.	.
chr16	67260536	67260793	108	67260638	57	chr16	67260715	67260941	149	67260759	23	chr16	67260361	67261361	chr16	67260727	67261416	429	67260861	chr16	67259015	67265182	TMEM208	+	transmembrane protein 208
chr16	67260536	67260793	108	67260638	57	chr16	67260715	67260941	149	67260759	23	chr16	67260361	67261361	chr16	67260727	67261416	429	67260861	chr16	67239041	67262901	LRRC29	-	leucine-rich repeat-containing protein 29
chr16	67260536	67260793	108	67260638	57	chr16	67260715	67260941	149	67260759	23	chr16	67260361	67261361	chr16	67260727	67261416	429	67260861	chr16	67239041	67262721	LRRC29	-	leucine-rich repeat-containing protein 29
chr16	67360497	67360870	75	67360621	57	chr16	67360384	67361096	931	67360877	659	chr16	67360137	67361137	chr16	67360344	67360984	4687	67360637	chr16	67321392	67362661	KCTD19	-	BTB/POZ domain-containing protein KCTD19
chr16	67360497	67360870	75	67360621	57	chr16	67360384	67361096	931	67360877	659	chr16	67360137	67361137	chr16	67360344	67360984	4687	67360637	chr16	67358746	67421109	LRRC36	+	leucine-rich repeat-containing protein 36 isoform 1
chr19	14117651	14117870	113	14117784	57	chr19	14117711	14117983	378	14117835	58	chr19	14117353	14118353	chr19	14117656	14118002	814	14117853	chr19	14070341	14119134	RFX1	-	MHC class II regulatory factor RFX1
chr2	131555162	131555547	59	131555341	57	chr2	131555202	131555607	257	131555385	9	chr2	131554740	131555740	chr2	131555031	131555981	4003	131555240	.	-1	-1	.	.	.
chr3	13691988	13692388	62	13692297	57	chr3	13692155	13692457	640	13692312	45	chr3	13691634	13692634	chr3	13691880	13692381	3647	13692134	chr3	13690220	13790132	LOC285375	+	n/a
chr4	132651192	132651404	135	132651377	57	chr4	132651281	132651505	137	132651386	10	chr4	132650565	132651565	chr4	132650950	132651303	198	132651065	.	-1	-1	.	.	.
chr5	157078608	157078891	54	157078792	57	chr5	157078076	157079462	1163	157078996	963	chr5	157078251	157079251	chr5	157078615	157079064	210	157078751	chr5	157050686	157081428	SOX30	-	transcription factor SOX-30 isoform b
chr8	48091714	48091949	269	48091811	57	chr8	48091660	48091977	421	48091815	19	chr8	48091445	48092445	chr8	48091828	48092057	114	48091945	.	-1	-1	.	.	.
chr9	96329025	96329243	151	96329125	57	chr9	96328999	96329226	136	96329101	8	chr9	96328359	96329359	chr9	96328651	96329218	5267	96328859	chr9	96212172	96330397	FAM120A	+	constitutive coactivator of PPAR-gamma-like protein 1
chr10	106113005	106113350	195	106113174	56	chr10	106113137	106113768	791	106113636	321	chr10	106113000	106114000	chr10	106113281	106113718	4803	106113500	chr10	106111521	106216848	CCDC147	+	coiled-coil domain-containing protein 147
chr11	64646335	64646555	98	64646501	56	chr11	64646348	64646637	107	64646498	16	chr11	64645601	64646601	chr11	64645391	64646718	5730	64646101	chr11	64618207	64648191	EHD1	-	EH domain-containing protein 1
chr11	66405668	66405869	65	66405709	56	chr11	66405705	66405905	91	66405825	10	chr11	66405238	66406238	chr11	66405538	66405880	93	66405738	chr11	66382052	66415944	RBM14-RBM4	+	RBM14-RBM4 protein isoform 1
chr11	66405668	66405869	65	66405709	56	chr11	66405705	66405905	91	66405825	10	chr11	66405238	66406238	chr11	66405538	66405880	93	66405738	chr11	66404087	66415944	RBM4	+	RNA-binding protein 4 isoform 2
chr11	66405668	66405869	65	66405709	56	chr11	66405705	66405905	91	66405825	10	chr11	66405238	66406238	chr11	66405538	66405880	93	66405738	chr11	66404087	66437858	RBM4	+	RNA-binding protein 4 isoform 3
chr11	118662257	118662468	109	118662408	56	chr11	118661229	118662627	942	118661798	5007	chr11	118662092	118663092	chr11	118662289	118662955	3963	118662592	chr11	118616472	118663657	DDX6	-	probable ATP-dependent RNA helicase DDX6
chr11	118662257	118662468	109	118662408	56	chr11	118661229	118662627	942	118661798	5007	chr11	118662092	118663092	chr11	118662289	118662955	3963	118662592	chr11	118616472	118663972	DDX6	-	probable ATP-dependent RNA helicase DDX6
chr11	118662257	118662468	109	118662408	56	chr11	118661229	118662627	942	118661798	5007	chr11	118661397	118662397	chr11	118660549	118662151	3672	118661897	chr11	118616472	118663657	DDX6	-	probable ATP-dependent RNA helicase DDX6
chr11	118662257	118662468	109	118662408	56	chr11	118661229	118662627	942	118661798	5007	chr11	118661397	118662397	chr11	118660549	118662151	3672	118661897	chr11	118616472	118663972	DDX6	-	probable ATP-dependent RNA helicase DDX6
chr12	9102371	9102573	82	9102464	56	chr12	9101791	9102577	1042	9102171	753	chr12	9101699	9102699	chr12	9102057	9102326	135	9102199	chr12	9090956	9104357	M6PR	-	cation-dependent mannose-6-phosphate receptor isoform 2 precursor
chr12	9102371	9102573	82	9102464	56	chr12	9101791	9102577	1042	9102171	753	chr12	9102058	9103058	chr12	9102441	9102814	111	9102558	chr12	9090956	9104357	M6PR	-	cation-dependent mannose-6-phosphate receptor isoform 2 precursor
chr13	23412396	23412609	45	23412576	56	chr13	23412256	23412513	310	23412392	28	chr13	23411982	23412982	chr13	23412358	23412609	210	23412482	.	-1	-1	.	.	.
chr17	35078746	35079159	123	35078892	56	chr17	35078745	35079038	513	35078891	24	chr17	35078253	35079253	chr17	35078571	35078962	356	35078753	.	-1	-1	.	.	.
chr2	43054414	43054845	101	43054674	56	chr2	43054572	43054796	163	43054739	10	chr2	43054401	43055401	chr2	43054832	43054990	104	43054901	.	-1	-1	.	.	.
chr3	119813580	119813878	127	119813721	56	chr3	119813688	119813936	94	119813751	13	chr3	119813700	119814700	chr3	119814057	119814607	409	119814200	chr3	119538801	119815264	GSK3B	-	glycogen synthase kinase-3 beta isoform 2
chr4	124426624	124426998	71	124426801	56	chr4	124426416	124426659	367	124426521	26	chr4	124426312	124427312	chr4	124426706	124426944	197	124426812	.	-1	-1	.	.	.
chr5	3536029	3536338	64	3536154	56	chr5	3535895	3536212	706	3536070	67	chr5	3535731	3536731	chr5	3536097	3536372	364	3536231	chr5	3415265	3538208	LOC285577	-	n/a
chr5	135265886	135266271	35	135265911	56	chr5	135265910	135266315	242	135266087	9	chr5	135265719	135266719	chr5	135266130	135266477	100	135266219	chr5	135264005	135279367	FBXL21	+	F-box/LRR-repeat protein 21
chr7	38375484	38375723	178	38375532	56	chr7	38375006	38375741	187	38375553	25	chr7	38374928	38375928	chr7	38375231	38375662	1780	38375428	.	-1	-1	.	.	.
chr1	159894151	159894365	119	159894309	55	chr1	159894172	159894591	181	159894253	20	chr1	159894018	159895018	chr1	159894268	159894984	3124	159894518	chr1	159885902	159897284	TAGLN2	-	transgelin-2
chr10	83069085	83069285	44	83069214	55	chr10	83068748	83069429	108	83068934	10	chr10	83068360	83069360	chr10	83068736	83069027	159	83068860	.	-1	-1	.	.	.
chr12	49208618	49208824	55	49208672	55	chr12	49208586	49208819	147	49208698	11	chr12	49208107	49209107	chr12	49207755	49209149	5067	49208607	chr12	49207356	49224726	CACNB3	+	voltage-dependent L-type calcium channel subunit beta-3 isoform 3
chr12	49208618	49208824	55	49208672	55	chr12	49208586	49208819	147	49208698	11	chr12	49208107	49209107	chr12	49207755	49209149	5067	49208607	chr12	49206214	49224726	CACNB3	+	voltage-dependent L-type calcium channel subunit beta-3 isoform 4
chr17	8029744	8029963	120	8029884	55	chr17	8029628	8029964	280	8029782	18	chr17	8029564	8030564	chr17	8029934	8030138	183	8030064	.	-1	-1	.	.	.
chr19	37019658	37019891	187	37019810	55	chr19	37019652	37019908	332	37019792	30	chr19	37019127	37020127	chr19	37019511	37019823	1610	37019627	chr19	36999588	37021248	ZNF260	-	zinc finger protein 260
chr7	72476075	72476406	265	72476230	55	chr7	72475816	72476940	1339	72476165	3594	chr7	72476328	72477328	chr7	72476641	72476982	885	72476828	chr7	72465988	72478448	STAG3L3	-	n/a
chr7	72476075	72476406	265	72476230	55	chr7	72475816	72476940	1339	72476165	3594	chr7	72476328	72477328	chr7	72476641	72476982	885	72476828	chr7	72474679	72516966	PMS2L2	+	n/a
chr7	72476075	72476406	265	72476230	55	chr7	72475816	72476940	1339	72476165	3594	chr7	72475560	72476560	chr7	72475908	72476279	742	72476060	chr7	72465988	72478448	STAG3L3	-	n/a
chr7	72476075	72476406	265	72476230	55	chr7	72475816	72476940	1339	72476165	3594	chr7	72475560	72476560	chr7	72475908	72476279	742	72476060	chr7	72474679	72516966	PMS2L2	+	n/a
chr1	176176793	176177015	132	176176876	54	chr1	176176796	176177026	177	176176878	23	chr1	176176221	176177221	chr1	176175678	176176882	2780	176176721	chr1	175911966	176178370	RFWD2	-	E3 ubiquitin-protein ligase RFWD2 isoform d24
chr1	178511716	178512037	55	178511904	54	chr1	178511829	178512144	428	178512003	13	chr1	178511338	178512338	chr1	178511575	178512352	2765	178511838	chr1	178509930	178520024	C1orf220	+	n/a
chr1	226127202	226127548	37	226127382	54	chr1	226127165	226127522	362	226127332	19	chr1	226126681	226127681	chr1	226127023	226127659	561	226127181	chr1	226122297	226131083	LEFTY2	-	left-right determination factor 2 isoform 2 preproprotein
chr1	247802795	247803205	64	247803025	54	chr1	247802548	247803318	785	247803055	293	chr1	247802484	247803484	chr1	247802726	247803180	565	247802984	.	-1	-1	.	.	.
chr11	43665772	43665993	173	43665858	54	chr11	43665771	43665991	111	43665916	8	chr11	43665216	43666216	chr11	43665624	43665832	350	43665716	.	-1	-1	.	.	.
chr13	68744948	68745370	64	68745089	54	chr13	68744882	68745097	77	68745057	8	chr13	68744550	68745550	chr13	68744928	68745145	264	68745050	.	-1	-1	.	.	.
chr15	22692866	22693102	139	22692985	54	chr15	22692756	22693265	170	22692951	19	chr15	22692607	22693607	chr15	22692606	22693267	716	22693107	.	-1	-1	.	.	.
chr16	15188244	15188482	163	15188351	54	chr16	15188220	15188471	162	15188320	12	chr16	15187629	15188629	chr16	15187993	15188291	826	15188129	chr16	15151878	15190158	RRN3	-	RNA polymerase I-specific transcription initiation factor RRN3
chr16	29466128	29466343	123	29466190	54	chr16	29465799	29466172	1066	29465979	284	chr16	29465809	29466809	chr16	29465977	29466489	360	29466309	chr16	29462913	29468285	BOLA2	-	BolA-like protein 2
chr16	29466128	29466343	123	29466190	54	chr16	29465799	29466172	1066	29465979	284	chr16	29465809	29466809	chr16	29465977	29466489	360	29466309	chr16	29462913	29468285	BOLA2B	-	bolA-like protein 2
chr16	29466128	29466343	123	29466190	54	chr16	29465799	29466172	1066	29465979	284	chr16	29465809	29466809	chr16	29465977	29466489	360	29466309	chr16	29463821	29471545	SLX1A	+	structure-specific endonuclease subunit SLX1 isoform 1
chr16	29466128	29466343	123	29466190	54	chr16	29465799	29466172	1066	29465979	284	chr16	29465809	29466809	chr16	29465977	29466489	360	29466309	chr16	29463821	29471545	SLX1B	+	structure-specific endonuclease subunit SLX1 isoform 1
chr16	29466128	29466343	123	29466190	54	chr16	29465799	29466172	1066	29465979	284	chr16	29465809	29466809	chr16	29465977	29466489	360	29466309	chr16	29464411	29478301	SLX1A-SULT1A3	+	n/a
chr16	29466128	29466343	123	29466190	54	chr16	29465799	29466172	1066	29465979	284	chr16	29465809	29466809	chr16	29465977	29466489	360	29466309	chr16	29464411	29478301	SLX1B-SULT1A4	+	n/a
chr16	29466128	29466343	123	29466190	54	chr16	29466207	29466451	149	29466297	51	chr16	29465809	29466809	chr16	29465977	29466489	360	29466309	chr16	29462913	29468285	BOLA2	-	BolA-like protein 2
chr16	29466128	29466343	123	29466190	54	chr16	29466207	29466451	149	29466297	51	chr16	29465809	29466809	chr16	29465977	29466489	360	29466309	chr16	29462913	29468285	BOLA2B	-	bolA-like protein 2
chr16	29466128	29466343	123	29466190	54	chr16	29466207	29466451	149	29466297	51	chr16	29465809	29466809	chr16	29465977	29466489	360	29466309	chr16	29463821	29471545	SLX1A	+	structure-specific endonuclease subunit SLX1 isoform 1
chr16	29466128	29466343	123	29466190	54	chr16	29466207	29466451	149	29466297	51	chr16	29465809	29466809	chr16	29465977	29466489	360	29466309	chr16	29463821	29471545	SLX1B	+	structure-specific endonuclease subunit SLX1 isoform 1
chr16	29466128	29466343	123	29466190	54	chr16	29466207	29466451	149	29466297	51	chr16	29465809	29466809	chr16	29465977	29466489	360	29466309	chr16	29464411	29478301	SLX1A-SULT1A3	+	n/a
chr16	29466128	29466343	123	29466190	54	chr16	29466207	29466451	149	29466297	51	chr16	29465809	29466809	chr16	29465977	29466489	360	29466309	chr16	29464411	29478301	SLX1B-SULT1A4	+	n/a
chr16	71518313	71518541	182	71518462	54	chr16	71518291	71518537	195	71518421	26	chr16	71517864	71518864	chr16	71518257	71518457	201	71518364	chr16	71505975	71525254	ZNF19	-	zinc finger protein 19
chr19	3821978	3822178	42	3822086	54	chr19	3821923	3822348	190	3822252	14	chr19	3821564	3822564	chr19	3821930	3822247	1572	3822064	chr19	3802021	3871027	ZFR2	-	zinc finger RNA-binding protein 2 isoform 1
chr19	18572329	18572599	82	18572452	54	chr19	18572220	18572599	176	18572407	9	chr19	18572343	18573343	chr19	18572705	18572956	409	18572843	chr19	18551472	18634937	ELL	-	RNA polymerase II elongation factor ELL
chr19	45406794	45407009	147	45406890	54	chr19	45406541	45406909	67	45406780	13	chr19	45406552	45407552	chr19	45406782	45407310	1059	45407052	chr19	45392476	45408946	TOMM40	+	mitochondrial import receptor subunit TOM40 homolog
chr2	55450589	55450835	132	55450729	54	chr2	55450395	55450758	186	55450578	28	chr2	55450135	55451135	chr2	55450457	55450901	1741	55450635	chr2	55397686	55461699	C2orf63	-	uncharacterized protein C2orf63 isoform 2
chr2	55450589	55450835	132	55450729	54	chr2	55450395	55450758	186	55450578	28	chr2	55450135	55451135	chr2	55450457	55450901	1741	55450635	chr2	55397686	55461449	C2orf63	-	uncharacterized protein C2orf63 isoform 1
chr5	28077945	28078377	245	28078240	54	chr5	28077686	28078401	248	28078278	26	chr5	28077690	28078690	chr5	28077991	28078321	108	28078190	.	-1	-1	.	.	.
chr5	28077945	28078377	245	28078240	54	chr5	28077686	28078401	248	28078278	26	chr5	28077340	28078340	chr5	28077741	28077906	83	28077840	.	-1	-1	.	.	.
chr9	97094759	97095018	199	97094921	54	chr9	97094776	97095041	354	97094893	20	chr9	97094250	97095250	chr9	97094629	97095099	447	97094750	chr9	97092757	97125230	LOC100132077	+	n/a
chr1	202830854	202831100	57	202830967	53	chr1	202830867	202831084	88	202830960	8	chr1	202829972	202830972	chr1	202830359	202830536	114	202830472	chr1	202828881	202846369	LOC148709	+	n/a
chr10	131908851	131909102	92	131909005	53	chr10	131908883	131909093	149	131908996	23	chr10	131908482	131909482	chr10	131908693	131909136	630	131908982	chr10	131902272	131909101	CTAGE7P	+	n/a
chr10	131908851	131909102	92	131909005	53	chr10	131908883	131909093	149	131908996	23	chr10	131908482	131909482	chr10	131908693	131909136	630	131908982	chr10	131860161	131911081	LOC387723	-	n/a
chr13	95201436	95201898	63	95201744	53	chr13	95201412	95201656	200	95201487	15	chr13	95201119	95202119	chr13	95201007	95201845	1965	95201619	.	-1	-1	.	.	.
chr15	69076619	69076884	181	69076760	53	chr15	69076611	69076875	153	69076739	8	chr15	69075675	69076675	chr15	69075993	69076304	292	69076175	chr15	69068874	69115261	ANP32A	-	acidic leucine-rich nuclear phosphoprotein 32 family member A
chr15	91260169	91260399	132	91260309	53	chr15	91260155	91260466	562	91260300	61	chr15	91260149	91261149	chr15	91260455	91260921	2739	91260649	chr15	91258578	91360686	BLM	+	Bloom syndrome protein
chr2	61990982	61991400	136	61991219	53	chr2	61991079	61991527	494	61991272	43	chr2	61991004	61992004	chr2	61991345	61991808	1732	61991504	.	-1	-1	.	.	.
chr2	61990982	61991400	136	61991219	53	chr2	61990814	61991036	167	61990953	10	chr2	61991004	61992004	chr2	61991345	61991808	1732	61991504	.	-1	-1	.	.	.
chr3	94226038	94226593	72	94226418	53	chr3	94225823	94226571	186	94226336	10	chr3	94225958	94226958	chr3	94226270	94226587	540	94226458	.	-1	-1	.	.	.
chr3	120003887	120004308	60	120004043	53	chr3	120003736	120004462	263	120003904	44	chr3	120003649	120004649	chr3	120003921	120004421	679	120004149	.	-1	-1	.	.	.
chr6	157542298	157542625	163	157542441	53	chr6	157542284	157542531	250	157542382	9	chr6	157542047	157543047	chr6	157542364	157542691	1102	157542547	.	-1	-1	.	.	.
chr7	149171667	149171961	131	149171826	53	chr7	149171602	149172516	993	149171941	336	chr7	149171538	149172538	chr7	149171460	149172227	2698	149172038	chr7	149167883	149196898	ZNF746	-	zinc finger protein 746 isoform 1
chr1	2574435	2574705	149	2574535	52	chr1	2574398	2574678	511	2574553	93	chr1	2573722	2574722	chr1	2574040	2575082	1789	2574222	chr1	2570806	2708230	TTC34	-	tetratricopeptide repeat protein 34
chr1	154154924	154155143	162	154155065	52	chr1	154154928	154155952	1242	154155559	8935	chr1	154154787	154155787	chr1	154155146	154155878	506	154155287	chr1	154125779	154157725	TPM3	-	tropomyosin alpha-3 chain isoform 4
chr1	154154924	154155143	162	154155065	52	chr1	154154928	154155952	1242	154155559	8935	chr1	154154787	154155787	chr1	154155146	154155878	506	154155287	chr1	154132289	154166609	TPM3	-	tropomyosin alpha-3 chain isoform 1
chr10	114110181	114110383	60	114110200	52	chr10	114110106	114110316	62	114110208	10	chr10	114109245	114110245	chr10	114109668	114109878	100	114109745	chr10	114065935	114118353	GUCY2GP	-	n/a
chr12	28343094	28343306	118	28343236	52	chr12	28343104	28343309	102	28343191	16	chr12	28343124	28344124	chr12	28343233	28343867	2814	28343624	.	-1	-1	.	.	.
chr12	107974894	107975254	56	107975087	52	chr12	107974919	107975205	214	107975095	12	chr12	107974477	107975477	chr12	107974881	107975058	100	107974977	chr12	107972633	108055419	BTBD11	+	ankyrin repeat and BTB/POZ domain-containing protein BTBD11 isoform b
chr12	107974894	107975254	56	107975087	52	chr12	107974919	107975205	214	107975095	12	chr12	107974477	107975477	chr12	107974881	107975058	100	107974977	chr12	107710196	108055419	BTBD11	+	ankyrin repeat and BTB/POZ domain-containing protein BTBD11 isoform a
chr12	125815586	125815807	64	125815712	52	chr12	125815700	125815952	182	125815815	8	chr12	125815142	125816142	chr12	125815518	125815769	1030	125815642	chr12	125809161	126145589	TMEM132B	+	transmembrane protein 132B
chr15	66084806	66085007	84	66084915	52	chr15	66084698	66085118	408	66084865	59	chr15	66083870	66084870	chr15	66084015	66084718	827	66084370	chr15	65950956	66086631	DENND4A	-	C-myc promoter-binding protein isoform 1
chr16	2582142	2582379	123	2582232	52	chr16	2582178	2582584	271	2582396	19	chr16	2581647	2582647	chr16	2581711	2582464	1511	2582147	chr16	2578035	2583409	CEMP1	-	cementoblastoma-derived protein 1
chr16	2582142	2582379	123	2582232	52	chr16	2582178	2582584	271	2582396	19	chr16	2581647	2582647	chr16	2581711	2582464	1511	2582147	chr16	2579922	2584006	MIR3178	-	n/a
chr16	2582142	2582379	123	2582232	52	chr16	2582178	2582584	271	2582396	19	chr16	2581647	2582647	chr16	2581711	2582464	1511	2582147	chr16	2568362	2582955	AMDHD2	+	putative N-acetylglucosamine-6-phosphate deacetylase isoform 2
chr17	58212810	58213040	85	58212966	52	chr17	58212807	58213081	302	58212961	20	chr17	58212495	58213495	chr17	58212867	58213115	212	58212995	.	-1	-1	.	.	.
chr19	35581828	35582029	50	35581912	52	chr19	35581776	35582104	199	35581930	9	chr19	35581406	35582406	chr19	35581820	35581985	100	35581906	chr19	35561704	35599175	LOC100128675	-	n/a
chr19	35581828	35582029	50	35581912	52	chr19	35581776	35582104	199	35581930	9	chr19	35581406	35582406	chr19	35581820	35581985	100	35581906	chr19	35547962	35599208	LOC100128675	-	n/a
chr19	38042106	38042489	83	38042418	52	chr19	38042260	38042589	795	38042410	463	chr19	38041773	38042773	chr19	38042097	38042634	3490	38042273	chr19	38037850	38080248	LOC100507433	+	n/a
chr19	38042106	38042489	83	38042418	52	chr19	38042260	38042589	795	38042410	463	chr19	38041773	38042773	chr19	38042097	38042634	3490	38042273	chr19	38040272	38080248	LOC100507433	+	n/a
chr19	38042106	38042489	83	38042418	52	chr19	38042260	38042589	795	38042410	463	chr19	38041773	38042773	chr19	38042097	38042634	3490	38042273	chr19	38040272	38107079	ZNF540	+	zinc finger protein 540 isoform a
chr19	38042106	38042489	83	38042418	52	chr19	38042260	38042589	795	38042410	463	chr19	38042331	38043331	chr19	38042690	38042939	237	38042831	chr19	38037850	38080248	LOC100507433	+	n/a
chr19	38042106	38042489	83	38042418	52	chr19	38042260	38042589	795	38042410	463	chr19	38042331	38043331	chr19	38042690	38042939	237	38042831	chr19	38040272	38080248	LOC100507433	+	n/a
chr19	38042106	38042489	83	38042418	52	chr19	38042260	38042589	795	38042410	463	chr19	38042331	38043331	chr19	38042690	38042939	237	38042831	chr19	38040272	38107079	ZNF540	+	zinc finger protein 540 isoform a
chr19	38042106	38042489	83	38042418	52	chr19	38041980	38042189	99	38042039	24	chr19	38041773	38042773	chr19	38042097	38042634	3490	38042273	chr19	38037850	38080248	LOC100507433	+	n/a
chr19	38042106	38042489	83	38042418	52	chr19	38041980	38042189	99	38042039	24	chr19	38041773	38042773	chr19	38042097	38042634	3490	38042273	chr19	38040272	38080248	LOC100507433	+	n/a
chr19	38042106	38042489	83	38042418	52	chr19	38041980	38042189	99	38042039	24	chr19	38041773	38042773	chr19	38042097	38042634	3490	38042273	chr19	38040272	38107079	ZNF540	+	zinc finger protein 540 isoform a
chr19	38042106	38042489	83	38042418	52	chr19	38041980	38042189	99	38042039	24	chr19	38042331	38043331	chr19	38042690	38042939	237	38042831	chr19	38037850	38080248	LOC100507433	+	n/a
chr19	38042106	38042489	83	38042418	52	chr19	38041980	38042189	99	38042039	24	chr19	38042331	38043331	chr19	38042690	38042939	237	38042831	chr19	38040272	38080248	LOC100507433	+	n/a
chr19	38042106	38042489	83	38042418	52	chr19	38041980	38042189	99	38042039	24	chr19	38042331	38043331	chr19	38042690	38042939	237	38042831	chr19	38040272	38107079	ZNF540	+	zinc finger protein 540 isoform a
chr20	56100845	56101082	60	56101009	52	chr20	56100879	56101278	111	56101055	17	chr20	56100072	56101072	chr20	56100420	56100714	621	56100572	chr20	56070223	56102154	CTCFL	-	transcriptional repressor CTCFL
chr7	10819692	10820086	80	10819819	52	chr7	10819370	10819932	426	10819536	315	chr7	10819121	10820121	chr7	10819400	10819739	532	10819621	.	-1	-1	.	.	.
chr7	64712404	64712660	96	64712586	52	chr7	64712403	64712850	241	64712724	10	chr7	64711950	64712950	chr7	64712286	64712624	364	64712450	.	-1	-1	.	.	.
chr7	127291684	127291885	85	127291755	52	chr7	127291635	127291974	420	127291776	38	chr7	127291696	127292696	chr7	127291816	127292595	1791	127292196	chr7	127290201	127734659	SND1	+	staphylococcal nuclease domain-containing protein 1
chr9	108282066	108282379	84	108282220	52	chr9	108282162	108282426	306	108282269	36	chr9	108281630	108282630	chr9	108281997	108282345	670	108282130	chr9	108208314	108311083	FSD1L	+	FSD1-like protein isoform 3
chr9	108282066	108282379	84	108282220	52	chr9	108282162	108282426	306	108282269	36	chr9	108281630	108282630	chr9	108281997	108282345	670	108282130	chr9	108208324	108313385	FSD1L	+	FSD1-like protein isoform 1
chr1	95391934	95392141	95	95392016	51	chr1	95391870	95393212	793	95392531	752	chr1	95392108	95393108	chr1	95392304	95392722	184	95392608	chr1	95360506	95394735	CNN3	-	calponin-3
chr1	95391934	95392141	95	95392016	51	chr1	95391870	95393212	793	95392531	752	chr1	95392108	95393108	chr1	95392304	95392722	184	95392608	chr1	95391583	95430826	LOC729970	+	n/a
chr13	65723970	65724229	64	65724124	51	chr13	65723736	65724315	273	65723908	18	chr13	65723569	65724569	chr13	65723801	65724236	1300	65724069	.	-1	-1	.	.	.
chr16	32265537	32265744	109	32265649	51	chr16	32264606	32266062	1355	32264850	1509	chr16	32264909	32265909	chr16	32265255	32265563	299	32265409	chr16	32262649	32269243	LOC729264	+	TP53-target gene 3 protein-like
chr2	88316546	88316771	143	88316711	51	chr2	88316317	88316790	205	88316597	15	chr2	88316136	88317136	chr2	88316503	88316893	295	88316636	.	-1	-1	.	.	.
chr21	14981870	14982088	57	14981906	51	chr21	14981738	14983043	721	14982191	1640	chr21	14981532	14982532	chr21	14981910	14982099	111	14982032	chr21	14980497	15015906	POTED	+	POTE ankyrin domain family member D
chr3	38066158	38066483	163	38066341	51	chr3	38066119	38066493	221	38066314	12	chr3	38065212	38066212	chr3	38065561	38066917	382	38065712	chr3	38046986	38068278	PLCD1	-	1-phosphatidylinositol-4,5-bisphosphate phosphodiesterase delta-1 isoform 1
chr3	38066158	38066483	163	38066341	51	chr3	38066119	38066493	221	38066314	12	chr3	38065212	38066212	chr3	38065561	38066917	382	38065712	chr3	38046986	38073154	PLCD1	-	1-phosphatidylinositol-4,5-bisphosphate phosphodiesterase delta-1 isoform 2
chr5	179740783	179741105	67	179740941	51	chr5	179740633	179741132	304	179740775	32	chr5	179740420	179741420	chr5	179740654	179741067	379	179740920	chr5	179725699	179782315	GFPT2	-	glucosamine--fructose-6-phosphate aminotransferase [isomerizing] 2
chr7	75795662	75795897	134	75795803	51	chr7	75795605	75795922	675	75795743	207	chr7	75795552	75796552	chr7	75795796	75796519	978	75796052	.	-1	-1	.	.	.
chr1	6844831	6845051	127	6844923	50	chr1	6844840	6845073	179	6844941	19	chr1	6844439	6845439	chr1	6844285	6845093	1888	6844939	chr1	6843383	6934107	CAMTA1	+	calmodulin-binding transcription activator 1 isoform 2
chr1	6844831	6845051	127	6844923	50	chr1	6844840	6845073	179	6844941	19	chr1	6844439	6845439	chr1	6844285	6845093	1888	6844939	chr1	6843383	6950261	CAMTA1	+	calmodulin-binding transcription activator 1 isoform 3
chr1	6844831	6845051	127	6844923	50	chr1	6844840	6845073	179	6844941	19	chr1	6844439	6845439	chr1	6844285	6845093	1888	6844939	chr1	6843383	7831766	CAMTA1	+	calmodulin-binding transcription activator 1 isoform 1
chr1	33938232	33938456	175	33938333	50	chr1	33937953	33938470	558	33938320	60	chr1	33937749	33938749	chr1	33938183	33938349	83	33938249	chr1	33936231	33963995	ZSCAN20	+	zinc finger and SCAN domain-containing protein 20
chr1	229644181	229644424	130	229644291	50	chr1	229643661	229644463	795	229644271	210	chr1	229643425	229644425	chr1	229643809	229644152	369	229643925	chr1	229575043	229646088	NUP133	-	nuclear pore complex protein Nup133
chr14	45356634	45356996	209	45356813	50	chr14	45356616	45357003	158	45356812	17	chr14	45356111	45357111	chr14	45356516	45356737	123	45356611	.	-1	-1	.	.	.
chr14	90991789	90992034	104	90991835	50	chr14	90991858	90992407	525	90992055	36	chr14	90991345	90992345	chr14	90991692	90991988	645	90991845	.	-1	-1	.	.	.
chr16	639602	639802	68	639758	50	chr16	639619	639855	210	639736	18	chr16	638681	639681	chr16	638604	640724	1165	639181	chr16	637356	681273	RAB40C	+	ras-related protein Rab-40C isoform a
chr16	639602	639802	68	639758	50	chr16	639619	639855	210	639736	18	chr16	638681	639681	chr16	638604	640724	1165	639181	chr16	637668	681273	RAB40C	+	ras-related protein Rab-40C isoform a
chr16	639602	639802	68	639758	50	chr16	639619	639855	210	639736	18	chr16	638681	639681	chr16	638604	640724	1165	639181	chr16	638076	681273	RAB40C	+	ras-related protein Rab-40C isoform a
chr16	639602	639802	68	639758	50	chr16	639619	639855	210	639736	18	chr16	638681	639681	chr16	638604	640724	1165	639181	chr16	638172	681273	RAB40C	+	ras-related protein Rab-40C isoform a
chr17	7738660	7738865	111	7738742	50	chr17	7738628	7738864	381	7738762	73	chr17	7738602	7739602	chr17	7738934	7739384	517	7739102	chr17	7621038	7739058	DNAH2	+	dynein heavy chain 2, axonemal
chr4	123653390	123653607	181	123653521	50	chr4	123653385	123654159	1013	123653530	987	chr4	123653100	123654100	chr4	123653491	123653731	1329	123653600	chr4	123651856	123668098	BBS12	+	Bardet-Biedl syndrome 12 protein
chr4	123653390	123653607	181	123653521	50	chr4	123653385	123654159	1013	123653530	987	chr4	123653100	123654100	chr4	123653491	123653731	1329	123653600	chr4	123649343	123655613	CETN4P	-	n/a
chr4	123653390	123653607	181	123653521	50	chr4	123653385	123654159	1013	123653530	987	chr4	123653470	123654470	chr4	123653867	123654144	120	123653970	chr4	123651856	123668098	BBS12	+	Bardet-Biedl syndrome 12 protein
chr4	123653390	123653607	181	123653521	50	chr4	123653385	123654159	1013	123653530	987	chr4	123653470	123654470	chr4	123653867	123654144	120	123653970	chr4	123649343	123655613	CETN4P	-	n/a
chr7	100224192	100224565	30	100224291	50	chr7	100224415	100224651	153	100224549	8	chr7	100224067	100225067	chr7	100224443	100224654	186	100224567	chr7	100216038	100233273	TFR2	-	transferrin receptor protein 2 isoform 2
chr7	100224192	100224565	30	100224291	50	chr7	100224415	100224651	153	100224549	8	chr7	100224067	100225067	chr7	100224443	100224654	186	100224567	chr7	100216038	100241173	TFR2	-	transferrin receptor protein 2 isoform 1
chr8	55371714	55371994	60	55371869	50	chr8	55371644	55371960	169	55371787	13	chr8	55371668	55372668	chr8	55372024	55372264	172	55372168	chr8	55368494	55375456	SOX17	+	transcription factor SOX-17
chr9	137000491	137000720	36	137000633	50	chr9	137000497	137000704	44	137000569	8	chr9	137000241	137001241	chr9	137000425	137001072	2540	137000741	chr9	136999209	137027094	WDR5	+	WD repeat-containing protein 5
chrX	47092817	47093019	78	47092982	50	chrX	47092815	47093027	82	47092874	11	chrX	47092142	47093142	chrX	47092378	47092770	306	47092642	chrX	47090313	47109727	USP11	+	ubiquitin carboxyl-terminal hydrolase 11
chr1	146082361	146082762	184	146082578	49	chr1	146082107	146082763	267	146082296	56	chr1	146081683	146082683	chr1	146081695	146082540	3667	146082183	chr1	146030541	146084633	NBPF11	-	neuroblastoma breakpoint family member 11
chr1	146082361	146082762	184	146082578	49	chr1	146082107	146082763	267	146082296	56	chr1	146081683	146082683	chr1	146081695	146082540	3667	146082183	chr1	146030541	146084765	NBPF24	-	n/a
chr1	146082361	146082762	184	146082578	49	chr1	146082107	146082763	267	146082296	56	chr1	146082243	146083243	chr1	146082676	146082851	143	146082743	chr1	146030541	146084633	NBPF11	-	neuroblastoma breakpoint family member 11
chr1	146082361	146082762	184	146082578	49	chr1	146082107	146082763	267	146082296	56	chr1	146082243	146083243	chr1	146082676	146082851	143	146082743	chr1	146030541	146084765	NBPF24	-	n/a
chr11	111797970	111798235	252	111798059	49	chr11	111797845	111798230	833	111798042	78	chr11	111797476	111798476	chr11	111797874	111798032	93	111797976	chr11	111787600	111799595	C11orf52	+	uncharacterized protein C11orf52
chr11	111797970	111798235	252	111798059	49	chr11	111797845	111798230	833	111798042	78	chr11	111797476	111798476	chr11	111797874	111798032	93	111797976	chr11	111781459	111799595	HSPB2-C11orf52	+	n/a
chr17	73749980	73750186	111	73750119	49	chr17	73749714	73750186	254	73750052	17	chr17	73749375	73750375	chr17	73749435	73750705	5748	73749875	chr17	73715515	73755899	ITGB4	+	integrin beta-4 isoform 1 precursor
chr17	73749980	73750186	111	73750119	49	chr17	73749714	73750186	254	73750052	17	chr17	73749375	73750375	chr17	73749435	73750705	5748	73749875	chr17	73718775	73755899	ITGB4	+	integrin beta-4 isoform 2 precursor
chr3	183354191	183354429	110	183354245	49	chr3	183353847	183354417	124	183354247	19	chr3	183354101	183355101	chr3	183354456	183354810	1115	183354601	chr3	183351410	183404304	KLHL24	+	kelch-like protein 24
chr3	183354191	183354429	110	183354245	49	chr3	183353847	183354417	124	183354247	19	chr3	183353767	183354767	chr3	183354164	183354404	379	183354267	chr3	183351410	183404304	KLHL24	+	kelch-like protein 24
chr3	197894857	197895341	84	197895039	49	chr3	197894589	197894913	179	197894728	9	chr3	197894112	197895112	chr3	197894420	197894765	1635	197894612	chr3	197877236	197909728	FAM157A	+	putative protein FAM157A
chr4	87797317	87797665	131	87797498	49	chr4	87797436	87797867	128	87797702	31	chr4	87797048	87798048	chr4	87797412	87797688	184	87797548	chr4	87795357	87815575	C4orf36	-	uncharacterized protein C4orf36
chr5	72733272	72733516	71	72733334	49	chr5	72732958	72733378	79	72733130	8	chr5	72733014	72734014	chr5	72733210	72733708	2985	72733514	.	-1	-1	.	.	.
chr5	72733272	72733516	71	72733334	49	chr5	72732958	72733378	79	72733130	8	chr5	72732463	72733463	chr5	72732792	72733159	172	72732963	.	-1	-1	.	.	.
chr5	126565045	126565438	45	126565203	49	chr5	126564966	126565533	424	126565374	33	chr5	126565000	126566000	chr5	126565007	126565637	565	126565500	.	-1	-1	.	.	.
chr8	77594622	77594863	32	77594680	49	chr8	77594301	77595015	309	77594847	147	chr8	77594262	77595262	chr8	77594660	77594891	147	77594762	chr8	77521113	77597510	LOC100192378	-	n/a
chr8	77594622	77594863	32	77594680	49	chr8	77594301	77595015	309	77594847	147	chr8	77594262	77595262	chr8	77594660	77594891	147	77594762	chr8	77591514	77781521	ZFHX4	+	zinc finger homeobox protein 4
chr1	6500519	6500966	54	6500788	48	chr1	6500717	6501238	118	6500867	9	chr1	6500388	6501388	chr1	6500658	6501298	2763	6500888	chr1	6482847	6523004	ESPN	+	espin
chr1	6500519	6500966	54	6500788	48	chr1	6500717	6501238	118	6500867	9	chr1	6499930	6500930	chr1	6500129	6500575	1347	6500430	chr1	6482847	6523004	ESPN	+	espin
chr10	135450911	135451160	187	135451054	48	chr10	135450900	135451160	378	135451063	45	chr10	135450432	135451432	chr10	135450714	135451634	3690	135450932	.	-1	-1	.	.	.
chr11	59333348	59333655	198	59333455	48	chr11	59333259	59334054	511	59333565	34	chr11	59332956	59333956	chr11	59333284	59333584	623	59333456	.	-1	-1	.	.	.
chr11	134632452	134632756	79	134632609	48	chr11	134632129	134632661	427	134632285	49	chr11	134632033	134633033	chr11	134632397	134632794	111	134632533	.	-1	-1	.	.	.
chr16	33262613	33262845	181	33262721	48	chr16	33262081	33263529	1364	33262325	1518	chr16	33262385	33263385	chr16	33262737	33263039	287	33262885	chr16	33260119	33266719	TP53TG3B	+	TP53-target gene 3 protein isoform 1
chr16	33262613	33262845	181	33262721	48	chr16	33262081	33263529	1364	33262325	1518	chr16	33262385	33263385	chr16	33262737	33263039	287	33262885	chr16	33260119	33266094	TP53TG3C	+	TP53-target gene 3 protein-like isoform 1
chr16	33262613	33262845	181	33262721	48	chr16	33262081	33263529	1364	33262325	1518	chr16	33262385	33263385	chr16	33262737	33263039	287	33262885	chr16	33259514	33266719	TP53TG3	+	TP53-target gene 3 protein
chr17	58498951	58499265	57	58499200	48	chr17	58498767	58499368	489	58499107	288	chr17	58498545	58499545	chr17	58498752	58499270	463	58499045	chr17	58497864	58510787	C17orf64	+	uncharacterized protein C17orf64
chr19	2977556	2977778	171	2977599	48	chr19	2977507	2977767	269	2977605	12	chr19	2976918	2977918	chr19	2977259	2977679	259	2977418	chr19	2975535	2997182	TLE6	+	transducin-like enhancer protein 6 isoform 1
chr19	2977556	2977778	171	2977599	48	chr19	2977507	2977767	269	2977605	12	chr19	2977443	2978443	chr19	2977813	2978135	259	2977943	chr19	2975535	2997182	TLE6	+	transducin-like enhancer protein 6 isoform 1
chr19	45843943	45844207	78	45844029	48	chr19	45843967	45844273	326	45844138	22	chr19	45843604	45844604	chr19	45843910	45844471	201	45844104	chr19	45841997	45856778	KLC3	+	kinesin light chain 3
chr6	7141166	7141406	95	7141274	48	chr6	7140860	7141386	334	7141209	46	chr6	7140839	7141839	chr6	7140933	7141455	482	7141339	chr6	7106085	7254213	RREB1	+	ras-responsive element-binding protein 1 isoform 2
chr6	7141166	7141406	95	7141274	48	chr6	7140860	7141386	334	7141209	46	chr6	7140839	7141839	chr6	7140933	7141455	482	7141339	chr6	7105829	7254213	RREB1	+	ras-responsive element-binding protein 1 isoform 2
chr6	91320697	91321036	109	91320850	48	chr6	91320826	91321076	172	91320951	15	chr6	91320650	91321650	chr6	91320645	91321348	763	91321150	.	-1	-1	.	.	.
chr7	134331134	134331337	98	134331221	48	chr7	134331116	134331803	794	134331639	423	chr7	134331125	134332125	chr7	134331240	134332009	478	134331625	chr7	134329530	134366567	BPGM	+	bisphosphoglycerate mutase
chr7	158823391	158823591	26	158823560	48	chr7	158823385	158823676	255	158823522	9	chr7	158822898	158823898	chr7	158823152	158823807	3837	158823398	chr7	158818865	158939649	VIPR2	-	vasoactive intestinal polypeptide receptor 2 precursor
chr8	29945699	29945919	43	29945877	48	chr8	29945823	29946110	114	29945952	9	chr8	29945121	29946121	chr8	29945530	29945702	194	29945621	chr8	29918257	30110213	MIR548O2	-	n/a
chr1	26232320	26232531	90	26232380	47	chr1	26232190	26233461	863	26233303	14118	chr1	26231855	26232855	chr1	26232115	26233273	1388	26232355	chr1	26230852	26234945	MIR3917	-	n/a
chr1	26232320	26232531	90	26232380	47	chr1	26232190	26233461	863	26233303	14118	chr1	26231855	26232855	chr1	26232115	26233273	1388	26232355	chr1	26224606	26234993	STMN1	-	stathmin isoform a
chr1	26232320	26232531	90	26232380	47	chr1	26232190	26233461	863	26233303	14118	chr1	26231855	26232855	chr1	26232115	26233273	1388	26232355	chr1	26224606	26235368	STMN1	-	stathmin isoform a
chr1	26232320	26232531	90	26232380	47	chr1	26232190	26233461	863	26233303	14118	chr1	26231855	26232855	chr1	26232115	26233273	1388	26232355	chr1	26224606	26234644	STMN1	-	stathmin isoform a
chr1	26232320	26232531	90	26232380	47	chr1	26232190	26233461	863	26233303	14118	chr1	26231855	26232855	chr1	26232115	26233273	1388	26232355	chr1	26208676	26234993	STMN1	-	stathmin isoform b
chr15	23378380	23378679	129	23378537	47	chr15	23377661	23378682	1240	23378071	1138	chr15	23377961	23378961	chr15	23377931	23378850	2553	23378461	chr15	23280264	23380259	HERC2P2	-	n/a
chr15	40075099	40075316	163	40075224	47	chr15	40074745	40075322	867	40074886	535	chr15	40074318	40075318	chr15	40074699	40075014	258	40074818	chr15	39890231	40077039	FSIP1	-	fibrous sheath-interacting protein 1
chr5	124060614	124060837	180	124060669	47	chr5	124060589	124060865	149	124060731	8	chr5	124060337	124061337	chr5	124060496	124061123	972	124060837	chr5	123970609	124082805	ZNF608	-	zinc finger protein 608
chr5	150137996	150138257	122	150138065	47	chr5	150137889	150138223	485	150138064	32	chr5	150137942	150138942	chr5	150138386	150138574	112	150138442	chr5	150086308	150140657	DCTN4	-	dynactin subunit 4 isoform a
chr5	150137996	150138257	122	150138065	47	chr5	150137889	150138223	485	150138064	32	chr5	150137942	150138942	chr5	150138386	150138574	112	150138442	chr5	150086308	150140082	DCTN4	-	dynactin subunit 4 isoform c
chr6	24360066	24360311	75	24360234	47	chr6	24360097	24360356	297	24360196	34	chr6	24359657	24360657	chr6	24359949	24360374	1452	24360157	chr6	24355130	24360512	KAAG1	+	kidney-associated antigen 1
chr6	24360066	24360311	75	24360234	47	chr6	24360097	24360356	297	24360196	34	chr6	24359657	24360657	chr6	24359949	24360374	1452	24360157	chr6	24169982	24385520	DCDC2	-	doublecortin domain-containing protein 2
chr6	24360066	24360311	75	24360234	47	chr6	24360097	24360356	297	24360196	34	chr6	24359657	24360657	chr6	24359949	24360374	1452	24360157	chr6	24169982	24360280	DCDC2	-	doublecortin domain-containing protein 2
chr9	134248582	134248829	170	134248662	47	chr9	134248555	134248873	485	134248700	39	chr9	134248242	134249242	chr9	134248594	134248861	336	134248742	.	-1	-1	.	.	.
chrX	41192586	41192801	44	41192639	47	chrX	41192537	41193068	289	41192669	86	chrX	41191827	41192827	chrX	41192157	41192644	955	41192327	chrX	41190650	41211524	DDX3X	+	ATP-dependent RNA helicase DDX3X isoform 2
chr1	11072415	11072643	102	11072544	46	chr1	11072415	11073184	854	11072772	665	chr1	11072542	11073542	chr1	11072646	11073338	1363	11073042	chr1	11070678	11087549	TARDBP	+	TAR DNA-binding protein 43
chr1	36851841	36852134	99	36851980	46	chr1	36851163	36852037	654	36851361	597	chr1	36850910	36851910	chr1	36851043	36851948	439	36851410	chr1	36803224	36853485	STK40	-	serine/threonine-protein kinase 40
chr1	103126072	103126278	106	103126223	46	chr1	103126066	103126293	208	103126108	25	chr1	103125130	103126130	chr1	103125491	103126006	306	103125630	.	-1	-1	.	.	.
chr13	22243964	22244243	56	22244073	46	chr13	22244046	22244254	92	22244092	8	chr13	22243721	22244721	chr13	22243968	22244727	379	22244221	chr13	22243214	22280640	FGF9	+	fibroblast growth factor 9 precursor
chr14	24439161	24439389	158	24439262	46	chr14	24439134	24439605	433	24439258	59	chr14	24438673	24439673	chr14	24438927	24439319	301	24439173	chr14	24420964	24440488	DHRS4	+	dehydrogenase/reductase SDR family member 4
chr14	24439161	24439389	158	24439262	46	chr14	24439134	24439605	433	24439258	59	chr14	24438673	24439673	chr14	24438927	24439319	301	24439173	chr14	24437223	24477617	DHRS4L2	+	dehydrogenase/reductase SDR family member 4-like 2 isoform 2
chr14	24439161	24439389	158	24439262	46	chr14	24439134	24439605	433	24439258	59	chr14	24438673	24439673	chr14	24438927	24439319	301	24439173	chr14	24437082	24477617	DHRS4L2	+	dehydrogenase/reductase SDR family member 4-like 2 isoform 3
chr15	74833091	74833306	140	74833206	46	chr15	74833109	74833400	151	74833254	15	chr15	74833175	74834175	chr15	74833550	74833827	290	74833675	chr15	74831547	74892472	ARID3B	+	AT-rich interactive domain-containing protein 3B
chr19	51505705	51505926	60	51505749	46	chr19	51505744	51506108	228	51505929	9	chr19	51505352	51506352	chr19	51505677	51505996	100	51505852	chr19	51497263	51506958	KLK8	-	kallikrein-8 isoform 1 preproprotein
chr19	51505705	51505926	60	51505749	46	chr19	51505744	51506108	228	51505929	9	chr19	51505352	51506352	chr19	51505677	51505996	100	51505852	chr19	51503768	51514890	KLK9	-	kallikrein-9 precursor
chr2	232379247	232379476	53	232379360	46	chr2	232379229	232379762	660	232379426	125	chr2	232378792	232379792	chr2	232378888	232379436	292	232379292	chr2	232371136	232381050	LINC00471	-	n/a
chr1	84764182	84764468	160	84764346	45	chr1	84763919	84764454	434	84764307	202	chr1	84763695	84764695	chr1	84763991	84764940	3338	84764195	chr1	84762048	84818481	SAMD13	+	sterile alpha motif domain-containing protein 13
chr1	145507254	145507468	139	145507354	45	chr1	145507271	145508273	934	145507742	719	chr1	145507342	145508342	chr1	145507680	145508063	462	145507842	chr1	145505556	145515535	RBM8A	+	RNA-binding protein 8A
chr12	64784174	64784457	49	64784361	45	chr12	64784063	64784694	1071	64784246	321	chr12	64783914	64784914	chr12	64784297	64784546	135	64784414	chr12	64658762	64786345	C12orf56	-	uncharacterized protein C12orf56 isoform 2
chr16	28761704	28762068	102	28761883	45	chr16	28761654	28762304	232	28761854	14	chr16	28761207	28762207	chr16	28761312	28762256	4176	28761707	.	-1	-1	.	.	.
chr16	57836777	57836980	48	57836820	45	chr16	57836922	57837252	92	57837054	10	chr16	57835873	57836873	chr16	57836018	57836689	2544	57836373	chr16	57790128	57838439	KIFC3	-	kinesin-like protein KIFC3 isoform 2
chr16	89307688	89307893	96	89307811	45	chr16	89307665	89307896	214	89307808	8	chr16	89306868	89307868	chr16	89307144	89307679	3668	89307368	.	-1	-1	.	.	.
chr18	53331905	53332121	165	53331967	45	chr18	53331946	53332418	194	53332335	16	chr18	53331602	53332602	chr18	53331973	53332236	143	53332102	.	-1	-1	.	.	.
chr19	9903548	9903904	202	9903716	45	chr19	9903049	9903926	715	9903756	224	chr19	9903301	9904301	chr19	9903686	9903889	106	9903801	.	-1	-1	.	.	.
chr2	79006032	79006368	51	79006213	45	chr2	79006180	79006617	196	79006395	229	chr2	79005911	79006911	chr2	79006086	79006608	2373	79006411	.	-1	-1	.	.	.
chr2	85765644	85765845	101	85765757	45	chr2	85765634	85766176	263	85765762	103	chr2	85765354	85766354	chr2	85765599	85767070	4009	85765854	chr2	85762589	85768009	LOC100630918	-	n/a
chr2	85765644	85765845	101	85765757	45	chr2	85765634	85766176	263	85765762	103	chr2	85765354	85766354	chr2	85765599	85767070	4009	85765854	chr2	85764100	85774403	MAT2A	+	S-adenosylmethionine synthase isoform type-2
chr3	128399396	128399596	37	128399516	45	chr3	128399527	128400254	579	128399796	58	chr3	128399198	128400198	chr3	128399504	128400219	3649	128399698	.	-1	-1	.	.	.
chr4	132663636	132663866	198	132663712	45	chr4	132663754	132664198	121	132663926	18	chr4	132663090	132664090	chr4	132663456	132663763	166	132663590	.	-1	-1	.	.	.
chr4	184404510	184404721	109	184404691	45	chr4	184404604	184405201	165	184405015	13	chr4	184403662	184404662	chr4	184404008	184404299	153	184404162	.	-1	-1	.	.	.
chr5	176944078	176944282	60	176944116	45	chr5	176943473	176944425	750	176943861	379	chr5	176943856	176944856	chr5	176944203	176944545	1367	176944356	chr5	176936577	176945967	DDX41	-	probable ATP-dependent RNA helicase DDX41
chr5	176944078	176944282	60	176944116	45	chr5	176943473	176944425	750	176943861	379	chr5	176943279	176944279	chr5	176943553	176943923	257	176943779	chr5	176936577	176945967	DDX41	-	probable ATP-dependent RNA helicase DDX41
chr7	143317512	143317881	129	143317692	45	chr7	143317143	143318042	711	143317865	82	chr7	143316855	143317855	chr7	143317229	143317483	1722	143317355	chr7	143316044	143424176	FAM115C	+	protein FAM115C isoform A
chr7	143317512	143317881	129	143317692	45	chr7	143317143	143318042	711	143317865	82	chr7	143316855	143317855	chr7	143317229	143317483	1722	143317355	chr7	143316541	143424176	FAM115C	+	protein FAM115C isoform A
chr7	143317512	143317881	129	143317692	45	chr7	143317143	143318042	711	143317865	82	chr7	143317204	143318204	chr7	143317577	143317860	291	143317704	chr7	143316044	143424176	FAM115C	+	protein FAM115C isoform A
chr7	143317512	143317881	129	143317692	45	chr7	143317143	143318042	711	143317865	82	chr7	143317204	143318204	chr7	143317577	143317860	291	143317704	chr7	143316541	143424176	FAM115C	+	protein FAM115C isoform A
chr7	143317512	143317881	129	143317692	45	chr7	143317143	143318042	711	143317865	82	chr7	143317515	143318515	chr7	143317938	143318131	141	143318015	chr7	143316044	143424176	FAM115C	+	protein FAM115C isoform A
chr7	143317512	143317881	129	143317692	45	chr7	143317143	143318042	711	143317865	82	chr7	143317515	143318515	chr7	143317938	143318131	141	143318015	chr7	143316541	143424176	FAM115C	+	protein FAM115C isoform A
chrX	51453521	51453824	49	51453634	45	chrX	51453582	51453965	539	51453749	55	chrX	51453778	51454778	chrX	51453608	51454448	123	51454278	chrX	51451924	51457226	CENPVP1	+	n/a
chrX	51453521	51453824	49	51453634	45	chrX	51453582	51453965	539	51453749	55	chrX	51453778	51454778	chrX	51453608	51454448	123	51454278	chrX	51451924	51457226	CENPVP2	+	n/a
chr1	154544332	154544590	28	154544480	44	chr1	154544396	154544686	222	154544520	13	chr1	154543950	154544950	chr1	154544304	154544537	78	154544450	chr1	154538256	154554353	CHRNB2	+	neuronal acetylcholine receptor subunit beta-2 precursor
chr15	30917967	30918173	108	30918017	44	chr15	30917508	30918705	875	30918424	719	chr15	30917941	30918941	chr15	30918209	30918631	1164	30918441	chr15	30916878	30933013	ARHGAP11B	+	rho GTPase-activating protein 11B
chr16	30345897	30346107	113	30345978	44	chr16	30345902	30346965	801	30346609	494	chr16	30345719	30346719	chr16	30346011	30346876	1349	30346219	chr16	30276913	30348695	LOC595101	-	n/a
chr17	18601196	18601524	135	18601352	44	chr17	18601302	18601608	479	18601452	45	chr17	18600870	18601870	chr17	18601284	18601450	118	18601370	.	-1	-1	.	.	.
chr17	42462932	42463145	47	42463030	44	chr17	42462919	42463166	144	42463011	13	chr17	42462441	42463441	chr17	42462579	42463244	309	42462941	chr17	42447549	42468873	ITGA2B	-	integrin alpha-IIb preproprotein
chr17	42462932	42463145	47	42463030	44	chr17	42462919	42463166	144	42463011	13	chr17	42462957	42463957	chr17	42463331	42463602	184	42463457	chr17	42447549	42468873	ITGA2B	-	integrin alpha-IIb preproprotein
chr19	7553697	7553912	85	7553805	44	chr19	7553672	7553936	502	7553797	63	chr19	7553398	7554398	chr19	7553656	7554080	832	7553898	chr19	7539760	7555905	PEX11G	-	peroxisomal membrane protein 11C
chr4	21305931	21306227	119	21306048	44	chr4	21306091	21306342	394	21306211	46	chr4	21305205	21306205	chr4	21305565	21305840	629	21305705	chr4	20728238	21701318	KCNIP4	-	Kv channel-interacting protein 4 isoform 5
chr4	21305931	21306227	119	21306048	44	chr4	21306091	21306342	394	21306211	46	chr4	21305205	21306205	chr4	21305565	21305840	629	21305705	chr4	20728238	21548279	KCNIP4	-	Kv channel-interacting protein 4 isoform 3
chr4	21305931	21306227	119	21306048	44	chr4	21306091	21306342	394	21306211	46	chr4	21305205	21306205	chr4	21305565	21305840	629	21305705	chr4	20728238	21952374	KCNIP4	-	Kv channel-interacting protein 4 isoform 3
chr4	21305931	21306227	119	21306048	44	chr4	21306091	21306342	394	21306211	46	chr4	21305205	21306205	chr4	21305565	21305840	629	21305705	chr4	20728238	21307529	KCNIP4	-	Kv channel-interacting protein 4 isoform 4
chr8	1321350	1321550	37	1321480	44	chr8	1321086	1321703	538	1321278	160	chr8	1320925	1321925	chr8	1321170	1321692	559	1321425	.	-1	-1	.	.	.
chr1	40098602	40098906	68	40098841	43	chr1	40098437	40098711	224	40098619	8	chr1	40098098	40099098	chr1	40098459	40098735	250	40098598	chr1	40087102	40107348	HEYL	-	hairy/enhancer-of-split related with YRPW motif-like protein
chr1	40098602	40098906	68	40098841	43	chr1	40098437	40098711	224	40098619	8	chr1	40098373	40099373	chr1	40098781	40098978	159	40098873	chr1	40087102	40107348	HEYL	-	hairy/enhancer-of-split related with YRPW motif-like protein
chr1	181998559	181998795	204	181998686	43	chr1	181998545	181998799	358	181998650	21	chr1	181998723	181999723	chr1	181998886	181999582	5628	181999223	.	-1	-1	.	.	.
chr12	74686583	74686839	81	74686702	43	chr12	74685987	74686688	726	74686292	87	chr12	74685792	74686792	chr12	74686135	74686421	85	74686292	chr12	74524955	74688411	LOC100507377	-	n/a
chr14	41623762	41624023	135	41623888	43	chr14	41623361	41624036	368	41623558	23	chr14	41623176	41624176	chr14	41623612	41623800	78	41623676	.	-1	-1	.	.	.
chr16	32360097	32360521	27	32360177	43	chr16	32359769	32360315	1049	32360127	168	chr16	32359484	32360484	chr16	32359852	32360162	75	32359984	.	-1	-1	.	.	.
chr17	26926170	26926371	67	26926272	43	chr17	26925758	26926413	1000	26925919	1851	chr17	26925604	26926604	chr17	26925994	26926246	544	26926104	chr17	26902582	26928056	SPAG5	-	sperm-associated antigen 5
chr17	26926170	26926371	67	26926272	43	chr17	26925758	26926413	1000	26925919	1851	chr17	26925604	26926604	chr17	26925994	26926246	544	26926104	chr17	26924150	26946395	SPAG5-AS1	+	n/a
chr19	19280874	19281194	76	19281060	43	chr19	19280868	19281123	312	19280952	25	chr19	19280607	19281607	chr19	19280905	19281252	315	19281107	chr19	19254375	19283098	MEF2B	-	myocyte-specific enhancer factor 2B isoform a
chr19	19280874	19281194	76	19281060	43	chr19	19280868	19281123	312	19280952	25	chr19	19280607	19281607	chr19	19280905	19281252	315	19281107	chr19	19254375	19305400	MEF2BNB-MEF2B	-	myocyte enhancer factor 2B isoform b
chr19	19887018	19887224	83	19887163	43	chr19	19886983	19887239	262	19887120	33	chr19	19886932	19887932	chr19	19887266	19887579	179	19887432	chr19	19865180	19889222	LOC284440	-	n/a
chr2	130345001	130345201	27	130345041	43	chr2	130344953	130345689	615	130345421	354	chr2	130344628	130345628	chr2	130344763	130345320	4026	130345128	.	-1	-1	.	.	.
chr21	15436376	15436586	99	15436504	43	chr21	15436319	15437090	473	15436496	373	chr21	15435859	15436859	chr21	15435910	15436425	274	15436359	.	-1	-1	.	.	.
chr21	15436376	15436586	99	15436504	43	chr21	15436319	15437090	473	15436496	373	chr21	15436377	15437377	chr21	15436794	15436959	162	15436877	.	-1	-1	.	.	.
chr4	57687790	57687997	35	57687835	43	chr4	57687379	57688134	1120	57687747	2778	chr4	57687297	57688297	chr4	57687641	57687956	713	57687797	chr4	57674033	57689893	SPINK2	-	serine protease inhibitor Kazal-type 2 precursor
chr4	132897125	132897338	133	132897258	43	chr4	132896759	132897391	299	132897209	181	chr4	132896911	132897911	chr4	132897246	132897569	208	132897411	.	-1	-1	.	.	.
chr5	153417776	153417976	87	153417897	43	chr5	153417800	153418799	1003	153418300	1445	chr5	153417929	153418929	chr5	153418301	153418548	93	153418429	chr5	153369268	153420497	FAM114A2	-	protein FAM114A2
chr5	153417776	153417976	87	153417897	43	chr5	153417800	153418799	1003	153418300	1445	chr5	153417929	153418929	chr5	153418301	153418548	93	153418429	chr5	153416518	153439014	MFAP3	+	microfibril-associated glycoprotein 3 isoform 2
chr1	59282109	59282355	63	59282207	42	chr1	59281873	59282426	330	59282275	27	chr1	59281636	59282636	chr1	59281916	59282318	2289	59282136	chr1	59248822	59367384	LOC100131060	+	n/a
chr10	73137047	73137457	33	73137141	42	chr10	73137315	73137556	203	73137435	15	chr10	73136755	73137755	chr10	73137084	73137445	1347	73137255	.	-1	-1	.	.	.
chr10	73137047	73137457	33	73137141	42	chr10	73137007	73137243	144	73137097	12	chr10	73136755	73137755	chr10	73137084	73137445	1347	73137255	.	-1	-1	.	.	.
chr10	102820931	102821193	126	102821040	42	chr10	102820880	102821181	154	102821016	8	chr10	102820590	102821590	chr10	102820738	102821438	1320	102821090	chr10	102818998	102827351	KAZALD1	+	kazal-type serine protease inhibitor domain-containing protein 1 precursor
chr16	67184084	67184313	53	67184231	42	chr16	67184070	67184465	81	67184221	10	chr16	67183449	67184449	chr16	67183723	67185003	1190	67183949	chr16	67180004	67186902	B3GNT9	-	UDP-GlcNAc:betaGal beta-1,3-N-acetylglucosaminyltransferase 9 precursor
chr16	67184084	67184313	53	67184231	42	chr16	67184070	67184465	81	67184221	10	chr16	67183449	67184449	chr16	67183723	67185003	1190	67183949	chr16	67141914	67184442	C16orf70	+	UPF0183 protein C16orf70
chr19	605045	605327	148	605155	42	chr19	605086	605690	251	605191	16	chr19	604888	605888	chr19	605061	606045	2568	605388	chr19	587892	619159	HCN2	+	potassium/sodium hyperpolarization-activated cyclic nucleotide-gated channel 2
chr2	636814	637057	66	636878	42	chr2	636422	637091	378	636920	43	chr2	636564	637564	chr2	636895	637181	320	637064	.	-1	-1	.	.	.
chr22	30956558	30956765	113	30956708	42	chr22	30956560	30956779	128	30956623	8	chr22	30956314	30957314	chr22	30956336	30956979	1745	30956814	chr22	30948623	30962876	GAL3ST1	-	galactosylceramide sulfotransferase
chr22	36850954	36851227	61	36851142	42	chr22	36850919	36851210	237	36851034	12	chr22	36850690	36851690	chr22	36850938	36851635	5616	36851190	.	-1	-1	.	.	.
chr3	128746105	128746305	47	128746193	42	chr3	128746085	128746421	137	128746235	8	chr3	128745626	128746626	chr3	128745926	128746405	3981	128746126	chr3	128718471	128761585	CCDC48	+	coiled-coil domain-containing protein 48
chr5	105582668	105582933	194	105582805	42	chr5	105582647	105582879	276	105582819	21	chr5	105581734	105582734	chr5	105581904	105582369	197	105582234	.	-1	-1	.	.	.
chr6	7141513	7141719	85	7141626	42	chr6	7141492	7141715	128	7141596	21	chr6	7140839	7141839	chr6	7140933	7141455	482	7141339	chr6	7106085	7254213	RREB1	+	ras-responsive element-binding protein 1 isoform 2
chr6	7141513	7141719	85	7141626	42	chr6	7141492	7141715	128	7141596	21	chr6	7140839	7141839	chr6	7140933	7141455	482	7141339	chr6	7105829	7254213	RREB1	+	ras-responsive element-binding protein 1 isoform 2
chr6	25732736	25732938	54	25732912	42	chr6	25732558	25733172	1421	25732750	916	chr6	25732407	25733407	chr6	25732775	25733052	220	25732907	chr6	25730660	25735089	HIST1H2APS1	+	n/a
chr6	153323974	153324196	98	153324017	42	chr6	153323456	153324319	1067	153323718	671	chr6	153323253	153324253	chr6	153323559	153323897	970	153323753	chr6	153306399	153325925	MTRF1L	-	peptide chain release factor 1-like, mitochondrial isoform b
chr7	158766322	158766601	133	158766480	42	chr7	158766015	158766642	143	158766458	14	chr7	158765848	158766848	chr7	158766044	158766582	2207	158766348	.	-1	-1	.	.	.
chr9	1042489	1042794	61	1042653	42	chr9	1042251	1042647	410	1042436	19	chr9	1042132	1043132	chr9	1042514	1042820	250	1042632	.	-1	-1	.	.	.
chr9	46113251	46113467	126	46113371	42	chr9	46113296	46113534	186	46113406	48	chr9	46112649	46113649	chr9	46112957	46113408	1889	46113149	.	-1	-1	.	.	.
chr9	65602585	65602817	45	65602730	42	chr9	65602409	65602980	170	65602595	11	chr9	65602301	65603301	chr9	65602586	65602954	730	65602801	.	-1	-1	.	.	.
chrX	9001883	9002182	175	9002060	42	chrX	9001729	9002194	480	9002052	78	chrX	9001737	9002737	chrX	9002135	9002318	197	9002237	chrX	8991036	9003116	FAM9B	-	protein FAM9B
chrX	9001883	9002182	175	9002060	42	chrX	9001729	9002194	480	9002052	78	chrX	9000929	9001929	chrX	9001292	9001563	159	9001429	chrX	8991036	9003116	FAM9B	-	protein FAM9B
chr15	83113770	83114066	125	83113882	41	chr15	83113739	83114495	255	83114112	19	chr15	83113738	83114738	chr15	83113722	83114853	3350	83114238	.	-1	-1	.	.	.
chr17	46125216	46125424	108	46125303	41	chr17	46124795	46125448	408	46124964	212	chr17	46125327	46126327	chr17	46125686	46126082	569	46125827	chr17	46123685	46140907	NFE2L1	+	nuclear factor erythroid 2-related factor 1
chr19	38270305	38270552	131	38270443	41	chr19	38270300	38270809	229	38270438	25	chr19	38270042	38271042	chr19	38270416	38270664	122	38270542	chr19	38227202	38272230	ZNF573	-	zinc finger protein 573 isoform 2
chr19	49092201	49092550	85	49092400	41	chr19	49092332	49092600	184	49092431	8	chr19	49091825	49092825	chr19	49092093	49092606	2739	49092325	chr19	49076992	49104684	SULT2B1	+	sulfotransferase family cytosolic 2B member 1 isoform a
chr19	49092201	49092550	85	49092400	41	chr19	49092332	49092600	184	49092431	8	chr19	49091825	49092825	chr19	49092093	49092606	2739	49092325	chr19	49053428	49104684	SULT2B1	+	sulfotransferase family cytosolic 2B member 1 isoform b
chr19	51520366	51520663	44	51520474	41	chr19	51520228	51520544	170	51520402	11	chr19	51519978	51520978	chr19	51520080	51520592	159	51520478	chr19	51513999	51525431	KLK10	-	kallikrein-10 preproprotein
chr19	51520366	51520663	44	51520474	41	chr19	51520228	51520544	170	51520402	11	chr19	51519978	51520978	chr19	51520080	51520592	159	51520478	chr19	51513999	51525282	KLK10	-	kallikrein-10 preproprotein
chr19	51520366	51520663	44	51520474	41	chr19	51520228	51520544	170	51520402	11	chr19	51519978	51520978	chr19	51520080	51520592	159	51520478	chr19	51513999	51524954	KLK10	-	kallikrein-10 preproprotein
chr19	55677741	55677984	70	55677872	41	chr19	55677532	55678101	1003	55677907	522	chr19	55677077	55678077	chr19	55677292	55677920	2088	55677577	chr19	55668028	55680090	DNAAF3	-	dynein assembly factor 3, axonemal isoform 1
chr2	677539	677762	118	677627	41	chr2	677146	677724	1493	677317	739	chr2	676776	677776	chr2	677034	677737	1666	677276	chr2	665972	679439	TMEM18	-	transmembrane protein 18
chr2	83745315	83745516	45	83745327	41	chr2	83744769	83745590	176	83745158	28	chr2	83744673	83745673	chr2	83745049	83745457	73	83745173	.	-1	-1	.	.	.
chr21	33941641	33941855	22	33941808	41	chr21	33941591	33942251	227	33941748	23	chr21	33941338	33942338	chr21	33941611	33942408	982	33941838	.	-1	-1	.	.	.
chr22	21025405	21025613	100	21025584	41	chr22	21025410	21025616	132	21025594	29	chr22	21025007	21026007	chr22	21024915	21025650	306	21025507	.	-1	-1	.	.	.
chr3	13936889	13937239	51	13937076	41	chr3	13936891	13937313	1298	13937122	253	chr3	13936440	13937440	chr3	13936807	13937095	172	13936940	.	-1	-1	.	.	.
chr3	46792066	46792421	53	46792229	41	chr3	46792154	46792648	300	46792285	12	chr3	46791891	46792891	chr3	46792070	46792610	2025	46792391	.	-1	-1	.	.	.
chr5	156277305	156277522	42	156277342	41	chr5	156277304	156278262	1553	156277515	5051	chr5	156277012	156278012	chr5	156277358	156277665	153	156277512	chr5	156275548	156281539	PPP1R2P3	+	n/a
chr6	147984	148227	64	148090	41	chr6	147920	148418	505	148039	47	chr6	147927	148927	chr6	148078	149091	2791	148427	.	-1	-1	.	.	.
chr6	40995901	40996297	69	40996099	41	chr6	40995631	40996166	306	40995772	37	chr6	40995412	40996412	chr6	40995643	40996333	3936	40995912	chr6	40992639	41008938	UNC5CL	-	UNC5C-like protein
chr9	43684846	43685212	75	43685022	41	chr9	43684816	43685482	482	43684994	89	chr9	43684428	43685428	chr9	43684692	43685318	1804	43684928	chr9	43682884	43924473	CNTNAP3B	+	contactin-associated protein-like 3B precursor
chr11	85906092	85906369	51	85906220	40	chr11	85906173	85906375	71	85906334	11	chr11	85905817	85906817	chr11	85906192	85906367	128	85906317	.	-1	-1	.	.	.
chr13	23500635	23500954	105	23500782	40	chr13	23500733	23501015	220	23500859	8	chr13	23500154	23501154	chr13	23500522	23501416	1080	23500654	.	-1	-1	.	.	.
chr13	34116696	34116901	63	34116835	40	chr13	34116700	34117323	308	34116893	35	chr13	34116483	34117483	chr13	34116605	34117226	2332	34116983	chr13	33675271	34252932	STARD13	-	stAR-related lipid transfer protein 13 isoform 4
chr13	52703018	52703427	54	52703128	40	chr13	52702736	52703529	922	52703137	265	chr13	52702715	52703715	chr13	52702986	52703451	3756	52703215	chr13	52636899	52705214	NEK5	-	serine/threonine-protein kinase Nek5
chr15	20353377	20353637	64	20353562	40	chr15	20353105	20353888	581	20353341	105	chr15	20352826	20353826	chr15	20353051	20354035	611	20353326	.	-1	-1	.	.	.
chr15	20961265	20961510	253	20961420	40	chr15	20961204	20961513	640	20961346	110	chr15	20960605	20961605	chr15	20960800	20961586	3522	20961105	chr15	20872796	20963480	NBEAP1	-	n/a
chr20	25967943	25968194	63	25968032	40	chr20	25967997	25968249	196	25968080	45	chr20	25967629	25968629	chr20	25967780	25968313	224	25968129	.	-1	-1	.	.	.
chr21	10990267	10990469	77	10990329	40	chr21	10990445	10991133	1378	10990805	2073	chr21	10989884	10990884	chr21	10990118	10990520	1197	10990384	chr21	10904742	10992920	TPTE	-	putative tyrosine-protein phosphatase TPTE isoform beta
chr3	48701318	48701543	146	48701468	40	chr3	48701253	48701550	429	48701388	40	chr3	48701143	48702143	chr3	48701518	48701802	424	48701643	chr3	48671895	48702348	CELSR3	-	cadherin EGF LAG seven-pass G-type receptor 3 precursor
chr4	190936069	190936279	82	190936131	40	chr4	190936054	190936310	226	190936227	17	chr4	190935565	190936565	chr4	190935867	190936426	4326	190936065	.	-1	-1	.	.	.
chr4	190936069	190936279	82	190936131	40	chr4	190936054	190936310	226	190936227	17	chr4	190936132	190937132	chr4	190936522	190936872	144	190936632	.	-1	-1	.	.	.
chr6	150326139	150326403	77	150326189	40	chr6	150326135	150326458	335	150326278	15	chr6	150326025	150327025	chr6	150326210	150326807	363	150326525	chr6	150317154	150328280	RAET1K	-	n/a
chr7	144066628	144066832	75	144066648	40	chr7	144066592	144066845	236	144066697	20	chr7	144066023	144067023	chr7	144066279	144066730	923	144066523	chr7	144050488	144079725	ARHGEF5	+	rho guanine nucleotide exchange factor 5
chr9	97317339	97317560	123	97317439	40	chr9	97317331	97318153	338	97317494	113	chr9	97316360	97317360	chr9	97316603	97317061	239	97316860	.	-1	-1	.	.	.
chrX	37431581	37431945	33	37431745	40	chrX	37431217	37431814	601	37431639	34	chrX	37431165	37432165	chrX	37430740	37431809	1302	37431665	chrX	37428821	37538750	LANCL3	+	lanC-like protein 3 isoform 2
chrX	77224944	77225144	63	77225002	40	chrX	77224692	77225126	171	77224849	12	chrX	77224598	77225598	chrX	77224977	77225153	140	77225098	chrX	77221457	77227135	PGAM4	-	phosphoglycerate mutase 4
chrX	77224944	77225144	63	77225002	40	chrX	77224692	77225126	171	77224849	12	chrX	77224598	77225598	chrX	77224977	77225153	140	77225098	chrX	77164193	77307892	ATP7A	+	copper-transporting ATPase 1
chr1	120837764	120837976	76	120837925	39	chr1	120837774	120837999	177	120837907	15	chr1	120837375	120838375	chr1	120837637	120838212	1202	120837875	chr1	120837004	120857681	FAM72B	+	protein FAM72B
chr1	120837764	120837976	76	120837925	39	chr1	120837774	120837999	177	120837907	15	chr1	120836793	120837793	chr1	120837148	120837514	1045	120837293	chr1	120837004	120857681	FAM72B	+	protein FAM72B
chr10	65801353	65801636	62	65801438	39	chr10	65801159	65801447	229	65801296	14	chr10	65800636	65801636	chr10	65801014	65801336	331	65801136	.	-1	-1	.	.	.
chr10	65801353	65801636	62	65801438	39	chr10	65801159	65801447	229	65801296	14	chr10	65800982	65801982	chr10	65801386	65801612	121	65801482	.	-1	-1	.	.	.
chr12	122018722	122018998	77	122018808	39	chr12	122018691	122018929	102	122018874	12	chr12	122017875	122018875	chr12	122018264	122018612	532	122018375	chr12	121864899	122020364	KDM2B	-	lysine-specific demethylase 2B isoform b
chr12	122018722	122018998	77	122018808	39	chr12	122018691	122018929	102	122018874	12	chr12	122017875	122018875	chr12	122018264	122018612	532	122018375	chr12	121864899	122020920	KDM2B	-	lysine-specific demethylase 2B isoform a
chr12	122018722	122018998	77	122018808	39	chr12	122018691	122018929	102	122018874	12	chr12	122018983	122019983	chr12	122018987	122019685	155	122019483	chr12	121864899	122020364	KDM2B	-	lysine-specific demethylase 2B isoform b
chr12	122018722	122018998	77	122018808	39	chr12	122018691	122018929	102	122018874	12	chr12	122018983	122019983	chr12	122018987	122019685	155	122019483	chr12	121864899	122020920	KDM2B	-	lysine-specific demethylase 2B isoform a
chr13	96294204	96294440	46	96294385	39	chr13	96293589	96294515	1062	96294263	823	chr13	96293512	96294512	chr13	96293883	96294117	159	96294012	chr13	96228455	96298957	DZIP1	-	zinc finger protein DZIP1 isoform 1
chr18	9017327	9017741	65	9017395	39	chr18	9017304	9017661	380	9017486	24	chr18	9016581	9017581	chr18	9016977	9017508	236	9017081	.	-1	-1	.	.	.
chr2	214272619	214272840	85	214272685	39	chr2	214272188	214272928	538	214272716	46	chr2	214271829	214272829	chr2	214272198	214272462	237	214272329	chr2	214147102	215277225	SPAG16	+	sperm-associated antigen 16 protein isoform 1
chr3	44726925	44727153	97	44727015	39	chr3	44726908	44727162	411	44727045	61	chr3	44726528	44727528	chr3	44726894	44727150	262	44727028	.	-1	-1	.	.	.
chr3	97200667	97200867	54	97200769	39	chr3	97200099	97200839	740	97200335	203	chr3	97199905	97200905	chr3	97200273	97200540	454	97200405	chr3	96531424	97469786	EPHA6	+	ephrin type-A receptor 6 isoform a
chr3	97200667	97200867	54	97200769	39	chr3	97200099	97200839	740	97200335	203	chr3	97199905	97200905	chr3	97200273	97200540	454	97200405	chr3	97156489	97369421	EPHA6	+	ephrin type-A receptor 6 isoform b
chr3	195378342	195378721	158	195378525	39	chr3	195378672	195379001	421	195378828	3116	chr3	195378187	195379187	chr3	195378509	195378791	95	195378687	.	-1	-1	.	.	.
chr3	195378342	195378721	158	195378525	39	chr3	195378347	195378581	218	195378524	64	chr3	195378187	195379187	chr3	195378509	195378791	95	195378687	.	-1	-1	.	.	.
chr7	65580298	65580498	61	65580373	39	chr7	65580310	65580522	93	65580343	13	chr7	65579347	65580347	chr7	65579709	65580275	1028	65579847	chr7	65577804	65621553	CRCP	+	DNA-directed RNA polymerase III subunit RPC9 isoform b
chr7	65580298	65580498	61	65580373	39	chr7	65580310	65580522	93	65580343	13	chr7	65580013	65581013	chr7	65580337	65580638	474	65580513	chr7	65577804	65621553	CRCP	+	DNA-directed RNA polymerase III subunit RPC9 isoform b
chr7	129870654	129870855	75	129870779	39	chr7	129870652	129870974	101	129870815	26	chr7	129869676	129870676	chr7	129869866	129870311	293	129870176	.	-1	-1	.	.	.
chr7	150871774	150871979	44	150871796	39	chr7	150871444	150871946	1192	150871774	148	chr7	150871363	150872363	chr7	150871089	150872031	76	150871863	chr7	150870784	150886478	ASB10	-	ankyrin repeat and SOCS box protein 10 isoform 1
chr7	150871774	150871979	44	150871796	39	chr7	150871444	150871946	1192	150871774	148	chr7	150871363	150872363	chr7	150871089	150872031	76	150871863	chr7	150870784	150886919	ASB10	-	ankyrin repeat and SOCS box protein 10 isoform 3
chr9	98315573	98315881	43	98315752	39	chr9	98315444	98315692	152	98315518	10	chr9	98314877	98315877	chr9	98315298	98315506	103	98315377	.	-1	-1	.	.	.
chr1	85086474	85086773	131	85086634	38	chr1	85086303	85086778	211	85086615	15	chr1	85086026	85087026	chr1	85086275	85086952	4417	85086526	.	-1	-1	.	.	.
chr1	205498174	205498542	46	205498366	38	chr1	205498280	205498541	222	205498407	12	chr1	205497793	205498793	chr1	205498011	205498586	1275	205498293	chr1	205471683	205503921	CDK18	+	cyclin-dependent kinase 18 isoform b
chr10	47655774	47656027	43	47655959	38	chr10	47655681	47656440	695	47656188	233	chr10	47655547	47656547	chr10	47655703	47656409	1780	47656047	.	-1	-1	.	.	.
chr11	72504863	72505109	157	72504940	38	chr11	72504134	72505090	880	72504574	472	chr11	72504335	72505335	chr11	72504615	72505151	5124	72504835	chr11	72463773	72506750	STARD10	-	PCTP-like protein
chr17	16520824	16521024	53	16520892	38	chr17	16520499	16521292	195	16521138	23	chr17	16520782	16521782	chr17	16520980	16521407	111	16521282	.	-1	-1	.	.	.
chr18	27755445	27755668	95	27755599	38	chr18	27755633	27756003	442	27755818	80	chr18	27754614	27755614	chr18	27754905	27755608	1850	27755114	.	-1	-1	.	.	.
chr20	23338525	23338742	84	23338624	38	chr20	23338525	23338812	434	23338666	162	chr20	23338514	23339514	chr20	23338852	23339154	780	23339014	.	-1	-1	.	.	.
chr4	87855680	87855900	75	87855856	38	chr4	87855674	87856564	682	87856294	126	chr4	87855762	87856762	chr4	87855852	87856651	4808	87856262	chr4	87844045	87858002	LOC100506746	-	n/a
chr4	87855680	87855900	75	87855856	38	chr4	87855674	87856564	682	87856294	126	chr4	87855762	87856762	chr4	87855852	87856651	4808	87856262	chr4	87854153	88064206	AFF1	+	AF4/FMR2 family member 1 isoform 1
chr5	179061243	179061503	153	179061338	38	chr5	179061098	179061528	312	179061260	24	chr5	179061042	179062042	chr5	179061185	179061867	3646	179061542	.	-1	-1	.	.	.
chr1	43390128	43390328	53	43390278	37	chr1	43390101	43390354	183	43390216	15	chr1	43389644	43390644	chr1	43389879	43390563	3340	43390144	chr1	43389045	43426847	SLC2A1	-	solute carrier family 2, facilitated glucose transporter member 1
chr1	214656498	214656796	109	214656621	37	chr1	214656432	214656719	105	214656554	8	chr1	214656200	214657200	chr1	214656565	214656780	159	214656700	chr1	214520038	214727024	PTPN14	-	tyrosine-protein phosphatase non-receptor type 14
chr10	98956002	98956280	35	98956088	37	chr10	98956134	98956412	443	98956273	38	chr10	98955613	98956613	chr10	98955905	98956610	237	98956113	chr10	98910798	99054430	ARHGAP19-SLIT1	-	n/a
chr14	102983690	102983954	61	102983764	37	chr14	102983697	102984173	160	102984066	9	chr14	102982849	102983849	chr14	102982908	102984013	2394	102983349	.	-1	-1	.	.	.
chr15	31746215	31746436	79	31746284	37	chr15	31745981	31746442	230	31746248	14	chr15	31745854	31746854	chr15	31746218	31746505	350	31746354	.	-1	-1	.	.	.
chr15	76030743	76030971	136	76030918	37	chr15	76030729	76030972	294	76030872	25	chr15	76030762	76031762	chr15	76030357	76031532	1494	76031262	chr15	76018010	76034418	DNM1P35	-	n/a
chr16	53407206	53407417	28	53407252	37	chr16	53407149	53407710	204	53407532	8	chr16	53406851	53407851	chr16	53407275	53407493	89	53407351	.	-1	-1	.	.	.
chr17	48619299	48619499	36	48619433	37	chr17	48619268	48619518	315	48619426	12	chr17	48618862	48619862	chr17	48619066	48619742	3139	48619362	chr17	48608047	48623111	EPN3	+	epsin-3
chr19	13961352	13961632	73	13961528	37	chr19	13961384	13961632	206	13961528	16	chr19	13960929	13961929	chr19	13961079	13961615	594	13961429	.	-1	-1	.	.	.
chr19	56111032	56111232	39	56111107	37	chr19	56110666	56111138	323	56110824	23	chr19	56111019	56112019	chr19	56111321	56111737	957	56111519	chr19	56100736	56112893	FIZ1	-	flt3-interacting zinc finger protein 1
chr19	56111032	56111232	39	56111107	37	chr19	56110666	56111138	323	56110824	23	chr19	56111019	56112019	chr19	56111321	56111737	957	56111519	chr19	56109729	56116504	ZNF524	+	zinc finger protein 524
chr19	56111032	56111232	39	56111107	37	chr19	56110666	56111138	323	56110824	23	chr19	56110241	56111241	chr19	56110587	56110920	544	56110741	chr19	56100736	56112893	FIZ1	-	flt3-interacting zinc finger protein 1
chr19	56111032	56111232	39	56111107	37	chr19	56110666	56111138	323	56110824	23	chr19	56110241	56111241	chr19	56110587	56110920	544	56110741	chr19	56109729	56116504	ZNF524	+	zinc finger protein 524
chr2	26785223	26785487	69	26785387	37	chr2	26784968	26785670	690	26785525	255	chr2	26784838	26785838	chr2	26785173	26785588	1491	26785338	chr2	26783480	26804395	C2orf70	+	UPF0573 protein C2orf70
chr22	37595227	37595453	121	37595369	37	chr22	37595194	37595479	534	37595347	35	chr22	37595158	37596158	chr22	37595143	37595925	4918	37595658	.	-1	-1	.	.	.
chr3	75955696	75956032	75	75955842	37	chr3	75955778	75956136	672	75955930	25	chr3	75955409	75956409	chr3	75955767	75955971	210	75955909	.	-1	-1	.	.	.
chr4	132668666	132668872	99	132668806	37	chr4	132668701	132668901	66	132668776	9	chr4	132668008	132669008	chr4	132668366	132668715	269	132668508	.	-1	-1	.	.	.
chr4	132683497	132683697	58	132683525	37	chr4	132683541	132683766	172	132683681	17	chr4	132682881	132683881	chr4	132683238	132683600	277	132683381	.	-1	-1	.	.	.
chr8	156347	156588	48	156403	37	chr8	155899	156352	478	156179	46	chr8	156218	157218	chr8	156352	157313	975	156718	chr8	156344	184318	RPL23AP53	-	n/a
chr8	156347	156588	48	156403	37	chr8	155899	156352	478	156179	46	chr8	155754	156754	chr8	156128	156293	140	156254	chr8	156344	184318	RPL23AP53	-	n/a
chr8	74658430	74658630	27	74658478	37	chr8	74658282	74658637	79	74658440	9	chr8	74658018	74659018	chr8	74658292	74658739	810	74658518	chr8	74459836	74661943	STAU2	-	double-stranded RNA-binding protein Staufen homolog 2 isoform e
chr8	74658430	74658630	27	74658478	37	chr8	74658282	74658637	79	74658440	9	chr8	74658018	74659018	chr8	74658292	74658739	810	74658518	chr8	74459836	74661162	STAU2	-	double-stranded RNA-binding protein Staufen homolog 2 isoform f
chr8	74658430	74658630	27	74658478	37	chr8	74658282	74658637	79	74658440	9	chr8	74658018	74659018	chr8	74658292	74658739	810	74658518	chr8	74330603	74661162	STAU2	-	double-stranded RNA-binding protein Staufen homolog 2 isoform a
chr8	74658430	74658630	27	74658478	37	chr8	74658282	74658637	79	74658440	9	chr8	74658441	74659441	chr8	74658817	74659086	237	74658941	chr8	74459836	74661943	STAU2	-	double-stranded RNA-binding protein Staufen homolog 2 isoform e
chr8	74658430	74658630	27	74658478	37	chr8	74658282	74658637	79	74658440	9	chr8	74658441	74659441	chr8	74658817	74659086	237	74658941	chr8	74459836	74661162	STAU2	-	double-stranded RNA-binding protein Staufen homolog 2 isoform f
chr8	74658430	74658630	27	74658478	37	chr8	74658282	74658637	79	74658440	9	chr8	74658441	74659441	chr8	74658817	74659086	237	74658941	chr8	74330603	74661162	STAU2	-	double-stranded RNA-binding protein Staufen homolog 2 isoform a
chr9	95857635	95857900	86	95857711	37	chr9	95857517	95857986	685	95857719	145	chr9	95857307	95858307	chr9	95857591	95858155	1247	95857807	chr9	95856449	95877565	C9orf89	+	bcl10-interacting CARD protein
chrX	37003540	37003741	55	37003634	37	chrX	37003341	37003992	593	37003676	34	chrX	37003128	37004128	chrX	37003455	37004453	746	37003628	.	-1	-1	.	.	.
chr1	77997751	77997951	45	77997917	36	chr1	77997538	77998088	681	77997891	120	chr1	77997108	77998108	chr1	77997415	77997916	237	77997608	chr1	77746286	78027654	AK5	+	adenylate kinase isoenzyme 5 isoform 2
chr1	77997751	77997951	45	77997917	36	chr1	77997538	77998088	681	77997891	120	chr1	77997108	77998108	chr1	77997415	77997916	237	77997608	chr1	77745661	78027654	AK5	+	adenylate kinase isoenzyme 5 isoform 1
chr1	206137257	206137464	102	206137410	36	chr1	206137244	206137484	225	206137402	17	chr1	206136856	206137856	chr1	206137118	206137708	1283	206137356	chr1	206136910	206157074	FAM72A	+	protein FAM72A
chr1	206137257	206137464	102	206137410	36	chr1	206137244	206137484	225	206137402	17	chr1	206136274	206137274	chr1	206136629	206136987	1045	206136774	chr1	206136910	206157074	FAM72A	+	protein FAM72A
chr1	249167713	249168001	178	249167872	36	chr1	249167300	249168193	302	249167869	48	chr1	249167985	249168985	chr1	249168352	249168507	78	249168485	.	-1	-1	.	.	.
chr11	111797389	111797625	159	111797557	36	chr11	111797310	111797712	398	111797534	42	chr11	111797476	111798476	chr11	111797874	111798032	93	111797976	chr11	111787600	111799595	C11orf52	+	uncharacterized protein C11orf52
chr11	111797389	111797625	159	111797557	36	chr11	111797310	111797712	398	111797534	42	chr11	111797476	111798476	chr11	111797874	111798032	93	111797976	chr11	111781459	111799595	HSPB2-C11orf52	+	n/a
chr17	33787563	33787794	69	33787711	36	chr17	33787348	33787699	157	33787515	15	chr17	33787078	33788078	chr17	33787414	33787860	250	33787578	.	-1	-1	.	.	.
chr2	74875249	74875492	64	74875352	36	chr2	74874966	74875504	709	74875329	75	chr2	74874935	74875935	chr2	74875255	74875624	501	74875435	chr2	74783009	74877164	C2orf65	-	uncharacterized protein C2orf65
chr2	162364164	162364385	52	162364333	36	chr2	162363692	162364326	556	162364159	1230	chr2	162363747	162364747	chr2	162364124	162364380	225	162364247	.	-1	-1	.	.	.
chr4	170541203	170541417	103	170541293	36	chr4	170541189	170542309	1435	170541863	546	chr4	170540942	170541942	chr4	170541016	170541728	518	170541442	chr4	170539671	170646338	CLCN3	+	H(+)/Cl(-) exchange transporter 3 isoform a
chr5	166353991	166354310	75	166354154	36	chr5	166354274	166354552	205	166354389	14	chr5	166353698	166354698	chr5	166354102	166354475	184	166354198	.	-1	-1	.	.	.
chr7	145394806	145395041	205	145394916	36	chr7	145394558	145395027	147	145394726	16	chr7	145394057	145395057	chr7	145394418	145395004	510	145394557	.	-1	-1	.	.	.
chr7	158362781	158363153	46	158362964	36	chr7	158362102	158363000	112	158362220	10	chr7	158361920	158362920	chr7	158362338	158362586	93	158362420	chr7	157329749	158382482	PTPRN2	-	receptor-type tyrosine-protein phosphatase N2 isoform 1 precursor
chr8	8086102	8086363	95	8086195	36	chr8	8086133	8086337	97	8086210	16	chr8	8085803	8086803	chr8	8086091	8086534	778	8086303	chr8	8084091	8104387	FLJ10661	+	n/a
chr8	8086102	8086363	95	8086195	36	chr8	8086133	8086337	97	8086210	16	chr8	8085803	8086803	chr8	8086091	8086534	778	8086303	chr8	8084091	8098448	FLJ10661	+	n/a
chr8	8086102	8086363	95	8086195	36	chr8	8086133	8086337	97	8086210	16	chr8	8085803	8086803	chr8	8086091	8086534	778	8086303	chr8	8084091	8099552	FLJ10661	+	n/a
chrX	70474633	70474886	103	70474752	36	chrX	70474684	70475142	301	70474987	32	chrX	70474490	70475490	chrX	70474856	70475129	265	70474990	chrX	70457473	70477047	ZMYM3	-	zinc finger MYM-type protein 3 isoform 2
chrX	70474633	70474886	103	70474752	36	chrX	70474684	70475142	301	70474987	32	chrX	70474490	70475490	chrX	70474856	70475129	265	70474990	chrX	70467054	70476499	ZMYM3	-	zinc finger MYM-type protein 3 isoform 3
chrX	70474633	70474886	103	70474752	36	chrX	70474684	70475142	301	70474987	32	chrX	70474490	70475490	chrX	70474856	70475129	265	70474990	chrX	70457473	70476499	ZMYM3	-	zinc finger MYM-type protein 3 isoform 1
chrX	70474633	70474886	103	70474752	36	chrX	70474684	70475142	301	70474987	32	chrX	70474490	70475490	chrX	70474856	70475129	265	70474990	chrX	70457473	70476038	ZMYM3	-	zinc finger MYM-type protein 3 isoform 1
chrX	70474633	70474886	103	70474752	36	chrX	70474684	70475142	301	70474987	32	chrX	70474490	70475490	chrX	70474856	70475129	265	70474990	chrX	70428034	70950962	BCYRN1	-	n/a
chrX	77224470	77224890	110	77224694	36	chrX	77224692	77225126	171	77224849	12	chrX	77224598	77225598	chrX	77224977	77225153	140	77225098	chrX	77221457	77227135	PGAM4	-	phosphoglycerate mutase 4
chrX	77224470	77224890	110	77224694	36	chrX	77224692	77225126	171	77224849	12	chrX	77224598	77225598	chrX	77224977	77225153	140	77225098	chrX	77164193	77307892	ATP7A	+	copper-transporting ATPase 1
chr1	248854989	248855259	97	248855154	35	chr1	248855038	248855873	608	248855205	81	chr1	248854804	248855804	chr1	248855022	248855490	797	248855304	.	-1	-1	.	.	.
chr13	69559026	69559299	109	69559197	35	chr13	69558988	69559903	146	69559115	24	chr13	69558675	69559675	chr13	69558877	69559272	135	69559175	.	-1	-1	.	.	.
chr17	48585670	48585995	37	48585843	35	chr17	48585763	48586204	1727	48586005	1678	chr17	48585369	48586369	chr17	48585652	48585991	147	48585869	chr17	48583744	48610862	MYCBPAP	+	MYCBP-associated protein
chr2	85568813	85569059	59	85568874	35	chr2	85568280	85568947	216	85568610	31	chr2	85568442	85569442	chr2	85568828	85569070	121	85568942	chr2	85567077	85583821	RETSAT	-	all-trans-retinol 13,14-reductase precursor
chr4	138774575	138774900	128	138774715	35	chr4	138774559	138774840	281	138774726	11	chr4	138774262	138775262	chr4	138774638	138774914	264	138774762	.	-1	-1	.	.	.
chr5	33297876	33298105	92	33297939	35	chr5	33297795	33298245	1004	33298015	78	chr5	33297670	33298670	chr5	33297975	33298364	5178	33298170	.	-1	-1	.	.	.
chr6	2783673	2783979	64	2783758	35	chr6	2783672	2783892	205	2783752	67	chr6	2783214	2784214	chr6	2783506	2783879	599	2783714	chr6	2763665	2787979	WRNIP1	+	ATPase WRNIP1 isoform 1
chrX	80259357	80259571	36	80259535	35	chrX	80258742	80259632	327	80259202	84	chrX	80258772	80259772	chrX	80259193	80259401	168	80259272	.	-1	-1	.	.	.
chr1	19923095	19923340	89	19923217	34	chr1	19923104	19923764	1018	19923576	561	chr1	19923262	19924262	chr1	19923582	19924009	317	19923762	chr1	19921470	19986949	C1orf151-NBL1	+	C1orf151-NBL1 read-through protein isoform a
chr1	19923095	19923340	89	19923217	34	chr1	19923104	19923764	1018	19923576	561	chr1	19923262	19924262	chr1	19923582	19924009	317	19923762	chr1	19921470	19958315	MINOS1	+	mitochondrial inner membrane organizing system protein 1 isoform a
chr1	182584134	182584461	37	182584289	34	chr1	182584285	182584616	461	182584423	22	chr1	182583817	182584817	chr1	182584151	182584491	446	182584317	chr1	182582274	182587764	LOC284648	+	n/a
chr10	89061162	89061410	166	89061311	34	chr10	89061164	89061412	137	89061320	11	chr10	89060936	89061936	chr10	89061305	89061545	897	89061436	chr10	88996423	89104315	LOC728190	-	n/a
chr12	111284627	111284858	93	111284760	34	chr12	111284486	111285044	834	111284888	237	chr12	111284443	111285443	chr12	111284680	111285089	2752	111284943	chr12	111282810	111347338	CCDC63	+	coiled-coil domain-containing protein 63
chr16	80574646	80574846	34	80574791	34	chr16	80574528	80575506	996	80575010	1326	chr16	80574349	80575349	chr16	80574747	80574961	93	80574849	chr16	80572853	80586541	DYNLRB2	+	dynein light chain roadblock-type 2
chr17	4870342	4870546	102	4870433	34	chr17	4870105	4870537	220	4870270	26	chr17	4869797	4870797	chr17	4870180	4870458	193	4870297	chr17	4869286	4892960	CAMTA2	-	calmodulin-binding transcription activator 2 isoform 2
chr17	4870342	4870546	102	4870433	34	chr17	4870105	4870537	220	4870270	26	chr17	4869797	4870797	chr17	4870180	4870458	193	4870297	chr17	4869286	4892665	CAMTA2	-	calmodulin-binding transcription activator 2 isoform 4
chr17	4870342	4870546	102	4870433	34	chr17	4870105	4870537	220	4870270	26	chr17	4869797	4870797	chr17	4870180	4870458	193	4870297	chr17	4860520	4873132	SPAG7	-	sperm-associated antigen 7
chr17	54857715	54857922	45	54857826	34	chr17	54857335	54857778	547	54857659	77	chr17	54857266	54858266	chr17	54857620	54857929	1924	54857766	.	-1	-1	.	.	.
chr19	8591329	8591545	123	8591438	34	chr19	8591325	8591569	269	8591428	20	chr19	8591086	8592086	chr19	8591363	8591720	123	8591586	chr19	8583673	8644331	MYO1F	-	unconventional myosin-If
chr19	35225495	35225698	81	35225578	34	chr19	35224801	35225679	1061	35225231	420	chr19	35224765	35225765	chr19	35224984	35225448	1443	35225265	chr19	35223479	35235774	ZNF181	+	zinc finger protein 181 isoform 1
chr2	114359816	114360032	128	114359906	34	chr2	114359818	114360037	148	114359868	25	chr2	114359231	114360231	chr2	114359482	114359948	2088	114359731	chr2	114354604	114363294	DDX11L2	-	n/a
chr2	114359816	114360032	128	114359906	34	chr2	114359818	114360037	148	114359868	25	chr2	114359231	114360231	chr2	114359482	114359948	2088	114359731	chr2	114354604	114361153	DDX11L2	-	n/a
chr5	1746796	1747024	57	1746924	34	chr5	1746527	1747030	227	1746962	116	chr5	1746471	1747471	chr5	1746779	1747265	209	1746971	.	-1	-1	.	.	.
chr5	19287643	19287862	151	19287716	34	chr5	19287677	19287877	56	19287768	8	chr5	19287703	19288703	chr5	19287702	19288331	364	19288203	.	-1	-1	.	.	.
chr5	101490733	101490972	160	101490791	34	chr5	101490730	101491088	405	101490896	29	chr5	101490299	101491299	chr5	101490533	101491101	250	101490799	.	-1	-1	.	.	.
chr5	140306026	140306296	58	140306217	34	chr5	140306286	140306981	177	140306476	16	chr5	140305706	140306706	chr5	140305797	140306420	2731	140306206	chr5	140304301	140311385	PCDHAC1	+	protocadherin alpha-C1 isoform 2 precursor
chr5	140306026	140306296	58	140306217	34	chr5	140306286	140306981	177	140306476	16	chr5	140305706	140306706	chr5	140305797	140306420	2731	140306206	chr5	140163875	140393929	PCDHA1	+	protocadherin alpha-1 isoform 1 precursor
chr5	140306026	140306296	58	140306217	34	chr5	140306286	140306981	177	140306476	16	chr5	140305706	140306706	chr5	140305797	140306420	2731	140306206	chr5	140233633	140393929	PCDHA10	+	protocadherin alpha-10 isoform 1 precursor
chr5	140306026	140306296	58	140306217	34	chr5	140306286	140306981	177	140306476	16	chr5	140305706	140306706	chr5	140305797	140306420	2731	140306206	chr5	140245830	140393929	PCDHA11	+	protocadherin alpha-11 isoform 1 precursor
chr5	140306026	140306296	58	140306217	34	chr5	140306286	140306981	177	140306476	16	chr5	140305706	140306706	chr5	140305797	140306420	2731	140306206	chr5	140252930	140393929	PCDHA12	+	protocadherin alpha-12 isoform 1 precursor
chr5	140306026	140306296	58	140306217	34	chr5	140306286	140306981	177	140306476	16	chr5	140305706	140306706	chr5	140305797	140306420	2731	140306206	chr5	140259853	140393929	PCDHA13	+	protocadherin alpha-13 isoform 1 precursor
chr5	140306026	140306296	58	140306217	34	chr5	140306286	140306981	177	140306476	16	chr5	140305706	140306706	chr5	140305797	140306420	2731	140306206	chr5	140172443	140393929	PCDHA2	+	protocadherin alpha-2 isoform 1 precursor
chr5	140306026	140306296	58	140306217	34	chr5	140306286	140306981	177	140306476	16	chr5	140305706	140306706	chr5	140305797	140306420	2731	140306206	chr5	140178782	140393929	PCDHA3	+	protocadherin alpha-3 isoform 1 precursor
chr5	140306026	140306296	58	140306217	34	chr5	140306286	140306981	177	140306476	16	chr5	140305706	140306706	chr5	140305797	140306420	2731	140306206	chr5	140184671	140393929	PCDHA4	+	protocadherin alpha-4 isoform 1 precursor
chr5	140306026	140306296	58	140306217	34	chr5	140306286	140306981	177	140306476	16	chr5	140305706	140306706	chr5	140305797	140306420	2731	140306206	chr5	140199360	140393929	PCDHA5	+	protocadherin alpha-5 isoform 1 precursor
chr5	140306026	140306296	58	140306217	34	chr5	140306286	140306981	177	140306476	16	chr5	140305706	140306706	chr5	140305797	140306420	2731	140306206	chr5	140205649	140393929	PCDHA6	+	protocadherin alpha-6 isoform 1 precursor
chr5	140306026	140306296	58	140306217	34	chr5	140306286	140306981	177	140306476	16	chr5	140305706	140306706	chr5	140305797	140306420	2731	140306206	chr5	140211968	140393929	PCDHA7	+	protocadherin alpha-7 isoform 1 precursor
chr5	140306026	140306296	58	140306217	34	chr5	140306286	140306981	177	140306476	16	chr5	140305706	140306706	chr5	140305797	140306420	2731	140306206	chr5	140218906	140393929	PCDHA8	+	protocadherin alpha-8 isoform 1 precursor
chr5	140306026	140306296	58	140306217	34	chr5	140306286	140306981	177	140306476	16	chr5	140305706	140306706	chr5	140305797	140306420	2731	140306206	chr5	140225356	140393929	PCDHA9	+	protocadherin alpha-9 isoform 1 precursor
chr5	140306026	140306296	58	140306217	34	chr5	140306286	140306981	177	140306476	16	chr5	140305706	140306706	chr5	140305797	140306420	2731	140306206	chr5	140304301	140393929	PCDHAC1	+	protocadherin alpha-C1 isoform 1 precursor
chr5	141229346	141229569	70	141229390	34	chr5	141229301	141229635	229	141229467	13	chr5	141228753	141229753	chr5	141229059	141229380	306	141229253	.	-1	-1	.	.	.
chr5	141229346	141229569	70	141229390	34	chr5	141229301	141229635	229	141229467	13	chr5	141229267	141230267	chr5	141229506	141229898	164	141229767	.	-1	-1	.	.	.
chr6	122007656	122007901	49	122007733	34	chr6	122007894	122008145	410	122008008	43	chr6	122007159	122008159	chr6	122007515	122007997	186	122007659	.	-1	-1	.	.	.
chr7	98963623	98963919	197	98963774	34	chr7	98963543	98963906	307	98963733	8	chr7	98962828	98963828	chr7	98963207	98963471	478	98963328	chr7	98921495	98965885	ARPC1A	+	actin-related protein 2/3 complex subunit 1A isoform 2
chr9	66458585	66458804	112	66458720	34	chr9	66458574	66458792	164	66458687	29	chr9	66457979	66458979	chr9	66458176	66458700	2964	66458479	.	-1	-1	.	.	.
chr1	93545149	93545584	57	93545321	33	chr1	93544740	93545656	826	93544894	611	chr1	93544256	93545256	chr1	93544652	93544900	775	93544756	chr1	93542791	93606638	MTF2	+	metal-response element-binding transcription factor 2 isoform c
chr1	121261003	121261284	71	121261101	33	chr1	121260803	121261369	488	121261171	41	chr1	121260672	121261672	chr1	121260925	121261472	748	121261172	chr1	121258909	121315686	EMBP1	+	n/a
chr1	179560957	179561157	27	179561039	33	chr1	179560638	179561453	931	179560805	453	chr1	179560541	179561541	chr1	179560696	179561221	663	179561041	chr1	179558756	179662407	TDRD5	+	tudor domain-containing protein 5 isoform 1
chr1	179560957	179561157	27	179561039	33	chr1	179560638	179561453	931	179560805	453	chr1	179560541	179561541	chr1	179560696	179561221	663	179561041	chr1	179558988	179662407	TDRD5	+	tudor domain-containing protein 5 isoform 1
chr1	179560957	179561157	27	179561039	33	chr1	179560638	179561453	931	179560805	453	chr1	179560541	179561541	chr1	179560696	179561221	663	179561041	chr1	179558747	179662407	TDRD5	+	tudor domain-containing protein 5 isoform 2
chr11	62379418	62379618	63	62379477	33	chr11	62379257	62379630	172	62379438	19	chr11	62379604	62380604	chr11	62379623	62380454	4876	62380104	chr11	62378212	62384592	ROM1	+	rod outer segment membrane protein 1
chr11	62379418	62379618	63	62379477	33	chr11	62379257	62379630	172	62379438	19	chr11	62379604	62380604	chr11	62379623	62380454	4876	62380104	chr11	62367690	62382237	EML3	-	echinoderm microtubule-associated protein-like 3
chr11	62379418	62379618	63	62379477	33	chr11	62379257	62379630	172	62379438	19	chr11	62378899	62379899	chr11	62379269	62379573	231	62379399	chr11	62378212	62384592	ROM1	+	rod outer segment membrane protein 1
chr11	62379418	62379618	63	62379477	33	chr11	62379257	62379630	172	62379438	19	chr11	62378899	62379899	chr11	62379269	62379573	231	62379399	chr11	62367690	62382237	EML3	-	echinoderm microtubule-associated protein-like 3
chr12	6832821	6833024	83	6832958	33	chr12	6832821	6833651	1182	6833335	232	chr12	6832814	6833814	chr12	6833115	6833497	3744	6833314	chr12	6831448	6843041	COPS7A	+	COP9 signalosome complex subunit 7a
chr12	6832821	6833024	83	6832958	33	chr12	6832821	6833651	1182	6833335	232	chr12	6832814	6833814	chr12	6833115	6833497	3744	6833314	chr12	6831149	6843041	COPS7A	+	COP9 signalosome complex subunit 7a
chr12	6832821	6833024	83	6832958	33	chr12	6832821	6833651	1182	6833335	232	chr12	6832814	6833814	chr12	6833115	6833497	3744	6833314	chr12	6831244	6843041	COPS7A	+	COP9 signalosome complex subunit 7a
chr12	6832821	6833024	83	6832958	33	chr12	6832821	6833651	1182	6833335	232	chr12	6832814	6833814	chr12	6833115	6833497	3744	6833314	chr12	6831179	6843041	COPS7A	+	COP9 signalosome complex subunit 7a
chr12	56040040	56040240	54	56040181	33	chr12	56039864	56040696	498	56040207	42	chr12	56039672	56040672	chr12	56039957	56040601	4664	56040172	.	-1	-1	.	.	.
chr13	19448909	19449174	75	19449052	33	chr13	19448738	19449153	552	19448955	748	chr13	19448636	19449636	chr13	19448930	19449244	462	19449136	.	-1	-1	.	.	.
chr16	14927555	14927770	86	14927585	33	chr16	14927531	14928019	1863	14927723	973	chr16	14927024	14928024	chr16	14927181	14928064	4006	14927524	chr16	14925642	14992014	NOMO1	+	nodal modulator 1 precursor
chr3	46064632	46064885	126	46064701	33	chr3	46064589	46064917	873	46064769	66	chr3	46064153	46065153	chr3	46064519	46064792	621	46064653	chr3	46060290	46070979	XCR1	-	chemokine XC receptor 1
chr10	76781640	76781898	59	76781775	32	chr10	76781636	76782077	210	76781912	19	chr10	76781787	76782787	chr10	76782176	76782371	93	76782287	chr10	76584170	76794380	KAT6B	+	histone acetyltransferase KAT6B isoform 2
chr11	82114746	82114992	109	82114855	32	chr11	82114729	82115444	217	82114823	51	chr11	82114678	82115678	chr11	82114840	82115317	89	82115178	.	-1	-1	.	.	.
chr15	74907251	74907480	46	74907361	32	chr15	74907145	74907345	74	74907280	9	chr15	74906728	74907728	chr15	74906921	74907381	804	74907228	chr15	74905334	74924542	CLK3	+	dual specificity protein kinase CLK3 isoform a
chr15	74907251	74907480	46	74907361	32	chr15	74907145	74907345	74	74907280	9	chr15	74906728	74907728	chr15	74906921	74907381	804	74907228	chr15	74898712	74924542	CLK3	+	dual specificity protein kinase CLK3 isoform b
chr18	76807582	76807786	30	76807589	32	chr18	76807349	76808031	261	76807734	36	chr18	76807213	76808213	chr18	76807639	76807830	123	76807713	.	-1	-1	.	.	.
chr2	213696848	213697048	27	213696939	32	chr2	213696657	213697763	223	213697360	83	chr2	213696128	213697128	chr2	213696438	213696939	867	213696628	.	-1	-1	.	.	.
chr3	138739383	138739655	64	138739558	32	chr3	138739535	138739815	366	138739685	13	chr3	138739391	138740391	chr3	138739298	138740009	184	138739891	chr3	138735872	138741768	PRR23B	-	proline-rich protein 23B
chr4	189580313	189580547	54	189580485	32	chr4	189580119	189580363	213	189580198	10	chr4	189579940	189580940	chr4	189580256	189580642	1153	189580440	.	-1	-1	.	.	.
chr5	53476	53681	60	53614	32	chr5	53286	53534	162	53375	22	chr5	53412	54412	chr5	53743	54241	1745	53912	.	-1	-1	.	.	.
chr9	45740545	45740815	133	45740724	32	chr9	45740504	45740725	206	45740623	26	chr9	45740150	45741150	chr9	45740508	45740787	345	45740650	.	-1	-1	.	.	.
chr9	68408404	68408613	90	68408539	32	chr9	68408393	68408951	223	68408787	49	chr9	68408263	68409263	chr9	68408485	68408992	1775	68408763	.	-1	-1	.	.	.
chr10	135333787	135333987	45	135333902	31	chr10	135333570	135334171	218	135334007	24	chr10	135333371	135334371	chr10	135333653	135334120	5119	135333871	.	-1	-1	.	.	.
chr11	64397614	64397829	44	64397760	31	chr11	64397736	64398102	362	64397924	26	chr11	64397146	64398146	chr11	64397217	64398114	1859	64397646	chr11	64371645	64412787	NRXN2	-	neurexin-2-beta isoform beta precursor
chr11	64397614	64397829	44	64397760	31	chr11	64397736	64398102	362	64397924	26	chr11	64397146	64398146	chr11	64397217	64398114	1859	64397646	chr11	64371645	64492660	NRXN2	-	neurexin-2-beta isoform alpha-1 precursor
chr12	54476503	54476737	50	54476701	31	chr12	54476299	54476746	101	54476559	18	chr12	54475751	54476751	chr12	54476166	54476328	75	54476251	chr12	54450037	54518018	FLJ12825	+	n/a
chr12	54476503	54476737	50	54476701	31	chr12	54476299	54476746	101	54476559	18	chr12	54475751	54476751	chr12	54476166	54476328	75	54476251	chr12	54470622	54477607	LOC100240735	-	n/a
chr16	1979888	1980131	69	1979997	31	chr16	1979916	1980209	227	1980087	8	chr16	1979345	1980345	chr16	1979552	1980182	4778	1979845	.	-1	-1	.	.	.
chr16	15187872	15188104	104	15187912	31	chr16	15187843	15188183	1005	15188000	396	chr16	15187629	15188629	chr16	15187993	15188291	826	15188129	chr16	15151878	15190158	RRN3	-	RNA polymerase I-specific transcription initiation factor RRN3
chr16	30583251	30583470	60	30583299	31	chr16	30583242	30583471	116	30583392	12	chr16	30582432	30583432	chr16	30582711	30583197	1052	30582932	chr16	30579018	30585728	ZNF688	-	zinc finger protein 688 isoform b
chr19	1812503	1812705	85	1812600	31	chr19	1811914	1812974	829	1812176	318	chr19	1811616	1812616	chr19	1811808	1812551	3556	1812116	chr19	1780073	1814236	ATP8B3	-	probable phospholipid-transporting ATPase IK isoform 2
chr19	1812503	1812705	85	1812600	31	chr19	1811914	1812974	829	1812176	318	chr19	1811616	1812616	chr19	1811808	1812551	3556	1812116	chr19	1780073	1814275	ATP8B3	-	probable phospholipid-transporting ATPase IK isoform 1
chr19	22320742	22321054	40	22320941	31	chr19	22320559	22321264	250	22320889	29	chr19	22320319	22321319	chr19	22320719	22320923	89	22320819	.	-1	-1	.	.	.
chr2	10442405	10442629	76	10442562	31	chr2	10442425	10442909	215	10442783	15	chr2	10442257	10443257	chr2	10442539	10444019	4475	10442757	chr2	10441029	10569743	HPCAL1	+	hippocalcin-like protein 1
chr2	10442405	10442629	76	10442562	31	chr2	10442425	10442909	215	10442783	15	chr2	10442257	10443257	chr2	10442539	10444019	4475	10442757	chr2	10441825	10569743	HPCAL1	+	hippocalcin-like protein 1
chr20	44115946	44116196	54	44116141	31	chr20	44115904	44116452	144	44116117	10	chr20	44115505	44116505	chr20	44115875	44116145	99	44116005	.	-1	-1	.	.	.
chr5	21341895	21342103	106	21341985	31	chr5	21341573	21342121	212	21341969	289	chr5	21340993	21341993	chr5	21341243	21342098	3021	21341493	.	-1	-1	.	.	.
chr9	67779061	67779282	145	67779114	31	chr9	67779075	67779328	278	67779168	30	chr9	67778683	67779683	chr9	67779024	67779324	314	67779183	.	-1	-1	.	.	.
chr9	110228459	110228693	71	110228622	31	chr9	110228644	110228913	390	110228749	29	chr9	110227575	110228575	chr9	110227948	110228268	320	110228075	.	-1	-1	.	.	.
chrX	49593865	49594067	62	49593934	31	chrX	49593834	49594111	347	49593969	83	chrX	49593289	49594289	chrX	49593643	49593879	147	49593789	chrX	49591905	49600570	PAGE4	+	G antigen family C member 1
chr10	101380675	101380920	33	101380800	30	chr10	101379837	101381006	487	101380051	205	chr10	101380149	101381149	chr10	101380464	101381049	2457	101380649	chr10	101368274	101382221	SLC25A28	-	mitoferrin-2
chr10	101380675	101380920	33	101380800	30	chr10	101379837	101381006	487	101380051	205	chr10	101380755	101381755	chr10	101381121	101381327	89	101381255	chr10	101368274	101382221	SLC25A28	-	mitoferrin-2
chr12	53886638	53886924	60	53886741	30	chr12	53886602	53887251	151	53886737	11	chr12	53886500	53887500	chr12	53886691	53887153	304	53887000	chr12	53872275	53895444	MAP3K12	-	mitogen-activated protein kinase kinase kinase 12 isoform 1
chr14	106138765	106138979	60	106138875	30	chr14	106138556	106139673	989	106138993	606	chr14	106138539	106139539	chr14	106138638	106139354	914	106139039	chr14	106133913	106141144	ELK2AP	-	n/a
chr17	21934628	21934924	54	21934753	30	chr17	21934699	21934948	384	21934786	54	chr17	21934375	21935375	chr17	21934762	21934987	111	21934875	.	-1	-1	.	.	.
chr3	43663809	43664015	57	43663878	30	chr3	43663240	43663844	1079	43663424	136	chr3	43662889	43663889	chr3	43663136	43663617	539	43663389	chr3	43405817	43665560	ANO10	-	anoctamin-10 isoform 2
chr3	146187241	146187504	128	146187409	30	chr3	146186870	146187550	550	146187012	163	chr3	146187098	146188098	chr3	146187250	146187699	143	146187598	chr3	146149074	146189088	PLSCR2	-	phospholipid scramblase 2 isoform 1
chr3	146187241	146187504	128	146187409	30	chr3	146186870	146187550	550	146187012	163	chr3	146187098	146188098	chr3	146187250	146187699	143	146187598	chr3	146149074	146215778	PLSCR2	-	phospholipid scramblase 2 isoform 2
chr5	28927909	28928112	72	28927986	30	chr5	28927234	28928474	248	28927989	126	chr5	28927786	28928786	chr5	28927692	28928774	1491	28928286	chr5	28924976	28929420	LOC729862	+	n/a
chr7	1659216	1659463	107	1659284	30	chr7	1659001	1659481	377	1659257	35	chr7	1658853	1659853	chr7	1659237	1659460	100	1659353	.	-1	-1	.	.	.
chrX	149009980	149010189	101	149010022	30	chrX	149009708	149010225	321	149010045	17	chrX	149009654	149010654	chrX	149009906	149010446	692	149010154	chrX	149007940	149016609	MAGEA8	+	melanoma-associated antigen 8

## Sheet: S2b_Promoter
K562_CAGEs_TSSs						hTestes_CAGEs_TSSs						BORIS ChIP-seq peaks in K562 (extended to 1kb from summit)			BORIS ChIP-seq peaks in K562 (not extended)					RefGenes
chr	start	end	q-value (-log10)*10	Summit	Tags per 2 million	chr	start	end	q-value (-log10)*10	Summit	Tags per 2 million	chr	start	end	chr	start	end	q-value (-log10)*10	Summit	chr	start	end	Gene	Strand	Description
chr22	22901204	22901716	1192	22901545	7451	chr22	22901224	22901875	657	22901611	484	chr22	22901209	22902209	chr22	22901436	22902206	2763	22901709	chr22	22899755	22911007	LOC648691	+	n/a
chr22	22901204	22901716	1192	22901545	7451	chr22	22901224	22901875	657	22901611	484	chr22	22901209	22902209	chr22	22901436	22902206	2763	22901709	chr22	22888122	22903696	PRAME	-	melanoma antigen preferentially expressed in tumors
chr22	22901204	22901716	1192	22901545	7451	chr22	22901224	22901875	657	22901611	484	chr22	22901209	22902209	chr22	22901436	22902206	2763	22901709	chr22	22888122	22903550	PRAME	-	melanoma antigen preferentially expressed in tumors
chr22	22899812	22900283	717	22899998	6813	chr22	22899811	22900279	535	22899990	145	chr22	22899410	22900410	chr22	22899751	22899982	90	22899910	chr22	22899755	22911007	LOC648691	+	n/a
chr22	22899812	22900283	717	22899998	6813	chr22	22899811	22900279	535	22899990	145	chr22	22899410	22900410	chr22	22899751	22899982	90	22899910	chr22	22888122	22903696	PRAME	-	melanoma antigen preferentially expressed in tumors
chr22	22899812	22900283	717	22899998	6813	chr22	22899811	22900279	535	22899990	145	chr22	22899410	22900410	chr22	22899751	22899982	90	22899910	chr22	22888122	22903550	PRAME	-	melanoma antigen preferentially expressed in tumors
chr22	19467409	19467669	566	19467560	5484	chr22	19466987	19467672	319	19467502	131	chr22	19467047	19468047	chr22	19467410	19467882	723	19467547	chr22	19465413	19510135	CDC45	+	cell division control protein 45 homolog isoform 1
chr22	19467409	19467669	566	19467560	5484	chr22	19466987	19467672	319	19467502	131	chr22	19467047	19468047	chr22	19467410	19467882	723	19467547	chr22	19465415	19510135	CDC45	+	cell division control protein 45 homolog isoform 2
chr22	19467409	19467669	566	19467560	5484	chr22	19466987	19467672	319	19467502	131	chr22	19467047	19468047	chr22	19467410	19467882	723	19467547	chr22	19435463	19468738	UFD1L	-	ubiquitin fusion degradation protein 1 homolog isoform B
chr22	19467409	19467669	566	19467560	5484	chr22	19466987	19467672	319	19467502	131	chr22	19466632	19467632	chr22	19467036	19467275	106	19467132	chr22	19465413	19510135	CDC45	+	cell division control protein 45 homolog isoform 1
chr22	19467409	19467669	566	19467560	5484	chr22	19466987	19467672	319	19467502	131	chr22	19466632	19467632	chr22	19467036	19467275	106	19467132	chr22	19465415	19510135	CDC45	+	cell division control protein 45 homolog isoform 2
chr22	19467409	19467669	566	19467560	5484	chr22	19466987	19467672	319	19467502	131	chr22	19466632	19467632	chr22	19467036	19467275	106	19467132	chr22	19435463	19468738	UFD1L	-	ubiquitin fusion degradation protein 1 homolog isoform B
chr20	56099689	56100228	717	56100123	3693	chr20	56099692	56100203	298	56100044	119	chr20	56099650	56100650	chr20	56099708	56100280	1229	56100150	chr20	56070223	56102154	CTCFL	-	transcriptional repressor CTCFL
chr20	56099689	56100228	717	56100123	3693	chr20	56099692	56100203	298	56100044	119	chr20	56100072	56101072	chr20	56100420	56100714	621	56100572	chr20	56070223	56102154	CTCFL	-	transcriptional repressor CTCFL
chr1	207818408	207818826	1208	207818571	2847	chr1	207818475	207818698	85	207818550	18	chr1	207817894	207818894	chr1	207818282	207818496	196	207818394	chr1	207816457	207899036	CR1L	+	complement component receptor 1-like protein precursor
chr16	1921899	1922193	1062	1922079	2494	chr16	1921864	1922203	1270	1922025	370	chr16	1921544	1922544	chr16	1921810	1922295	1244	1922044	chr16	1881983	1924179	C16orf73	-	uncharacterized protein C16orf73 isoform 1
chr16	1921899	1922193	1062	1922079	2494	chr16	1921864	1922203	1270	1922025	370	chr16	1921544	1922544	chr16	1921810	1922295	1244	1922044	chr16	1881988	1924102	C16orf73	-	uncharacterized protein C16orf73 isoform 2
chr1	242011172	242011736	773	242011636	2407	chr1	242011191	242011773	698	242011618	271	chr1	242010816	242011816	chr1	242011090	242011453	288	242011316	chr1	242010032	242055241	EXO1	+	exonuclease 1 isoform a
chr1	242011172	242011736	773	242011636	2407	chr1	242011191	242011773	698	242011618	271	chr1	242010816	242011816	chr1	242011090	242011453	288	242011316	chr1	242009492	242055241	EXO1	+	exonuclease 1 isoform b
chr7	12442889	12443849	1212	12443393	2163	chr7	12443017	12443566	555	12443399	27	chr7	12442799	12443799	chr7	12443117	12443526	2133	12443299	chr7	12368508	12445852	VWDE	-	von Willebrand factor D and EGF domain-containing protein precursor
chr18	47901339	47901773	1528	47901525	1902	chr18	47901315	47901738	1334	47901500	323	chr18	47900851	47901851	chr18	47901263	47901484	153	47901351	chr18	47899391	47922538	SKA1	+	spindle and kinetochore-associated protein 1
chr5	79950149	79950352	172	79950308	1889	chr5	79950107	79950394	383	79950261	394	chr5	79950168	79951168	chr5	79950501	79950815	573	79950668	chr5	79920044	79952800	DHFR	-	dihydrofolate reductase
chr5	79950149	79950352	172	79950308	1889	chr5	79950107	79950394	383	79950261	394	chr5	79950168	79951168	chr5	79950501	79950815	573	79950668	chr5	79948293	80174634	MSH3	+	DNA mismatch repair protein Msh3
chrX	134975331	134976075	931	134975513	1878	chrX	134975333	134976067	610	134975907	126	chrX	134975290	134976290	chrX	134975427	134975931	667	134975790	chrX	134973784	134997220	SAGE1	+	sarcoma antigen 1
chr1	52869826	52870134	944	52869965	1798	chr1	52869911	52870812	532	52870334	231	chr1	52870082	52871082	chr1	52870312	52870785	1182	52870582	chr1	52836500	52872143	ORC1	-	origin recognition complex subunit 1 isoform 1
chr1	52869826	52870134	944	52869965	1798	chr1	52869911	52870812	532	52870334	231	chr1	52870082	52871082	chr1	52870312	52870785	1182	52870582	chr1	52868218	52885992	PRPF38A	+	pre-mRNA-splicing factor 38A
chr1	212209075	212209364	947	212209233	1651	chr1	212208605	212209517	1127	212209111	1172	chr1	212208155	212209155	chr1	212208388	212208849	1535	212208655	chr1	212206918	212280187	DTL	+	denticleless protein homolog
chr1	212209075	212209364	947	212209233	1651	chr1	212208605	212209517	1127	212209111	1172	chr1	212208155	212209155	chr1	212208388	212208849	1535	212208655	chr1	212111740	212211002	INTS7	-	integrator complex subunit 7 isoform 4
chr10	70231431	70231743	1329	70231560	1546	chr10	70231450	70231757	743	70231585	92	chr10	70231268	70232268	chr10	70231660	70231865	306	70231768	chr10	70171820	70233730	DNA2	-	DNA2-like helicase
chr16	81040788	81041062	780	81040893	1514	chr16	81040074	81041078	1016	81040366	930	chr16	81040546	81041546	chr16	81040838	81041229	1430	81041046	chr16	81038102	81067090	CENPN	+	centromere protein N isoform 2
chr16	81040788	81041062	780	81040893	1514	chr16	81040074	81041078	1016	81040366	930	chr16	81040546	81041546	chr16	81040838	81041229	1430	81041046	chr16	81038102	81068709	CENPN	+	centromere protein N isoform 1
chr16	81040788	81041062	780	81040893	1514	chr16	81040074	81041078	1016	81040366	930	chr16	81040546	81041546	chr16	81040838	81041229	1430	81041046	chr16	81038102	81058487	CENPN	+	centromere protein N isoform 3
chr16	81040788	81041062	780	81040893	1514	chr16	81040074	81041078	1016	81040366	930	chr16	81040546	81041546	chr16	81040838	81041229	1430	81041046	chr16	81007698	81042502	CMC2	-	COX assembly mitochondrial protein 2 homolog
chr1	206138425	206138756	810	206138595	1406	chr1	206138379	206138956	519	206138746	156	chr1	206138139	206139139	chr1	206138539	206138713	87	206138639	chr1	206136910	206157074	FAM72A	+	protein FAM72A
chr1	26185649	26185967	1170	26185780	1186	chr1	26185652	26185972	839	26185821	265	chr1	26185364	26186364	chr1	26185684	26186091	1147	26185864	chr1	26158496	26187848	C1orf135	-	uncharacterized protein C1orf135
chr7	152372984	152373277	971	152373140	1183	chr7	152372992	152373308	1018	152373174	168	chr7	152372536	152373536	chr7	152372859	152373433	523	152373036	chr7	152341586	152375250	XRCC2	-	DNA repair protein XRCC2
chr14	106938140	106938764	1032	106938603	1163	chr14	106938159	106938758	561	106938599	122	chr14	106938757	106939757	chr14	106939076	106939401	219	106939257	chr14	106936454	106953529	LINC00221	+	n/a
chr14	106938140	106938764	1032	106938603	1163	chr14	106938159	106938758	561	106938599	122	chr14	106938014	106939014	chr14	106938145	106938741	1453	106938514	chr14	106936454	106953529	LINC00221	+	n/a
chrX	49460365	49460621	624	49460469	1144	chrX	49460230	49460625	440	49460429	91	chrX	49459528	49460528	chrX	49459743	49460225	292	49460028	chrX	49450053	49462596	PAGE1	-	G antigen family B member 1
chr1	47779500	47779888	1361	47779695	1063	chr1	47779574	47779900	765	47779736	98	chr1	47779282	47780282	chr1	47779633	47779916	249	47779782	chr1	47713810	47781819	STIL	-	SCL-interrupting locus protein isoform 1
chr16	2867205	2867875	696	2867401	976	chr16	2867202	2868067	654	2867390	295	chr16	2867400	2868400	chr16	2867574	2868079	493	2867900	chr16	2865163	2873718	PRSS21	+	testisin isoform 1 precursor
chr16	2867205	2867875	696	2867401	976	chr16	2867202	2868067	654	2867390	295	chr16	2866733	2867733	chr16	2866992	2867525	5377	2867233	chr16	2865163	2873718	PRSS21	+	testisin isoform 1 precursor
chr3	48229263	48229943	687	48229767	927	chr3	48229071	48229941	498	48229472	132	chr3	48229078	48230078	chr3	48229065	48229819	449	48229578	chr3	48196667	48231801	CDC25A	-	M-phase inducer phosphatase 1 isoform a
chr3	48229263	48229943	687	48229767	927	chr3	48229071	48229941	498	48229472	132	chr3	48229690	48230690	chr3	48230081	48230328	244	48230190	chr3	48196667	48231801	CDC25A	-	M-phase inducer phosphatase 1 isoform a
chr15	30918269	30918876	740	30918402	902	chr15	30917508	30918705	875	30918424	719	chr15	30917941	30918941	chr15	30918209	30918631	1164	30918441	chr15	30916878	30933013	ARHGAP11B	+	rho GTPase-activating protein 11B
chr15	30918269	30918876	740	30918402	902	chr15	30918842	30919106	61	30918972	10	chr15	30917941	30918941	chr15	30918209	30918631	1164	30918441	chr15	30916878	30933013	ARHGAP11B	+	rho GTPase-activating protein 11B
chr1	143912871	143913169	841	143912996	886	chr1	143912643	143913230	514	143912853	156	chr1	143912459	143913459	chr1	143912886	143913060	91	143912959	chr1	143894451	143915143	FAM72D	-	protein FAM72D
chr5	12574938	12575208	567	12575078	871	chr5	12574526	12575167	589	12574725	69	chr5	12574425	12575425	chr5	12574556	12575128	521	12574925	chr5	12572968	12807295	TAG	+	n/a
chr10	13203520	13203786	553	13203622	836	chr10	13203496	13203776	365	13203601	39	chr10	13202885	13203885	chr10	13203242	13203822	521	13203385	chr10	13201553	13255104	MCM10	+	protein MCM10 homolog isoform 2
chr14	50154721	50155169	541	50154898	828	chr14	50154696	50155227	530	50154820	118	chr14	50154405	50155405	chr14	50154682	50155185	1377	50154905	chr14	50108269	50157098	POLE2	-	DNA polymerase epsilon subunit 2 isoform 2
chr14	50154721	50155169	541	50154898	828	chr14	50154696	50155227	530	50154820	118	chr14	50154405	50155405	chr14	50154682	50155185	1377	50154905	chr14	50114898	50157098	POLE2	-	DNA polymerase epsilon subunit 2 isoform 3
chrX	134304936	134305322	1456	134305148	813	chrX	134304997	134305323	611	134305171	30	chrX	134304749	134305749	chrX	134304723	134305420	1008	134305249	chrX	134288460	134307751	CXorf48	-	uncharacterized protein CXorf48 isoform 1 precursor
chr15	91260557	91260846	1012	91260667	809	chr15	91260505	91260832	751	91260660	165	chr15	91260149	91261149	chr15	91260455	91260921	2739	91260649	chr15	91258578	91360686	BLM	+	Bloom syndrome protein
chr1	200589630	200589937	756	200589797	733	chr1	200589465	200589938	899	200589767	149	chr1	200589376	200590376	chr1	200589720	200590005	501	200589876	chr1	200518624	200591862	KIF14	-	kinesin-like protein KIF14
chrX	30265222	30265690	638	30265398	709	chrX	30265238	30265701	374	30265361	84	chrX	30264738	30265738	chrX	30264939	30265489	269	30265238	chrX	30263270	30272155	MAGEB1	+	melanoma-associated antigen B1
chrX	30265222	30265690	638	30265398	709	chrX	30265238	30265701	374	30265361	84	chrX	30264738	30265738	chrX	30264939	30265489	269	30265238	chrX	30259847	30272155	MAGEB1	+	melanoma-associated antigen B1
chr3	167451958	167452341	673	167452141	686	chr3	167452092	167452796	916	167452602	1266	chr3	167451846	167452846	chr3	167452235	167452643	175	167452346	chr3	167399694	167454594	PDCD10	-	programmed cell death protein 10
chr3	167451958	167452341	673	167452141	686	chr3	167452092	167452796	916	167452602	1266	chr3	167451846	167452846	chr3	167452235	167452643	175	167452346	chr3	167399694	167454651	PDCD10	-	programmed cell death protein 10
chr3	167451958	167452341	673	167452141	686	chr3	167452092	167452796	916	167452602	1266	chr3	167451846	167452846	chr3	167452235	167452643	175	167452346	chr3	167399694	167454630	PDCD10	-	programmed cell death protein 10
chr3	167451958	167452341	673	167452141	686	chr3	167452092	167452796	916	167452602	1266	chr3	167451846	167452846	chr3	167452235	167452643	175	167452346	chr3	167451431	167545357	SERPINI1	+	neuroserpin precursor
chr3	167451958	167452341	673	167452141	686	chr3	167452092	167452796	916	167452602	1266	chr3	167451846	167452846	chr3	167452235	167452643	175	167452346	chr3	167451510	167545357	SERPINI1	+	neuroserpin precursor
chr4	178230988	178231286	733	178231124	667	chr4	178230950	178231393	721	178231125	107	chr4	178230643	178231643	chr4	178230943	178231315	565	178231143	chr4	178228990	178286092	NEIL3	+	endonuclease 8-like 3
chr4	104119288	104119571	696	104119429	651	chr4	104119203	104119612	930	104119403	95	chr4	104118901	104119901	chr4	104119259	104119555	1171	104119401	chr4	104024962	104121566	CENPE	-	centromere-associated protein E
chr17	40729253	40729749	588	40729573	641	chr17	40729385	40729768	886	40729610	451	chr17	40729302	40730302	chr17	40729592	40729940	609	40729802	chr17	40722327	40731734	PSMC3IP	-	homologous-pairing protein 2 homolog isoform 3
chr17	40729253	40729749	588	40729573	641	chr17	40729385	40729768	886	40729610	451	chr17	40729302	40730302	chr17	40729592	40729940	609	40729802	chr17	40722327	40731849	PSMC3IP	-	homologous-pairing protein 2 homolog isoform 4
chr17	40729253	40729749	588	40729573	641	chr17	40729385	40729768	886	40729610	451	chr17	40729302	40730302	chr17	40729592	40729940	609	40729802	chr17	40729525	40763445	FAM134C	-	protein FAM134C
chr10	1205382	1206005	778	1205821	599	chr10	1205418	1206013	970	1205822	117	chr10	1205250	1206250	chr10	1205617	1205893	674	1205750	chr10	1203707	1212612	LINC00200	+	n/a
chr8	95487078	95487382	1024	95487198	599	chr8	95486987	95487404	1292	95487232	364	chr8	95486624	95487624	chr8	95486888	95487406	283	95487124	chr8	95437939	95489343	RAD54B	-	DNA repair and recombination protein RAD54B isoform 2
chr8	95487078	95487382	1024	95487198	599	chr8	95486987	95487404	1292	95487232	364	chr8	95486624	95487624	chr8	95486888	95487406	283	95487124	chr8	95382187	95489343	RAD54B	-	DNA repair and recombination protein RAD54B isoform 1
chr2	234776806	234777087	537	234776986	573	chr2	234776598	234777059	684	234776894	504	chr2	234776560	234777560	chr2	234776933	234777176	533	234777060	chr2	234772089	234779055	MSL3P1	-	n/a
chr22	46692432	46693042	956	46692861	539	chr22	46692281	46693255	500	46692844	79	chr22	46692353	46693353	chr22	46692482	46693139	517	46692853	chr22	46689039	46694557	CN5H6.4	-	n/a
chr22	46692432	46693042	956	46692861	539	chr22	46692281	46693255	500	46692844	79	chr22	46692353	46693353	chr22	46692482	46693139	517	46692853	chr22	46690637	46728707	GTSE1	+	G2 and S phase-expressed protein 1
chr22	46692432	46693042	956	46692861	539	chr22	46692281	46693255	500	46692844	79	chr22	46691809	46692809	chr22	46692192	46692442	379	46692309	chr22	46689039	46694557	CN5H6.4	-	n/a
chr22	46692432	46693042	956	46692861	539	chr22	46692281	46693255	500	46692844	79	chr22	46691809	46692809	chr22	46692192	46692442	379	46692309	chr22	46690637	46728707	GTSE1	+	G2 and S phase-expressed protein 1
chr9	35664971	35665483	604	35665126	539	chr9	35664992	35665216	156	35665106	16	chr9	35664812	35665812	chr9	35665000	35665560	4412	35665312	chr9	35657340	35667278	C9orf100	-	vav-like protein C9orf100
chr6	80714329	80714604	812	80714460	526	chr6	80714278	80714785	882	80714457	2228	chr6	80713739	80714739	chr6	80714093	80714333	394	80714239	chr6	80712321	80754244	TTK	+	dual specificity protein kinase TTK isoform 2
chr13	36788457	36788917	718	36788552	525	chr13	36788495	36788999	367	36788862	49	chr13	36788239	36789239	chr13	36788599	36789026	815	36788739	chr13	36740344	36790752	SOHLH2	-	spermatogenesis- and oogenesis-specific basic helix-loop-helix-containing protein 2
chr13	36788457	36788917	718	36788552	525	chr13	36788495	36788999	367	36788862	49	chr13	36788239	36789239	chr13	36788599	36789026	815	36788739	chr13	36740344	36873992	CCDC169-SOHLH2	-	CCDC169-SOHLH2 protein
chr16	2205157	2205358	94	2205299	522	chr16	2205158	2205361	84	2205229	36	chr16	2205247	2206247	chr16	2205551	2205991	3234	2205747	chr16	2196650	2206141	RAB26	+	ras-related protein Rab-26
chr16	2205157	2205358	94	2205299	522	chr16	2205158	2205361	84	2205229	36	chr16	2205247	2206247	chr16	2205551	2205991	3234	2205747	chr16	2203023	2207106	SNORD60	-	n/a
chr16	2205157	2205358	94	2205299	522	chr16	2205158	2205361	84	2205229	36	chr16	2205247	2206247	chr16	2205551	2205991	3234	2205747	chr16	2203798	2230130	TRAF7	+	E3 ubiquitin-protein ligase TRAF7
chr15	90118669	90119344	609	90118831	519	chr15	90118591	90119326	543	90118763	71	chr15	90118332	90119332	chr15	90118656	90119351	1138	90118832	chr15	90116817	90173253	C15orf42	+	treslin
chr8	124084870	124085207	1068	124085052	493	chr8	124084724	124085240	770	124085037	137	chr8	124084508	124085508	chr8	124084848	124085233	575	124085008	chr8	124082919	124166392	WDR67	+	WD repeat-containing protein 67 isoform 2
chr22	42949942	42950202	423	42950079	487	chr22	42949849	42950197	454	42950013	35	chr22	42949163	42950163	chr22	42949524	42949920	862	42949663	chr22	42947924	42972388	SERHL2	+	serine hydrolase-like protein 2
chr22	42949942	42950202	423	42950079	487	chr22	42949849	42950197	454	42950013	35	chr22	42949745	42950745	chr22	42950097	42950374	147	42950245	chr22	42947924	42972388	SERHL2	+	serine hydrolase-like protein 2
chrX	100353157	100353398	510	100353219	478	chrX	100353135	100353390	199	100353253	13	chrX	100352573	100353573	chrX	100352987	100353164	101	100353073	chrX	100331835	100353355	TMEM35	+	transmembrane protein 35
chrX	100353157	100353398	510	100353219	478	chrX	100353135	100353390	199	100353253	13	chrX	100352573	100353573	chrX	100352987	100353164	101	100353073	chrX	100352797	100419978	CENPI	+	centromere protein I
chr17	42219272	42219619	1132	42219447	462	chr17	42219259	42219735	795	42219432	93	chr17	42219015	42220015	chr17	42219083	42219677	594	42219515	chr17	42217273	42241844	C17orf53	+	uncharacterized protein C17orf53 isoform 2
chr16	46655049	46655359	658	46655236	443	chr16	46654991	46655312	575	46655132	149	chr16	46654629	46655629	chr16	46654983	46655406	688	46655129	chr16	46612467	46657311	SHCBP1	-	SHC SH2 domain-binding protein 1
chr8	41386681	41387027	819	41386909	440	chr8	41386715	41386982	632	41386819	89	chr8	41386020	41387020	chr8	41386325	41386758	1512	41386520	chr8	41384724	41404565	GINS4	+	DNA replication complex GINS protein SLD5
chr6	10887075	10887537	784	10887349	439	chr6	10886952	10887522	476	10887273	90	chr6	10886770	10887770	chr6	10887044	10887501	2422	10887270	chr6	10885063	10976541	SYCP2L	+	synaptonemal complex protein 2-like
chr6	32121306	32121561	293	32121447	424	chr6	32121324	32121726	134	32121465	17	chr6	32121033	32122033	chr6	32121441	32121704	182	32121533	chr6	32118578	32124142	LOC100507547	-	n/a
chr6	32121306	32121561	293	32121447	424	chr6	32121324	32121726	134	32121465	17	chr6	32121033	32122033	chr6	32121441	32121704	182	32121533	chr6	32114139	32121720	PRRT1	-	proline-rich transmembrane protein 1
chr6	32121306	32121561	293	32121447	424	chr6	32121324	32121726	134	32121465	17	chr6	32121033	32122033	chr6	32121441	32121704	182	32121533	chr6	32119775	32133458	PPT2	+	lysosomal thioesterase PPT2 isoform a precursor
chr6	32121306	32121561	293	32121447	424	chr6	32121324	32121726	134	32121465	17	chr6	32121033	32122033	chr6	32121441	32121704	182	32121533	chr6	32119228	32133458	PPT2	+	lysosomal thioesterase PPT2 isoform b precursor
chr6	32121306	32121561	293	32121447	424	chr6	32121324	32121726	134	32121465	17	chr6	32121033	32122033	chr6	32121441	32121704	182	32121533	chr6	32119775	32138062	PPT2-EGFL8	+	n/a
chr1	247171114	247171375	676	247171285	422	chr1	247170908	247171416	625	247171283	176	chr1	247170540	247171540	chr1	247170840	247171487	914	247171040	chr1	247106848	247173395	ZNF695	-	zinc finger protein 695 isoform 2
chr1	247171114	247171375	676	247171285	422	chr1	247170908	247171416	625	247171283	176	chr1	247170540	247171540	chr1	247170840	247171487	914	247171040	chr1	247146624	247173395	ZNF695	-	zinc finger protein 695 isoform 1
chr1	247171114	247171375	676	247171285	422	chr1	247170908	247171416	625	247171283	176	chr1	247170540	247171540	chr1	247170840	247171487	914	247171040	chr1	247106848	247244115	ZNF670-ZNF695	-	n/a
chr22	32026597	32026846	324	32026734	417	chr22	32026589	32026858	326	32026681	87	chr22	32026234	32027234	chr22	32026244	32027005	3139	32026734	chr22	32012476	32028810	PISD	-	phosphatidylserine decarboxylase proenzyme
chr7	158798647	158799612	490	158799416	402	chr7	158798629	158799401	306	158799216	84	chr7	158798298	158799298	chr7	158798565	158799544	1784	158798798	chr7	158799044	158820929	LOC154822	+	n/a
chr1	247241844	247242114	569	247241948	397	chr1	247241604	247242146	502	247241967	84	chr1	247241243	247242243	chr1	247241619	247241968	442	247241743	chr1	247195939	247244115	ZNF670	-	zinc finger protein 670 isoform 2
chr1	247241844	247242114	569	247241948	397	chr1	247241604	247242146	502	247241967	84	chr1	247241243	247242243	chr1	247241619	247241968	442	247241743	chr1	247106848	247244115	ZNF670-ZNF695	-	n/a
chr9	86594341	86594560	175	86594422	397	chr9	86594330	86595174	739	86594996	1416	chr9	86594195	86595195	chr9	86594605	86594775	111	86594695	chr9	86580997	86597569	HNRNPK	-	heterogeneous nuclear ribonucleoprotein K isoform a
chr9	86594341	86594560	175	86594422	397	chr9	86594330	86595174	739	86594996	1416	chr9	86594195	86595195	chr9	86594605	86594775	111	86594695	chr9	86580997	86597184	HNRNPK	-	heterogeneous nuclear ribonucleoprotein K isoform a
chr9	86594341	86594560	175	86594422	397	chr9	86594330	86595174	739	86594996	1416	chr9	86594195	86595195	chr9	86594605	86594775	111	86594695	chr9	86593636	86620987	RMI1	+	recQ-mediated genome instability protein 1
chr11	17375009	17375511	399	17375329	394	chr11	17375300	17375583	247	17375462	18	chr11	17374632	17375632	chr11	17374785	17375377	1866	17375132	chr11	17371308	17400868	NCR3LG1	+	B7 homolog 6 precursor
chr5	94982453	94982799	480	94982638	393	chr5	94982446	94982891	986	94982634	139	chr5	94982041	94983041	chr5	94982319	94982746	4225	94982541	chr5	94980582	94994849	RFESD	+	Rieske domain-containing protein isoform 1
chr5	94982453	94982799	480	94982638	393	chr5	94982446	94982891	986	94982634	139	chr5	94982041	94983041	chr5	94982319	94982746	4225	94982541	chr5	94980480	94994849	RFESD	+	Rieske domain-containing protein isoform 1
chr17	43024839	43025156	947	43024983	388	chr17	43024899	43025147	303	43024981	11	chr17	43024474	43025474	chr17	43024838	43025100	466	43024974	chr17	43001447	43027082	KIF18B	-	kinesin-like protein KIF18B
chr12	53662010	53662473	618	53662157	379	chr12	53661765	53662340	746	53662159	120	chr12	53661488	53662488	chr12	53661847	53662246	1408	53661988	chr12	53660082	53689427	ESPL1	+	separin
chr1	163291324	163291581	472	163291447	377	chr1	163291316	163292135	1030	163291862	1777	chr1	163291112	163292112	chr1	163291543	163291753	74	163291612	chr1	163271995	163293581	RGS5	-	n/a
chr1	163291324	163291581	472	163291447	377	chr1	163291316	163292135	1030	163291862	1777	chr1	163291112	163292112	chr1	163291543	163291753	74	163291612	chr1	163289722	163327553	NUF2	+	kinetochore protein Nuf2
chr1	163291324	163291581	472	163291447	377	chr1	163291316	163292135	1030	163291862	1777	chr1	163291112	163292112	chr1	163291543	163291753	74	163291612	chr1	163110088	163293581	RGS5	-	regulator of G-protein signaling 5 isoform 2
chr5	612435	612669	355	612541	370	chr5	612416	612682	403	612539	68	chr5	612262	613262	chr5	612371	612905	485	612762	chr5	610404	655666	CEP72	+	centrosomal protein of 72 kDa
chr11	50257366	50257654	737	50257500	362	chr11	50257219	50257984	983	50257504	915	chr11	50256934	50257934	chr11	50257244	50257714	512	50257434	chr11	50236998	50259633	LOC441601	-	n/a
chr2	172966990	172967663	462	172967211	358	chr2	172967430	172967645	113	172967518	10	chr2	172966670	172967670	chr2	172966855	172968019	1011	172967170	chr2	172962165	172969478	DLX2	-	homeobox protein DLX-2
chr22	21987054	21987257	125	21987215	358	chr22	21986964	21987256	603	21987119	267	chr22	21986653	21987653	chr22	21986704	21987608	187	21987153	chr22	21985085	21993616	CCDC116	+	coiled-coil domain-containing protein 116
chr19	10445260	10445619	811	10445442	342	chr19	10445318	10445552	128	10445433	8	chr19	10445314	10446314	chr19	10445673	10446080	387	10445814	chr19	10442451	10452345	ICAM3	-	intercellular adhesion molecule 3 precursor
chr19	10445260	10445619	811	10445442	342	chr19	10445318	10445552	128	10445433	8	chr19	10445314	10446314	chr19	10445673	10446080	387	10445814	chr19	10424888	10446314	RAVER1	-	ribonucleoprotein PTB-binding 1
chr11	95523178	95523561	308	95523423	333	chr11	95522472	95524028	847	95523764	1573	chr11	95522296	95523296	chr11	95522447	95522958	965	95522796	chr11	95500105	95524954	FAM76B	-	protein FAM76B
chr11	95523178	95523561	308	95523423	333	chr11	95522472	95524028	847	95523764	1573	chr11	95522296	95523296	chr11	95522447	95522958	965	95522796	chr11	95521624	95567857	CEP57	+	centrosomal protein of 57 kDa isoform b
chr12	57038506	57039121	214	57038982	332	chr12	57038855	57039058	94	57038938	11	chr12	57038549	57039549	chr12	57038914	57039183	164	57039049	chr12	57036810	57040885	SNORD59A	-	n/a
chr12	57038506	57039121	214	57038982	332	chr12	57038855	57039058	94	57038938	11	chr12	57038549	57039549	chr12	57038914	57039183	164	57039049	chr12	57035463	57039538	SNORD59B	-	n/a
chr12	57038506	57039121	214	57038982	332	chr12	57038855	57039058	94	57038938	11	chr12	57038549	57039549	chr12	57038914	57039183	164	57039049	chr12	57029958	57041852	ATP5B	-	ATP synthase subunit beta, mitochondrial precursor
chr19	41768425	41768650	202	41768583	322	chr19	41768421	41768625	119	41768464	47	chr19	41767806	41768806	chr19	41768117	41768440	726	41768306	chr19	41723107	41769671	AXL	+	tyrosine-protein kinase receptor UFO isoform 2 precursor
chr19	41768425	41768650	202	41768583	322	chr19	41768421	41768625	119	41768464	47	chr19	41767806	41768806	chr19	41768117	41768440	726	41768306	chr19	41768119	41815811	HNRNPUL1	+	heterogeneous nuclear ribonucleoprotein U-like protein 1 isoform a
chr19	41768425	41768650	202	41768583	322	chr19	41768421	41768625	119	41768464	47	chr19	41767806	41768806	chr19	41768117	41768440	726	41768306	chr19	41766390	41815811	HNRNPUL1	+	heterogeneous nuclear ribonucleoprotein U-like protein 1 isoform d
chr7	76026822	76027135	698	76026969	320	chr7	76026838	76027126	152	76026991	8	chr7	76026528	76027528	chr7	76026727	76027347	2237	76027028	chr7	76024840	76073388	ZP3	+	zona pellucida sperm-binding protein 3 isoform 2
chr7	76026822	76027135	698	76026969	320	chr7	76026838	76027126	152	76026991	8	chr7	76026528	76027528	chr7	76026727	76027347	2237	76027028	chr7	76016645	76041012	SRCRB4D	-	scavenger receptor cysteine-rich domain-containing group B protein precursor
chr1	117602936	117603168	294	117603092	312	chr1	117602907	117603163	387	117603028	102	chr1	117601978	117602978	chr1	117602285	117602824	958	117602478	chr1	117600948	117647491	TTF2	+	transcription termination factor 2
chr5	179125376	179125669	740	179125519	309	chr5	179125408	179126581	1389	179126081	6343	chr5	179125374	179126374	chr5	179125310	179126355	1531	179125874	chr5	179123929	179160639	CANX	+	calnexin precursor
chr11	19262216	19262510	795	19262362	308	chr11	19262305	19262531	206	19262420	17	chr11	19262456	19263456	chr11	19262575	19263181	454	19262956	chr11	19243609	19265167	E2F8	-	transcription factor E2F8
chr11	19262216	19262510	795	19262362	308	chr11	19262305	19262531	206	19262420	17	chr11	19262456	19263456	chr11	19262575	19263181	454	19262956	chr11	19243609	19265202	E2F8	-	transcription factor E2F8
chr11	19262216	19262510	795	19262362	308	chr11	19262305	19262531	206	19262420	17	chr11	19262456	19263456	chr11	19262575	19263181	454	19262956	chr11	19243609	19264507	E2F8	-	transcription factor E2F8
chr9	130829288	130829612	523	130829448	308	chr9	130829256	130829619	775	130829446	75	chr9	130828580	130829580	chr9	130828764	130829576	201	130829080	chr9	130821511	130831599	NAIF1	-	nuclear apoptosis-inducing factor 1
chr9	130829288	130829612	523	130829448	308	chr9	130829256	130829619	775	130829446	75	chr9	130828580	130829580	chr9	130828764	130829576	201	130829080	chr9	130828478	130873524	SLC25A25	+	calcium-binding mitochondrial carrier protein SCaMC-2 isoform b
chr3	121264602	121264847	496	121264667	303	chr3	121264581	121264877	566	121264759	99	chr3	121264037	121265037	chr3	121264452	121264646	89	121264537	chr3	121148272	121266853	POLQ	-	DNA polymerase theta
chr6	160183497	160183785	546	160183640	303	chr6	160183489	160183802	242	160183620	40	chr6	160182728	160183728	chr6	160182796	160183495	396	160183228	chr6	160179290	160185364	LOC100129518	-	n/a
chr6	160183497	160183785	546	160183640	303	chr6	160183489	160183802	242	160183620	40	chr6	160182728	160183728	chr6	160182796	160183495	396	160183228	chr6	160180988	160202087	ACAT2	+	acetyl-CoA acetyltransferase, cytosolic
chr12	120639127	120639348	230	120639231	298	chr12	120639091	120639348	188	120639190	25	chr12	120638667	120639667	chr12	120638613	120639380	1789	120639167	chr12	120637093	120652631	LOC100506649	+	n/a
chr12	120639127	120639348	230	120639231	298	chr12	120639091	120639348	188	120639190	25	chr12	120638667	120639667	chr12	120638613	120639380	1789	120639167	chr12	120632502	120641014	RPLP0	-	60S acidic ribosomal protein P0
chr1	110881471	110881775	373	110881637	294	chr1	110881431	110882313	497	110881653	256	chr1	110880610	110881610	chr1	110880609	110881402	4244	110881110	chr1	110826998	110883793	LOC440600	-	n/a
chr1	110881471	110881775	373	110881637	294	chr1	110881431	110882313	497	110881653	256	chr1	110880610	110881610	chr1	110880609	110881402	4244	110881110	chr1	110879944	110891303	RBM15	+	putative RNA-binding protein 15 isoform 2
chr1	110881471	110881775	373	110881637	294	chr1	110881431	110882313	497	110881653	256	chr1	110881645	110882645	chr1	110881999	110882437	124	110882145	chr1	110826998	110883793	LOC440600	-	n/a
chr1	110881471	110881775	373	110881637	294	chr1	110881431	110882313	497	110881653	256	chr1	110881645	110882645	chr1	110881999	110882437	124	110882145	chr1	110879944	110891303	RBM15	+	putative RNA-binding protein 15 isoform 2
chr19	1812039	1812291	377	1812106	291	chr19	1811914	1812974	829	1812176	318	chr19	1811616	1812616	chr19	1811808	1812551	3556	1812116	chr19	1780073	1814236	ATP8B3	-	probable phospholipid-transporting ATPase IK isoform 2
chr19	1812039	1812291	377	1812106	291	chr19	1811914	1812974	829	1812176	318	chr19	1811616	1812616	chr19	1811808	1812551	3556	1812116	chr19	1780073	1814275	ATP8B3	-	probable phospholipid-transporting ATPase IK isoform 1
chr15	91498099	91498433	482	91498285	289	chr15	91498087	91498499	398	91498306	66	chr15	91498008	91499008	chr15	91498279	91498744	3021	91498508	chr15	91496105	91508355	RCCD1	+	RCC1 domain-containing protein 1
chr15	91498099	91498433	482	91498285	289	chr15	91498087	91498499	398	91498306	66	chr15	91498008	91499008	chr15	91498279	91498744	3021	91498508	chr15	91471409	91499323	UNC45A	+	protein unc-45 homolog A isoform 3
chr15	91498099	91498433	482	91498285	289	chr15	91498087	91498499	398	91498306	66	chr15	91498008	91499008	chr15	91498279	91498744	3021	91498508	chr15	91476214	91499323	UNC45A	+	protein unc-45 homolog A isoform 2
chr15	91498099	91498433	482	91498285	289	chr15	91498087	91498499	398	91498306	66	chr15	91497460	91498460	chr15	91497889	91498097	122	91497960	chr15	91496105	91508355	RCCD1	+	RCC1 domain-containing protein 1
chr15	91498099	91498433	482	91498285	289	chr15	91498087	91498499	398	91498306	66	chr15	91497460	91498460	chr15	91497889	91498097	122	91497960	chr15	91471409	91499323	UNC45A	+	protein unc-45 homolog A isoform 3
chr15	91498099	91498433	482	91498285	289	chr15	91498087	91498499	398	91498306	66	chr15	91497460	91498460	chr15	91497889	91498097	122	91497960	chr15	91476214	91499323	UNC45A	+	protein unc-45 homolog A isoform 2
chr11	58912239	58912551	784	58912372	288	chr11	58912328	58912612	59	58912467	8	chr11	58911905	58912905	chr11	58912222	58912699	2561	58912405	chr11	58908317	58924511	FAM111A	+	protein FAM111A
chr11	58912239	58912551	784	58912372	288	chr11	58912328	58912612	59	58912467	8	chr11	58911905	58912905	chr11	58912222	58912699	2561	58912405	chr11	58910251	58924511	FAM111A	+	protein FAM111A
chr11	93063492	93064110	450	93063928	286	chr11	93063731	93064077	1120	93063911	215	chr11	93063481	93064481	chr11	93063526	93064150	630	93063981	chr11	93061882	93173636	CCDC67	+	coiled-coil domain-containing protein 67
chr8	125486579	125486819	360	125486678	280	chr8	125486545	125486854	314	125486684	36	chr8	125486732	125487732	chr8	125486940	125487883	685	125487232	chr8	125485007	125502859	RNF139	+	E3 ubiquitin-protein ligase RNF139
chr12	40019968	40020216	600	40020100	276	chr12	40019739	40020390	866	40020141	718	chr12	40019431	40020431	chr12	40019785	40020071	392	40019931	chr12	40017971	40117720	C12orf40	+	uncharacterized protein C12orf40
chr6	33267252	33267479	266	33267412	276	chr6	33267257	33267466	84	33267370	14	chr6	33267135	33268135	chr6	33267179	33267848	673	33267635	chr6	33257430	33269165	RGL2	-	ral guanine nucleotide dissociation stimulator-like 2 isoform 2
chr6	33267252	33267479	266	33267412	276	chr6	33267257	33267466	84	33267370	14	chr6	33267135	33268135	chr6	33267179	33267848	673	33267635	chr6	33265471	33284164	TAPBP	-	tapasin isoform 1 precursor
chr1	243264772	243265052	668	243264919	272	chr1	243264728	243265093	1089	243264912	268	chr1	243264521	243265521	chr1	243264575	243265218	590	243265021	chr1	243217615	243267046	LOC731275	-	n/a
chr10	75012511	75012747	303	75012620	271	chr10	75011989	75012723	1057	75012310	438	chr10	75011756	75012756	chr10	75012116	75012540	1088	75012256	chr10	75006600	75014451	MRPS16	-	28S ribosomal protein S16, mitochondrial
chr10	75012511	75012747	303	75012620	271	chr10	75011989	75012723	1057	75012310	438	chr10	75011756	75012756	chr10	75012116	75012540	1088	75012256	chr10	75005124	75038742	DNAJC9-AS1	+	n/a
chr10	75012511	75012747	303	75012620	271	chr10	75011989	75012723	1057	75012310	438	chr10	75011756	75012756	chr10	75012116	75012540	1088	75012256	chr10	75011515	75120617	TTC18	-	tetratricopeptide repeat protein 18
chr10	75012511	75012747	303	75012620	271	chr10	75011989	75012723	1057	75012310	438	chr10	75012566	75013566	chr10	75012886	75013222	85	75013066	chr10	75006600	75014451	MRPS16	-	28S ribosomal protein S16, mitochondrial
chr10	75012511	75012747	303	75012620	271	chr10	75011989	75012723	1057	75012310	438	chr10	75012566	75013566	chr10	75012886	75013222	85	75013066	chr10	75005124	75038742	DNAJC9-AS1	+	n/a
chr10	75012511	75012747	303	75012620	271	chr10	75011989	75012723	1057	75012310	438	chr10	75012566	75013566	chr10	75012886	75013222	85	75013066	chr10	75011515	75120617	TTC18	-	tetratricopeptide repeat protein 18
chr7	66309996	66310274	675	66310130	271	chr7	66309961	66310306	829	66310134	203	chr7	66309414	66310414	chr7	66309452	66310060	528	66309914	chr7	66272979	66311813	LOC729156	-	n/a
chr3	75483996	75484716	627	75484173	259	chr3	75483987	75484287	642	75484159	96	chr3	75483614	75484614	chr3	75483814	75484363	1705	75484114	chr3	75468702	75486266	FAM86DP	-	n/a
chr3	75483996	75484716	627	75484173	259	chr3	75483987	75484287	642	75484159	96	chr3	75484387	75485387	chr3	75484754	75485239	360	75484887	chr3	75468702	75486266	FAM86DP	-	n/a
chr3	75483996	75484716	627	75484173	259	chr3	75484359	75484709	571	75484535	61	chr3	75483614	75484614	chr3	75483814	75484363	1705	75484114	chr3	75468702	75486266	FAM86DP	-	n/a
chr3	75483996	75484716	627	75484173	259	chr3	75484359	75484709	571	75484535	61	chr3	75484387	75485387	chr3	75484754	75485239	360	75484887	chr3	75468702	75486266	FAM86DP	-	n/a
chr3	94656669	94657321	664	94657133	257	chr3	94656549	94657322	1382	94656979	775	chr3	94656418	94657418	chr3	94656816	94657073	172	94656918	chr3	94655106	94712169	LOC255025	+	n/a
chr2	108443344	108443611	513	108443440	254	chr2	108443092	108443632	688	108443476	627	chr2	108443282	108444282	chr2	108443408	108443980	224	108443782	chr2	108437519	108444583	LOC729121	-	n/a
chr2	108443344	108443611	513	108443440	254	chr2	108443092	108443632	688	108443476	627	chr2	108443282	108444282	chr2	108443408	108443980	224	108443782	chr2	108441387	108511000	RGPD4	+	ranBP2-like and GRIP domain-containing protein 4
chr2	197504277	197504683	740	197504554	253	chr2	197503993	197504718	1037	197504433	398	chr2	197503784	197504784	chr2	197504113	197504763	3897	197504284	chr2	197502355	197599530	CCDC150	+	coiled-coil domain-containing protein 150
chr1	156542133	156542374	469	156542289	250	chr1	156542138	156542413	711	156542321	62	chr1	156541969	156542969	chr1	156542345	156542503	87	156542469	chr1	156493196	156544396	IQGAP3	-	ras GTPase-activating-like protein IQGAP3
chr17	34958008	34958299	592	34958181	247	chr17	34958017	34958267	343	34958155	26	chr17	34957445	34958445	chr17	34957744	34958748	1796	34957945	chr17	34946225	34959233	DHRS11	+	dehydrogenase/reductase SDR family member 11 precursor
chr17	34958008	34958299	592	34958181	247	chr17	34958017	34958267	343	34958155	26	chr17	34957445	34958445	chr17	34957744	34958748	1796	34957945	chr17	34956024	34967407	MRM1	+	rRNA methyltransferase 1, mitochondrial precursor
chr8	103665817	103666204	204	103665936	246	chr8	103665782	103666237	324	103665925	67	chr8	103666138	103667138	chr8	103666156	103667102	567	103666638	chr8	103659004	103668168	KLF10	-	Krueppel-like factor 10 isoform b
chr8	103665817	103666204	204	103665936	246	chr8	103665782	103666237	324	103665925	67	chr8	103666138	103667138	chr8	103666156	103667102	567	103666638	chr8	103659004	103669983	KLF10	-	Krueppel-like factor 10 isoform a
chr9	33510887	33511227	802	33511054	245	chr9	33510803	33511193	919	33511000	141	chr9	33510671	33511671	chr9	33511039	33511298	495	33511171	chr9	33502534	33513164	SUGT1P1	-	n/a
chr14	104181549	104181819	465	104181707	231	chr14	104181444	104181813	449	104181631	47	chr14	104181727	104182727	chr14	104182004	104182368	424	104182227	chr14	104161953	104183823	XRCC3	-	DNA repair protein XRCC3
chr14	104181549	104181819	465	104181707	231	chr14	104181444	104181813	449	104181631	47	chr14	104181727	104182727	chr14	104182004	104182368	424	104182227	chr14	104180080	104202005	ZFYVE21	+	zinc finger FYVE domain-containing protein 21 isoform 1
chr14	104181549	104181819	465	104181707	231	chr14	104181444	104181813	449	104181631	47	chr14	104181179	104182179	chr14	104181369	104181825	306	104181679	chr14	104161953	104183823	XRCC3	-	DNA repair protein XRCC3
chr14	104181549	104181819	465	104181707	231	chr14	104181444	104181813	449	104181631	47	chr14	104181179	104182179	chr14	104181369	104181825	306	104181679	chr14	104180080	104202005	ZFYVE21	+	zinc finger FYVE domain-containing protein 21 isoform 1
chr19	2944672	2944963	437	2944837	230	chr19	2944494	2944970	278	2944835	41	chr19	2944317	2945317	chr19	2944556	2944991	1702	2944817	chr19	2931215	2946969	ZNF77	-	zinc finger protein 77
chr19	2944672	2944963	437	2944837	230	chr19	2944494	2944970	278	2944835	41	chr19	2944872	2945872	chr19	2945233	2945511	151	2945372	chr19	2931215	2946969	ZNF77	-	zinc finger protein 77
chr6	31125757	31125992	297	31125878	228	chr6	31125652	31126050	1258	31125831	512	chr6	31125849	31126849	chr6	31126212	31126522	693	31126349	chr6	31108215	31127566	CCHCR1	-	coiled-coil alpha-helical rod protein 1 isoform 2
chr6	31125757	31125992	297	31125878	228	chr6	31125652	31126050	1258	31125831	512	chr6	31125849	31126849	chr6	31126212	31126522	693	31126349	chr6	31108215	31128015	CCHCR1	-	coiled-coil alpha-helical rod protein 1 isoform 3
chr6	31125757	31125992	297	31125878	228	chr6	31125652	31126050	1258	31125831	512	chr6	31125849	31126849	chr6	31126212	31126522	693	31126349	chr6	31124302	31133992	TCF19	+	transcription factor 19
chr11	123612075	123612398	494	123612240	223	chr11	123611915	123612390	513	123612240	80	chr11	123611824	123612824	chr11	123611944	123612486	1678	123612324	chr11	123592996	123614363	ZNF202	-	zinc finger protein 202
chr17	40705514	40705869	478	40705694	221	chr17	40705659	40705867	77	40705701	10	chr17	40704991	40705991	chr17	40705167	40705604	744	40705491	chr17	40701983	40709232	HSD17B1	+	estradiol 17-beta-dehydrogenase 1
chr9	29295	29791	561	29454	220	chr9	29079	29923	575	29492	81	chr9	28693	29693	chr9	28951	29624	1298	29193	chr9	12510	31739	WASH1	-	WAS protein family homolog 1
chr5	12574539	12574870	622	12574720	214	chr5	12574526	12575167	589	12574725	69	chr5	12573646	12574646	chr5	12573992	12574517	972	12574146	chr5	12572968	12807295	TAG	+	n/a
chr5	12574539	12574870	622	12574720	214	chr5	12574526	12575167	589	12574725	69	chr5	12574425	12575425	chr5	12574556	12575128	521	12574925	chr5	12572968	12807295	TAG	+	n/a
chr16	2848432	2848690	227	2848511	211	chr16	2848451	2848685	310	2848564	75	chr16	2847981	2848981	chr16	2848196	2848695	2795	2848481	chr16	2846485	2857133	PRSS41	+	putative serine protease 41 precursor
chr5	68856009	68856298	620	68856134	209	chr5	68855770	68856364	1452	68856154	1216	chr5	68855476	68856476	chr5	68855798	68856271	3187	68855976	chr5	68854050	68890729	GTF2H2C	+	general transcription factor IIH subunit 2-like protein
chr5	68856009	68856298	620	68856134	209	chr5	68855770	68856364	1452	68856154	1216	chr5	68855476	68856476	chr5	68855798	68856271	3187	68855976	chr5	68854073	68890352	GTF2H2D	+	general transcription factor IIH subunit 2-like protein
chr6	32122246	32122609	511	32122424	206	chr6	32122227	32122435	83	32122276	8	chr6	32121957	32122957	chr6	32122281	32122892	1341	32122457	chr6	32118578	32124142	LOC100507547	-	n/a
chr6	32122246	32122609	511	32122424	206	chr6	32122227	32122435	83	32122276	8	chr6	32121957	32122957	chr6	32122281	32122892	1341	32122457	chr6	32119775	32133458	PPT2	+	lysosomal thioesterase PPT2 isoform a precursor
chr6	32122246	32122609	511	32122424	206	chr6	32122227	32122435	83	32122276	8	chr6	32121957	32122957	chr6	32122281	32122892	1341	32122457	chr6	32119228	32133458	PPT2	+	lysosomal thioesterase PPT2 isoform b precursor
chr6	32122246	32122609	511	32122424	206	chr6	32122227	32122435	83	32122276	8	chr6	32121957	32122957	chr6	32122281	32122892	1341	32122457	chr6	32119775	32138062	PPT2-EGFL8	+	n/a
chr10	81586431	81586825	168	81586522	204	chr10	81585168	81586842	1012	81586167	737	chr10	81586335	81587335	chr10	81585554	81587028	1921	81586835	chr10	81583657	81589358	LOC642361	+	n/a
chr22	21368301	21368583	646	21368419	202	chr22	21368283	21368564	234	21368391	18	chr22	21368115	21369115	chr22	21368415	21368846	818	21368615	chr22	21367441	21384302	P2RX6	+	P2X purinoceptor 6 isoform 2
chr22	21368301	21368583	646	21368419	202	chr22	21368283	21368564	234	21368391	18	chr22	21368115	21369115	chr22	21368415	21368846	818	21368615	chr22	21367463	21384302	P2RX6	+	P2X purinoceptor 6 isoform 1
chr22	21368301	21368583	646	21368419	202	chr22	21368283	21368564	234	21368391	18	chr22	21368115	21369115	chr22	21368415	21368846	818	21368615	chr22	21360495	21370576	MGC16703	-	n/a
chr5	43043073	43043346	421	43043196	201	chr5	43043019	43043342	95	43043155	11	chr5	43042205	43043205	chr5	43042521	43042885	455	43042705	chr5	43040235	43047370	LOC153684	+	n/a
chr2	132481616	132481951	547	132481764	195	chr2	132481462	132481948	179	132481768	16	chr2	132481251	132482251	chr2	132481604	132482004	489	132481751	chr2	132478063	132526977	C2orf27A	+	uncharacterized protein C2orf27
chr11	19262858	19263247	310	19263055	194	chr11	19262743	19263241	411	19263049	74	chr11	19262456	19263456	chr11	19262575	19263181	454	19262956	chr11	19243609	19265167	E2F8	-	transcription factor E2F8
chr11	19262858	19263247	310	19263055	194	chr11	19262743	19263241	411	19263049	74	chr11	19262456	19263456	chr11	19262575	19263181	454	19262956	chr11	19243609	19265202	E2F8	-	transcription factor E2F8
chr11	19262858	19263247	310	19263055	194	chr11	19262743	19263241	411	19263049	74	chr11	19262456	19263456	chr11	19262575	19263181	454	19262956	chr11	19243609	19264507	E2F8	-	transcription factor E2F8
chr4	99850534	99850744	89	99850701	193	chr4	99849893	99850704	749	99850181	790	chr4	99849785	99850785	chr4	99849618	99850487	1644	99850285	chr4	99797606	99852243	EIF4E	-	eukaryotic translation initiation factor 4E isoform 3
chr4	99850534	99850744	89	99850701	193	chr4	99849893	99850704	749	99850181	790	chr4	99849785	99850785	chr4	99849618	99850487	1644	99850285	chr4	99797606	99853786	EIF4E	-	eukaryotic translation initiation factor 4E isoform 2
chr1	44116145	44116374	219	44116179	191	chr1	44116140	44116361	151	44116266	14	chr1	44115752	44116752	chr1	44116142	44116328	119	44116252	chr1	44113796	44173189	KDM4A	+	lysine-specific demethylase 4A
chr1	44116145	44116374	219	44116179	191	chr1	44116140	44116361	151	44116266	14	chr1	44115166	44116166	chr1	44115591	44115751	94	44115666	chr1	44113796	44173189	KDM4A	+	lysine-specific demethylase 4A
chr13	36871719	36872011	660	36871872	191	chr13	36871579	36872279	1544	36871823	3491	chr13	36871449	36872449	chr13	36871847	36872086	147	36871949	chr13	36802911	36873992	CCDC169	-	coiled-coil domain-containing protein 169 isoform a
chr13	36871719	36872011	660	36871872	191	chr13	36871579	36872279	1544	36871823	3491	chr13	36871449	36872449	chr13	36871847	36872086	147	36871949	chr13	36799178	36873992	CCDC169	-	coiled-coil domain-containing protein 169 isoform b
chr13	36871719	36872011	660	36871872	191	chr13	36871579	36872279	1544	36871823	3491	chr13	36871449	36872449	chr13	36871847	36872086	147	36871949	chr13	36740344	36873992	CCDC169-SOHLH2	-	CCDC169-SOHLH2 protein
chr16	67969790	67970050	299	67969930	189	chr16	67969766	67970332	236	67969936	35	chr16	67969377	67970377	chr16	67969740	67970054	296	67969877	chr16	67966406	67972780	PSMB10	-	proteasome subunit beta type-10 precursor
chr2	55509218	55509715	512	55509520	188	chr2	55509337	55509726	456	55509597	25	chr2	55508950	55509950	chr2	55509137	55509736	1466	55509450	chr2	55507454	55513607	PRORSD1P	+	n/a
chr16	30546355	30546603	355	30546542	187	chr16	30546367	30546593	263	30546492	21	chr16	30545826	30546826	chr16	30545520	30546494	2151	30546326	chr16	30540778	30548194	ZNF747	-	KRAB domain-containing protein ZNF747
chr5	140698724	140699671	162	140698949	187	chr5	140699607	140700400	904	140700224	3109	chr5	140699392	140700392	chr5	140699764	140700072	378	140699892	chr5	140696056	140702351	TAF7	-	transcription initiation factor TFIID subunit 7
chr5	140698724	140699671	162	140698949	187	chr5	140699139	140699473	184	140699301	28	chr5	140699392	140700392	chr5	140699764	140700072	378	140699892	chr5	140696056	140702351	TAF7	-	transcription initiation factor TFIID subunit 7
chr8	39379988	39380523	717	39380157	182	chr8	39379999	39380627	1221	39380315	542	chr8	39379916	39380916	chr8	39380294	39380486	100	39380416	chr8	39306563	39382470	ADAM3A	-	n/a
chr1	24285668	24286109	276	24285811	181	chr1	24285601	24286213	154	24285777	31	chr1	24285527	24286527	chr1	24285521	24286345	416	24286027	chr1	24284300	24291949	PNRC2	+	proline-rich nuclear receptor coactivator 2
chr1	55229964	55230216	496	55230084	181	chr1	55229886	55230305	944	55230136	152	chr1	55229658	55230658	chr1	55230010	55230369	386	55230158	chr1	55220570	55232226	PARS2	-	probable proline--tRNA ligase, mitochondrial precursor
chr13	53063126	53063345	266	53063221	181	chr13	53062886	53063534	1002	53063276	688	chr13	53062585	53063585	chr13	53062981	53063373	696	53063085	chr13	53061127	53163225	TPTE2P3	+	n/a
chr1	40942698	40943232	450	40943039	180	chr1	40942643	40943223	642	40943059	60	chr1	40942371	40943371	chr1	40942698	40943358	1697	40942871	chr1	40941301	40964015	ZNF642	+	zinc finger protein 642
chr1	151253984	151254462	324	151254154	177	chr1	151253960	151254450	239	151254149	26	chr1	151254280	151255280	chr1	151254681	151255081	218	151254780	chr1	151252790	151266381	ZNF687	+	zinc finger protein 687
chr1	151253984	151254462	324	151254154	177	chr1	151253960	151254450	239	151254149	26	chr1	151253876	151254876	chr1	151254235	151254504	122	151254376	chr1	151252790	151266381	ZNF687	+	zinc finger protein 687
chr1	38157694	38157931	235	38157782	176	chr1	38157667	38157970	172	38157838	21	chr1	38157548	38158548	chr1	38157217	38158653	4518	38158048	chr1	38145241	38158192	C1orf109	-	uncharacterized protein C1orf109
chr1	38157694	38157931	235	38157782	176	chr1	38157667	38157970	172	38157838	21	chr1	38157548	38158548	chr1	38157217	38158653	4518	38158048	chr1	38156072	38177391	CDCA8	+	borealin
chr1	145589234	145589451	226	145589297	176	chr1	145589074	145589488	347	145589308	36	chr1	145588914	145589914	chr1	145589015	145589774	3218	145589414	chr1	145584492	145591435	NUDT17	-	nucleoside diphosphate-linked moiety X motif 17
chr6	15245691	15245969	406	15245849	176	chr6	15245729	15245931	100	15245877	15	chr6	15245545	15246545	chr6	15245718	15246339	1270	15246045	chr6	15244526	15524253	JARID2	+	protein Jumonji
chr11	119252486	119252730	326	119252569	174	chr11	119252061	119252770	1303	119252239	2507	chr11	119251882	119252882	chr11	119252135	119252558	4151	119252382	chr11	119223924	119254436	USP2	-	ubiquitin carboxyl-terminal hydrolase 2 isoform c
chr11	119252486	119252730	326	119252569	174	chr11	119252061	119252770	1303	119252239	2507	chr11	119251882	119252882	chr11	119252135	119252558	4151	119252382	chr11	119250487	119371944	LOC100499227	+	n/a
chr22	19466996	19467277	413	19467161	174	chr22	19466987	19467672	319	19467502	131	chr22	19466174	19467174	chr22	19466369	19466868	1070	19466674	chr22	19465413	19510135	CDC45	+	cell division control protein 45 homolog isoform 1
chr22	19466996	19467277	413	19467161	174	chr22	19466987	19467672	319	19467502	131	chr22	19466174	19467174	chr22	19466369	19466868	1070	19466674	chr22	19465415	19510135	CDC45	+	cell division control protein 45 homolog isoform 2
chr22	19466996	19467277	413	19467161	174	chr22	19466987	19467672	319	19467502	131	chr22	19466174	19467174	chr22	19466369	19466868	1070	19466674	chr22	19435463	19468738	UFD1L	-	ubiquitin fusion degradation protein 1 homolog isoform B
chr22	19466996	19467277	413	19467161	174	chr22	19466987	19467672	319	19467502	131	chr22	19467047	19468047	chr22	19467410	19467882	723	19467547	chr22	19465413	19510135	CDC45	+	cell division control protein 45 homolog isoform 1
chr22	19466996	19467277	413	19467161	174	chr22	19466987	19467672	319	19467502	131	chr22	19467047	19468047	chr22	19467410	19467882	723	19467547	chr22	19465415	19510135	CDC45	+	cell division control protein 45 homolog isoform 2
chr22	19466996	19467277	413	19467161	174	chr22	19466987	19467672	319	19467502	131	chr22	19467047	19468047	chr22	19467410	19467882	723	19467547	chr22	19435463	19468738	UFD1L	-	ubiquitin fusion degradation protein 1 homolog isoform B
chr22	19466996	19467277	413	19467161	174	chr22	19466987	19467672	319	19467502	131	chr22	19466632	19467632	chr22	19467036	19467275	106	19467132	chr22	19465413	19510135	CDC45	+	cell division control protein 45 homolog isoform 1
chr22	19466996	19467277	413	19467161	174	chr22	19466987	19467672	319	19467502	131	chr22	19466632	19467632	chr22	19467036	19467275	106	19467132	chr22	19465415	19510135	CDC45	+	cell division control protein 45 homolog isoform 2
chr22	19466996	19467277	413	19467161	174	chr22	19466987	19467672	319	19467502	131	chr22	19466632	19467632	chr22	19467036	19467275	106	19467132	chr22	19435463	19468738	UFD1L	-	ubiquitin fusion degradation protein 1 homolog isoform B
chr3	48481269	48481549	504	48481406	174	chr3	48481281	48481535	220	48481439	26	chr3	48481280	48482280	chr3	48481644	48481907	395	48481780	chr3	48471579	48483529	CCDC51	-	coiled-coil domain-containing protein 51 isoform 1
chr3	48481269	48481549	504	48481406	174	chr3	48481281	48481535	220	48481439	26	chr3	48481280	48482280	chr3	48481644	48481907	395	48481780	chr3	48479685	48487537	CCDC72	+	coiled-coil domain-containing protein 72
chr15	98418648	98419038	485	98418841	170	chr15	98418642	98419021	427	98418835	66	chr15	98418441	98419441	chr15	98418596	98419211	5704	98418941	chr15	98283845	98419659	LOC91948	-	n/a
chr21	15352253	15352758	184	15352409	170	chr21	15351779	15352693	351	15352049	96	chr21	15352044	15353044	chr21	15352362	15352991	1553	15352544	chr21	15314095	15354765	ANKRD20A11P	-	n/a
chr21	15352253	15352758	184	15352409	170	chr21	15351779	15352693	351	15352049	96	chr21	15351491	15352491	chr21	15351857	15352091	357	15351991	chr21	15314095	15354765	ANKRD20A11P	-	n/a
chr2	88990788	88991014	213	88990921	168	chr2	88990766	88991045	555	88990923	98	chr2	88990756	88991756	chr2	88991051	88991622	4065	88991256	chr2	88989175	89052452	RPIA	+	ribose-5-phosphate isomerase
chr2	88990788	88991014	213	88990921	168	chr2	88990766	88991045	555	88990923	98	chr2	88990215	88991215	chr2	88990505	88990802	74	88990715	chr2	88989175	89052452	RPIA	+	ribose-5-phosphate isomerase
chrX	153847303	153847546	397	153847371	168	chrX	153847294	153847877	611	153847476	74	chrX	153847147	153848147	chrX	153847334	153848314	154	153847647	chrX	153843864	153849522	CTAG1A	-	cancer/testis antigen 1
chrX	153847303	153847546	397	153847371	168	chrX	153847294	153847877	611	153847476	74	chrX	153847147	153848147	chrX	153847334	153848314	154	153847647	chrX	153843864	153849522	CTAG1B	-	cancer/testis antigen 1
chr12	100660615	100660854	357	100660743	167	chr12	100660570	100661622	867	100661090	356	chr12	100660811	100661811	chr12	100661063	100661479	414	100661311	chr12	100644041	100662857	DEPDC4	-	DEP domain-containing protein 4
chr12	100660615	100660854	357	100660743	167	chr12	100660570	100661622	867	100661090	356	chr12	100660811	100661811	chr12	100661063	100661479	414	100661311	chr12	100659548	100735914	SCYL2	+	SCY1-like protein 2
chr7	139025035	139025435	384	139025243	165	chr7	139025067	139025472	702	139025301	213	chr7	139024525	139025525	chr7	139024804	139025293	2426	139025025	chr7	139023896	139032541	C7orf55	+	UPF0562 protein C7orf55
chr7	139025035	139025435	384	139025243	165	chr7	139025067	139025472	702	139025301	213	chr7	139024525	139025525	chr7	139024804	139025293	2426	139025025	chr7	139024105	139110203	LUC7L2	+	putative RNA-binding protein Luc7-like 2 isoform 2
chr7	139025035	139025435	384	139025243	165	chr7	139025067	139025472	702	139025301	213	chr7	139024525	139025525	chr7	139024804	139025293	2426	139025025	chr7	139023104	139110203	LUC7L2	+	putative RNA-binding protein Luc7-like 2 isoform 3
chr3	156543824	156544034	82	156543944	162	chr3	156543775	156544709	921	156544212	536	chr3	156543591	156544591	chr3	156543920	156544517	860	156544091	chr3	156542095	156765918	LEKR1	+	leucine-, glutamate- and lysine-rich protein 1 isoform 1
chr3	156543824	156544034	82	156543944	162	chr3	156543775	156544709	921	156544212	536	chr3	156543591	156544591	chr3	156543920	156544517	860	156544091	chr3	156542147	156645045	LEKR1	+	leucine-, glutamate- and lysine-rich protein 1 isoform 2
chr4	141294336	141294556	205	141294399	161	chr4	141294312	141294569	279	141294435	124	chr4	141294455	141295455	chr4	141294774	141295091	491	141294955	chr4	141202879	141296546	LOC100129858	-	n/a
chr4	141294336	141294556	205	141294399	161	chr4	141294312	141294569	279	141294435	124	chr4	141294455	141295455	chr4	141294774	141295091	491	141294955	chr4	141262596	141305710	SCOC	+	short coiled-coil protein isoform 4
chr4	141294336	141294556	205	141294399	161	chr4	141294312	141294569	279	141294435	124	chr4	141294455	141295455	chr4	141294774	141295091	491	141294955	chr4	141292663	141305710	SCOC	+	short coiled-coil protein isoform 1
chr4	141294336	141294556	205	141294399	161	chr4	141294312	141294569	279	141294435	124	chr4	141294455	141295455	chr4	141294774	141295091	491	141294955	chr4	141262614	141305710	SCOC	+	short coiled-coil protein isoform 4
chr4	141294336	141294556	205	141294399	161	chr4	141294312	141294569	279	141294435	124	chr4	141294455	141295455	chr4	141294774	141295091	491	141294955	chr4	141176439	141305710	SCOC	+	short coiled-coil protein isoform 4
chr4	141294336	141294556	205	141294399	161	chr4	141294312	141294569	279	141294435	124	chr4	141293697	141294697	chr4	141293939	141294508	280	141294197	chr4	141202879	141296546	LOC100129858	-	n/a
chr4	141294336	141294556	205	141294399	161	chr4	141294312	141294569	279	141294435	124	chr4	141293697	141294697	chr4	141293939	141294508	280	141294197	chr4	141262596	141305710	SCOC	+	short coiled-coil protein isoform 4
chr4	141294336	141294556	205	141294399	161	chr4	141294312	141294569	279	141294435	124	chr4	141293697	141294697	chr4	141293939	141294508	280	141294197	chr4	141292663	141305710	SCOC	+	short coiled-coil protein isoform 1
chr4	141294336	141294556	205	141294399	161	chr4	141294312	141294569	279	141294435	124	chr4	141293697	141294697	chr4	141293939	141294508	280	141294197	chr4	141262614	141305710	SCOC	+	short coiled-coil protein isoform 4
chr4	141294336	141294556	205	141294399	161	chr4	141294312	141294569	279	141294435	124	chr4	141293697	141294697	chr4	141293939	141294508	280	141294197	chr4	141176439	141305710	SCOC	+	short coiled-coil protein isoform 4
chr10	52384449	52384944	140	52384875	160	chr10	52384456	52384987	513	52384851	129	chr10	52384129	52385129	chr10	52384098	52385288	1533	52384629	chr10	52063344	52385737	SGMS1	-	phosphatidylcholine:ceramide cholinephosphotransferase 1
chr17	45726763	45727054	192	45726882	159	chr17	45726494	45727038	590	45726661	283	chr17	45726271	45727271	chr17	45726631	45726910	452	45726771	chr17	45725274	45763004	KPNB1	+	importin subunit beta-1
chr17	45726763	45727054	192	45726882	159	chr17	45726494	45727038	590	45726661	283	chr17	45726696	45727696	chr17	45727075	45727302	304	45727196	chr17	45725274	45763004	KPNB1	+	importin subunit beta-1
chr6	31587912	31588132	150	31588053	159	chr6	31587876	31589010	1199	31588591	1324	chr6	31588084	31589084	chr6	31588431	31589056	1230	31588584	chr6	31586449	31607554	PRRC2A	+	protein PRRC2A
chr5	179051392	179051597	116	179051461	157	chr5	179050968	179051610	872	179051274	730	chr5	179050752	179051752	chr5	179051124	179051540	296	179051252	chr5	179039178	179052711	HNRNPH1	-	heterogeneous nuclear ribonucleoprotein H
chr5	179051392	179051597	116	179051461	157	chr5	179050968	179051610	872	179051274	730	chr5	179050752	179051752	chr5	179051124	179051540	296	179051252	chr5	179039178	179052722	HNRNPH1	-	heterogeneous nuclear ribonucleoprotein H
chr9	68726435	68726717	339	68726560	157	chr9	68726451	68727009	873	68726623	565	chr9	68725816	68726816	chr9	68725953	68726614	2451	68726316	chr9	68724540	68750372	LOC100132352	+	n/a
chr9	68726435	68726717	339	68726560	157	chr9	68726451	68727009	873	68726623	565	chr9	68726308	68727308	chr9	68726668	68726915	83	68726808	chr9	68724540	68750372	LOC100132352	+	n/a
chr1	25572873	25573579	109	25573402	152	chr1	25572809	25573440	333	25573004	34	chr1	25573124	25574124	chr1	25572954	25573810	1232	25573624	chr1	25566739	25575985	C1orf63	-	UPF0471 protein C1orf63
chr2	239140094	239140340	294	239140189	151	chr2	239139907	239140632	714	239140451	273	chr2	239139536	239140536	chr2	239139955	239140405	89	239140036	chr2	239131753	239142318	LOC151174	-	n/a
chr2	239140094	239140340	294	239140189	151	chr2	239139907	239140632	714	239140451	273	chr2	239139536	239140536	chr2	239139955	239140405	89	239140036	chr2	239138326	239144985	LOC643387	+	n/a
chr19	45682652	45683188	132	45683005	150	chr19	45683074	45683321	132	45683149	16	chr19	45682341	45683341	chr19	45682486	45683206	793	45682841	chr19	45680002	45687058	BLOC1S3	+	biogenesis of lysosome-related organelles complex 1 subunit 3
chr19	45682652	45683188	132	45683005	150	chr19	45683074	45683321	132	45683149	16	chr19	45682341	45683341	chr19	45682486	45683206	793	45682841	chr19	45664185	45683485	TRAPPC6A	-	trafficking protein particle complex subunit 6A
chr19	51871073	51871330	306	51871152	150	chr19	51871006	51871329	152	51871151	15	chr19	51870746	51871746	chr19	51871043	51871484	1229	51871246	chr19	51868351	51874257	CLDND2	-	claudin domain-containing protein 2
chr19	51871073	51871330	306	51871152	150	chr19	51871006	51871329	152	51871151	15	chr19	51870746	51871746	chr19	51871043	51871484	1229	51871246	chr19	51846408	51871672	ETFB	-	electron transfer flavoprotein subunit beta isoform 1
chr1	25756464	25756695	253	25756589	149	chr1	25756482	25756682	94	25756559	18	chr1	25756171	25757171	chr1	25756428	25756986	662	25756671	chr1	25755387	25828698	TMEM57	+	macoilin
chr7	99724524	99724805	452	99724672	147	chr7	99724530	99724837	396	99724702	24	chr7	99724663	99725663	chr7	99724925	99725709	1733	99725163	chr7	99715264	99725128	CNPY4	+	protein canopy homolog 4 precursor
chr7	99724524	99724805	452	99724672	147	chr7	99724530	99724837	396	99724702	24	chr7	99724663	99725663	chr7	99724925	99725709	1733	99725163	chr7	99722319	99728121	MBLAC1	+	metallo-beta-lactamase domain-containing protein 1
chr3	129830107	129830400	423	129830248	146	chr3	129830076	129830339	347	129830210	54	chr3	129829728	129830728	chr3	129829893	129830475	853	129830228	chr3	129814624	129832276	FAM86HP	-	n/a
chr2	128784589	128784939	212	128784810	145	chr2	128784612	128784905	665	128784779	271	chr2	128784541	128785541	chr2	128784527	128785182	364	128785041	chr2	128696790	128786869	SAP130	-	histone deacetylase complex subunit SAP130 isoform a
chr5	180688600	180689020	217	180688896	143	chr5	180688606	180688816	83	180688713	9	chr5	180688369	180689369	chr5	180688518	180689263	785	180688869	chr5	180681385	180690119	TRIM52	-	tripartite motif-containing protein 52
chr5	180688600	180689020	217	180688896	143	chr5	180688606	180688816	83	180688713	9	chr5	180687804	180688804	chr5	180687921	180688444	496	180688304	chr5	180681385	180690119	TRIM52	-	tripartite motif-containing protein 52
chr10	27541302	27541932	151	27541741	142	chr10	27541188	27541803	227	27541373	24	chr10	27541134	27542134	chr10	27541336	27541925	2848	27541634	chr10	27532781	27543235	LRRC37A6P	-	n/a
chr20	3869509	3869824	244	3869648	141	chr20	3869478	3870720	1190	3870124	1023	chr20	3869544	3870544	chr20	3869519	3870585	2604	3870044	chr20	3867485	3906502	PANK2	+	pantothenate kinase 2, mitochondrial isoform 2
chr20	3869509	3869824	244	3869648	141	chr20	3869478	3870720	1190	3870124	1023	chr20	3869544	3870544	chr20	3869519	3870585	2604	3870044	chr20	3867741	3906502	PANK2	+	pantothenate kinase 2, mitochondrial isoform 1 preproprotein
chr20	3869509	3869824	244	3869648	141	chr20	3869478	3870720	1190	3870124	1023	chr20	3869544	3870544	chr20	3869519	3870585	2604	3870044	chr20	3868462	3906502	PANK2	+	pantothenate kinase 2, mitochondrial isoform 2
chr20	3869509	3869824	244	3869648	141	chr20	3869478	3870720	1190	3870124	1023	chr20	3868822	3869822	chr20	3869258	3869459	100	3869322	chr20	3867485	3906502	PANK2	+	pantothenate kinase 2, mitochondrial isoform 2
chr20	3869509	3869824	244	3869648	141	chr20	3869478	3870720	1190	3870124	1023	chr20	3868822	3869822	chr20	3869258	3869459	100	3869322	chr20	3867741	3906502	PANK2	+	pantothenate kinase 2, mitochondrial isoform 1 preproprotein
chr20	3869509	3869824	244	3869648	141	chr20	3869478	3870720	1190	3870124	1023	chr20	3868822	3869822	chr20	3869258	3869459	100	3869322	chr20	3868462	3906502	PANK2	+	pantothenate kinase 2, mitochondrial isoform 2
chr9	67793911	67794164	390	67794023	140	chr9	67793873	67794100	205	67793950	67	chr9	67793773	67794773	chr9	67793812	67794448	1588	67794273	chr9	67790928	67796189	FAM27B	-	n/a
chr1	209957639	209957977	464	209957801	139	chr1	209957670	209957955	600	209957796	95	chr1	209957542	209958542	chr1	209957917	209958143	256	209958042	chr1	209953661	209959890	C1orf74	-	UPF0739 protein C1orf74
chr1	209957639	209957977	464	209957801	139	chr1	209957670	209957955	600	209957796	95	chr1	209957542	209958542	chr1	209957917	209958143	256	209958042	chr1	209927393	209957668	TRAF3IP3	+	TRAF3-interacting JNK-activating modulator
chr1	209957639	209957977	464	209957801	139	chr1	209957670	209957955	600	209957796	95	chr1	209957542	209958542	chr1	209957917	209958143	256	209958042	chr1	209956967	209981520	IRF6	-	interferon regulatory factor 6 isoform 2
chr10	75541515	75541739	171	75541636	139	chr10	75541517	75542270	391	75541943	206	chr10	75541320	75542320	chr10	75541678	75542039	1758	75541820	chr10	75539807	75545406	CHCHD1	+	coiled-coil-helix-coiled-coil-helix domain-containing protein 1
chr12	46385586	46385902	350	46385742	139	chr12	46385583	46385837	76	46385668	21	chr12	46385213	46386213	chr12	46385545	46385856	549	46385713	chr12	46310913	46386401	SCAF11	-	protein SCAF11
chr19	48824729	48825194	174	48825075	139	chr19	48824695	48825274	729	48825093	277	chr19	48824800	48825800	chr19	48824881	48825703	1327	48825300	chr19	48797708	48825332	CCDC114	-	coiled-coil domain-containing protein 114 isoform 2
chr5	137879172	137879421	220	137879301	138	chr5	137878407	137879603	1082	137878768	1865	chr5	137878263	137879263	chr5	137878135	137879344	2647	137878763	chr5	137839781	137880989	ETF1	-	eukaryotic peptide chain release factor subunit 1
chr5	137879172	137879421	220	137879301	138	chr5	137878407	137879603	1082	137878768	1865	chr5	137878263	137879263	chr5	137878135	137879344	2647	137878763	chr5	137839781	137879400	ETF1	-	n/a
chr6	75994730	75994972	275	75994869	138	chr6	75993584	75994938	989	75994398	883	chr6	75993942	75994942	chr6	75994252	75994618	1236	75994442	chr6	75992729	76003580	LOC100506804	+	n/a
chr6	75994730	75994972	275	75994869	138	chr6	75993584	75994938	989	75994398	883	chr6	75993942	75994942	chr6	75994252	75994618	1236	75994442	chr6	75960637	75996632	TMEM30A	-	cell cycle control protein 50A isoform 2
chr8	12293651	12293909	407	12293724	138	chr8	12293645	12294269	245	12294123	47	chr8	12293241	12294241	chr8	12293417	12293958	2096	12293741	chr8	12281123	12295852	FAM86B2	-	protein FAM86B2
chr8	12293651	12293909	407	12293724	138	chr8	12293645	12294269	245	12294123	47	chr8	12293241	12294241	chr8	12293417	12293958	2096	12293741	chr8	12292521	12410558	LOC100506990	+	n/a
chr8	12293651	12293909	407	12293724	138	chr8	12293645	12294269	245	12294123	47	chr8	12293241	12294241	chr8	12293417	12293958	2096	12293741	chr8	12292521	12426354	LOC100506990	+	n/a
chr9	125693913	125694169	415	125694043	137	chr9	125693331	125694284	1072	125693706	407	chr9	125693227	125694227	chr9	125693585	125693868	392	125693727	chr9	125678377	125695779	ZBTB26	-	zinc finger and BTB domain-containing protein 26
chr9	125693913	125694169	415	125694043	137	chr9	125693331	125694284	1072	125693706	407	chr9	125693635	125694635	chr9	125693982	125694278	103	125694135	chr9	125678377	125695779	ZBTB26	-	zinc finger and BTB domain-containing protein 26
chr16	30064136	30064722	353	30064615	136	chr16	30064040	30064689	993	30064213	333	chr16	30063820	30064820	chr16	30064175	30064664	565	30064320	chr16	30062410	30083741	ALDOA	+	fructose-bisphosphate aldolase A isoform 1
chr7	158622391	158622835	269	158622543	134	chr7	158621695	158622808	779	158622082	679	chr7	158622232	158623232	chr7	158620955	158623027	4397	158622732	chr7	158521688	158624319	ESYT2	-	extended synaptotagmin-2
chr12	31227131	31227381	323	31227241	133	chr12	31226768	31227359	666	31226912	164	chr12	31226242	31227242	chr12	31226654	31226974	100	31226742	chr12	31224778	31259725	DDX11	+	probable ATP-dependent RNA helicase DDX11 isoform 3
chr12	31227131	31227381	323	31227241	133	chr12	31226768	31227359	666	31226912	164	chr12	31226242	31227242	chr12	31226654	31226974	100	31226742	chr12	31171696	31228781	LOC100506660	-	n/a
chr4	103940421	103941090	501	103940712	132	chr4	103940593	103940917	1401	103940773	2630	chr4	103940342	103941342	chr4	103940722	103940980	424	103940842	chr4	103820084	103942896	SLC9B1	-	sodium/hydrogen exchanger 9B1 isoform 1
chr4	103940421	103941090	501	103940712	132	chr4	103940593	103940917	1401	103940773	2630	chr4	103940342	103941342	chr4	103940722	103940980	424	103940842	chr4	103804204	103942896	SLC9B1	-	sodium/hydrogen exchanger 9B1 isoform 2
chr4	3956895	3957174	404	3957064	131	chr4	3956906	3957185	403	3957054	44	chr4	3956584	3957584	chr4	3956750	3957234	1911	3957084	chr4	3941668	3959148	FAM86EP	-	n/a
chr8	6692786	6693149	62	6692958	131	chr8	6693024	6693337	799	6693176	294	chr8	6691877	6692877	chr8	6692215	6692467	237	6692377	chr8	6691075	6701975	LOC100652791	+	n/a
chr8	6692786	6693149	62	6692958	131	chr8	6693024	6693337	799	6693176	294	chr8	6691877	6692877	chr8	6692215	6692467	237	6692377	chr8	6664040	6695166	XKR5	-	XK-related protein 5
chr4	2470409	2470672	184	2470555	129	chr4	2470421	2471374	1058	2470961	654	chr4	2470576	2471576	chr4	2470862	2471647	1305	2471076	chr4	2469179	2519586	RNF4	+	E3 ubiquitin ligase RNF4 isoform 1
chr4	2470409	2470672	184	2470555	129	chr4	2470421	2471374	1058	2470961	654	chr4	2470576	2471576	chr4	2470862	2471647	1305	2471076	chr4	2468794	2519586	RNF4	+	E3 ubiquitin ligase RNF4 isoform 2
chr4	2470409	2470672	184	2470555	129	chr4	2470421	2471374	1058	2470961	654	chr4	2470018	2471018	chr4	2470247	2470711	624	2470518	chr4	2469179	2519586	RNF4	+	E3 ubiquitin ligase RNF4 isoform 1
chr4	2470409	2470672	184	2470555	129	chr4	2470421	2471374	1058	2470961	654	chr4	2470018	2471018	chr4	2470247	2470711	624	2470518	chr4	2468794	2519586	RNF4	+	E3 ubiquitin ligase RNF4 isoform 2
chrX	148863585	148863827	288	148863715	129	chrX	148863584	148863879	415	148863743	76	chrX	148863068	148864068	chrX	148863458	148863683	78	148863568	chrX	148861599	148871399	MAGEA9	+	melanoma-associated antigen 9
chrX	148863585	148863827	288	148863715	129	chrX	148863584	148863879	415	148863743	76	chrX	148863068	148864068	chrX	148863458	148863683	78	148863568	chrX	148861592	148871399	MAGEA9B	+	melanoma-associated antigen 9
chr1	162760518	162760762	410	162760663	128	chr1	162760456	162760896	862	162760589	161	chr1	162759755	162760755	chr1	162760134	162760422	244	162760255	chr1	162758495	162784608	HSD17B7	+	3-keto-steroid reductase
chr19	14639865	14640086	217	14639981	126	chr19	14639811	14640221	681	14639969	292	chr19	14639892	14640892	chr19	14640261	14640605	237	14640392	chr19	14638354	14642452	MIR639	+	n/a
chr19	14639865	14640086	217	14639981	126	chr19	14639811	14640221	681	14639969	292	chr19	14639892	14640892	chr19	14640261	14640605	237	14640392	chr19	14638378	14678792	TECR	+	trans-2,3-enoyl-CoA reductase
chr5	162864104	162864328	165	162864226	125	chr5	162864019	162864526	299	162864176	68	chr5	162864284	162865284	chr5	162864587	162864948	80	162864784	chr5	162862576	162874022	CCNG1	+	cyclin-G1
chrX	153881620	153881869	360	153881721	124	chrX	153881617	153882197	618	153881800	73	chrX	153881467	153882467	chrX	153881478	153882643	184	153881967	chrX	153878245	153883853	CTAG2	-	cancer/testis antigen 2 isoform LAGE-1b
chr17	13504085	13504457	71	13504299	123	chr17	13503783	13504304	118	13504111	9	chr17	13503600	13504600	chr17	13503768	13504680	849	13504100	chr17	13397005	13507244	HS3ST3A1	-	heparan sulfate glucosamine 3-O-sulfotransferase 3A1
chr17	39845763	39845996	221	39845859	123	chr17	39845652	39846000	816	39845821	453	chr17	39845292	39846292	chr17	39845647	39845882	154	39845792	chr17	39843126	39849898	EIF1	+	eukaryotic translation initiation factor 1
chr17	39845763	39845996	221	39845859	123	chr17	39845652	39846000	816	39845821	453	chr17	39845732	39846732	chr17	39846109	39846312	143	39846232	chr17	39843126	39849898	EIF1	+	eukaryotic translation initiation factor 1
chr11	9481973	9482213	228	9482082	122	chr11	9481951	9482355	425	9482169	62	chr11	9481709	9482709	chr11	9482167	9482335	79	9482209	chr11	9479102	9484245	LOC644656	-	n/a
chr11	9481973	9482213	228	9482082	122	chr11	9481951	9482355	425	9482169	62	chr11	9481709	9482709	chr11	9482167	9482335	79	9482209	chr11	9480511	9552071	ZNF143	+	zinc finger protein 143
chr6	42980802	42981164	85	42981003	122	chr6	42980791	42981009	112	42980884	16	chr6	42981150	42982150	chr6	42981452	42981758	291	42981650	chr6	42980221	42991036	KLHDC3	+	kelch domain-containing protein 3 isoform 2
chr6	42980802	42981164	85	42981003	122	chr6	42980791	42981009	112	42980884	16	chr6	42981150	42982150	chr6	42981452	42981758	291	42981650	chr6	42979840	42991036	KLHDC3	+	kelch domain-containing protein 3 isoform 1
chr6	42980802	42981164	85	42981003	122	chr6	42980791	42981009	112	42980884	16	chr6	42981150	42982150	chr6	42981452	42981758	291	42981650	chr6	42977966	42983618	MEA1	-	male-enhanced antigen 1
chr6	42980802	42981164	85	42981003	122	chr6	42980791	42981009	112	42980884	16	chr6	42981150	42982150	chr6	42981452	42981758	291	42981650	chr6	42950329	42982080	PPP2R5D	+	serine/threonine-protein phosphatase 2A 56 kDa regulatory subunit delta isoform isoform 1
chr2	220159262	220159982	123	220159862	121	chr2	220159453	220159935	168	220159601	9	chr2	220159194	220160194	chr2	220159185	220160090	4826	220159694	chr2	220156832	220160922	MIR153-1	-	n/a
chr2	220159262	220159982	123	220159862	121	chr2	220159453	220159935	168	220159601	9	chr2	220159194	220160194	chr2	220159185	220160090	4826	220159694	chr2	220152344	220176295	PTPRN	-	receptor-type tyrosine-protein phosphatase-like N isoform 2 precursor
chr2	220159262	220159982	123	220159862	121	chr2	220159453	220159935	168	220159601	9	chr2	220159194	220160194	chr2	220159185	220160090	4826	220159694	chr2	220152344	220175729	PTPRN	-	receptor-type tyrosine-protein phosphatase-like N isoform 3
chr12	54411496	54412120	142	54411608	120	chr12	54411224	54411714	252	54411525	27	chr12	54411318	54412318	chr12	54411671	54412203	679	54411818	chr12	54408641	54451814	HOXC4	+	homeobox protein Hox-C4
chr12	54411496	54412120	142	54411608	120	chr12	54411224	54411714	252	54411525	27	chr12	54411318	54412318	chr12	54411671	54412203	679	54411818	chr12	54408641	54431144	HOXC5	+	n/a
chr12	54411496	54412120	142	54411608	120	chr12	54411224	54411714	252	54411525	27	chr12	54411318	54412318	chr12	54411671	54412203	679	54411818	chr12	54408641	54426607	HOXC6	+	homeobox protein Hox-C6 isoform 2
chr8	38240301	38240731	86	38240439	120	chr8	38240571	38240771	98	38240666	20	chr8	38240095	38241095	chr8	38240163	38240779	2769	38240595	chr8	38171934	38241790	WHSC1L1	-	histone-lysine N-methyltransferase NSD3 isoform short
chr8	38240301	38240731	86	38240439	120	chr8	38240571	38240771	98	38240666	20	chr8	38240095	38241095	chr8	38240163	38240779	2769	38240595	chr8	38130560	38241790	WHSC1L1	-	histone-lysine N-methyltransferase NSD3 isoform long
chr8	38240301	38240731	86	38240439	120	chr8	38240571	38240771	98	38240666	20	chr8	38239379	38240379	chr8	38239210	38240121	1506	38239879	chr8	38171934	38241790	WHSC1L1	-	histone-lysine N-methyltransferase NSD3 isoform short
chr8	38240301	38240731	86	38240439	120	chr8	38240571	38240771	98	38240666	20	chr8	38239379	38240379	chr8	38239210	38240121	1506	38239879	chr8	38130560	38241790	WHSC1L1	-	histone-lysine N-methyltransferase NSD3 isoform long
chr7	23508715	23508934	168	23508866	119	chr7	23508820	23509217	395	23509065	48	chr7	23508633	23509633	chr7	23508193	23509629	712	23509133	chr7	23347827	23511995	IGF2BP3	-	insulin-like growth factor 2 mRNA-binding protein 3
chr12	123459266	123459588	378	123459442	117	chr12	123458944	123460081	526	123459918	210	chr12	123459358	123460358	chr12	123459700	123460034	332	123459858	chr12	123457353	123466588	OGFOD2	+	2-oxoglutarate and iron-dependent oxygenase domain-containing protein 2
chr1	211432120	211432392	127	211432265	115	chr1	211431984	211432337	238	211432166	23	chr1	211431841	211432841	chr1	211431688	211433100	2282	211432341	chr1	211430707	211491725	RCOR3	+	REST corepressor 3 isoform a
chr1	211432120	211432392	127	211432265	115	chr1	211431984	211432337	238	211432166	23	chr1	211431841	211432841	chr1	211431688	211433100	2282	211432341	chr1	211430707	211488655	RCOR3	+	REST corepressor 3 isoform c
chr1	211432120	211432392	127	211432265	115	chr1	211431984	211432337	238	211432166	23	chr1	211431841	211432841	chr1	211431688	211433100	2282	211432341	chr1	211431288	211491725	RCOR3	+	REST corepressor 3 isoform d
chr12	8395270	8395576	292	8395440	115	chr12	8395298	8395562	215	8395424	32	chr12	8394931	8395931	chr12	8395084	8395577	956	8395431	chr12	8381644	8397542	FAM86FP	-	n/a
chr19	14224784	14225009	176	14224865	115	chr19	14224793	14225184	248	14224990	177	chr19	14224552	14225552	chr19	14224946	14225178	183	14225052	chr19	14200506	14230559	PRKACA	-	cAMP-dependent protein kinase catalytic subunit alpha isoform 1
chr19	14224784	14225009	176	14224865	115	chr19	14224793	14225184	248	14224990	177	chr19	14224552	14225552	chr19	14224946	14225178	183	14225052	chr19	14200506	14226992	PRKACA	-	cAMP-dependent protein kinase catalytic subunit alpha isoform 2
[truncated: 616 more rows]

## Sheet: S2c_Intragenic_TSSs
K562_CAGEs_TSSs						hTestes_CAGEs_TSSs						BORIS ChIP-seq peaks in K562 (extended to 1kb from summit)			BORIS ChIP-seq peaks in K562					RefGenes
[truncated: 269 more rows]

## Sheet: S2d_Intergenic_TSSs
K562_CAGEs_TSSs						hTestes_CAGEs_TSSs						BORIS ChIP-seq peaks in K562 (extended to 1kb from summit)			BORIS ChIP-seq peaks in K562					RefGenes
[truncated: 517 more rows]
