# Supplementary material for: BORIS/CTCFL epigenetically reprograms clustered CTCF binding sites into alternative transcriptional start sites
Source: Genome Biol. 2024 Jan 31;25:40. doi: 10.1186/s13059-024-03175-0 (PMC10832218; doi:10.1186/s13059-024-03175-0)
Supplement: Supplementary file 4 — Additional file 4: Supplementary Table S3. A list of newly identified transcripts in NIH3T3 cells. [file 13059_2024_3175_MOESM4_ESM.xlsx]

## Sheet: NovelTranscripts
Novel_Transcript	chr	start	end	length	strand	baseMean	log2FoldChange	lfcSE	stat	pvalue	Annotated
STRG.23555	chr9	12097794	12104339	6546	+	2362.38	4.96222	0.189572	26.1759	5e-151	NO
STRG.21927	chr8	69889229	69901269	12041	+	586.561	3.71663	0.173678	21.3995	1.35e-101	NO
STRG.6807	chr3	3339364	3360460	21097	+	349.029	4.80624	0.22589	21.2769	1.86e-100	NO
STRG.44372	chr18	37021154	37036945	15792	+	893.503	4.70688	0.272026	17.3031	4.46e-67	NO
STRG.35989	chr13	117954382	117962198	7817	-	214.518	4.61866	0.273719	16.8737	7.02e-64	NO
STRG.19243	chr7	54982524	55139091	156568	+	197.916	2.82896	0.223183	12.6755	8.09e-37	NO
STRG.13077	chr5	34125411	34129416	4006	+	170.471	2.52431	0.247154	10.2135	1.73e-24	NO
STRG.47819	chrX	109983610	110031983	48374	-	92.4733	3.73471	0.393577	9.48914	2.33e-21	NO
STRG.40971	chr16	65112801	65153125	40325	+	59.9835	4.59949	0.504868	9.11029	8.22e-20	NO
STRG.32150	chr12	18100727	18111126	10400	-	76.2593	6.38849	0.702478	9.09422	9.53e-20	NO
STRG.47509	chrX	91756273	91762484	6212	-	47.6653	4.41153	0.520182	8.48074	2.24e-17	NO
STRG.1502	chr1	105444695	105480383	35689	+	72.8496	4.4262	0.53158	8.32651	8.33e-17	NO
STRG.43500	chr17	82776721	82803571	26851	+	563.875	-1.7307	0.226451	-7.64272	2.13e-14	NO
STRG.39366	chr15	88486520	88492658	6139	-	53.557	5.02683	0.670847	7.49326	6.72e-14	NO
STRG.10156	chr4	50136197	50147356	11160	-	36.9861	4.3158	0.579166	7.45175	9.21e-14	NO
STRG.13370	chr5	58968915	59188170	219256	+	128.116	2.32559	0.320003	7.26742	3.66e-13	NO
STRG.304	chr1	26084167	26091071	6905	-	31.3603	4.6554	0.671181	6.93613	4.03e-12	NO
STRG.39832	chr16	3131642	3137718	6077	-	27.171	4.96419	0.727095	6.82742	8.65e-12	NO
STRG.44237	chr18	35669726	35688403	18678	-	34.4415	4.12813	0.606248	6.80931	9.81e-12	NO
STRG.23983	chr9	37757347	37763411	6065	-	156.145	2.34176	0.354215	6.61112	3.81e-11	NO
STRG.10684	chr4	94925945	94926944	1000	+	32.1387	3.73303	0.582465	6.40901	1.46e-10	NO
STRG.47473	chrX	83778337	83781635	3299	-	62.8558	2.58938	0.411949	6.28568	3.26e-10	NO
STRG.28058	chr10	112935867	112940164	4298	-	51.8233	2.31424	0.386697	5.98462	2.17e-09	NO
STRG.4863	chr2	103367290	103368827	1538	-	23.2688	8.76776	1.52126	5.76349	8.24e-09	NO
STRG.20787	chr7	145091468	145093673	2206	+	20.898	8.74814	1.53462	5.70051	1.19e-08	NO
STRG.28936	chr11	21088709	21091842	3134	-	20.6008	5.47939	0.975754	5.61554	1.96e-08	NO
STRG.39834	chr16	3330225	3334910	4686	+	20.3242	4.44415	0.798412	5.56624	2.6e-08	NO
STRG.19242	chr7	54980520	54981225	706	-	59.8807	1.96434	0.353351	5.55919	2.71e-08	NO
STRG.27950	chr10	103085173	103186226	101054	+	828.425	-0.773044	0.139735	-5.5322	3.16e-08	NO
STRG.43121	chr17	64050321	64056629	6309	-	372.511	0.854413	0.163111	5.23823	1.62e-07	NO
STRG.48436	chr1_random	1061462	1066566	5105	-	19.8225	-7.82645	1.52973	-5.11622	3.12e-07	NO
STRG.10305	chr4	61551498	61563185	11688	-	24.4286	7.60529	1.51885	5.00728	5.52e-07	NO
STRG.28161	chr10	118002290	118034577	32288	+	34.0306	2.43573	0.487359	4.9978	5.8e-07	NO
STRG.43683	chr17	92848845	92863496	14652	-	13.8195	7.87863	1.58149	4.98178	6.3e-07	NO
STRG.1442	chr1	95792771	95799991	7221	-	85.7641	1.93758	0.392799	4.93274	8.11e-07	NO
STRG.11461	chr4	130922232	130924186	1955	+	30.7943	7.41755	1.50427	4.93099	8.18e-07	NO
STRG.3568	chr2	28482086	28484615	2530	-	41.594	2.05253	0.419133	4.89707	9.73e-07	NO
STRG.26347	chr10	21496602	21506492	9891	+	88.9742	-1.17033	0.273403	-4.28059	1.86e-05	NO
STRG.47830	chrX	116413050	116436213	23164	+	89.2514	1.44955	0.343519	4.21971	2.45e-05	NO
STRG.19244	chr7	54988849	55171985	183137	-	11.3431	3.66349	0.883216	4.1479	3.36e-05	NO
STRG.12546	chr5	10498284	10503196	4913	-	12.0859	3.93381	0.955661	4.11633	3.85e-05	NO
STRG.28489	chr10	129638038	129643012	4975	-	6.82068	6.97683	1.69576	4.11427	3.88e-05	NO
STRG.47381	chrX	71721426	71722555	1130	-	6.77365	6.89363	1.67999	4.10339	4.07e-05	NO
STRG.18997	chr7	50228081	50236218	8138	-	104.341	-1.05478	0.267037	-3.94996	7.82e-05	NO
STRG.37637	chr14	109454423	109454722	300	+	5.81076	6.97895	1.78512	3.90951	9.25e-05	NO
STRG.47374	chrX	71990628	71991773	1146	+	5.92148	6.82591	1.75392	3.8918	9.95e-05	NO
STRG.4864	chr2	103378079	103387412	9334	-	6.12001	6.64359	1.70905	3.88731	0.000101362	NO
STRG.28157	chr10	118048085	118057646	9562	-	9.60266	4.17767	1.08092	3.86491	0.00011113	NO
STRG.42499	chr17	34675738	34680693	4956	-	22.2309	2.29511	0.600979	3.81895	0.00013402	NO
STRG.19245	chr7	54989076	55081141	92066	+	17.6523	2.74604	0.726153	3.78162	0.000155811	NO
STRG.1640	chr1	121029793	121031445	1653	+	30.0773	1.90687	0.504326	3.78104	0.000156178	NO
STRG.28249	chr10	121788426	121790602	2177	-	4.98058	6.71771	1.80049	3.73104	0.000190693	NO
STRG.42571	chr17	35621361	35623947	2587	+	5.44467	6.48581	1.74174	3.72375	0.000196289	NO
STRG.10681	chr4	94921224	94922567	1344	+	11.6054	5.94164	1.59763	3.71903	0.000199987	NO
STRG.7314	chr3	44900459	44906902	6444	-	41.2069	1.44152	0.388382	3.71162	0.000205939	NO
STRG.48296	chrX	157543318	157545725	2408	-	7.9905	3.68655	1.04057	3.5428	0.0003959	NO
STRG.13981	chr5	105290828	105291882	1055	+	66.5877	1.22323	0.349518	3.49977	0.000465663	NO
STRG.33402	chr12	88819221	88822945	3725	+	8.03097	4.51953	1.29556	3.48849	0.000485763	NO
STRG.14707	chr5	124559601	124559886	286	-	35.4794	1.74463	0.504279	3.45966	0.000540863	NO
STRG.17759	chr6	132913763	132920025	6263	-	6.66779	4.54294	1.31523	3.45411	0.000552116	NO
STRG.10793	chr4	101581729	101582795	1067	+	4.76293	6.38508	1.8823	3.39217	0.000693406	NO
STRG.18243	chr7	13754290	13762184	7895	+	25.5962	1.81168	0.539249	3.35964	0.00078045	NO
STRG.7917	chr3	85946692	85950651	3960	+	49.0902	1.24637	0.37176	3.35262	0.000800506	NO
STRG.39342	chr15	86620390	86621342	953	+	8.05137	5.60366	1.67605	3.34337	0.000827668	NO
STRG.15726	chr6	22395732	22397661	1930	-	24.5896	1.86371	0.560045	3.32778	0.000875411	NO
STRG.48365	chrY	2012498	2018065	5568	+	10.2346	2.64631	0.807737	3.2762	0.00105212	NO
STRG.39586	chr15	98608656	98611756	3101	-	17.3086	2.46817	0.760405	3.24586	0.00117096	NO
STRG.23318	chr8	126631098	126635189	4092	+	6.62728	3.83807	1.19857	3.20221	0.00136379	NO
STRG.28283	chr10	123278714	123286116	7403	-	14.104	-2.36978	0.745661	-3.17809	0.00148246	NO
STRG.13371	chr5	59026191	59029041	2851	+	10.5599	3.37125	1.06363	3.16956	0.00152668	NO
STRG.78	chr1	7282001	7289585	7585	+	15.419	2.17995	0.692278	3.14895	0.00163857	NO
STRG.39273	chr15	84706913	84712225	5313	-	7.66931	3.34095	1.06432	3.13905	0.00169499	NO
STRG.5606	chr2	133847312	133890928	43617	-	6.8774	5.12726	1.64616	3.11467	0.00184151	NO
STRG.41959	chr17	23842025	23843307	1283	-	6.48314	5.12189	1.65592	3.09308	0.00198089	NO
STRG.6961	chr3	16697524	16698541	1018	+	9.69147	2.77479	0.907187	3.05867	0.00222319	NO
STRG.40989	chr16	70830686	70840435	9750	+	3.19705	6.03163	1.98119	3.04444	0.0023311	NO
STRG.39274	chr15	84720639	84726614	5976	-	6.90943	5.05646	1.66715	3.03299	0.00242143	NO
STRG.22312	chr8	82065418	82067515	2098	-	6.09379	5.07698	1.7037	2.97998	0.00288271	NO
STRG.2566	chr1	174354249	174357631	3383	+	17.0148	2.52956	0.854864	2.95903	0.00308612	NO
STRG.4544	chr2	80421762	80443677	21916	+	17.4628	2.39007	0.818166	2.92125	0.00348633	NO
STRG.44458	chr18	39787190	39790432	3243	+	18.8313	1.82207	0.625034	2.91515	0.00355519	NO
STRG.9598	chr4	11619863	11620446	584	+	4.0213	-5.39026	1.86805	-2.88549	0.00390802	NO
STRG.43096	chr17	61782236	61785986	3751	+	3.31505	6.19801	2.14884	2.88435	0.00392223	NO
STRG.21797	chr8	55486071	55509992	23922	-	3.12136	5.21232	1.88156	2.77021	0.00560206	NO
STRG.9551	chr4	8324619	8324976	358	+	3.229	5.42327	1.96302	2.76272	0.00573224	NO
STRG.31655	chr11	116930268	116935185	4918	+	2.93582	5.48882	1.9938	2.75294	0.00590624	NO
STRG.43600	chr17	87603960	87606262	2303	-	30.8456	1.34873	0.490258	2.75106	0.00594031	NO
STRG.21794	chr8	55556235	55572550	16316	+	7.9413	4.54213	1.65348	2.74702	0.00601401	NO
STRG.32177	chr12	18906271	18906757	487	+	73.6704	-0.889164	0.324517	-2.73996	0.00614459	NO
STRG.34728	chr13	50256127	50280301	24175	-	81.7565	1.0582	0.387635	2.72987	0.00633585	NO
STRG.13811	chr5	97777715	97792281	14567	+	5.51131	3.64519	1.34643	2.70729	0.00678342	NO
STRG.1503	chr1	105451628	105467983	16356	+	2.95301	6.03134	2.24378	2.68803	0.0071875	NO
STRG.336	chr1	31499299	31511678	12380	+	4.89023	3.66352	1.37283	2.66858	0.00761716	NO
STRG.13049	chr5	33540972	33543571	2600	-	13.1516	1.89643	0.712604	2.66127	0.00778474	NO
STRG.38609	chr15	60502263	60504251	1989	+	15.5646	1.84059	0.701548	2.62361	0.00870021	NO
STRG.44694	chr18	57991839	57994147	2309	-	26.8297	1.38889	0.531856	2.6114	0.00901735	NO
STRG.17141	chr6	101620375	101659245	38871	-	21.1852	3.11785	1.19524	2.60856	0.0090923	NO
STRG.18006	chr6	148849411	148862625	13215	-	4.47815	4.49114	1.74808	2.56918	0.0101941	NO
STRG.47859	chrX	122824802	122832994	8193	-	134.37	0.657393	0.261945	2.50966	0.0120848	NO
STRG.28206	chr10	120069338	120069709	372	+	26.1206	1.32161	0.528624	2.50009	0.0124163	NO
STRG.17760	chr6	132914866	132916238	1373	-	2.61017	5.85293	2.34299	2.49806	0.0124876	NO
STRG.22750	chr8	106047607	106055356	7750	+	2.49307	5.64925	2.27249	2.48593	0.0129215	NO
STRG.16661	chr6	81827646	81828977	1332	+	2.35262	5.63209	2.26639	2.48505	0.0129535	NO
STRG.23315	chr8	126639321	126642866	3546	+	3.87049	4.60191	1.86171	2.47187	0.0134408	NO
STRG.27907	chr10	99621599	99623335	1737	+	9.78234	1.98272	0.807948	2.45402	0.0141269	NO
STRG.38407	chr15	47108290	47123757	15468	-	2.34925	5.20572	2.12183	2.45341	0.0141508	NO
STRG.14206	chr5	110371629	110374050	2422	-	128.403	-0.577183	0.238932	-2.41568	0.0157057	NO
STRG.45073	chr18	78869740	78881763	12024	-	4.16178	4.25535	1.77017	2.40393	0.0162199	NO
STRG.42498	chr17	34669187	34671327	2141	-	13.5218	1.59924	0.6706	2.38479	0.0170887	NO
STRG.48520	chrUn_random	4521610	4755082	233473	+	29.9104	1.22796	0.524887	2.33947	0.0193112	NO
STRG.29160	chr11	31542910	31543564	655	-	22.88	1.33646	0.573921	2.32865	0.0198778	NO
STRG.40028	chr16	10867670	10873293	5624	-	39.2346	-0.898647	0.388136	-2.31529	0.0205971	NO
STRG.6446	chr2	172093864	172101663	7800	-	8.95404	1.99307	0.863849	2.3072	0.0210439	NO
STRG.48297	chrX	157545787	157546865	1079	-	5.00167	2.80525	1.22941	2.28179	0.0225019	NO
STRG.12557	chr5	13812625	13814463	1839	+	1.89391	5.10286	2.26648	2.25145	0.024357	NO
STRG.48504	chrX_random	2390	4923	2534	-	7.71031	-2.03971	0.910775	-2.23953	0.0251213	NO
STRG.226	chr1	18996971	18999539	2569	-	1.81975	4.71042	2.1054	2.23731	0.0252663	NO
STRG.14486	chr5	120554880	120556533	1654	+	1.80391	4.7104	2.11351	2.22871	0.0258333	NO
STRG.7073	chr3	29829574	29836861	7288	+	4.2736	-3.95024	1.78283	-2.21571	0.0267116	NO
STRG.13805	chr5	97580365	97603947	23583	+	2.31917	5.18278	2.34588	2.20931	0.0271533	NO
STRG.47982	chrX	133702965	133733154	30190	+	12.0422	1.64741	0.748057	2.20225	0.0276476	NO
STRG.12085	chr4	147551133	147567333	16201	+	2.12002	5.30174	2.45443	2.16007	0.0307675	NO
STRG.22310	chr8	82068113	82078034	9922	-	3.8589	2.9473	1.37138	2.14916	0.0316219	NO
STRG.5361	chr2	126072966	126077262	4297	+	18.8052	1.53546	0.714829	2.14801	0.031713	NO
STRG.9139	chr3	135376616	135378583	1968	+	7.33152	2.59017	1.21804	2.1265	0.0334614	NO
STRG.341	chr1	31721246	31723470	2225	+	2.91655	3.95165	1.88465	2.09676	0.0360152	NO
STRG.13880	chr5	101581866	101629031	47166	+	9.49201	1.94862	0.931804	2.09123	0.0365076	NO
STRG.6633	chr2	177171417	177173920	2504	+	86.6037	-0.582248	0.280195	-2.07801	0.0377084	NO
STRG.6962	chr3	16699702	16702237	2536	+	5.77258	2.24695	1.08631	2.06843	0.0385993	NO
STRG.11170	chr4	120041587	120042440	854	-	21.8646	1.299	0.635655	2.04356	0.0409974	NO
STRG.44927	chr18	70529846	70550908	21063	-	11.1271	1.53802	0.752739	2.04323	0.0410297	NO
STRG.28836	chr11	19625743	19642636	16894	-	2.68242	3.85595	1.8883	2.04202	0.0411493	NO
STRG.25220	chr9	89031867	89045361	13495	-	3.92897	3.75934	1.84573	2.03677	0.0416728	NO
STRG.47236	chrX	57298362	57298937	576	+	5.74274	2.75699	1.36353	2.02194	0.0431823	NO
STRG.38610	chr15	60525666	60533479	7814	-	82.9354	0.592035	0.293705	2.01575	0.0438266	NO
STRG.339	chr1	31536386	31571183	34798	+	2.7151	4.05306	2.01238	2.01406	0.0440029	NO
STRG.40452	chr16	29382977	29384899	1923	-	1.69494	5.09474	2.5324	2.01182	0.0442385	NO
STRG.34812	chr13	54922251	54926783	4533	+	7.30638	1.92269	0.964134	1.99421	0.0461286	NO
STRG.44706	chr18	59787040	59791390	4351	-	4.10958	3.53754	1.77542	1.99251	0.0463155	NO
STRG.35463	chr13	86194738	86212972	18235	-	1.65704	4.55141	2.29091	1.98673	0.0469523	NO
STRG.44924	chr18	70355107	70362181	7075	+	2.19388	-4.30509	2.17343	-1.98078	0.0476156	NO
STRG.26078	chr10	4667965	4670249	2285	+	3.41512	3.6415	1.867	1.95046	0.0511211	NO
STRG.32645	chr12	52317946	52320069	2124	-	4.07123	2.53324	1.31393	1.92799	0.0538566	NO
STRG.44268	chr18	35900989	35903711	2723	-	3.17288	3.73736	1.94749	1.91906	0.0549765	NO
STRG.48427	chr1_random	535554	545707	10154	+	19.3762	1.85605	0.967218	1.91896	0.0549894	NO
STRG.767	chr1	59538225	59538790	566	+	3.83994	2.53152	1.32038	1.91727	0.0552038	NO
STRG.38286	chr15	38355172	38360666	5495	-	55.108	0.877814	0.458052	1.9164	0.0553136	NO
STRG.27873	chr10	97755292	97756827	1536	+	4.1673	3.41343	1.78983	1.90713	0.0565035	NO
STRG.48476	chr8_random	818022	819944	1923	-	5.39972	-2.22026	1.17107	-1.89593	0.0579694	NO
STRG.7387	chr3	51317869	51318851	983	+	2.48541	3.76669	1.98944	1.89334	0.0583126	NO
STRG.10550	chr4	86966018	87042331	76314	-	25.507	1.07902	0.571133	1.88926	0.0588569	NO
STRG.38633	chr15	62272916	62286133	13218	-	3.14968	3.04593	1.62398	1.87559	0.060711	NO
STRG.37861	chr15	8833574	8835162	1589	+	6.65885	1.85774	0.997141	1.86307	0.0624524	NO
STRG.10551	chr4	87042683	87113578	70896	-	22.6187	0.972982	0.523496	1.85862	0.0630804	NO
STRG.14250	chr5	111058732	111068687	9956	+	3.13455	-2.85627	1.53915	-1.85575	0.0634894	NO
STRG.23817	chr9	25049503	25052192	2690	+	31.0021	-0.886218	0.48305	-1.83463	0.0665605	NO
STRG.40974	chr16	65236156	65247149	10994	-	2.36448	3.73593	2.03734	1.83373	0.0666936	NO
STRG.18970	chr7	48854671	48885886	31216	+	896.73	-0.278226	0.151752	-1.83343	0.0667389	NO
STRG.18754	chr7	30716175	30717624	1450	-	20.4698	-1.15381	0.630797	-1.82913	0.0673801	NO
STRG.8570	chr3	103541954	103543168	1215	+	4.64716	2.35172	1.30108	1.80751	0.0706828	NO
STRG.48449	chr4_random	9247	11953	2707	-	251.106	-0.386585	0.214768	-1.80001	0.0718585	NO
STRG.32291	chr12	22752271	22759491	7221	-	1.66718	4.24034	2.35699	1.79905	0.0720115	NO
STRG.33073	chr12	80022614	80027247	4634	+	3.23635	3.27406	1.82821	1.79086	0.0733158	NO
STRG.37386	chr14	76155569	76157535	1967	-	3.36907	-3.37252	1.89122	-1.78325	0.074546	NO
STRG.38591	chr15	59841536	59843701	2166	+	5.07872	2.29669	1.28942	1.78119	0.0748822	NO
STRG.7598	chr3	63713651	63715984	2334	-	7.16156	2.08929	1.18787	1.75886	0.0786011	NO
STRG.4151	chr2	60044242	60047857	3616	-	42.3186	0.738563	0.420211	1.7576	0.0788153	NO
STRG.37497	chr14	89224791	89226002	1212	-	1.54325	5.09469	2.90547	1.75348	0.0795191	NO
STRG.32634	chr12	50592727	50614108	21382	-	21.12	-1.05094	0.603983	-1.74001	0.0818576	NO
STRG.36652	chr14	44118525	44121653	3129	+	2.71334	3.53624	2.03411	1.73847	0.0821282	NO
STRG.48077	chrX	144246447	144246710	264	+	61.083	-0.690077	0.398914	-1.72989	0.0836497	NO
STRG.31879	chr11	121805174	121806945	1772	-	2.20214	3.42315	1.98234	1.72682	0.0841998	NO
STRG.10687	chr4	95220634	95223901	3268	-	6.50522	1.83067	1.06599	1.71734	0.085917	NO
STRG.5011	chr2	111829270	111830140	871	-	9.37815	-2.84831	1.66715	-1.70849	0.087545	NO
STRG.1277	chr1	89137131	89137724	594	-	1.39721	-4.08082	2.39393	-1.70465	0.0882593	NO
STRG.48422	chr1_random	873948	891993	18046	+	20.2627	1.01253	0.595161	1.70128	0.0888906	NO
STRG.48454	chr8_random	52812	68438	15627	+	1.44259	3.99896	2.35173	1.70043	0.0890497	NO
STRG.6763	chr2	181032905	181036241	3337	+	89.8181	-0.465002	0.274455	-1.69428	0.090213	NO
STRG.47684	chrX	100342728	100345392	2665	-	4.2333	-3.20513	1.89969	-1.68719	0.0915675	NO
STRG.39620	chr15	99201564	99202164	601	-	1.41124	4.22719	2.50582	1.68695	0.0916138	NO
STRG.34911	chr13	59457336	59457784	449	-	1.22681	4.41138	2.61855	1.68466	0.0920539	NO
STRG.32289	chr12	22733367	22742844	9478	+	239.413	-0.516628	0.307053	-1.68253	0.0924653	NO
STRG.29219	chr11	34726442	34727183	742	+	1.62373	3.99907	2.37699	1.68241	0.0924887	NO
STRG.38658	chr15	64303436	64318375	14940	+	6.25258	1.9828	1.18	1.68034	0.0928921	NO
STRG.16148	chr6	40806224	40814981	8758	+	1.30117	4.38529	2.61872	1.67459	0.0940138	NO
STRG.3588	chr2	28783179	28789374	6196	-	25.9116	-0.847512	0.506509	-1.67324	0.0942797	NO
STRG.14527	chr5	121295030	121296981	1952	+	1.32972	3.99917	2.3969	1.66848	0.0952213	NO
STRG.4139	chr2	60409658	60409859	202	-	7.42998	1.60874	0.966966	1.6637	0.0961722	NO
STRG.8102	chr3	89719103	89719859	757	+	3.97181	2.31806	1.4042	1.6508	0.0987789	NO
STRG.10618	chr4	90118140	90119219	1080	-	2.26046	3.40506	2.06556	1.64849	0.0992527	NO
STRG.8004	chr3	88308980	88313864	4885	-	28.1047	0.842875	0.512091	1.64595	0.0997742	NO
STRG.33576	chr12	105427752	105428641	890	-	8.03253	1.63066	0.995098	1.6387	0.101277	NO
STRG.6829	chr3	6481774	6575400	93627	+	1.24975	3.99938	2.44611	1.635	0.10205	NO
STRG.11274	chr4	124049839	124053925	4087	-	2.67172	2.83208	1.748	1.62019	0.105192	NO
STRG.8190	chr3	93962506	93964112	1607	-	1.30312	4.22756	2.61105	1.61911	0.105424	NO
STRG.37565	chr14	103163221	103177664	14444	+	3.85916	2.9618	1.83498	1.61408	0.106511	NO
STRG.20138	chr7	111530835	111539021	8187	-	36.8858	0.909814	0.564142	1.61274	0.106801	NO
STRG.16149	chr6	40816867	40818045	1179	-	2.31732	3.44199	2.13575	1.61161	0.107046	NO
STRG.43993	chr18	19004202	19074991	70790	+	577.617	-1.09729	0.681469	-1.61019	0.107357	NO
STRG.47738	chrX	102198102	102199077	976	-	4.61979	-1.86918	1.16949	-1.59829	0.109979	NO
STRG.48521	chrUn_random	5881443	5884069	2627	-	2.1098	3.2911	2.06566	1.59324	0.111106	NO
STRG.48446	chr4_random	4432	7649	3218	+	13.8445	1.23357	0.77438	1.59297	0.111166	NO
STRG.1173	chr1	87432912	87446462	13551	+	2.01649	3.4171	2.15503	1.58564	0.112821	NO
STRG.47558	chrX	93860486	93866172	5687	-	6.05589	2.76911	1.7679	1.56633	0.117272	NO
STRG.36643	chr14	43777729	43787685	9957	+	2.09432	3.40578	2.17641	1.56486	0.117615	NO
STRG.13692	chr5	91083104	91085424	2321	-	24.4631	0.858156	0.548404	1.56483	0.117624	NO
STRG.39189	chr15	82091816	82093553	1738	+	1.31468	4.86296	3.11378	1.56175	0.118346	NO
STRG.40988	chr16	70654922	70667019	12098	-	1.30508	4.8529	3.12075	1.55504	0.119936	NO
STRG.44491	chr18	43632479	43637459	4981	+	802.333	-0.301687	0.195062	-1.54662	0.121954	NO
STRG.10828	chr4	105797949	105799021	1073	+	1.64792	3.71077	2.40616	1.5422	0.123026	NO
STRG.1446	chr1	95867178	95869006	1829	-	6.57554	2.12887	1.38555	1.53648	0.124421	NO
STRG.44856	chr18	66199779	66201341	1563	-	5.94446	-1.49691	0.97488	-1.53548	0.124666	NO
STRG.23667	chr9	20686464	20688834	2371	-	1.68984	3.28187	2.13907	1.53425	0.124968	NO
STRG.20359	chr7	126155358	126167170	11813	-	1.16842	3.98327	2.6123	1.52481	0.127306	NO
STRG.45186	chr18	88835256	88838092	2837	-	3.38567	1.96127	1.28631	1.52473	0.127328	NO
STRG.21882	chr8	64822659	64837192	14534	+	1.28589	4.83252	3.17983	1.51974	0.128576	NO
STRG.37503	chr14	97719904	97722070	2167	-	3.26735	2.10901	1.38921	1.51814	0.128979	NO
STRG.17849	chr6	136946442	136947073	632	+	1.98011	3.41842	2.25707	1.51454	0.129888	NO
STRG.38592	chr15	60019953	60022422	2470	+	5.68264	1.77442	1.18063	1.50294	0.132854	NO
STRG.42181	chr17	27342024	27346359	4336	+	5.13889	1.63015	1.08934	1.49647	0.134532	NO
STRG.21247	chr8	15726611	15727234	624	+	2.13437	3.37725	2.26851	1.48875	0.136552	NO
STRG.31594	chr11	115983160	115985999	2840	+	72.286	0.468956	0.318143	1.47404	0.140471	NO
STRG.21819	chr8	59213791	59215148	1358	+	1.47752	4.34382	2.94706	1.47395	0.140494	NO
STRG.10304	chr4	61546578	61551164	4587	+	5.87814	7.02379	4.78907	1.46663	0.142478	NO
STRG.12935	chr5	31529166	31530640	1475	+	10.4345	1.13036	0.772258	1.46371	0.143272	NO
STRG.4992	chr2	109506311	109506788	478	-	1.20952	3.74903	2.5756	1.4556	0.145504	NO
STRG.37483	chr14	85493337	85519185	25849	-	1.1908	4.72043	3.24504	1.45466	0.145763	NO
STRG.3939	chr2	40166603	40239048	72446	-	2.85752	2.44437	1.6821	1.45317	0.146178	NO
STRG.13346	chr5	53746119	53746901	783	+	4.17355	1.94066	1.33641	1.45214	0.146463	NO
STRG.21868	chr8	63700492	63702630	2139	-	1.35399	3.37664	2.33352	1.44702	0.147891	NO
STRG.343	chr1	31785504	31792757	7254	+	1.28233	3.72984	2.58101	1.44511	0.148427	NO
STRG.32376	chr12	25658641	25659515	875	+	6.13607	1.54021	1.06741	1.44294	0.149038	NO
STRG.21600	chr8	35825399	35828440	3042	+	2.89367	2.75997	1.9187	1.43846	0.150303	NO
STRG.17181	chr6	109124792	109130087	5296	-	5.73379	1.52285	1.06395	1.43132	0.15234	NO
STRG.2657	chr1	179687021	179691651	4631	-	9.60839	-1.27874	0.899912	-1.42096	0.155329	NO
STRG.18648	chr7	29003252	29004416	1165	+	1.89578	3.15754	2.22376	1.41991	0.155634	NO
STRG.32165	chr12	18743414	18743898	485	-	2.37652	2.76438	1.94828	1.41888	0.155933	NO
STRG.36960	chr14	56606659	56608154	1496	+	1.6512	3.41573	2.41441	1.41473	0.157148	NO
STRG.38627	chr15	60976408	60979732	3325	-	4.95177	-1.55156	1.09827	-1.41272	0.157738	NO
STRG.28205	chr10	120061842	120063553	1712	+	8.21147	1.16888	0.829809	1.40861	0.158951	NO
STRG.28129	chr10	116592572	116595060	2489	+	9.11063	-1.17539	0.835505	-1.40681	0.159485	NO
STRG.17580	chr6	125340218	125368409	28192	-	3.75567	-1.93758	1.3798	-1.40425	0.160244	NO
STRG.25615	chr9	107898567	107899582	1016	+	7.14022	1.54009	1.10001	1.40008	0.16149	NO
STRG.35693	chr13	101109648	101116134	6487	-	4.23865	1.8767	1.34207	1.39836	0.162005	NO
STRG.32398	chr12	25929741	25966896	37156	+	28.5309	-0.642575	0.462876	-1.38822	0.165069	NO
STRG.6614	chr2	177010561	177012248	1688	+	31.5812	0.650933	0.470976	1.38209	0.166943	NO
STRG.21599	chr8	35812628	35817073	4446	-	5.42299	1.46035	1.06103	1.37634	0.168716	NO
STRG.44717	chr18	60475329	60475623	295	-	1.52714	3.12486	2.28098	1.36996	0.170698	NO
STRG.15457	chr5	150476094	150477140	1047	-	2.8388	1.96737	1.43665	1.36941	0.170871	NO
STRG.6957	chr3	16608474	16636146	27673	+	16.9227	0.837107	0.611302	1.36938	0.170879	NO
STRG.13205	chr5	43848175	43857698	9524	+	2.04478	-3.0788	2.24956	-1.36863	0.171116	NO
STRG.39830	chr16	3076834	3083235	6402	-	2.03293	2.77268	2.03185	1.36461	0.172377	NO
STRG.21426	chr8	27499571	27501217	1647	-	1.55418	3.53076	2.59505	1.36058	0.173647	NO
STRG.16588	chr6	71473667	71475127	1461	+	7.55594	1.31311	0.971706	1.35135	0.176585	NO
STRG.10806	chr4	103042191	103044475	2285	+	3.55739	1.82222	1.35056	1.34923	0.177262	NO
STRG.20259	chr7	118300412	118301009	598	-	1.19307	3.93031	2.92923	1.34175	0.179676	NO
STRG.36616	chr14	42132496	42134241	1746	-	5.98098	1.61162	1.20126	1.34161	0.179722	NO
STRG.44705	chr18	59785733	59786983	1251	-	4.58807	1.80702	1.34771	1.34081	0.179983	NO
STRG.37420	chr14	78536675	78543380	6706	-	20.7577	-0.767053	0.572905	-1.33888	0.180608	NO
STRG.38253	chr15	38074063	38078146	4084	+	12.3727	0.945949	0.708103	1.33589	0.181584	NO
STRG.27550	chr10	82207295	82210304	3010	+	12.2076	-0.925088	0.693036	-1.33483	0.181931	NO
STRG.33401	chr12	88832752	88836146	3395	+	1.45168	2.96019	2.22	1.33342	0.182393	NO
STRG.34089	chr13	13413285	13414417	1133	-	4.72494	-1.40315	1.07537	-1.30481	0.191958	NO
STRG.48433	chr1_random	751462	764075	12614	+	14.7998	0.962275	0.739813	1.3007	0.193361	NO
STRG.44376	chr18	37083154	37084044	891	+	2.36731	2.30053	1.77286	1.29764	0.194412	NO
STRG.48438	chr1_random	1117659	1120255	2597	-	4.43094	1.68875	1.30409	1.29496	0.195334	NO
STRG.17753	chr6	131349947	131354977	5031	-	2.16609	2.42537	1.87422	1.29407	0.195641	NO
STRG.10372	chr4	64532260	64550308	18049	-	1.88224	-3.05385	2.364	-1.29181	0.196422	NO
STRG.7326	chr3	46802290	46822609	20320	-	6.40034	1.31112	1.01639	1.28998	0.197058	NO
STRG.5909	chr2	151965622	151968484	2863	+	4.64671	1.47755	1.15988	1.27388	0.202707	NO
STRG.11476	chr4	129377323	129379747	2425	-	3.94675	-1.63732	1.28916	-1.27007	0.20406	NO
STRG.29126	chr11	31549600	31550450	851	+	5.23794	1.4375	1.13624	1.26513	0.205824	NO
STRG.39212	chr15	82882365	82883244	880	-	2.37496	2.5576	2.02384	1.26373	0.206326	NO
STRG.38223	chr15	36795397	36795974	578	-	9.96532	1.01389	0.804796	1.25982	0.207736	NO
STRG.48079	chrX	144263709	144264753	1045	+	2.93124	2.15053	1.70734	1.25957	0.207823	NO
STRG.36397	chr14	27219981	27220721	741	-	4.95739	-1.43505	1.13985	-1.25898	0.208038	NO
STRG.40968	chr16	65108627	65112179	3553	-	2.78378	2.24454	1.78323	1.25869	0.208143	NO
STRG.26450	chr10	26274080	26284227	10148	-	15.5725	-0.788692	0.628018	-1.25584	0.209173	NO
STRG.7873	chr3	84133930	84138680	4751	+	1.49199	2.92255	2.35144	1.24288	0.213912	NO
STRG.44060	chr18	24626957	24629253	2297	-	4.62497	1.69678	1.37463	1.23435	0.217073	NO
STRG.1732	chr1	127405082	127405906	825	+	1.90145	2.99629	2.42968	1.2332	0.217501	NO
STRG.42020	chr17	25894083	25895334	1252	+	1.75241	2.54923	2.0911	1.21909	0.222811	NO
STRG.7872	chr3	84129656	84133751	4096	+	2.2511	2.09989	1.72549	1.21698	0.223611	NO
STRG.41655	chr17	14549815	14551520	1706	-	7.32112	-1.1806	0.971285	-1.2155	0.224176	NO
STRG.37624	chr14	106320959	106321722	764	-	3.36434	1.55726	1.28302	1.21375	0.224843	NO
STRG.39534	chr15	97388508	97390438	1931	-	2.07828	2.15447	1.77772	1.21193	0.225541	NO
STRG.8002	chr3	88232627	88233200	574	-	16.9148	0.784367	0.648477	1.20955	0.226451	NO
STRG.19430	chr7	69620880	69621633	754	+	3.39654	1.6529	1.37054	1.20602	0.227809	NO
STRG.40114	chr16	14353009	14355352	2344	+	2.63886	2.53475	2.11044	1.20105	0.22973	NO
STRG.36617	chr14	42136363	42145265	8903	-	3.34153	1.65879	1.39921	1.18552	0.235811	NO
STRG.26462	chr10	27610984	27689002	78019	-	7.1751	1.15354	0.973351	1.18513	0.235967	NO
STRG.26832	chr10	57771322	57774021	2700	+	7.45087	1.02584	0.876216	1.17076	0.241696	NO
STRG.48522	chrUn_random	5890316	5899526	9211	-	1.83813	2.54904	2.18076	1.16888	0.242453	NO
STRG.27124	chr10	74309470	74313589	4120	+	11.6525	-0.94124	0.80723	-1.16601	0.24361	NO
STRG.2808	chr1	183743328	183744867	1540	-	4.51878	-1.352	1.16716	-1.15837	0.246713	NO
STRG.47257	chrX	65666905	65693431	26527	+	1.16103	3.37338	2.91844	1.15588	0.247729	NO
STRG.31682	chr11	118120154	118120746	593	+	1.32566	-2.64785	2.29219	-1.15516	0.248023	NO
STRG.27951	chr10	103255285	103268819	13535	+	8.34586	-1.04094	0.904837	-1.15042	0.24997	NO
STRG.10949	chr4	109330976	109331576	601	+	1.25173	-2.88194	2.53724	-1.13586	0.256016	NO
STRG.10200	chr4	55658300	55662045	3746	-	6.68029	1.1714	1.03545	1.1313	0.25793	NO
STRG.9313	chr3	145219817	145239164	19348	-	3.23483	1.63589	1.44717	1.13041	0.258304	NO
STRG.15148	chr5	141648111	141655111	7001	-	2.14452	2.27295	2.02022	1.1251	0.260547	NO
STRG.18964	chr7	48801889	48816145	14257	-	3.08254	1.53433	1.36573	1.12345	0.261246	NO
STRG.14742	chr5	125376998	125378255	1258	-	1.19742	2.96835	2.65077	1.11981	0.262796	NO
STRG.34951	chr13	60518069	60523818	5750	+	5.4496	1.17763	1.05279	1.11857	0.263322	NO
STRG.9353	chr3	147460366	147462902	2537	-	3.05798	-1.5179	1.35714	-1.11846	0.263372	NO
STRG.48418	chr1_random	864868	873014	8147	+	7.51964	1.18553	1.06504	1.11313	0.265651	NO
STRG.25339	chr9	96695749	96696324	576	+	1.29767	2.74682	2.47382	1.11035	0.266846	NO
STRG.22746	chr8	106601185	106602983	1799	-	1.93784	2.12438	1.9147	1.10952	0.267208	NO
STRG.32232	chr12	21023755	21024610	856	+	17.5498	-0.77305	0.700289	-1.1039	0.269635	NO
STRG.568	chr1	50982196	50982569	374	+	1.61781	2.52965	2.29316	1.10313	0.269973	NO
STRG.5810	chr2	148914000	148918027	4028	-	1.9128	2.27296	2.06086	1.10292	0.270062	NO
STRG.15686	chr6	19909296	19910718	1423	+	1.73693	2.51389	2.2956	1.09509	0.273478	NO
STRG.16601	chr6	72138213	72140493	2281	+	16.1068	-0.681088	0.622311	-1.09445	0.273757	NO
STRG.17827	chr6	136252620	136254905	2286	+	11.5809	0.802107	0.734888	1.09147	0.275067	NO
STRG.21923	chr8	70037884	70039450	1567	-	125.948	-0.33376	0.305873	-1.09117	0.275198	NO
STRG.4922	chr2	106182359	106188581	6223	-	1.72612	-2.5948	2.37879	-1.09081	0.275358	NO
STRG.40198	chr16	17734506	17734847	342	+	15.2427	-0.672702	0.617199	-1.08993	0.275745	NO
STRG.20222	chr7	117129863	117130328	466	-	2.13186	1.94397	1.80764	1.07542	0.282189	NO
STRG.10371	chr4	64223961	64233221	9261	+	1.8123	-2.36695	2.20765	-1.07216	0.28365	NO
STRG.44809	chr18	64199158	64204190	5033	-	1.4166	2.51358	2.35316	1.06817	0.285442	NO
STRG.36392	chr14	28376071	28376332	262	+	1.89961	2.06543	1.93965	1.06485	0.286945	NO
STRG.18402	chr7	20158839	20161262	2424	-	58.9844	-0.398726	0.375822	-1.06094	0.288716	NO
STRG.29034	chr11	28530012	28537871	7860	-	1.67859	-2.34989	2.2151	-1.06085	0.288759	NO
STRG.755	chr1	58905439	58913730	8292	-	40.4057	0.4535	0.432323	1.04898	0.294185	NO
STRG.42697	chr17	37256644	37257706	1063	+	2.75905	1.54885	1.48152	1.04545	0.295815	NO
STRG.38659	chr15	64223544	64261693	38150	+	1.74935	1.96737	1.8978	1.03666	0.299897	NO
STRG.44745	chr18	61196834	61199614	2781	-	9.21555	-0.955495	0.927562	-1.03011	0.302956	NO
STRG.48517	chrUn_random	3836345	3843095	6751	-	1.27986	-2.48792	2.44881	-1.01597	0.309643	NO
STRG.18036	chr6	149312485	149312757	273	+	50.9274	0.374145	0.368363	1.0157	0.309774	NO
STRG.35584	chr13	95616160	95638671	22512	-	2.44795	1.66586	1.64177	1.01467	0.310263	NO
STRG.13720	chr5	91465255	91466477	1223	-	1.47577	2.25558	2.22465	1.01391	0.310628	NO
STRG.32273	chr12	22052051	22086724	34674	-	6.54873	-1.125	1.11293	-1.01085	0.31209	NO
STRG.6996	chr3	19709775	19734336	24562	-	1.79524	1.99544	1.97525	1.01022	0.31239	NO
STRG.21597	chr8	35703777	35716292	12516	+	2.17167	1.74391	1.73378	1.00584	0.314493	NO
STRG.23188	chr8	124384944	124387819	2876	+	5.13912	1.05857	1.05691	1.00157	0.316552	NO
STRG.48498	chrUn_random	3388057	3399248	11192	+	8.4282	-0.887958	0.889945	-0.997767	0.318392	NO
STRG.34998	chr13	61730426	61735479	5054	+	3.17464	1.56037	1.57496	0.990734	0.321815	NO
STRG.15013	chr5	138286152	138287563	1412	+	3.43856	1.54009	1.55756	0.988783	0.322769	NO
STRG.25031	chr9	79869897	79877741	7845	+	6.05801	-0.970035	0.995646	-0.974277	0.329919	NO
STRG.13806	chr5	97604987	97609510	4524	-	2.41412	1.4189	1.45845	0.972881	0.330613	NO
STRG.26079	chr10	4712762	4714444	1683	+	3.98811	-1.13647	1.17435	-0.96775	0.333169	NO
STRG.42648	chr17	36266442	36270016	3575	+	4.22335	1.37442	1.42458	0.964793	0.334648	NO
STRG.7604	chr3	63703551	63708018	4468	-	1.34567	2.27877	2.37445	0.959705	0.337204	NO
STRG.29060	chr11	30583090	30591523	8434	+	13.1114	0.686953	0.715972	0.959468	0.337323	NO
STRG.32303	chr12	22896796	22907539	10744	+	5.01069	1.01912	1.06229	0.959364	0.337376	NO
STRG.27527	chr10	81977646	81996549	18904	+	1.19782	2.27324	2.38007	0.955115	0.339519	NO
STRG.39535	chr15	97388975	97389356	382	-	1.34114	2.25464	2.3851	0.945301	0.344505	NO
STRG.21312	chr8	19860582	19862628	2047	+	14.7302	-0.630209	0.673209	-0.936128	0.349207	NO
STRG.42930	chr17	48317574	48322057	4484	-	2.76928	1.38998	1.48598	0.935394	0.349585	NO
STRG.13164	chr5	38578557	38580584	2028	+	8.35185	-0.869293	0.929553	-0.935173	0.349699	NO
STRG.37915	chr15	10490087	10492551	2465	-	9.25393	-0.741206	0.797694	-0.929186	0.352793	NO
STRG.23467	chr9	5396214	5418951	22738	+	18.5211	0.550489	0.592651	0.928859	0.352962	NO
STRG.27428	chr10	81475874	81477212	1339	-	42.7832	-0.356271	0.383906	-0.928015	0.3534	NO
STRG.34610	chr13	43239728	43244195	4468	-	6.72045	0.951679	1.02646	0.927148	0.35385	NO
STRG.37492	chr14	87545756	87546388	633	-	1.64238	1.75625	1.89609	0.926246	0.354318	NO
STRG.22298	chr8	81325776	81326267	492	+	1.91974	-2.10164	2.27436	-0.924057	0.355457	NO
STRG.25108	chr9	85964906	85966041	1136	+	1.50355	-2.03282	2.20577	-0.921591	0.356742	NO
STRG.38283	chr15	38287184	38295769	8586	-	16.3106	0.552277	0.602389	0.91681	0.359242	NO
STRG.37504	chr14	97687714	97688264	551	-	1.96191	1.56171	1.70613	0.915353	0.360006	NO
STRG.48444	chr1_random	1137714	1138790	1077	-	1.71455	1.94969	2.14072	0.910763	0.362421	NO
STRG.32281	chr12	22685779	22711806	26028	+	1.72556	1.95925	2.15482	0.909241	0.363223	NO
STRG.43115	chr17	63925183	63938743	13561	+	1.90713	-1.82936	2.0215	-0.904954	0.36549	NO
STRG.47909	chrX	131289448	131291052	1605	-	2.17707	-1.48195	1.64163	-0.902731	0.366669	NO
STRG.32988	chr12	76802507	76811823	9317	+	40.4541	0.365891	0.407074	0.898832	0.368742	NO
STRG.7551	chr3	60102716	60124215	21500	-	2.21606	-2.05506	2.30662	-0.89094	0.372962	NO
STRG.40276	chr16	20428548	20430257	1710	+	1.91277	-2.03439	2.28653	-0.889726	0.373613	NO
STRG.35319	chr13	75751385	75752470	1086	-	4.32227	1.11451	1.26587	0.880428	0.378628	NO
STRG.38611	chr15	60574278	60574646	369	+	1.36987	1.95968	2.23152	0.87818	0.379846	NO
STRG.2852	chr1	187655339	187656380	1042	+	5.30355	1.16012	1.32178	0.877697	0.380108	NO
STRG.42264	chr17	29224868	29227773	2906	-	2.79861	1.5684	1.79769	0.872454	0.382961	NO
STRG.35240	chr13	71797699	71798395	697	+	1.22533	2.29678	2.63321	0.872238	0.383079	NO
STRG.13973	chr5	105361273	105363224	1952	-	18.7486	0.470291	0.543495	0.865309	0.386869	NO
STRG.47472	chrX	83644074	83646385	2312	-	1.31838	1.75602	2.03165	0.864333	0.387405	NO
STRG.36000	chr13	118149949	118150961	1013	-	4.3032	-1.04702	1.21316	-0.863056	0.388107	NO
STRG.12568	chr5	16311045	16317911	6867	+	3.05389	1.39851	1.63415	0.8558	0.392109	NO
STRG.17590	chr6	125332781	125333521	741	-	5.60111	-0.831248	0.975869	-0.851803	0.394323	NO
STRG.43754	chr18	5389508	5404571	15064	-	16.7464	0.524286	0.619806	0.845888	0.397615	NO
STRG.34953	chr13	60528473	60529336	864	-	12.5428	0.594957	0.704429	0.844595	0.398337	NO
STRG.1096	chr1	78780211	78780887	677	-	7.74162	-0.696045	0.827098	-0.841551	0.40004	NO
STRG.7446	chr3	55396215	55402909	6695	-	36.4317	-0.441672	0.524855	-0.841513	0.400061	NO
STRG.43596	chr17	87571768	87576540	4773	+	11.514	0.603113	0.727274	0.829278	0.406947	NO
STRG.32181	chr12	18918667	18918994	328	+	8.16833	-0.769572	0.93537	-0.822746	0.410652	NO
STRG.23782	chr9	22973560	22977152	3593	+	1.50934	1.94777	2.36976	0.821925	0.41112	NO
STRG.31849	chr11	120613903	120615425	1523	-	28.2782	0.403018	0.491314	0.820286	0.412053	NO
STRG.18515	chr7	26023583	26026202	2620	-	3.03227	1.09085	1.33981	0.814182	0.415541	NO
STRG.9427	chr3	152474398	152475561	1164	+	1.35115	1.77363	2.19595	0.80768	0.419275	NO
STRG.483	chr1	40279268	40281060	1793	+	2.31611	-1.33341	1.66561	-0.800557	0.423388	NO
STRG.36467	chr14	31805746	31811083	5338	+	5.36963	-0.797285	0.998887	-0.798173	0.42477	NO
STRG.7510	chr3	58176716	58177835	1120	+	1.44676	-2.05692	2.58439	-0.795902	0.426089	NO
STRG.35714	chr13	101514671	101518887	4217	-	1.22349	1.7843	2.24487	0.794835	0.42671	NO
STRG.39665	chr15	100053562	100054890	1329	+	1.31698	1.5404	1.94797	0.790772	0.429077	NO
STRG.2092	chr1	152012649	152023632	10984	+	15.8385	0.495662	0.627897	0.789401	0.429878	NO
STRG.15643	chr6	13572037	13575411	3375	-	1.34889	-1.63012	2.06549	-0.789216	0.429986	NO
STRG.26457	chr10	27547487	27583475	35989	-	10.3669	0.573138	0.7473	0.766946	0.443114	NO
STRG.22513	chr8	88122539	88123675	1137	+	1.7142	1.49469	1.95463	0.764694	0.444454	NO
STRG.17214	chr6	113116829	113117445	617	+	2.61386	1.55261	2.03176	0.76417	0.444766	NO
STRG.7325	chr3	46653356	46687628	34273	-	5.13707	-0.864676	1.14245	-0.756863	0.449132	NO
STRG.37268	chr14	71171855	71173278	1424	+	1.3063	-1.61446	2.13413	-0.756498	0.449351	NO
STRG.892	chr1	64701568	64705495	3928	+	2.65954	-1.3296	1.77421	-0.749401	0.453615	NO
STRG.4439	chr2	75606831	75607538	708	+	3.87891	0.952507	1.2954	0.735303	0.462155	NO
STRG.44192	chr18	34698190	34700559	2370	+	3.13542	0.962925	1.3182	0.730483	0.465095	NO
STRG.38295	chr15	38532328	38546819	14492	+	29.9934	0.32562	0.446435	0.729378	0.46577	NO
STRG.33859	chr12	114017494	114023250	5757	+	302.485	-0.556238	0.763476	-0.72856	0.466271	NO
STRG.23394	chr8	129120193	129122843	2651	+	3.36815	0.973839	1.33808	0.727788	0.466744	NO
STRG.48518	chrUn_random	3842484	3849096	6613	+	4.25744	0.952535	1.31204	0.725994	0.467843	NO
STRG.48424	chr1_random	496354	513385	17032	+	8.25392	-0.748087	1.03132	-0.725368	0.468226	NO
STRG.41476	chr17	5783305	5784885	1581	-	1.57608	-1.25257	1.76468	-0.709798	0.477829	NO
STRG.39423	chr15	90067691	90084042	16352	-	3.59951	0.99417	1.40076	0.709737	0.477867	NO
STRG.37421	chr14	78544083	78545291	1209	-	5.258	-0.839452	1.18756	-0.706868	0.479648	NO
STRG.6619	chr2	177050250	177057532	7283	-	23.3359	0.496285	0.706005	0.702948	0.482088	NO
STRG.23645	chr9	20206301	20208617	2317	-	1.92499	1.28281	1.84995	0.693432	0.488039	NO
STRG.39283	chr15	84750867	84753539	2673	-	35.8442	0.280549	0.40518	0.692406	0.488683	NO
STRG.1979	chr1	138547045	138559259	12215	-	5.06302	0.975601	1.41366	0.690127	0.490115	NO
STRG.28465	chr10	128799638	128811261	11624	-	72.7093	0.234121	0.340429	0.687726	0.491626	NO
STRG.42615	chr17	35975323	35975909	587	-	2.1297	1.3198	1.94087	0.680001	0.496504	NO
STRG.10393	chr4	66582071	66584783	2713	-	1.52577	-1.35414	2.01871	-0.670794	0.502352	NO
STRG.24518	chr9	57470848	57474020	3173	-	17.1813	-0.386443	0.57652	-0.670303	0.502665	NO
STRG.40245	chr16	18731982	18734353	2372	+	29.4576	0.28997	0.433776	0.66848	0.503827	NO
STRG.48049	chrX	143670474	143707970	37497	-	8.66883	0.573567	0.865118	0.662993	0.507335	NO
STRG.33861	chr12	114023502	114035298	11797	-	649.121	-0.569122	0.86077	-0.661178	0.508498	NO
STRG.29804	chr11	62038312	62042205	3894	+	3.30053	0.841565	1.27748	0.658768	0.510045	NO
STRG.32276	chr12	22150613	22153345	2733	-	4.3936	-0.742127	1.1283	-0.65774	0.510705	NO
STRG.3679	chr2	30796521	30798329	1809	+	2.98415	1.12041	1.7067	0.656478	0.511516	NO
STRG.16037	chr6	38236063	38237028	966	-	4.131	-0.7713	1.19477	-0.645563	0.518562	NO
STRG.11141	chr4	118778524	118781179	2656	+	2.93407	0.926356	1.44343	0.641773	0.52102	NO
STRG.29261	chr11	43228195	43230978	2784	-	19.6293	0.364739	0.572427	0.63718	0.524008	NO
STRG.38587	chr15	59565677	59567395	1719	+	2.71651	0.963147	1.51603	0.635307	0.525228	NO
STRG.620	chr1	52801693	52809076	7384	-	6.85441	0.670578	1.06456	0.629911	0.528753	NO
STRG.38733	chr15	71947741	71949188	1448	+	2.08817	1.13832	1.84028	0.618557	0.536208	NO
STRG.47846	chrX	121394846	121398776	3931	-	1.16332	1.55977	2.53775	0.614628	0.538801	NO
STRG.692	chr1	56747547	56753997	6451	+	3.11553	-0.865214	1.40794	-0.614526	0.538868	NO
STRG.28643	chr11	5607729	5608231	503	+	2.44362	0.973307	1.58778	0.612999	0.539877	NO
STRG.7586	chr3	62430492	62501919	71428	+	3.98542	0.847749	1.38919	0.610245	0.5417	NO
STRG.37621	chr14	106064386	106065015	630	-	1.32289	1.28508	2.12051	0.606023	0.5445	NO
STRG.23158	chr8	124001951	124004273	2323	+	3.74157	-0.865607	1.43587	-0.602844	0.546613	NO
STRG.7605	chr3	63716792	63717589	798	-	3.66446	0.777734	1.29471	0.600699	0.548041	NO
STRG.34084	chr13	13100512	13123967	23456	-	2.82078	0.808743	1.36771	0.591313	0.554311	NO
STRG.34443	chr13	32655925	32660137	4213	+	1.20894	1.26814	2.14922	0.590044	0.555161	NO
STRG.27856	chr10	96708750	96714585	5836	+	2.59965	-1.02752	1.74321	-0.589443	0.555564	NO
STRG.48428	chr1_random	593030	613627	20598	+	6.49331	0.724851	1.24225	0.583497	0.559559	NO
STRG.34570	chr13	40771970	40772557	588	+	2.14614	0.974751	1.69622	0.574662	0.56552	NO
STRG.23804	chr9	23496537	23510395	13859	+	4.89705	0.601615	1.04714	0.574534	0.565607	NO
STRG.34252	chr13	21866080	21870986	4907	-	3.95959	0.697603	1.2173	0.573074	0.566595	NO
STRG.11169	chr4	120018198	120041509	23312	-	6.82527	0.5062	0.884859	0.572069	0.567275	NO
STRG.7589	chr3	62562257	62567862	5606	+	5.04935	-0.642271	1.12332	-0.57176	0.567485	NO
STRG.29256	chr11	43208493	43209931	1439	+	1.35126	1.16419	2.07021	0.562353	0.573875	NO
STRG.2360	chr1	165107693	165123517	15825	-	8.19223	-0.480346	0.860043	-0.558514	0.576493	NO
STRG.41477	chr17	5797421	5798566	1146	-	5.19096	0.60161	1.08445	0.554761	0.579058	NO
STRG.7758	chr3	70380004	70380983	980	-	8.89147	-0.46323	0.836738	-0.553613	0.579843	NO
STRG.24788	chr9	66979199	66980999	1801	+	2.2537	0.955044	1.73241	0.55128	0.581442	NO
STRG.28247	chr10	121063811	121067034	3224	-	7.01773	0.514735	0.93907	0.548133	0.5836	NO
STRG.8169	chr3	90449737	90450588	852	-	3.47575	-0.697386	1.27729	-0.545989	0.585074	NO
STRG.6621	chr2	177091876	177100393	8518	+	739.374	0.0933401	0.173029	0.539449	0.589577	NO
STRG.9746	chr4	29509723	29512460	2738	+	2.21634	1.00639	1.86632	0.539238	0.589723	NO
STRG.17842	chr6	136754826	136756767	1942	-	21.5263	-0.28275	0.527853	-0.53566	0.592194	NO
STRG.38589	chr15	59683847	59684703	857	+	1.47277	-1.03216	1.93329	-0.533889	0.593418	NO
STRG.29698	chr11	59653711	59661551	7841	-	18.379	-0.302294	0.569159	-0.531124	0.595333	NO
STRG.6998	chr3	19781174	19782153	980	-	6.9289	0.499199	0.942898	0.529431	0.596507	NO
STRG.5642	chr2	137792254	137795048	2795	-	2.34627	-1.00663	1.9056	-0.52825	0.597326	NO
STRG.42436	chr17	33516096	33517117	1022	+	1.58869	-1.06534	2.02758	-0.525425	0.599288	NO
STRG.43453	chr17	80225725	80234791	9067	+	2.14296	0.94546	1.8042	0.524033	0.600255	NO
STRG.24320	chr9	50957517	50959875	2359	-	4.28128	0.697508	1.34362	0.519126	0.603673	NO
STRG.13241	chr5	48220682	48221154	473	-	4.44935	0.727527	1.4054	0.517666	0.604691	NO
STRG.33833	chr12	113818309	113826783	8475	+	53.3776	-0.179921	0.348216	-0.516694	0.60537	NO
STRG.32272	chr12	22048875	22050182	1308	+	5.60015	0.671883	1.305	0.514851	0.606657	NO
STRG.23295	chr8	126398245	126400148	1904	-	3.3546	0.779337	1.52319	0.511649	0.608897	NO
STRG.9621	chr4	12039609	12051129	11521	-	14.7921	-0.304152	0.606511	-0.501477	0.616035	NO
STRG.2390	chr1	166662713	166665626	2914	+	1.58039	1.20879	2.4127	0.501012	0.616362	NO
STRG.32563	chr12	40732025	40733379	1355	-	3.14149	-0.632203	1.26219	-0.500879	0.616456	NO
STRG.21823	chr8	59999516	60001232	1717	-	2.21941	-0.842532	1.68436	-0.50021	0.616927	NO
STRG.40121	chr16	15400945	15402637	1693	-	4.35991	-0.609426	1.22051	-0.499323	0.617552	NO
STRG.42820	chr17	45989661	45991710	2050	+	2.73999	-0.803629	1.63899	-0.490319	0.623908	NO
STRG.22306	chr8	82053134	82053887	754	-	2.22043	0.76009	1.5516	0.489876	0.624222	NO
STRG.20476	chr7	133457935	133463181	5247	-	1.56874	-1.07978	2.21243	-0.488052	0.625513	NO
STRG.17050	chr6	94913926	94917732	3807	-	3.09485	0.63011	1.29924	0.484983	0.627688	NO
STRG.6860	chr3	8384936	8391113	6178	-	7.08492	0.546552	1.13423	0.481872	0.629897	NO
STRG.38487	chr15	54054320	54058439	4120	-	2.34981	-0.715326	1.51721	-0.471474	0.637302	NO
STRG.43937	chr18	14302915	14304615	1701	+	2.7071	-0.635503	1.3544	-0.469214	0.638917	NO
STRG.28766	chr11	16414461	16414981	521	+	14.2028	0.412301	0.882086	0.467416	0.640202	NO
STRG.691	chr1	56738086	56742978	4893	+	13.4416	0.349123	0.76273	0.457728	0.647148	NO
STRG.39088	chr15	79499374	79501212	1839	-	5.38816	0.474546	1.04828	0.452691	0.650771	NO
STRG.36729	chr14	48387680	48394834	7155	-	2.09448	0.747154	1.65119	0.452495	0.650913	NO
STRG.10203	chr4	54957485	54960783	3299	-	49.6883	-0.166315	0.367597	-0.452439	0.650953	NO
STRG.28594	chr11	4836116	4837122	1007	+	3.29858	0.540257	1.19743	0.45118	0.65186	NO
STRG.28835	chr11	19608509	19621209	12701	-	24.3629	0.230311	0.511824	0.449981	0.652724	NO
STRG.32459	chr12	31742291	31754752	12462	+	1.91323	-0.805925	1.79256	-0.449594	0.653003	NO
STRG.29322	chr11	45849795	45851375	1581	-	2.44413	0.739973	1.66417	0.44465	0.656573	NO
STRG.34946	chr13	60279366	60283274	3909	+	3.40802	0.542579	1.24122	0.437133	0.662015	NO
STRG.2089	chr1	151990996	151993653	2658	+	12.5904	0.319357	0.741632	0.430614	0.666749	NO
STRG.9867	chr4	39407071	39409910	2840	-	5.91129	0.533999	1.26156	0.423283	0.672089	NO
STRG.32021	chr12	10251333	10334562	83230	-	1.44821	-0.774079	1.84408	-0.419765	0.674657	NO
STRG.11928	chr4	142832422	142833115	694	-	16.3335	-0.275347	0.660103	-0.417128	0.676585	NO
STRG.10122	chr4	47479277	47482325	3049	-	24.2938	-0.216197	0.52096	-0.414997	0.678144	NO
STRG.20528	chr7	133841709	133843057	1349	-	17.4277	-0.252514	0.611587	-0.412883	0.679692	NO
STRG.34948	chr13	60389843	60406777	16935	-	163.065	0.0968225	0.235025	0.411968	0.680363	NO
STRG.9036	chr3	130341483	130343931	2449	-	2.4768	-0.634289	1.55017	-0.409174	0.682412	NO
STRG.26917	chr10	60748431	60749636	1206	+	3.8007	0.551205	1.34938	0.408487	0.682916	NO
STRG.34811	chr13	54917425	54922113	4689	+	1.67947	0.752581	1.84805	0.40723	0.683839	NO
STRG.38252	chr15	38060159	38064959	4801	+	2.05791	-0.623531	1.54239	-0.404264	0.686019	NO
STRG.41296	chr16	92910214	92949806	39593	-	1.38525	-0.808365	2.01546	-0.401082	0.68836	NO
STRG.48499	chrUn_random	3388555	3396692	8138	-	7.70743	-0.360881	0.90159	-0.400272	0.688956	NO
STRG.13184	chr5	38953152	38955284	2133	+	1.96902	0.663588	1.66927	0.397533	0.690974	NO
STRG.6006	chr2	154805613	154837288	31676	-	5.22299	0.50734	1.2838	0.395186	0.692706	NO
STRG.15673	chr6	16684609	16702644	18036	+	74.3219	0.126509	0.321969	0.392923	0.694377	NO
STRG.37273	chr14	71529598	71530518	921	+	1.78325	0.689579	1.7576	0.392342	0.694805	NO
STRG.15528	chr6	3601783	3609166	7384	+	1.65453	0.689583	1.76414	0.390888	0.69588	NO
STRG.45615	chr19	9681469	9682925	1457	-	146.495	-0.11392	0.300303	-0.379349	0.704429	NO
STRG.48473	chr8_random	737611	740095	2485	-	3.68671	0.454242	1.20172	0.377993	0.705436	NO
STRG.13864	chr5	100847740	100848677	938	-	2.95518	-0.529189	1.4111	-0.375019	0.707647	NO
STRG.38613	chr15	60576810	60578356	1547	+	6.39783	-0.371335	1.00628	-0.369019	0.712113	NO
STRG.23413	chr8	131319575	131321821	2247	+	4.19574	0.500199	1.3855	0.361024	0.718082	NO
STRG.36001	chr13	118195721	118196478	758	-	15.0962	0.256829	0.724743	0.354372	0.72306	NO
STRG.1337	chr1	92127775	92129148	1374	+	3.34523	0.481621	1.3652	0.352784	0.72425	NO
STRG.1082	chr1	77674656	77695992	21337	-	3.20322	-0.483153	1.40659	-0.343491	0.731229	NO
STRG.8030	chr3	88537671	88538279	609	-	2.72941	-0.611266	1.77966	-0.343473	0.731243	NO
STRG.12013	chr4	145553021	145586955	33935	-	4.24691	0.393243	1.14614	0.343102	0.731522	NO
STRG.6076	chr2	156369823	156370280	458	-	2.19702	-0.568949	1.67756	-0.339154	0.734494	NO
STRG.9719	chr4	22629052	22629268	217	+	29.7053	-0.189318	0.558263	-0.339119	0.73452	NO
STRG.33860	chr12	114019477	114020209	733	-	13.5892	-0.348286	1.03674	-0.335942	0.736914	NO
STRG.44607	chr18	52756998	52757412	415	+	5.23397	0.377826	1.13377	0.333246	0.738948	NO
STRG.45636	chr19	10210781	10211963	1183	-	3.26105	0.442678	1.33451	0.331717	0.740103	NO
STRG.6923	chr3	11014171	11015139	969	-	2.06641	0.518069	1.56663	0.33069	0.740879	NO
STRG.12569	chr5	16330556	16342531	11976	+	3.15531	0.442696	1.34268	0.329711	0.741618	NO
STRG.16962	chr6	89657050	89660239	3190	+	2.95968	0.509463	1.56703	0.325114	0.745094	NO
STRG.20682	chr7	137667409	137672566	5158	+	1.81196	-0.545888	1.6878	-0.323432	0.746368	NO
STRG.18044	chr7	3264672	3265204	533	-	4.38651	0.383995	1.18761	0.323333	0.746443	NO
STRG.45395	chr19	5439240	5444454	5215	-	10.2002	0.272649	0.873791	0.31203	0.755017	NO
STRG.33924	chr12	119836215	119863650	27436	-	7.94285	0.281808	0.915941	0.30767	0.758333	NO
STRG.22180	chr8	74653315	74656368	3054	-	25.1783	-0.171204	0.571103	-0.299777	0.764347	NO
STRG.18026	chr6	149242020	149245491	3472	-	30.4949	-0.155951	0.527454	-0.295667	0.767484	NO
STRG.43706	chr18	3040310	3047752	7443	+	64.3198	0.103275	0.350441	0.294701	0.768223	NO
STRG.526	chr1	44116420	44122109	5690	-	2.98263	0.433428	1.49555	0.289811	0.771961	NO
STRG.15147	chr5	141587234	141592332	5099	+	2.10906	0.561317	2.0036	0.280154	0.779359	NO
STRG.18255	chr7	13956788	13957164	377	+	1.471	-0.636761	2.29038	-0.278015	0.781001	NO
STRG.39445	chr15	91740859	91758400	17542	+	2.34136	-0.450414	1.62397	-0.277354	0.781508	NO
STRG.533	chr1	44919855	44920904	1050	-	2.6926	-0.461968	1.67939	-0.275082	0.783254	NO
STRG.36649	chr14	43861295	43865637	4343	+	6.09637	-0.268073	0.976577	-0.274502	0.783699	NO
STRG.729	chr1	58481199	58482316	1118	-	4.42701	0.314736	1.15894	0.271571	0.785952	NO
STRG.34569	chr13	40766193	40771860	5668	+	1.57157	0.542813	2.00164	0.271184	0.78625	NO
STRG.32301	chr12	22885404	22887178	1775	+	1.33345	-0.588967	2.18369	-0.269711	0.787382	NO
STRG.39431	chr15	90607939	90645636	37698	-	11.9866	-0.219379	0.815466	-0.269022	0.787912	NO
STRG.16993	chr6	90855726	90856131	406	-	1.285	0.552539	2.05627	0.268709	0.788154	NO
STRG.2601	chr1	175924892	175937116	12225	-	113.222	0.0835847	0.312431	0.26753	0.789061	NO
STRG.6524	chr2	174885961	174886966	1006	-	30.647	-0.120605	0.452165	-0.266729	0.789678	NO
STRG.6846	chr3	8051476	8086401	34926	+	3.38679	0.361888	1.35714	0.266656	0.789734	NO
STRG.39747	chr15	102479106	102481705	2600	-	2.43606	-0.44151	1.65967	-0.266022	0.790222	NO
STRG.27953	chr10	103320977	103321393	417	+	2.23724	-0.471639	1.80453	-0.261365	0.793811	NO
STRG.27584	chr10	82896986	82899845	2860	+	4.816	0.267254	1.0311	0.259194	0.795486	NO
STRG.2829	chr1	185424673	185426829	2157	+	53.8425	0.0892824	0.35439	0.251932	0.801093	NO
STRG.6921	chr3	12856706	12858554	1849	-	20.9403	-0.142313	0.570719	-0.249358	0.803084	NO
STRG.35161	chr13	67268742	67269822	1081	+	2.39894	-0.38012	1.52851	-0.248687	0.803603	NO
STRG.2951	chr1	192565356	192569815	4460	-	1.49169	-0.482692	1.94407	-0.248289	0.80391	NO
STRG.48430	chr1_random	634452	638485	4034	-	1.5449	-0.572324	2.31777	-0.246929	0.804963	NO
STRG.17730	chr6	131212704	131215443	2740	+	1.37867	0.50184	2.09418	0.239635	0.810613	NO
STRG.29447	chr11	51045448	51047053	1606	+	2.95437	0.365602	1.54259	0.237006	0.812652	NO
STRG.13873	chr5	101051561	101055415	3855	+	2.68264	-0.370655	1.56884	-0.236261	0.81323	NO
STRG.39628	chr15	99384794	99386379	1586	+	2.41408	0.392469	1.66217	0.236118	0.813341	NO
STRG.20941	chr7	149811030	149812590	1561	-	2.89613	-0.311535	1.3232	-0.23544	0.813867	NO
STRG.36648	chr14	43855572	43859569	3998	+	9.54881	0.179637	0.768486	0.233755	0.815175	NO
STRG.11353	chr4	126417704	126419378	1675	+	11.6499	-0.158976	0.691459	-0.229914	0.818159	NO
STRG.45024	chr18	77161909	77168573	6665	-	1.90792	0.393624	1.72071	0.228757	0.819058	NO
STRG.13712	chr5	92169820	92171186	1367	-	1.2448	0.575116	2.54928	0.2256	0.821513	NO
STRG.4003	chr2	50131705	50135334	3630	-	5.57155	0.225516	1.05907	0.212936	0.831377	NO
STRG.36567	chr14	37548864	37554114	5251	-	1.58139	0.409667	1.95875	0.209148	0.834333	NO
STRG.47962	chrX	132770763	132775647	4885	-	4.60585	-0.254099	1.2413	-0.204704	0.837804	NO
STRG.13881	chr5	101711801	101717966	6166	+	2.10588	0.388242	1.89882	0.204465	0.83799	NO
STRG.14478	chr5	118795386	118803906	8521	-	1.34768	-0.392547	1.95336	-0.20096	0.84073	NO
STRG.33611	chr12	106844399	106850361	5963	-	4.68278	0.210753	1.08491	0.194259	0.845973	NO
STRG.8708	chr3	107435843	107437242	1400	+	3.44583	-0.259113	1.37113	-0.188977	0.850111	NO
STRG.26338	chr10	21450039	21455799	5761	-	3.21936	-0.260007	1.38405	-0.18786	0.850987	NO
STRG.20223	chr7	117317483	117323212	5730	-	6.03774	0.183193	0.976066	0.187685	0.851124	NO
STRG.10453	chr4	81580273	81581972	1700	+	1.62899	0.344289	1.87109	0.184005	0.85401	NO
STRG.26955	chr10	62001319	62004474	3156	-	11.3236	-0.130523	0.715718	-0.182367	0.855295	NO
STRG.22628	chr8	95350173	95351106	934	+	17.2834	-0.13548	0.748193	-0.181076	0.856308	NO
STRG.25385	chr9	99260045	99262421	2377	-	4.21271	0.232759	1.33763	0.174008	0.861859	NO
STRG.16708	chr6	83296136	83298238	2103	-	1.19903	-0.404453	2.35913	-0.171442	0.863877	NO
STRG.37562	chr14	102611611	102675063	63453	+	1.20543	0.354799	2.13429	0.166238	0.86797	NO
STRG.15954	chr6	34347086	34347731	646	-	11.7373	0.14083	0.868289	0.162192	0.871154	NO
STRG.1275	chr1	89109701	89110394	694	-	2.13766	0.278327	1.74263	0.159717	0.873104	NO
STRG.24319	chr9	50950023	50952548	2526	-	1.94361	0.278346	1.75045	0.159014	0.873658	NO
STRG.6519	chr2	174838888	174844581	5694	+	8.67926	-0.14391	0.914469	-0.157371	0.874953	NO
STRG.41910	chr17	22144461	22146428	1968	+	14.8866	-0.105981	0.679069	-0.156068	0.87598	NO
STRG.7243	chr3	40839782	40842664	2883	+	1.7433	0.268842	1.73409	0.155033	0.876795	NO
STRG.18109	chr7	4746306	4749368	3063	-	9.48566	0.123056	0.795382	0.154713	0.877048	NO
STRG.41502	chr17	6251288	6253635	2348	+	1.47742	0.307784	2.00726	0.153336	0.878133	NO
STRG.27310	chr10	79158506	79161044	2539	+	1.43122	0.285994	1.86928	0.152997	0.878401	NO
STRG.42271	chr17	29441571	29444419	2849	+	13.0527	-0.098754	0.649823	-0.151971	0.87921	NO
STRG.5869	chr2	151342157	151343956	1800	+	5.30058	-0.154046	1.02256	-0.150647	0.880254	NO
STRG.16533	chr6	66789661	66798641	8981	-	2.322	-0.224413	1.50405	-0.149206	0.881391	NO
STRG.13288	chr5	51597524	51603628	6105	-	1.45091	0.278661	1.9384	0.143758	0.885691	NO
STRG.37901	chr15	9129449	9131535	2087	-	488.017	-0.020432	0.149024	-0.137105	0.890948	NO
STRG.7242	chr3	40837259	40839718	2460	+	1.7266	0.214324	1.63791	0.130852	0.895892	NO
STRG.9137	chr3	135372651	135376113	3463	-	19.3631	0.0744595	0.570092	0.13061	0.896084	NO
STRG.2081	chr1	152040278	152044425	4148	-	3.69128	0.150123	1.19731	0.125384	0.90022	NO
STRG.26346	chr10	21482776	21506492	23717	-	6.16215	0.130343	1.04808	0.124363	0.901028	NO
STRG.18775	chr7	30943715	30944454	740	-	1.48733	0.238624	1.94619	0.122611	0.902415	NO
STRG.20877	chr7	148364631	148365964	1334	-	3.44818	0.155753	1.30575	0.119283	0.905052	NO
STRG.12594	chr5	17077203	17080301	3099	-	1.6889	0.222394	1.89702	0.117233	0.906675	NO
STRG.10259	chr4	58573440	58574062	623	-	1.85751	0.231011	2.01126	0.114859	0.908557	NO
STRG.17719	chr6	129515807	129518765	2959	+	2.1678	0.146731	1.53148	0.0958105	0.923671	NO
STRG.24424	chr9	55870847	55872049	1203	+	2.31485	0.133926	1.47705	0.0906713	0.927754	NO
STRG.26820	chr10	56464873	56469904	5032	-	2.5591	0.120306	1.39571	0.0861969	0.93131	NO
STRG.37862	chr15	8851431	8853335	1905	+	3.91667	0.100626	1.2229	0.0822851	0.93442	NO
STRG.24811	chr9	69901465	69915052	13588	+	79.3254	-0.0269817	0.360717	-0.0748001	0.940374	NO
STRG.44056	chr18	24692991	24693774	784	-	5.51452	0.0755223	1.05612	0.0715089	0.942993	NO
STRG.35177	chr13	67389168	67392798	3631	-	7.79276	-0.0657968	0.982668	-0.0669573	0.946616	NO
STRG.43098	chr17	61920467	61920749	283	+	315.148	0.137261	2.19742	0.0624648	0.950193	NO
STRG.48483	chr9_random	242343	243548	1206	+	7.71969	0.0573182	0.977336	0.0586474	0.953233	NO
STRG.28699	chr11	6511196	6512171	976	-	5.7877	-0.0612868	1.06891	-0.0573358	0.954278	NO
STRG.12401	chr5	3266135	3267058	924	+	7.46014	-0.052432	0.934527	-0.0561054	0.955258	NO
STRG.38612	chr15	60575504	60576163	660	+	4.25755	-0.0617802	1.28452	-0.0480959	0.96164	NO
STRG.38905	chr15	76193683	76194656	974	+	15.8033	-0.0294639	0.666312	-0.0442194	0.96473	NO
STRG.31977	chr12	8453987	8457485	3499	-	3.88722	-0.064566	1.50713	-0.0428404	0.965829	NO
STRG.45498	chr19	6941777	6942347	571	-	6.99825	-0.0416962	0.979879	-0.0425524	0.966058	NO
STRG.48435	chr1_random	1048144	1056507	8364	-	1.5034	-0.104393	2.57516	-0.0405384	0.967664	NO
STRG.48425	chr1_random	520800	530514	9715	+	6.6554	-0.0433009	1.08186	-0.0400247	0.968073	NO
STRG.4637	chr2	88463680	88482004	18325	+	3.09831	-0.050775	1.33376	-0.0380692	0.969633	NO
STRG.27835	chr10	96088698	96091056	2359	-	1.34018	-0.0776065	2.0734	-0.0374297	0.970142	NO
STRG.43116	chr17	63927206	63935595	8390	-	28.3864	-0.020548	0.560788	-0.0366414	0.970771	NO
STRG.22267	chr8	80055539	80056813	1275	+	6.89786	-0.0361553	1.04407	-0.0346293	0.972375	NO
STRG.27575	chr10	82870628	82872186	1559	+	1.32955	-0.0788704	2.43771	-0.0323542	0.97419	NO
STRG.39413	chr15	89267015	89270733	3719	+	4.0842	-0.0427356	1.33049	-0.0321202	0.974376	NO
STRG.34568	chr13	40750490	40755077	4588	+	18.8729	-0.0154522	0.524917	-0.0294374	0.976516	NO
STRG.34950	chr13	60510466	60518016	7551	+	1.30996	-0.0554966	1.91849	-0.0289273	0.976923	NO
STRG.48434	chr1_random	761088	764395	3308	-	2.98892	-0.0444909	1.56324	-0.0284608	0.977295	NO
STRG.23275	chr8	125997047	125998519	1473	-	3.79964	-0.0350987	1.2608	-0.0278385	0.977791	NO
STRG.41516	chr17	6496060	6506110	10051	-	7.10146	0.0220404	0.838719	0.0262786	0.979035	NO
STRG.28573	chr11	4194335	4195029	695	+	1.686	-0.0449185	1.72238	-0.0260793	0.979194	NO
STRG.7302	chr3	41606396	41607243	848	+	3.62367	-0.0352633	1.42171	-0.0248034	0.980212	NO
STRG.17183	chr6	109218996	109233693	14698	+	1.20872	-0.051935	2.22091	-0.0233845	0.981344	NO
STRG.45125	chr18	81266395	81267800	1406	-	4.48352	-0.0346157	1.48809	-0.0232619	0.981441	NO
STRG.33988	chr13	4608685	4613872	5188	+	1.72767	-0.0407691	1.76866	-0.0230508	0.98161	NO
STRG.48137	chrX	146956160	146957617	1458	-	14.196	0.0161229	0.753135	0.0214077	0.98292	NO
STRG.725	chr1	58695554	58696006	453	+	1.22627	-0.0593462	2.81071	-0.0211143	0.983154	NO
STRG.29608	chr11	57993131	57995509	2379	-	23.7611	-0.0116147	0.577284	-0.0201195	0.983948	NO
STRG.37071	chr14	63082692	63085589	2898	-	2.49742	-0.0327241	1.93407	-0.0169198	0.986501	NO
STRG.45793	chr19	20468359	20469179	821	-	1.59351	-0.0284045	1.80949	-0.0156975	0.987476	NO
STRG.29590	chr11	57608139	57608732	594	+	1.90234	-0.0244244	1.66587	-0.0146616	0.988302	NO
STRG.21481	chr8	32891374	32891729	356	-	1.47657	-0.0275753	2.24199	-0.0122995	0.990187	NO
STRG.24572	chr9	59165730	59167472	1743	+	1.25068	-0.00883425	2.34406	-0.00376878	0.996993	NO
STRG.48497	chrUn_random	3479864	3499070	19207	-	1.92711	-0.00449845	1.85835	-0.00242067	0.998069	NO
