# Supplementary material for: BORIS/CTCFL epigenetically reprograms clustered CTCF binding sites into alternative transcriptional start sites
Source: Genome Biol. 2024 Jan 31;25:40. doi: 10.1186/s13059-024-03175-0 (PMC10832218; doi:10.1186/s13059-024-03175-0)
Supplement: Supplementary file 5 — Additional file 5: Supplementary Table S4. A list of pathways deregulated upon ectopic BORIS expression in NIH3T3 cells. [file 13059_2024_3175_MOESM5_ESM.xlsx]

## Sheet: AllClones_Upregulated
NAME	GS<br> follow link to MSigDB	SIZE	ES	NES	NOM p-val	FDR q-val	FWER p-val	RANK AT MAX	LEADING EDGE
HALLMARK_INTERFERON_ALPHA_RESPONSE	HALLMARK_INTERFERON_ALPHA_RESPONSE	93	0.70627	2.35278	0	0	0	1359	tags=42%, list=10%, signal=46%
GOBP_RESPONSE_TO_TYPE_I_INTERFERON	GOBP_RESPONSE_TO_TYPE_I_INTERFERON	76	0.708546	2.35235	0	0	0	709	tags=30%, list=5%, signal=32%
GOBP_NEGATIVE_REGULATION_OF_VIRAL_GENOME_REPLICATION	GOBP_NEGATIVE_REGULATION_OF_VIRAL_GENOME_REPLICATION	41	0.719074	2.17668	0	0	0	1093	tags=39%, list=8%, signal=42%
HALLMARK_INTERFERON_GAMMA_RESPONSE	HALLMARK_INTERFERON_GAMMA_RESPONSE	177	0.601495	2.15034	0	0	0	2126	tags=38%, list=15%, signal=45%
GOBP_RESPONSE_TO_INTERFERON_GAMMA	GOBP_RESPONSE_TO_INTERFERON_GAMMA	150	0.602286	2.13988	0	0	0	2081	tags=37%, list=15%, signal=42%
GOBP_INTERFERON_GAMMA_MEDIATED_SIGNALING_PATHWAY	GOBP_INTERFERON_GAMMA_MEDIATED_SIGNALING_PATHWAY	72	0.637813	2.05489	0	0.00203927	0.015	2196	tags=39%, list=15%, signal=46%
GOBP_NEGATIVE_REGULATION_OF_VIRAL_PROCESS	GOBP_NEGATIVE_REGULATION_OF_VIRAL_PROCESS	68	0.625177	2.03886	0	0.00244443	0.021	1093	tags=26%, list=8%, signal=29%
GOBP_REGULATION_OF_VIRAL_GENOME_REPLICATION	GOBP_REGULATION_OF_VIRAL_GENOME_REPLICATION	66	0.607078	1.98027	0	0.00773721	0.073	1093	tags=24%, list=8%, signal=26%
GOBP_DEFENSE_RESPONSE_TO_VIRUS	GOBP_DEFENSE_RESPONSE_TO_VIRUS	192	0.544866	1.96457	0	0.00977797	0.105	1231	tags=22%, list=9%, signal=24%
GOBP_PHAGOCYTOSIS_RECOGNITION	GOBP_PHAGOCYTOSIS_RECOGNITION	16	0.783496	1.94145	0	0.0142501	0.165	602	tags=31%, list=4%, signal=33%
GOBP_DEFENSE_RESPONSE_TO_BACTERIUM	GOBP_DEFENSE_RESPONSE_TO_BACTERIUM	137	0.545989	1.91146	0	0.0229486	0.27	2052	tags=35%, list=14%, signal=41%
GOBP_DEFENSE_RESPONSE_TO_GRAM_POSITIVE_BACTERIUM	GOBP_DEFENSE_RESPONSE_TO_GRAM_POSITIVE_BACTERIUM	46	0.613318	1.8818	0	0.0365107	0.413	2052	tags=37%, list=14%, signal=43%
GOBP_CYTOPLASMIC_PATTERN_RECOGNITION_RECEPTOR_SIGNALING_PATHWAY_IN_RESPONSE_TO_VIRUS	GOBP_CYTOPLASMIC_PATTERN_RECOGNITION_RECEPTOR_SIGNALING_PATHWAY_IN_RESPONSE_TO_VIRUS	31	0.645169	1.86609	0	0.0430276	0.491	846	tags=26%, list=6%, signal=27%
KEGG_TYPE_I_DIABETES_MELLITUS	KEGG_TYPE_I_DIABETES_MELLITUS	19	0.721491	1.86428	0	0.0415257	0.504	3216	tags=79%, list=23%, signal=102%
GOBP_REGULATION_OF_VIRAL_LIFE_CYCLE	GOBP_REGULATION_OF_VIRAL_LIFE_CYCLE	114	0.536321	1.86097	0	0.0407088	0.524	2379	tags=29%, list=17%, signal=34%
KEGG_VIRAL_MYOCARDITIS	KEGG_VIRAL_MYOCARDITIS	49	0.604503	1.85548	0	0.0418785	0.552	2504	tags=45%, list=18%, signal=54%
GOBP_HUMORAL_IMMUNE_RESPONSE	GOBP_HUMORAL_IMMUNE_RESPONSE	123	0.527585	1.85247	0	0.0413787	0.574	2516	tags=41%, list=18%, signal=49%
GOBP_REGULATION_OF_NUCLEASE_ACTIVITY	GOBP_REGULATION_OF_NUCLEASE_ACTIVITY	21	0.68865	1.83267	0	0.0515895	0.708	501	tags=24%, list=4%, signal=25%
GOBP_DETECTION_OF_EXTERNAL_BIOTIC_STIMULUS	GOBP_DETECTION_OF_EXTERNAL_BIOTIC_STIMULUS	21	0.682447	1.82832	0	0.0524347	0.732	2644	tags=57%, list=19%, signal=70%
GOBP_RESPONSE_TO_BACTERIUM	GOBP_RESPONSE_TO_BACTERIUM	403	0.487156	1.82572	0	0.0529623	0.751	2093	tags=28%, list=15%, signal=32%
GOBP_ANTIMICROBIAL_HUMORAL_RESPONSE	GOBP_ANTIMICROBIAL_HUMORAL_RESPONSE	52	0.578999	1.82169	0	0.0537027	0.776	2457	tags=42%, list=17%, signal=51%
GOBP_NEURAL_CREST_CELL_MIGRATION	GOBP_NEURAL_CREST_CELL_MIGRATION	39	0.610839	1.8213	0	0.051794	0.779	1598	tags=36%, list=11%, signal=40%
GOBP_POSITIVE_REGULATION_OF_PATTERN_RECOGNITION_RECEPTOR_SIGNALING_PATHWAY	GOBP_POSITIVE_REGULATION_OF_PATTERN_RECOGNITION_RECEPTOR_SIGNALING_PATHWAY	37	0.621058	1.81949	0	0.051159	0.79	2352	tags=46%, list=17%, signal=55%
GOBP_RESPONSE_TO_VIRUS	GOBP_RESPONSE_TO_VIRUS	270	0.489425	1.80753	0	0.0598608	0.844	1260	tags=20%, list=9%, signal=21%
GOBP_DEFENSE_RESPONSE_TO_GRAM_NEGATIVE_BACTERIUM	GOBP_DEFENSE_RESPONSE_TO_GRAM_NEGATIVE_BACTERIUM	40	0.600589	1.80563	0	0.059472	0.853	2352	tags=43%, list=17%, signal=51%
GOBP_MEMBRANE_INVAGINATION	GOBP_MEMBRANE_INVAGINATION	59	0.559122	1.78252	0	0.0741727	0.939	2516	tags=32%, list=18%, signal=39%
GOBP_INTEGRIN_MEDIATED_SIGNALING_PATHWAY	GOBP_INTEGRIN_MEDIATED_SIGNALING_PATHWAY	95	0.522198	1.77853	0	0.0762955	0.949	3297	tags=40%, list=23%, signal=52%
GOBP_REGULATION_OF_DEFENSE_RESPONSE_TO_VIRUS	GOBP_REGULATION_OF_DEFENSE_RESPONSE_TO_VIRUS	55	0.567653	1.77791	0	0.0743435	0.949	1926	tags=33%, list=14%, signal=38%
GOBP_G_PROTEIN_COUPLED_RECEPTOR_SIGNALING_PATHWAY_COUPLED_TO_CYCLIC_NUCLEOTIDE_SECOND_MESSENGER	GOBP_G_PROTEIN_COUPLED_RECEPTOR_SIGNALING_PATHWAY_COUPLED_TO_CYCLIC_NUCLEOTIDE_SECOND_MESSENGER	29	0.627889	1.76129	0	0.0857632	0.977	1404	tags=38%, list=10%, signal=42%
GOBP_T_CELL_SELECTION	GOBP_T_CELL_SELECTION	38	0.589361	1.73431	0	0.105189	0.996	2235	tags=39%, list=16%, signal=47%
GOBP_POSITIVE_REGULATION_OF_TRANSPORTER_ACTIVITY	GOBP_POSITIVE_REGULATION_OF_TRANSPORTER_ACTIVITY	90	0.512081	1.72515	0	0.113433	0.997	2922	tags=41%, list=21%, signal=51%
GOBP_HOMOPHILIC_CELL_ADHESION_VIA_PLASMA_MEMBRANE_ADHESION_MOLECULES	GOBP_HOMOPHILIC_CELL_ADHESION_VIA_PLASMA_MEMBRANE_ADHESION_MOLECULES	123	0.490827	1.717	0	0.118331	0.998	3147	tags=46%, list=22%, signal=58%
GOBP_NEGATIVE_REGULATION_OF_TYPE_I_INTERFERON_PRODUCTION	GOBP_NEGATIVE_REGULATION_OF_TYPE_I_INTERFERON_PRODUCTION	41	0.569011	1.71611	0	0.116951	0.998	1905	tags=29%, list=13%, signal=34%
GOBP_CYTOKINE_PRODUCTION_INVOLVED_IN_IMMUNE_RESPONSE	GOBP_CYTOKINE_PRODUCTION_INVOLVED_IN_IMMUNE_RESPONSE	70	0.524662	1.70784	0	0.120006	0.998	3106	tags=40%, list=22%, signal=51%
GOBP_MULTICELLULAR_ORGANISMAL_SIGNALING	GOBP_MULTICELLULAR_ORGANISMAL_SIGNALING	137	0.479238	1.69606	0	0.118808	1	2380	tags=36%, list=17%, signal=43%
GOBP_REGULATION_OF_PATTERN_RECOGNITION_RECEPTOR_SIGNALING_PATHWAY	GOBP_REGULATION_OF_PATTERN_RECOGNITION_RECEPTOR_SIGNALING_PATHWAY	88	0.506631	1.69028	0	0.121176	1	2352	tags=35%, list=17%, signal=42%
GOBP_REGULATION_OF_IMMUNE_EFFECTOR_PROCESS	GOBP_REGULATION_OF_IMMUNE_EFFECTOR_PROCESS	285	0.451718	1.6719	0	0.133025	1	2099	tags=27%, list=15%, signal=31%
GOBP_POSITIVE_REGULATION_OF_IMMUNE_EFFECTOR_PROCESS	GOBP_POSITIVE_REGULATION_OF_IMMUNE_EFFECTOR_PROCESS	156	0.465353	1.66616	0	0.136633	1	2168	tags=28%, list=15%, signal=33%
GOBP_VIRAL_GENOME_REPLICATION	GOBP_VIRAL_GENOME_REPLICATION	108	0.487588	1.666	0	0.135302	1	1093	tags=19%, list=8%, signal=20%
GOBP_CELL_KILLING	GOBP_CELL_KILLING	83	0.496109	1.64987	0	0.144703	1	2645	tags=39%, list=19%, signal=47%
KEGG_LYSOSOME	KEGG_LYSOSOME	111	0.469856	1.64119	0	0.153108	1	3930	tags=46%, list=28%, signal=63%
GOBP_REGULATION_OF_BIOLOGICAL_PROCESS_INVOLVED_IN_SYMBIOTIC_INTERACTION	GOBP_REGULATION_OF_BIOLOGICAL_PROCESS_INVOLVED_IN_SYMBIOTIC_INTERACTION	157	0.458855	1.63445	0	0.153801	1	2379	tags=22%, list=17%, signal=26%
GOBP_INORGANIC_ANION_TRANSPORT	GOBP_INORGANIC_ANION_TRANSPORT	124	0.464706	1.61839	0	0.161217	1	3647	tags=45%, list=26%, signal=60%
GOBP_LIPID_CATABOLIC_PROCESS	GOBP_LIPID_CATABOLIC_PROCESS	263	0.437017	1.60862	0	0.164424	1	3411	tags=40%, list=24%, signal=51%
GOBP_CALCIUM_ION_TRANSPORT_INTO_CYTOSOL	GOBP_CALCIUM_ION_TRANSPORT_INTO_CYTOSOL	118	0.460303	1.60789	0	0.162992	1	3568	tags=43%, list=25%, signal=57%
GOBP_PHAGOCYTOSIS	GOBP_PHAGOCYTOSIS	222	0.435025	1.58962	0	0.170403	1	2516	tags=27%, list=18%, signal=32%
GOBP_POSITIVE_REGULATION_OF_TRANSMEMBRANE_TRANSPORT	GOBP_POSITIVE_REGULATION_OF_TRANSMEMBRANE_TRANSPORT	162	0.442755	1.58793	0	0.17105	1	2516	tags=32%, list=18%, signal=39%
HALLMARK_COAGULATION	HALLMARK_COAGULATION	106	0.459897	1.57039	0	0.188584	1	3640	tags=42%, list=26%, signal=57%
GOBP_REGULATION_OF_MEMBRANE_POTENTIAL	GOBP_REGULATION_OF_MEMBRANE_POTENTIAL	296	0.416144	1.53438	0	0.227821	1	3594	tags=41%, list=25%, signal=53%
GOBP_LEUKOCYTE_MIGRATION	GOBP_LEUKOCYTE_MIGRATION	319	0.408727	1.51582	0	0.247739	1	2209	tags=27%, list=16%, signal=32%
GOBP_RESPONSE_TO_MOLECULE_OF_BACTERIAL_ORIGIN	GOBP_RESPONSE_TO_MOLECULE_OF_BACTERIAL_ORIGIN	248	0.409101	1.49721	0	0.262311	1	1990	tags=23%, list=14%, signal=26%
GOBP_SMALL_MOLECULE_CATABOLIC_PROCESS	GOBP_SMALL_MOLECULE_CATABOLIC_PROCESS	351	0.383514	1.43137	0	0.321311	1	3655	tags=36%, list=26%, signal=47%
GOBP_MYELOID_LEUKOCYTE_MEDIATED_IMMUNITY	GOBP_MYELOID_LEUKOCYTE_MEDIATED_IMMUNITY	458	0.377272	1.41329	0	0.3397	1	3902	tags=37%, list=27%, signal=49%
GOBP_REGULATION_OF_TRANSMEMBRANE_TRANSPORT	GOBP_REGULATION_OF_TRANSMEMBRANE_TRANSPORT	396	0.376032	1.40367	0	0.354052	1	3050	tags=33%, list=21%, signal=41%
GOBP_METAL_ION_HOMEOSTASIS	GOBP_METAL_ION_HOMEOSTASIS	471	0.361886	1.36584	0.00100503	0.384013	1	3589	tags=36%, list=25%, signal=46%
GOBP_ADAPTIVE_IMMUNE_RESPONSE	GOBP_ADAPTIVE_IMMUNE_RESPONSE	271	0.389019	1.44337	0.00101833	0.308931	1	2572	tags=30%, list=18%, signal=36%
GOBP_REGULATION_OF_INFLAMMATORY_RESPONSE	GOBP_REGULATION_OF_INFLAMMATORY_RESPONSE	252	0.40603	1.49645	0.00102145	0.262894	1	3044	tags=33%, list=21%, signal=42%
GOBP_ORGANIC_ACID_CATABOLIC_PROCESS	GOBP_ORGANIC_ACID_CATABOLIC_PROCESS	218	0.42207	1.54987	0.00102564	0.213923	1	3655	tags=39%, list=26%, signal=52%
GOBP_CELL_CELL_ADHESION_VIA_PLASMA_MEMBRANE_ADHESION_MOLECULES	GOBP_CELL_CELL_ADHESION_VIA_PLASMA_MEMBRANE_ADHESION_MOLECULES	196	0.429132	1.56917	0.00104384	0.189779	1	2902	tags=37%, list=20%, signal=46%
GOBP_CELLULAR_LIPID_CATABOLIC_PROCESS	GOBP_CELLULAR_LIPID_CATABOLIC_PROCESS	195	0.432031	1.54755	0.00104493	0.21629	1	3655	tags=43%, list=26%, signal=56%
GOBP_PATTERN_RECOGNITION_RECEPTOR_SIGNALING_PATHWAY	GOBP_PATTERN_RECOGNITION_RECEPTOR_SIGNALING_PATHWAY	174	0.434333	1.55989	0.00104712	0.20072	1	2352	tags=28%, list=17%, signal=33%
GOBP_CALCIUM_MEDIATED_SIGNALING	GOBP_CALCIUM_MEDIATED_SIGNALING	151	0.446216	1.58595	0.0010582	0.173523	1	2636	tags=35%, list=19%, signal=43%
KEGG_CALCIUM_SIGNALING_PATHWAY	KEGG_CALCIUM_SIGNALING_PATHWAY	136	0.451729	1.58883	0.00107527	0.170636	1	3320	tags=39%, list=23%, signal=50%
GOBP_MONOVALENT_INORGANIC_CATION_HOMEOSTASIS	GOBP_MONOVALENT_INORGANIC_CATION_HOMEOSTASIS	123	0.454209	1.59363	0.00108342	0.171547	1	4542	tags=51%, list=32%, signal=75%
GOBP_INTERLEUKIN_6_PRODUCTION	GOBP_INTERLEUKIN_6_PRODUCTION	111	0.458407	1.57395	0.00109769	0.184415	1	2316	tags=36%, list=16%, signal=43%
GOBP_POSITIVE_REGULATION_OF_CATION_TRANSMEMBRANE_TRANSPORT	GOBP_POSITIVE_REGULATION_OF_CATION_TRANSMEMBRANE_TRANSPORT	107	0.47252	1.63371	0.00112108	0.151758	1	3507	tags=45%, list=25%, signal=59%
GOBP_POSITIVE_REGULATION_OF_INFLAMMATORY_RESPONSE	GOBP_POSITIVE_REGULATION_OF_INFLAMMATORY_RESPONSE	92	0.487713	1.6616	0.00112994	0.138914	1	3221	tags=46%, list=23%, signal=59%
GOBP_GRANULOCYTE_CHEMOTAXIS	GOBP_GRANULOCYTE_CHEMOTAXIS	82	0.477829	1.57928	0.00113379	0.18203	1	2911	tags=38%, list=20%, signal=47%
KEGG_HYPERTROPHIC_CARDIOMYOPATHY_HCM	KEGG_HYPERTROPHIC_CARDIOMYOPATHY_HCM	67	0.5101	1.63934	0.00116144	0.153344	1	3444	tags=46%, list=24%, signal=61%
GOBP_POSITIVE_REGULATION_OF_TUMOR_NECROSIS_FACTOR_SUPERFAMILY_CYTOKINE_PRODUCTION	GOBP_POSITIVE_REGULATION_OF_TUMOR_NECROSIS_FACTOR_SUPERFAMILY_CYTOKINE_PRODUCTION	69	0.505586	1.63803	0.00117096	0.152241	1	2812	tags=42%, list=20%, signal=52%
GOBP_CYTOPLASMIC_PATTERN_RECOGNITION_RECEPTOR_SIGNALING_PATHWAY	GOBP_CYTOPLASMIC_PATTERN_RECOGNITION_RECEPTOR_SIGNALING_PATHWAY	69	0.520121	1.68172	0.00117925	0.126775	1	2082	tags=28%, list=15%, signal=32%
GOBP_NEUTROPHIL_CHEMOTAXIS	GOBP_NEUTROPHIL_CHEMOTAXIS	66	0.513658	1.66106	0.00117925	0.138093	1	2911	tags=41%, list=20%, signal=51%
GOBP_POSITIVE_REGULATION_OF_CALCIUM_ION_TRANSMEMBRANE_TRANSPORTER_ACTIVITY	GOBP_POSITIVE_REGULATION_OF_CALCIUM_ION_TRANSMEMBRANE_TRANSPORTER_ACTIVITY	33	0.615787	1.77448	0.00125786	0.0755453	0.956	2298	tags=36%, list=16%, signal=43%
GOBP_MODULATION_BY_SYMBIONT_OF_ENTRY_INTO_HOST	GOBP_MODULATION_BY_SYMBIONT_OF_ENTRY_INTO_HOST	35	0.572974	1.65535	0.00126422	0.14235	1	4321	tags=63%, list=30%, signal=90%
GOBP_SODIUM_ION_HOMEOSTASIS	GOBP_SODIUM_ION_HOMEOSTASIS	32	0.58821	1.70926	0.00128041	0.120031	0.998	3216	tags=47%, list=23%, signal=60%
GOBP_REGULATION_OF_DEFENSE_RESPONSE_TO_VIRUS_BY_HOST	GOBP_REGULATION_OF_DEFENSE_RESPONSE_TO_VIRUS_BY_HOST	32	0.581786	1.68532	0.00128866	0.125188	1	1926	tags=38%, list=14%, signal=43%
GOBP_COLLAGEN_CATABOLIC_PROCESS	GOBP_COLLAGEN_CATABOLIC_PROCESS	36	0.620244	1.80276	0.00129199	0.0579531	0.867	2365	tags=44%, list=17%, signal=53%
GOBP_KERATAN_SULFATE_METABOLIC_PROCESS	GOBP_KERATAN_SULFATE_METABOLIC_PROCESS	30	0.618158	1.75942	0.0012987	0.0853685	0.979	3363	tags=47%, list=24%, signal=61%
GOBP_ALPHA_BETA_T_CELL_PROLIFERATION	GOBP_ALPHA_BETA_T_CELL_PROLIFERATION	25	0.61113	1.65622	0.00136426	0.142756	1	2086	tags=48%, list=15%, signal=56%
GOBP_POSITIVE_REGULATION_OF_GRANULOCYTE_CHEMOTAXIS	GOBP_POSITIVE_REGULATION_OF_GRANULOCYTE_CHEMOTAXIS	20	0.682086	1.7682	0.00143678	0.0804589	0.969	1110	tags=35%, list=8%, signal=38%
GOBP_ANTIGEN_PROCESSING_AND_PRESENTATION_OF_ENDOGENOUS_ANTIGEN	GOBP_ANTIGEN_PROCESSING_AND_PRESENTATION_OF_ENDOGENOUS_ANTIGEN	15	0.75898	1.84973	0.0014556	0.0413845	0.595	2081	tags=60%, list=15%, signal=70%
GOBP_POSITIVE_REGULATION_OF_IMMUNE_RESPONSE	GOBP_POSITIVE_REGULATION_OF_IMMUNE_RESPONSE	471	0.372298	1.39793	0.00200602	0.357015	1	3221	tags=30%, list=23%, signal=37%
GOBP_POSITIVE_REGULATION_OF_CYTOKINE_PRODUCTION	GOBP_POSITIVE_REGULATION_OF_CYTOKINE_PRODUCTION	328	0.376099	1.39611	0.0020284	0.355299	1	3106	tags=33%, list=22%, signal=41%
GOBP_REGULATION_OF_RESPONSE_TO_BIOTIC_STIMULUS	GOBP_REGULATION_OF_RESPONSE_TO_BIOTIC_STIMULUS	325	0.376871	1.40538	0.00203046	0.352369	1	2082	tags=21%, list=15%, signal=24%
GOBP_MICROTUBULE_BASED_MOVEMENT	GOBP_MICROTUBULE_BASED_MOVEMENT	320	0.377127	1.39791	0.00204708	0.356133	1	3946	tags=36%, list=28%, signal=49%
GOBP_REGULATION_OF_CYTOSOLIC_CALCIUM_ION_CONCENTRATION	GOBP_REGULATION_OF_CYTOSOLIC_CALCIUM_ION_CONCENTRATION	230	0.397186	1.47158	0.00206186	0.283271	1	3715	tags=40%, list=26%, signal=53%
HALLMARK_ALLOGRAFT_REJECTION	HALLMARK_ALLOGRAFT_REJECTION	144	0.441404	1.55193	0.00214823	0.210815	1	3106	tags=40%, list=22%, signal=50%
HALLMARK_KRAS_SIGNALING_DN	HALLMARK_KRAS_SIGNALING_DN	129	0.455066	1.59271	0.0021645	0.168331	1	3177	tags=38%, list=22%, signal=48%
GOBP_CILIUM_MOVEMENT	GOBP_CILIUM_MOVEMENT	125	0.441493	1.5173	0.00218579	0.24675	1	3462	tags=42%, list=24%, signal=54%
GOBP_POLYOL_METABOLIC_PROCESS	GOBP_POLYOL_METABOLIC_PROCESS	108	0.467577	1.60617	0.00221484	0.163443	1	3320	tags=37%, list=23%, signal=48%
GOBP_INORGANIC_ANION_TRANSMEMBRANE_TRANSPORT	GOBP_INORGANIC_ANION_TRANSMEMBRANE_TRANSPORT	82	0.48566	1.60844	0.0023015	0.163338	1	3487	tags=48%, list=25%, signal=63%
KEGG_CELL_ADHESION_MOLECULES_CAMS	KEGG_CELL_ADHESION_MOLECULES_CAMS	85	0.495889	1.67163	0.0023175	0.131678	1	3584	tags=47%, list=25%, signal=63%
GOBP_REGULATION_OF_CALCIUM_ION_TRANSMEMBRANE_TRANSPORTER_ACTIVITY	GOBP_REGULATION_OF_CALCIUM_ION_TRANSMEMBRANE_TRANSPORTER_ACTIVITY	65	0.511167	1.62987	0.00235849	0.155338	1	3254	tags=40%, list=23%, signal=52%
GOBP_POSITIVE_REGULATION_OF_CATION_CHANNEL_ACTIVITY	GOBP_POSITIVE_REGULATION_OF_CATION_CHANNEL_ACTIVITY	54	0.544734	1.72101	0.002457	0.114392	0.998	2869	tags=43%, list=20%, signal=53%
GOBP_POSITIVE_REGULATION_OF_ALPHA_BETA_T_CELL_ACTIVATION	GOBP_POSITIVE_REGULATION_OF_ALPHA_BETA_T_CELL_ACTIVATION	45	0.559587	1.70286	0.00248756	0.114776	0.999	2299	tags=38%, list=16%, signal=45%
GOBP_TRIGLYCERIDE_CATABOLIC_PROCESS	GOBP_TRIGLYCERIDE_CATABOLIC_PROCESS	26	0.636553	1.78673	0.00262812	0.0722372	0.925	3073	tags=58%, list=22%, signal=73%
GOBP_RESPONSE_TO_INTERFERON_BETA	GOBP_RESPONSE_TO_INTERFERON_BETA	26	0.646555	1.75225	0.00273598	0.0874651	0.988	1093	tags=31%, list=8%, signal=33%
GOBP_N_ACETYLGLUCOSAMINE_METABOLIC_PROCESS	GOBP_N_ACETYLGLUCOSAMINE_METABOLIC_PROCESS	17	0.707794	1.80546	0.00280112	0.0573592	0.853	1335	tags=35%, list=9%, signal=39%
GOBP_ANION_TRANSMEMBRANE_TRANSPORT	GOBP_ANION_TRANSMEMBRANE_TRANSPORT	443	0.362146	1.35723	0.00301205	0.388507	1	3862	tags=37%, list=27%, signal=49%
GOBP_ORGANIC_HYDROXY_COMPOUND_METABOLIC_PROCESS	GOBP_ORGANIC_HYDROXY_COMPOUND_METABOLIC_PROCESS	419	0.36102	1.36149	0.00301508	0.385785	1	3326	tags=31%, list=23%, signal=40%
GOBP_SODIUM_ION_TRANSMEMBRANE_TRANSPORT	GOBP_SODIUM_ION_TRANSMEMBRANE_TRANSPORT	124	0.447293	1.55308	0.00322928	0.211056	1	2434	tags=35%, list=17%, signal=41%
GOBP_RESPONSE_TO_PURINE_CONTAINING_COMPOUND	GOBP_RESPONSE_TO_PURINE_CONTAINING_COMPOUND	120	0.435659	1.53515	0.00326442	0.227235	1	2373	tags=32%, list=17%, signal=38%
KEGG_OXIDATIVE_PHOSPHORYLATION	KEGG_OXIDATIVE_PHOSPHORYLATION	106	0.477005	1.62716	0.00332226	0.157341	1	5298	tags=61%, list=37%, signal=97%
GOBP_CELL_RECOGNITION	GOBP_CELL_RECOGNITION	108	0.45826	1.57989	0.00335196	0.182186	1	3002	tags=31%, list=21%, signal=40%
GOBP_INOSITOL_PHOSPHATE_METABOLIC_PROCESS	GOBP_INOSITOL_PHOSPHATE_METABOLIC_PROCESS	60	0.515319	1.66522	0.00347625	0.134934	1	2914	tags=35%, list=20%, signal=44%
GOBP_CHLORIDE_TRANSPORT	GOBP_CHLORIDE_TRANSPORT	73	0.520749	1.71553	0.00348837	0.115311	0.998	3029	tags=45%, list=21%, signal=57%
GOBP_POSITIVE_REGULATION_OF_CYTOKINE_PRODUCTION_INVOLVED_IN_IMMUNE_RESPONSE	GOBP_POSITIVE_REGULATION_OF_CYTOKINE_PRODUCTION_INVOLVED_IN_IMMUNE_RESPONSE	40	0.568569	1.70361	0.00378788	0.117566	0.999	1040	tags=25%, list=7%, signal=27%
GOBP_POSITIVE_REGULATION_OF_INTERLEUKIN_12_PRODUCTION	GOBP_POSITIVE_REGULATION_OF_INTERLEUKIN_12_PRODUCTION	25	0.619548	1.68873	0.00396301	0.121742	1	3080	tags=48%, list=22%, signal=61%
GOBP_POSITIVE_REGULATION_OF_CD4_POSITIVE_ALPHA_BETA_T_CELL_DIFFERENTIATION	GOBP_POSITIVE_REGULATION_OF_CD4_POSITIVE_ALPHA_BETA_T_CELL_DIFFERENTIATION	23	0.64442	1.75814	0.00399467	0.0849094	0.981	1158	tags=35%, list=8%, signal=38%
GOBP_RIG_I_SIGNALING_PATHWAY	GOBP_RIG_I_SIGNALING_PATHWAY	25	0.625044	1.71324	0.00404858	0.116228	0.998	846	tags=24%, list=6%, signal=25%
GOBP_ALCOHOL_METABOLIC_PROCESS	GOBP_ALCOHOL_METABOLIC_PROCESS	294	0.368499	1.36081	0.0040858	0.385958	1	3364	tags=31%, list=24%, signal=40%
GOBP_POSITIVE_REGULATION_OF_CYTOSOLIC_CALCIUM_ION_CONCENTRATION_INVOLVED_IN_PHOSPHOLIPASE_C_ACTIVATING_G_PROTEIN_COUPLED_SIGNALING_PATHWAY	GOBP_POSITIVE_REGULATION_OF_CYTOSOLIC_CALCIUM_ION_CONCENTRATION_INVOLVED_IN_PHOSPHOLIPASE_C_ACTIVATING_G_PROTEIN_COUPLED_SIGNALING_PATHWAY	20	0.653704	1.72422	0.00429185	0.112105	0.997	2461	tags=45%, list=17%, signal=54%
GOBP_REGULATION_OF_PRODUCTION_OF_MOLECULAR_MEDIATOR_OF_IMMUNE_RESPONSE	GOBP_REGULATION_OF_PRODUCTION_OF_MOLECULAR_MEDIATOR_OF_IMMUNE_RESPONSE	111	0.458276	1.56338	0.004329	0.197446	1	3455	tags=39%, list=24%, signal=51%
GOBP_RESPONSE_TO_PROTOZOAN	GOBP_RESPONSE_TO_PROTOZOAN	16	0.702268	1.75036	0.00438597	0.0878611	0.99	1434	tags=50%, list=10%, signal=56%
GOBP_MONOCARBOXYLIC_ACID_CATABOLIC_PROCESS	GOBP_MONOCARBOXYLIC_ACID_CATABOLIC_PROCESS	115	0.433587	1.49952	0.00438597	0.260487	1	3655	tags=42%, list=26%, signal=56%
GOBP_CARDIAC_CONDUCTION	GOBP_CARDIAC_CONDUCTION	99	0.449026	1.52216	0.00454545	0.239864	1	2371	tags=31%, list=17%, signal=37%
GOBP_CELLULAR_RESPONSE_TO_VIRUS	GOBP_CELLULAR_RESPONSE_TO_VIRUS	56	0.512303	1.62691	0.00484848	0.156277	1	1085	tags=21%, list=8%, signal=23%
GOBP_POLYOL_BIOSYNTHETIC_PROCESS	GOBP_POLYOL_BIOSYNTHETIC_PROCESS	50	0.530923	1.64216	0.00486027	0.153145	1	1558	tags=26%, list=11%, signal=29%
GOBP_REGULATION_OF_CELL_KILLING	GOBP_REGULATION_OF_CELL_KILLING	52	0.51348	1.59426	0.00488401	0.171777	1	2168	tags=37%, list=15%, signal=43%
GOBP_REGULATION_OF_PHOSPHOLIPASE_ACTIVITY	GOBP_REGULATION_OF_PHOSPHOLIPASE_ACTIVITY	53	0.52137	1.65523	0.00493827	0.14083	1	1558	tags=28%, list=11%, signal=32%
GOBP_REGULATION_OF_CARDIAC_CONDUCTION	GOBP_REGULATION_OF_CARDIAC_CONDUCTION	44	0.535095	1.62109	0.00501882	0.157705	1	2371	tags=36%, list=17%, signal=43%
GOBP_POSITIVE_REGULATION_OF_CD4_POSITIVE_ALPHA_BETA_T_CELL_ACTIVATION	GOBP_POSITIVE_REGULATION_OF_CD4_POSITIVE_ALPHA_BETA_T_CELL_ACTIVATION	27	0.623689	1.7409	0.00511509	0.0980473	0.991	2299	tags=41%, list=16%, signal=48%
GOBP_POTASSIUM_ION_IMPORT_ACROSS_PLASMA_MEMBRANE	GOBP_POTASSIUM_ION_IMPORT_ACROSS_PLASMA_MEMBRANE	33	0.572047	1.68168	0.00514139	0.124996	1	3092	tags=48%, list=22%, signal=62%
GOBP_SECOND_MESSENGER_MEDIATED_SIGNALING	GOBP_SECOND_MESSENGER_MEDIATED_SIGNALING	222	0.39339	1.42697	0.00515464	0.327761	1	3186	tags=36%, list=22%, signal=45%
GOBP_ORGANIC_ACID_BIOSYNTHETIC_PROCESS	GOBP_ORGANIC_ACID_BIOSYNTHETIC_PROCESS	245	0.377289	1.37599	0.00515464	0.370473	1	3028	tags=29%, list=21%, signal=36%
GOBP_REACTIVE_OXYGEN_SPECIES_METABOLIC_PROCESS	GOBP_REACTIVE_OXYGEN_SPECIES_METABOLIC_PROCESS	205	0.396716	1.44582	0.00518672	0.306806	1	2204	tags=25%, list=15%, signal=29%
GOBP_RESPIRATORY_BURST	GOBP_RESPIRATORY_BURST	25	0.620867	1.70554	0.00531209	0.116714	0.999	1735	tags=36%, list=12%, signal=41%
GOBP_ANTIBACTERIAL_HUMORAL_RESPONSE	GOBP_ANTIBACTERIAL_HUMORAL_RESPONSE	19	0.672709	1.75572	0.00534759	0.085502	0.985	2352	tags=53%, list=17%, signal=63%
GOBP_PROTON_TRANSMEMBRANE_TRANSPORT	GOBP_PROTON_TRANSMEMBRANE_TRANSPORT	120	0.442222	1.5377	0.00540541	0.226491	1	4724	tags=51%, list=33%, signal=75%
GOBP_INTERLEUKIN_17_PRODUCTION	GOBP_INTERLEUKIN_17_PRODUCTION	23	0.635243	1.69664	0.00542005	0.11996	1	1630	tags=43%, list=11%, signal=49%
GOBP_KILLING_OF_CELLS_OF_OTHER_ORGANISM	GOBP_KILLING_OF_CELLS_OF_OTHER_ORGANISM	23	0.633276	1.67807	0.00545703	0.128536	1	2538	tags=52%, list=18%, signal=63%
GOBP_GRANULOCYTE_MIGRATION	GOBP_GRANULOCYTE_MIGRATION	97	0.442533	1.51384	0.00568828	0.247558	1	2911	tags=34%, list=20%, signal=42%
GOBP_NEGATIVE_REGULATION_OF_CYTOKINE_PRODUCTION	GOBP_NEGATIVE_REGULATION_OF_CYTOKINE_PRODUCTION	223	0.385763	1.4061	0.00614754	0.35142	1	2626	tags=30%, list=18%, signal=36%
GOBP_INTERLEUKIN_12_PRODUCTION	GOBP_INTERLEUKIN_12_PRODUCTION	39	0.554336	1.6587	0.00620347	0.140409	1	3221	tags=46%, list=23%, signal=59%
GOBP_IMPORT_INTO_CELL	GOBP_IMPORT_INTO_CELL	179	0.415692	1.49543	0.00623701	0.263963	1	3095	tags=36%, list=22%, signal=45%
GOBP_POSITIVE_REGULATION_OF_INTERFERON_GAMMA_PRODUCTION	GOBP_POSITIVE_REGULATION_OF_INTERFERON_GAMMA_PRODUCTION	41	0.533289	1.59615	0.00628141	0.170993	1	3035	tags=46%, list=21%, signal=59%
GOBP_SODIUM_ION_TRANSPORT	GOBP_SODIUM_ION_TRANSPORT	175	0.405074	1.4603	0.00629591	0.295619	1	2667	tags=30%, list=19%, signal=37%
GOBP_REGULATION_OF_HUMORAL_IMMUNE_RESPONSE	GOBP_REGULATION_OF_HUMORAL_IMMUNE_RESPONSE	42	0.547435	1.64422	0.00630517	0.15149	1	2516	tags=40%, list=18%, signal=49%
GOBP_SYNAPTIC_VESICLE_TRANSPORT	GOBP_SYNAPTIC_VESICLE_TRANSPORT	39	0.540321	1.59788	0.00632911	0.169127	1	4483	tags=56%, list=32%, signal=82%
KEGG_NEUROACTIVE_LIGAND_RECEPTOR_INTERACTION	KEGG_NEUROACTIVE_LIGAND_RECEPTOR_INTERACTION	128	0.450553	1.58316	0.00645161	0.177554	1	2386	tags=37%, list=17%, signal=44%
GOBP_KERATAN_SULFATE_BIOSYNTHETIC_PROCESS	GOBP_KERATAN_SULFATE_BIOSYNTHETIC_PROCESS	25	0.61963	1.70052	0.00657895	0.116266	1	2958	tags=40%, list=21%, signal=50%
GOBP_NEURONAL_ACTION_POTENTIAL	GOBP_NEURONAL_ACTION_POTENTIAL	26	0.597158	1.62346	0.00664894	0.15644	1	2187	tags=54%, list=15%, signal=64%
GOBP_POSITIVE_REGULATION_OF_NEUTROPHIL_MIGRATION	GOBP_POSITIVE_REGULATION_OF_NEUTROPHIL_MIGRATION	21	0.638957	1.67786	0.00681199	0.127046	1	1110	tags=33%, list=8%, signal=36%
GOBP_LEUKOTRIENE_METABOLIC_PROCESS	GOBP_LEUKOTRIENE_METABOLIC_PROCESS	21	0.64632	1.73273	0.00682128	0.105242	0.996	2819	tags=48%, list=20%, signal=59%
GOBP_NEUTROPHIL_MIGRATION	GOBP_NEUTROPHIL_MIGRATION	80	0.471863	1.54125	0.00689655	0.223781	1	2457	tags=33%, list=17%, signal=39%
GOBP_ASPARTATE_FAMILY_AMINO_ACID_CATABOLIC_PROCESS	GOBP_ASPARTATE_FAMILY_AMINO_ACID_CATABOLIC_PROCESS	20	0.632764	1.63159	0.00691563	0.153803	1	2062	tags=40%, list=14%, signal=47%
GOBP_EXTRACELLULAR_MATRIX_DISASSEMBLY	GOBP_EXTRACELLULAR_MATRIX_DISASSEMBLY	64	0.489654	1.57768	0.00695249	0.183537	1	2158	tags=31%, list=15%, signal=37%
GOBP_LIPID_LOCALIZATION	GOBP_LIPID_LOCALIZATION	387	0.351519	1.31649	0.00704225	0.426318	1	3991	tags=39%, list=28%, signal=53%
KEGG_ECM_RECEPTOR_INTERACTION	KEGG_ECM_RECEPTOR_INTERACTION	72	0.472953	1.54554	0.00706714	0.216996	1	1269	tags=22%, list=9%, signal=24%
GOBP_POSITIVE_REGULATION_OF_INTERLEUKIN_6_PRODUCTION	GOBP_POSITIVE_REGULATION_OF_INTERLEUKIN_6_PRODUCTION	65	0.485827	1.56328	0.00715137	0.196395	1	2316	tags=34%, list=16%, signal=40%
GOBP_POSITIVE_REGULATION_OF_RESPONSE_TO_CYTOKINE_STIMULUS	GOBP_POSITIVE_REGULATION_OF_RESPONSE_TO_CYTOKINE_STIMULUS	51	0.516559	1.61586	0.00724638	0.162687	1	1082	tags=29%, list=8%, signal=32%
KEGG_CARDIAC_MUSCLE_CONTRACTION	KEGG_CARDIAC_MUSCLE_CONTRACTION	57	0.50604	1.5932	0.00726392	0.168662	1	5191	tags=67%, list=36%, signal=105%
GOBP_POSITIVE_REGULATION_OF_INTERLEUKIN_8_PRODUCTION	GOBP_POSITIVE_REGULATION_OF_INTERLEUKIN_8_PRODUCTION	43	0.528044	1.6123	0.00735294	0.164867	1	3093	tags=44%, list=22%, signal=56%
GOBP_DETECTION_OF_CHEMICAL_STIMULUS	GOBP_DETECTION_OF_CHEMICAL_STIMULUS	52	0.521239	1.62263	0.00739827	0.15649	1	2588	tags=37%, list=18%, signal=44%
GOBP_NEGATIVE_REGULATION_OF_CHEMOTAXIS	GOBP_NEGATIVE_REGULATION_OF_CHEMOTAXIS	41	0.537548	1.62987	0.00741656	0.153829	1	2009	tags=37%, list=14%, signal=42%
GOBP_REGULATION_OF_NEUROTRANSMITTER_LEVELS	GOBP_REGULATION_OF_NEUROTRANSMITTER_LEVELS	162	0.400321	1.41674	0.00744681	0.338481	1	3278	tags=36%, list=23%, signal=46%
KEGG_ANTIGEN_PROCESSING_AND_PRESENTATION	KEGG_ANTIGEN_PROCESSING_AND_PRESENTATION	41	0.540464	1.62472	0.00746269	0.156983	1	3071	tags=46%, list=22%, signal=59%
GOBP_NEUTRAL_LIPID_CATABOLIC_PROCESS	GOBP_NEUTRAL_LIPID_CATABOLIC_PROCESS	35	0.565336	1.65221	0.00760456	0.144124	1	3224	tags=54%, list=23%, signal=70%
KEGG_PARKINSONS_DISEASE	KEGG_PARKINSONS_DISEASE	101	0.447976	1.51879	0.00765027	0.245954	1	5770	tags=61%, list=41%, signal=103%
GOBP_POSITIVE_REGULATION_OF_BONE_MINERALIZATION	GOBP_POSITIVE_REGULATION_OF_BONE_MINERALIZATION	30	0.567848	1.63599	0.00770218	0.152593	1	520	tags=27%, list=4%, signal=28%
GOBP_METAL_ION_EXPORT	GOBP_METAL_ION_EXPORT	34	0.59083	1.70328	0.00774194	0.116147	0.999	2296	tags=41%, list=16%, signal=49%
GOBP_ACTIVATION_OF_IMMUNE_RESPONSE	GOBP_ACTIVATION_OF_IMMUNE_RESPONSE	335	0.353447	1.31198	0.00815494	0.429608	1	3221	tags=28%, list=23%, signal=36%
GOBP_CELLULAR_AMINO_ACID_CATABOLIC_PROCESS	GOBP_CELLULAR_AMINO_ACID_CATABOLIC_PROCESS	85	0.443078	1.4797	0.00818713	0.272206	1	2186	tags=29%, list=15%, signal=35%
GOBP_REGULATION_OF_NEUTROPHIL_CHEMOTAXIS	GOBP_REGULATION_OF_NEUTROPHIL_CHEMOTAXIS	23	0.611193	1.65209	0.00821918	0.142628	1	2405	tags=43%, list=17%, signal=52%
GOBP_REGULATION_OF_RESPONSE_TO_CYTOKINE_STIMULUS	GOBP_REGULATION_OF_RESPONSE_TO_CYTOKINE_STIMULUS	154	0.412096	1.45996	0.00844773	0.295426	1	2105	tags=24%, list=15%, signal=28%
HALLMARK_MYOGENESIS	HALLMARK_MYOGENESIS	179	0.397665	1.44572	0.00845666	0.306065	1	1892	tags=22%, list=13%, signal=25%
GOBP_REGULATION_OF_LEUKOCYTE_MEDIATED_IMMUNITY	GOBP_REGULATION_OF_LEUKOCYTE_MEDIATED_IMMUNITY	144	0.402271	1.42715	0.00851064	0.328237	1	3246	tags=35%, list=23%, signal=45%
GOBP_HETEROPHILIC_CELL_CELL_ADHESION_VIA_PLASMA_MEMBRANE_CELL_ADHESION_MOLECULES	GOBP_HETEROPHILIC_CELL_CELL_ADHESION_VIA_PLASMA_MEMBRANE_CELL_ADHESION_MOLECULES	31	0.573686	1.64081	0.00896287	0.152116	1	2656	tags=45%, list=19%, signal=55%
GOBP_POSITIVE_REGULATION_OF_OSSIFICATION	GOBP_POSITIVE_REGULATION_OF_OSSIFICATION	35	0.553604	1.62484	0.00919842	0.158302	1	520	tags=23%, list=4%, signal=24%
GOBP_POSITIVE_REGULATION_OF_LIPID_STORAGE	GOBP_POSITIVE_REGULATION_OF_LIPID_STORAGE	20	0.657268	1.70768	0.00944669	0.117987	0.998	2516	tags=45%, list=18%, signal=55%
GOBP_POSITIVE_REGULATION_OF_NF_KAPPAB_TRANSCRIPTION_FACTOR_ACTIVITY	GOBP_POSITIVE_REGULATION_OF_NF_KAPPAB_TRANSCRIPTION_FACTOR_ACTIVITY	138	0.412385	1.44816	0.00963597	0.303945	1	3138	tags=31%, list=22%, signal=40%
GOBP_ACTIVATION_OF_PHOSPHOLIPASE_C_ACTIVITY	GOBP_ACTIVATION_OF_PHOSPHOLIPASE_C_ACTIVITY	24	0.592329	1.61476	0.00973574	0.161923	1	1558	tags=38%, list=11%, signal=42%
GOBP_REGULATION_OF_RIG_I_SIGNALING_PATHWAY	GOBP_REGULATION_OF_RIG_I_SIGNALING_PATHWAY	19	0.651171	1.68266	0.00981767	0.127184	1	846	tags=26%, list=6%, signal=28%
GOBP_NEGATIVE_REGULATION_OF_ENDOCYTOSIS	GOBP_NEGATIVE_REGULATION_OF_ENDOCYTOSIS	41	0.534014	1.5932	0.00988875	0.169869	1	2439	tags=32%, list=17%, signal=38%
GOBP_NUCLEOTIDE_BINDING_OLIGOMERIZATION_DOMAIN_CONTAINING_2_SIGNALING_PATHWAY	GOBP_NUCLEOTIDE_BINDING_OLIGOMERIZATION_DOMAIN_CONTAINING_2_SIGNALING_PATHWAY	16	0.675841	1.69481	0.00992908	0.11873	1	1955	tags=44%, list=14%, signal=51%
GOBP_DIVALENT_INORGANIC_CATION_HOMEOSTASIS	GOBP_DIVALENT_INORGANIC_CATION_HOMEOSTASIS	344	0.358843	1.32941	0.0100705	0.410514	1	3568	tags=36%, list=25%, signal=47%
GOBP_REGULATION_OF_POSTSYNAPTIC_MEMBRANE_POTENTIAL	GOBP_REGULATION_OF_POSTSYNAPTIC_MEMBRANE_POTENTIAL	91	0.438072	1.47703	0.0101124	0.273199	1	3527	tags=46%, list=25%, signal=61%
GOBP_ACTION_POTENTIAL	GOBP_ACTION_POTENTIAL	95	0.431602	1.48103	0.010181	0.272287	1	2502	tags=35%, list=18%, signal=42%
GOBP_LIPOPOLYSACCHARIDE_MEDIATED_SIGNALING_PATHWAY	GOBP_LIPOPOLYSACCHARIDE_MEDIATED_SIGNALING_PATHWAY	46	0.529115	1.60369	0.0102302	0.166341	1	1863	tags=35%, list=13%, signal=40%
GOBP_ATP_SYNTHESIS_COUPLED_ELECTRON_TRANSPORT	GOBP_ATP_SYNTHESIS_COUPLED_ELECTRON_TRANSPORT	81	0.464939	1.54628	0.0102389	0.217864	1	5909	tags=69%, list=42%, signal=118%
GOBP_DETECTION_OF_BIOTIC_STIMULUS	GOBP_DETECTION_OF_BIOTIC_STIMULUS	30	0.578711	1.64861	0.0103226	0.145391	1	2645	tags=53%, list=19%, signal=65%
GOBP_REGULATION_OF_BLOOD_CIRCULATION	GOBP_REGULATION_OF_BLOOD_CIRCULATION	187	0.384602	1.38442	0.0104712	0.360749	1	3092	tags=33%, list=22%, signal=41%
GOBP_SALIVARY_GLAND_DEVELOPMENT	GOBP_SALIVARY_GLAND_DEVELOPMENT	27	0.577144	1.63768	0.0107817	0.151121	1	1540	tags=30%, list=11%, signal=33%
GOBP_REGULATION_OF_LEUKOCYTE_PROLIFERATION	GOBP_REGULATION_OF_LEUKOCYTE_PROLIFERATION	166	0.391976	1.41065	0.0107875	0.342927	1	2535	tags=30%, list=18%, signal=36%
GOBP_OUTER_DYNEIN_ARM_ASSEMBLY	GOBP_OUTER_DYNEIN_ARM_ASSEMBLY	19	0.643586	1.67082	0.011065	0.131052	1	3456	tags=58%, list=24%, signal=76%
GOBP_DETECTION_OF_OTHER_ORGANISM	GOBP_DETECTION_OF_OTHER_ORGANISM	16	0.681946	1.7067	0.0111576	0.117052	0.998	2644	tags=63%, list=19%, signal=77%
GOBP_SEQUESTERING_OF_CALCIUM_ION	GOBP_SEQUESTERING_OF_CALCIUM_ION	96	0.433481	1.46251	0.011274	0.294588	1	3517	tags=41%, list=25%, signal=54%
GOBP_POSITIVE_REGULATION_OF_NUCLEOTIDE_METABOLIC_PROCESS	GOBP_POSITIVE_REGULATION_OF_NUCLEOTIDE_METABOLIC_PROCESS	38	0.532697	1.57649	0.0113924	0.184527	1	3560	tags=47%, list=25%, signal=63%
GOBP_POSITIVE_REGULATION_OF_I_KAPPAB_KINASE_NF_KAPPAB_SIGNALING	GOBP_POSITIVE_REGULATION_OF_I_KAPPAB_KINASE_NF_KAPPAB_SIGNALING	160	0.400677	1.43477	0.0116034	0.316824	1	2930	tags=27%, list=21%, signal=33%
GOBP_CYTOSOLIC_CALCIUM_ION_TRANSPORT	GOBP_CYTOSOLIC_CALCIUM_ION_TRANSPORT	139	0.419808	1.46771	0.0117021	0.287145	1	3568	tags=38%, list=25%, signal=50%
GOBP_LEUKOCYTE_CHEMOTAXIS	GOBP_LEUKOCYTE_CHEMOTAXIS	144	0.400868	1.41652	0.0119048	0.337079	1	2457	tags=33%, list=17%, signal=39%
GOBP_CIRCULATORY_SYSTEM_PROCESS	GOBP_CIRCULATORY_SYSTEM_PROCESS	431	0.34645	1.30477	0.012012	0.437709	1	3061	tags=31%, list=22%, signal=38%
GOBP_SENSORY_PERCEPTION_OF_TASTE	GOBP_SENSORY_PERCEPTION_OF_TASTE	24	0.614053	1.67706	0.0121457	0.126538	1	2148	tags=42%, list=15%, signal=49%
KEGG_FC_GAMMA_R_MEDIATED_PHAGOCYTOSIS	KEGG_FC_GAMMA_R_MEDIATED_PHAGOCYTOSIS	87	0.444905	1.4697	0.0124858	0.285639	1	1116	tags=17%, list=8%, signal=19%
GOBP_TRANSMISSION_OF_NERVE_IMPULSE	GOBP_TRANSMISSION_OF_NERVE_IMPULSE	46	0.499539	1.53435	0.0126904	0.226649	1	2380	tags=43%, list=17%, signal=52%
GOBP_ACUTE_INFLAMMATORY_RESPONSE	GOBP_ACUTE_INFLAMMATORY_RESPONSE	68	0.465174	1.52721	0.0128505	0.231305	1	3584	tags=47%, list=25%, signal=63%
GOBP_INORGANIC_ION_IMPORT_ACROSS_PLASMA_MEMBRANE	GOBP_INORGANIC_ION_IMPORT_ACROSS_PLASMA_MEMBRANE	71	0.473117	1.54062	0.0129564	0.2239	1	3092	tags=41%, list=22%, signal=52%
GOBP_CALCIUM_ION_TRANSMEMBRANE_TRANSPORT	GOBP_CALCIUM_ION_TRANSMEMBRANE_TRANSPORT	231	0.363392	1.32436	0.0134576	0.415633	1	3119	tags=32%, list=22%, signal=40%
GOBP_ALPHA_BETA_T_CELL_ACTIVATION	GOBP_ALPHA_BETA_T_CELL_ACTIVATION	107	0.427649	1.47773	0.013468	0.273626	1	2335	tags=29%, list=16%, signal=34%
GOBP_GLUCOSAMINE_CONTAINING_COMPOUND_METABOLIC_PROCESS	GOBP_GLUCOSAMINE_CONTAINING_COMPOUND_METABOLIC_PROCESS	22	0.610491	1.63397	0.0135135	0.152913	1	1335	tags=32%, list=9%, signal=35%
HALLMARK_XENOBIOTIC_METABOLISM	HALLMARK_XENOBIOTIC_METABOLISM	170	0.390233	1.39845	0.0136268	0.35765	1	3930	tags=45%, list=28%, signal=61%
GOBP_REGULATION_OF_TRANSPORTER_ACTIVITY	GOBP_REGULATION_OF_TRANSPORTER_ACTIVITY	202	0.37876	1.38166	0.0137858	0.36388	1	3270	tags=36%, list=23%, signal=46%
KEGG_RETINOL_METABOLISM	KEGG_RETINOL_METABOLISM	34	0.556862	1.6238	0.0138191	0.157361	1	2564	tags=50%, list=18%, signal=61%
GOBP_REGULATION_OF_VIRAL_INDUCED_CYTOPLASMIC_PATTERN_RECOGNITION_RECEPTOR_SIGNALING_PATHWAY	GOBP_REGULATION_OF_VIRAL_INDUCED_CYTOPLASMIC_PATTERN_RECOGNITION_RECEPTOR_SIGNALING_PATHWAY	22	0.609141	1.61537	0.0138313	0.162291	1	2082	tags=32%, list=15%, signal=37%
KEGG_ABC_TRANSPORTERS	KEGG_ABC_TRANSPORTERS	37	0.530432	1.57458	0.0139594	0.184344	1	2863	tags=43%, list=20%, signal=54%
GOBP_3_PHOSPHOADENOSINE_5_PHOSPHOSULFATE_METABOLIC_PROCESS	GOBP_3_PHOSPHOADENOSINE_5_PHOSPHOSULFATE_METABOLIC_PROCESS	15	0.694059	1.69105	0.013986	0.121987	1	280	tags=20%, list=2%, signal=20%
GOBP_INTERLEUKIN_8_PRODUCTION	GOBP_INTERLEUKIN_8_PRODUCTION	65	0.473634	1.51218	0.0140023	0.246306	1	3512	tags=45%, list=25%, signal=59%
GOBP_VIRAL_LIFE_CYCLE	GOBP_VIRAL_LIFE_CYCLE	295	0.353878	1.31009	0.0143003	0.428246	1	1150	tags=12%, list=8%, signal=13%
GOBP_NEGATIVE_REGULATION_OF_PRODUCTION_OF_MOLECULAR_MEDIATOR_OF_IMMUNE_RESPONSE	GOBP_NEGATIVE_REGULATION_OF_PRODUCTION_OF_MOLECULAR_MEDIATOR_OF_IMMUNE_RESPONSE	28	0.575182	1.60015	0.0143791	0.169904	1	2626	tags=43%, list=18%, signal=52%
HALLMARK_P53_PATHWAY	HALLMARK_P53_PATHWAY	188	0.379898	1.37406	0.0145985	0.372372	1	2972	tags=28%, list=21%, signal=35%
GOBP_POTASSIUM_ION_HOMEOSTASIS	GOBP_POTASSIUM_ION_HOMEOSTASIS	23	0.598137	1.61741	0.0147651	0.161526	1	3092	tags=57%, list=22%, signal=72%
GOBP_GLYCOPROTEIN_CATABOLIC_PROCESS	GOBP_GLYCOPROTEIN_CATABOLIC_PROCESS	22	0.611235	1.60006	0.0149864	0.168779	1	1919	tags=50%, list=13%, signal=58%
GOBP_SENSORY_PERCEPTION	GOBP_SENSORY_PERCEPTION	368	0.348198	1.30661	0.015121	0.434502	1	2988	tags=34%, list=21%, signal=42%
GOBP_POSITIVE_REGULATION_OF_REACTIVE_OXYGEN_SPECIES_METABOLIC_PROCESS	GOBP_POSITIVE_REGULATION_OF_REACTIVE_OXYGEN_SPECIES_METABOLIC_PROCESS	75	0.456407	1.49297	0.0153121	0.265437	1	2168	tags=31%, list=15%, signal=36%
GOBP_REGULATION_OF_HEART_RATE	GOBP_REGULATION_OF_HEART_RATE	62	0.473961	1.51537	0.0153846	0.247559	1	2371	tags=31%, list=17%, signal=37%
GOBP_POSITIVE_REGULATION_OF_T_CELL_MEDIATED_CYTOTOXICITY	GOBP_POSITIVE_REGULATION_OF_T_CELL_MEDIATED_CYTOTOXICITY	15	0.662407	1.6392	0.0156028	0.151973	1	2081	tags=53%, list=15%, signal=62%
GOBP_HEART_PROCESS	GOBP_HEART_PROCESS	195	0.378504	1.36079	0.0156413	0.385191	1	3092	tags=32%, list=22%, signal=40%
GOBP_NEGATIVE_REGULATION_OF_AXONOGENESIS	GOBP_NEGATIVE_REGULATION_OF_AXONOGENESIS	56	0.483202	1.50786	0.0158343	0.253884	1	2102	tags=32%, list=15%, signal=38%
GOBP_CHEMICAL_SYNAPTIC_TRANSMISSION_POSTSYNAPTIC	GOBP_CHEMICAL_SYNAPTIC_TRANSMISSION_POSTSYNAPTIC	75	0.457233	1.48661	0.016	0.270331	1	3527	tags=43%, list=25%, signal=56%
GOBP_CELLULAR_ION_HOMEOSTASIS	GOBP_CELLULAR_ION_HOMEOSTASIS	485	0.335465	1.25961	0.0160321	0.497711	1	3715	tags=35%, list=26%, signal=46%
GOBP_NEGATIVE_REGULATION_OF_AXON_EXTENSION_INVOLVED_IN_AXON_GUIDANCE	GOBP_NEGATIVE_REGULATION_OF_AXON_EXTENSION_INVOLVED_IN_AXON_GUIDANCE	22	0.604081	1.6105	0.0160428	0.165168	1	1598	tags=41%, list=11%, signal=46%
GOBP_MUSCLE_CONTRACTION	GOBP_MUSCLE_CONTRACTION	254	0.366197	1.33755	0.0164103	0.408587	1	3161	tags=31%, list=22%, signal=40%
GOBP_NEGATIVE_REGULATION_OF_AXON_EXTENSION	GOBP_NEGATIVE_REGULATION_OF_AXON_EXTENSION	36	0.52499	1.53753	0.0164349	0.224383	1	1795	tags=33%, list=13%, signal=38%
GOBP_PRIMARY_ALCOHOL_METABOLIC_PROCESS	GOBP_PRIMARY_ALCOHOL_METABOLIC_PROCESS	58	0.484302	1.54602	0.0165289	0.217148	1	3444	tags=50%, list=24%, signal=66%
KEGG_GALACTOSE_METABOLISM	KEGG_GALACTOSE_METABOLISM	20	0.621662	1.60916	0.0169014	0.164699	1	3267	tags=55%, list=23%, signal=71%
GOBP_NEUROTRANSMITTER_TRANSPORT	GOBP_NEUROTRANSMITTER_TRANSPORT	161	0.387018	1.35895	0.0169492	0.386936	1	3278	tags=37%, list=23%, signal=47%
GOBP_NEGATIVE_REGULATION_OF_DEVELOPMENTAL_GROWTH	GOBP_NEGATIVE_REGULATION_OF_DEVELOPMENTAL_GROWTH	84	0.435929	1.43921	0.0170843	0.31238	1	1795	tags=26%, list=13%, signal=30%
GOBP_NEGATIVE_REGULATION_OF_RESPONSE_TO_OXIDATIVE_STRESS	GOBP_NEGATIVE_REGULATION_OF_RESPONSE_TO_OXIDATIVE_STRESS	16	0.640215	1.59147	0.017094	0.169496	1	638	tags=25%, list=4%, signal=26%
GOBP_POSITIVE_REGULATION_OF_GLYCOLYTIC_PROCESS	GOBP_POSITIVE_REGULATION_OF_GLYCOLYTIC_PROCESS	23	0.580062	1.54338	0.0172872	0.220404	1	1208	tags=26%, list=8%, signal=28%
KEGG_DILATED_CARDIOMYOPATHY	KEGG_DILATED_CARDIOMYOPATHY	71	0.464321	1.50564	0.0174825	0.25663	1	3444	tags=41%, list=24%, signal=54%
GOBP_FATTY_ACID_CATABOLIC_PROCESS	GOBP_FATTY_ACID_CATABOLIC_PROCESS	98	0.428258	1.44561	0.0175246	0.305318	1	3655	tags=40%, list=26%, signal=53%
GOBP_NEUROTRANSMITTER_REUPTAKE	GOBP_NEUROTRANSMITTER_REUPTAKE	24	0.580521	1.59505	0.0177112	0.17156	1	2985	tags=63%, list=21%, signal=79%
GOBP_MUSCLE_FILAMENT_SLIDING	GOBP_MUSCLE_FILAMENT_SLIDING	32	0.536783	1.52904	0.0180412	0.228512	1	3801	tags=50%, list=27%, signal=68%
GOBP_REGULATION_OF_NIK_NF_KAPPAB_SIGNALING	GOBP_REGULATION_OF_NIK_NF_KAPPAB_SIGNALING	80	0.442008	1.46312	0.0180791	0.294197	1	3080	tags=34%, list=22%, signal=43%
GOBP_CARBOHYDRATE_TRANSMEMBRANE_TRANSPORT	GOBP_CARBOHYDRATE_TRANSMEMBRANE_TRANSPORT	94	0.435038	1.45504	0.0180995	0.296053	1	1468	tags=23%, list=10%, signal=26%
GOBP_KERATINIZATION	GOBP_KERATINIZATION	50	0.502094	1.56012	0.018315	0.201482	1	2574	tags=42%, list=18%, signal=51%
GOBP_OXIDATIVE_PHOSPHORYLATION	GOBP_OXIDATIVE_PHOSPHORYLATION	123	0.414916	1.44165	0.0185387	0.310286	1	5607	tags=61%, list=39%, signal=100%
GOBP_POSITIVE_T_CELL_SELECTION	GOBP_POSITIVE_T_CELL_SELECTION	27	0.587159	1.6106	0.018617	0.166423	1	4056	tags=56%, list=29%, signal=78%
GOBP_CILIUM_OR_FLAGELLUM_DEPENDENT_CELL_MOTILITY	GOBP_CILIUM_OR_FLAGELLUM_DEPENDENT_CELL_MOTILITY	91	0.431323	1.46544	0.0187431	0.289532	1	3133	tags=38%, list=22%, signal=49%
GOBP_TAXIS	GOBP_TAXIS	478	0.332706	1.25193	0.0190381	0.503556	1	2875	tags=27%, list=20%, signal=33%
GOBP_REGULATION_OF_PHOSPHOLIPASE_C_ACTIVITY	GOBP_REGULATION_OF_PHOSPHOLIPASE_C_ACTIVITY	35	0.516782	1.51799	0.0194301	0.246443	1	1558	tags=29%, list=11%, signal=32%
GOBP_MITOCHONDRIAL_ELECTRON_TRANSPORT_NADH_TO_UBIQUINONE	GOBP_MITOCHONDRIAL_ELECTRON_TRANSPORT_NADH_TO_UBIQUINONE	43	0.491458	1.49724	0.0197287	0.263416	1	5770	tags=63%, list=41%, signal=105%
GOBP_CD4_POSITIVE_ALPHA_BETA_T_CELL_ACTIVATION	GOBP_CD4_POSITIVE_ALPHA_BETA_T_CELL_ACTIVATION	74	0.447012	1.49011	0.0199297	0.268649	1	1695	tags=23%, list=12%, signal=26%
GOBP_REGULATION_OF_HEART_CONTRACTION	GOBP_REGULATION_OF_HEART_CONTRACTION	160	0.392473	1.39405	0.019958	0.354461	1	3092	tags=34%, list=22%, signal=43%
GOBP_NEGATIVE_REGULATION_OF_IMMUNE_SYSTEM_PROCESS	GOBP_NEGATIVE_REGULATION_OF_IMMUNE_SYSTEM_PROCESS	290	0.358918	1.31865	0.0204082	0.42461	1	2109	tags=26%, list=15%, signal=30%
KEGG_NATURAL_KILLER_CELL_MEDIATED_CYTOTOXICITY	KEGG_NATURAL_KILLER_CELL_MEDIATED_CYTOTOXICITY	83	0.433785	1.44038	0.0205011	0.31157	1	2760	tags=34%, list=19%, signal=42%
KEGG_PRIMARY_IMMUNODEFICIENCY	KEGG_PRIMARY_IMMUNODEFICIENCY	24	0.580394	1.57182	0.0206452	0.187301	1	2250	tags=42%, list=16%, signal=49%
GOBP_INTERMEDIATE_FILAMENT_BASED_PROCESS	GOBP_INTERMEDIATE_FILAMENT_BASED_PROCESS	36	0.533296	1.56517	0.0208062	0.195171	1	2836	tags=39%, list=20%, signal=48%
GOBP_T_CELL_PROLIFERATION	GOBP_T_CELL_PROLIFERATION	138	0.396211	1.3798	0.0212766	0.366273	1	3584	tags=38%, list=25%, signal=50%
GOBP_RELEASE_OF_SEQUESTERED_CALCIUM_ION_INTO_CYTOSOL_BY_ENDOPLASMIC_RETICULUM	GOBP_RELEASE_OF_SEQUESTERED_CALCIUM_ION_INTO_CYTOSOL_BY_ENDOPLASMIC_RETICULUM	26	0.55202	1.5292	0.0218509	0.230511	1	2271	tags=35%, list=16%, signal=41%
GOBP_SYNAPTIC_VESICLE_LOCALIZATION	GOBP_SYNAPTIC_VESICLE_LOCALIZATION	48	0.50378	1.5335	0.0218978	0.224947	1	2717	tags=35%, list=19%, signal=44%
GOBP_REGULATION_OF_WATER_LOSS_VIA_SKIN	GOBP_REGULATION_OF_WATER_LOSS_VIA_SKIN	21	0.599799	1.59349	0.022069	0.170539	1	3088	tags=52%, list=22%, signal=67%
GOBP_AXONEMAL_DYNEIN_COMPLEX_ASSEMBLY	GOBP_AXONEMAL_DYNEIN_COMPLEX_ASSEMBLY	33	0.55396	1.57629	0.0221643	0.183746	1	3456	tags=48%, list=24%, signal=64%
GOBP_POSITIVE_REGULATION_OF_T_CELL_PROLIFERATION	GOBP_POSITIVE_REGULATION_OF_T_CELL_PROLIFERATION	67	0.461166	1.48415	0.023068	0.270323	1	2299	tags=34%, list=16%, signal=41%
GOBP_REGULATION_OF_NEUROTRANSMITTER_TRANSPORT	GOBP_REGULATION_OF_NEUROTRANSMITTER_TRANSPORT	78	0.441558	1.46045	0.0230947	0.296331	1	4642	tags=56%, list=33%, signal=83%
GOBP_REGULATION_OF_RYANODINE_SENSITIVE_CALCIUM_RELEASE_CHANNEL_ACTIVITY	GOBP_REGULATION_OF_RYANODINE_SENSITIVE_CALCIUM_RELEASE_CHANNEL_ACTIVITY	21	0.579211	1.53339	0.0231293	0.223987	1	3016	tags=38%, list=21%, signal=48%
GOBP_INTERLEUKIN_10_PRODUCTION	GOBP_INTERLEUKIN_10_PRODUCTION	39	0.505258	1.50179	0.0236025	0.259873	1	2299	tags=31%, list=16%, signal=37%
GOBP_TRANSPOSITION	GOBP_TRANSPOSITION	19	0.605435	1.5549	0.0236111	0.208572	1	2594	tags=53%, list=18%, signal=64%
GOBP_CELLULAR_RESPONSE_TO_INTERFERON_BETA	GOBP_CELLULAR_RESPONSE_TO_INTERFERON_BETA	18	0.603699	1.5133	0.0236111	0.246277	1	3199	tags=50%, list=22%, signal=64%
GOBP_NEGATIVE_REGULATION_OF_LEUKOCYTE_MEDIATED_IMMUNITY	GOBP_NEGATIVE_REGULATION_OF_LEUKOCYTE_MEDIATED_IMMUNITY	32	0.534602	1.53767	0.0236531	0.225302	1	2052	tags=38%, list=14%, signal=44%
GOBP_CELLULAR_RESPONSE_TO_MOLECULE_OF_BACTERIAL_ORIGIN	GOBP_CELLULAR_RESPONSE_TO_MOLECULE_OF_BACTERIAL_ORIGIN	144	0.394186	1.38965	0.0236559	0.357479	1	2064	tags=23%, list=15%, signal=27%
GOBP_DENDRITE_SELF_AVOIDANCE	GOBP_DENDRITE_SELF_AVOIDANCE	15	0.64386	1.55894	0.0236769	0.201271	1	547	tags=27%, list=4%, signal=28%
GOBP_NEGATIVE_REGULATION_OF_IMMUNE_EFFECTOR_PROCESS	GOBP_NEGATIVE_REGULATION_OF_IMMUNE_EFFECTOR_PROCESS	88	0.438033	1.48457	0.0238095	0.270431	1	2626	tags=32%, list=18%, signal=39%
GOBP_PROTEIN_TRIMERIZATION	GOBP_PROTEIN_TRIMERIZATION	16	0.636229	1.60768	0.0238429	0.162086	1	1868	tags=38%, list=13%, signal=43%
GOBP_NEGATIVE_REGULATION_OF_CYTOKINE_PRODUCTION_INVOLVED_IN_IMMUNE_RESPONSE	GOBP_NEGATIVE_REGULATION_OF_CYTOKINE_PRODUCTION_INVOLVED_IN_IMMUNE_RESPONSE	19	0.611705	1.57528	0.0238764	0.184266	1	2626	tags=42%, list=18%, signal=52%
GOBP_CELLULAR_MONOVALENT_INORGANIC_CATION_HOMEOSTASIS	GOBP_CELLULAR_MONOVALENT_INORGANIC_CATION_HOMEOSTASIS	92	0.4236	1.41796	0.024	0.337182	1	4483	tags=49%, list=32%, signal=71%
GOBP_LYMPHOCYTE_MEDIATED_IMMUNITY	GOBP_LYMPHOCYTE_MEDIATED_IMMUNITY	163	0.387885	1.37841	0.024236	0.367269	1	3560	tags=34%, list=25%, signal=45%
GOBP_RESPONSE_TO_AMYLOID_BETA	GOBP_RESPONSE_TO_AMYLOID_BETA	38	0.517615	1.51331	0.0246114	0.247432	1	1834	tags=32%, list=13%, signal=36%
GOBP_REGULATION_OF_INNATE_IMMUNE_RESPONSE	GOBP_REGULATION_OF_INNATE_IMMUNE_RESPONSE	248	0.358284	1.31837	0.0246407	0.423905	1	2082	tags=20%, list=15%, signal=23%
KEGG_CYTOSOLIC_DNA_SENSING_PATHWAY	KEGG_CYTOSOLIC_DNA_SENSING_PATHWAY	38	0.520318	1.53278	0.0253165	0.224143	1	1093	tags=18%, list=8%, signal=20%
GOBP_POSITIVE_REGULATION_OF_NIK_NF_KAPPAB_SIGNALING	GOBP_POSITIVE_REGULATION_OF_NIK_NF_KAPPAB_SIGNALING	56	0.468905	1.45689	0.0254545	0.299955	1	3080	tags=38%, list=22%, signal=48%
GOBP_HUMORAL_IMMUNE_RESPONSE_MEDIATED_BY_CIRCULATING_IMMUNOGLOBULIN	GOBP_HUMORAL_IMMUNE_RESPONSE_MEDIATED_BY_CIRCULATING_IMMUNOGLOBULIN	30	0.525168	1.48299	0.0255034	0.26991	1	2516	tags=37%, list=18%, signal=44%
GOBP_POSITIVE_REGULATION_OF_T_HELPER_CELL_DIFFERENTIATION	GOBP_POSITIVE_REGULATION_OF_T_HELPER_CELL_DIFFERENTIATION	15	0.639536	1.5995	0.0257143	0.168472	1	1158	tags=33%, list=8%, signal=36%
GOBP_POSITIVE_REGULATION_OF_LEUKOCYTE_MEDIATED_IMMUNITY	GOBP_POSITIVE_REGULATION_OF_LEUKOCYTE_MEDIATED_IMMUNITY	85	0.431123	1.44667	0.0260181	0.30677	1	3902	tags=42%, list=27%, signal=58%
GOBP_REGULATION_OF_GRANULOCYTE_CHEMOTAXIS	GOBP_REGULATION_OF_GRANULOCYTE_CHEMOTAXIS	38	0.522622	1.49988	0.0263488	0.261929	1	1745	tags=29%, list=12%, signal=33%
KEGG_HEMATOPOIETIC_CELL_LINEAGE	KEGG_HEMATOPOIETIC_CELL_LINEAGE	53	0.464403	1.45623	0.0264423	0.298399	1	3671	tags=57%, list=26%, signal=76%
GOBP_NEGATIVE_REGULATION_OF_BLOOD_PRESSURE	GOBP_NEGATIVE_REGULATION_OF_BLOOD_PRESSURE	21	0.573889	1.51654	0.0268741	0.247307	1	1199	tags=29%, list=8%, signal=31%
GOBP_POSITIVE_REGULATION_OF_RHO_PROTEIN_SIGNAL_TRANSDUCTION	GOBP_POSITIVE_REGULATION_OF_RHO_PROTEIN_SIGNAL_TRANSDUCTION	24	0.600441	1.60208	0.0268817	0.167695	1	2461	tags=46%, list=17%, signal=55%
GOBP_REGULATION_OF_CATION_CHANNEL_ACTIVITY	GOBP_REGULATION_OF_CATION_CHANNEL_ACTIVITY	121	0.40563	1.40283	0.0269107	0.353459	1	3270	tags=40%, list=23%, signal=52%
GOBP_BRANCHING_INVOLVED_IN_SALIVARY_GLAND_MORPHOGENESIS	GOBP_BRANCHING_INVOLVED_IN_SALIVARY_GLAND_MORPHOGENESIS	18	0.620443	1.59059	0.0269504	0.169967	1	1540	tags=39%, list=11%, signal=44%
GOBP_NEUROTRANSMITTER_METABOLIC_PROCESS	GOBP_NEUROTRANSMITTER_METABOLIC_PROCESS	17	0.617147	1.56867	0.0272206	0.189575	1	4489	tags=76%, list=32%, signal=112%
GOBP_REGULATION_OF_LIPASE_ACTIVITY	GOBP_REGULATION_OF_LIPASE_ACTIVITY	70	0.447552	1.4691	0.0274463	0.284905	1	2312	tags=30%, list=16%, signal=36%
GOBP_POSITIVE_REGULATION_OF_T_CELL_MEDIATED_IMMUNITY	GOBP_POSITIVE_REGULATION_OF_T_CELL_MEDIATED_IMMUNITY	35	0.520755	1.51295	0.0275953	0.245977	1	2299	tags=34%, list=16%, signal=41%
GOBP_PRODUCTION_OF_MOLECULAR_MEDIATOR_OF_IMMUNE_RESPONSE	GOBP_PRODUCTION_OF_MOLECULAR_MEDIATOR_OF_IMMUNE_RESPONSE	143	0.385568	1.3649	0.027689	0.384075	1	3455	tags=34%, list=24%, signal=45%
GOBP_POSITIVE_REGULATION_OF_ACTIN_CYTOSKELETON_REORGANIZATION	GOBP_POSITIVE_REGULATION_OF_ACTIN_CYTOSKELETON_REORGANIZATION	16	0.637982	1.59828	0.0280236	0.169589	1	2165	tags=31%, list=15%, signal=37%
GOBP_RESPONSE_TO_ORGANOPHOSPHORUS	GOBP_RESPONSE_TO_ORGANOPHOSPHORUS	107	0.412033	1.40017	0.0281385	0.356888	1	2373	tags=30%, list=17%, signal=36%
GOBP_NEGATIVE_REGULATION_OF_INNATE_IMMUNE_RESPONSE	GOBP_NEGATIVE_REGULATION_OF_INNATE_IMMUNE_RESPONSE	48	0.486236	1.48255	0.0281518	0.269795	1	2064	tags=33%, list=15%, signal=39%
GOBP_XENOBIOTIC_TRANSPORT	GOBP_XENOBIOTIC_TRANSPORT	36	0.518382	1.5139	0.0282413	0.248616	1	3534	tags=44%, list=25%, signal=59%
GOBP_POSITIVE_REGULATION_OF_BIOMINERALIZATION	GOBP_POSITIVE_REGULATION_OF_BIOMINERALIZATION	35	0.528953	1.53404	0.0285344	0.225039	1	2763	tags=46%, list=19%, signal=57%
GOBP_APOPTOTIC_CELL_CLEARANCE	GOBP_APOPTOTIC_CELL_CLEARANCE	40	0.498417	1.48753	0.0285714	0.270324	1	780	tags=18%, list=5%, signal=18%
GOBP_GLYCEROLIPID_CATABOLIC_PROCESS	GOBP_GLYCEROLIPID_CATABOLIC_PROCESS	57	0.463394	1.46949	0.0286055	0.285026	1	3224	tags=46%, list=23%, signal=59%
GOBP_CHOLESTEROL_STORAGE	GOBP_CHOLESTEROL_STORAGE	16	0.645308	1.60931	0.028777	0.1658	1	606	tags=31%, list=4%, signal=33%
GOBP_REGULATION_OF_SODIUM_ION_TRANSPORT	GOBP_REGULATION_OF_SODIUM_ION_TRANSPORT	63	0.459117	1.49068	0.0288809	0.268436	1	2434	tags=30%, list=17%, signal=36%
GOBP_ACTIN_FILAMENT_BASED_MOVEMENT	GOBP_ACTIN_FILAMENT_BASED_MOVEMENT	115	0.402389	1.39216	0.028921	0.356847	1	2684	tags=31%, list=19%, signal=38%
GOBP_NEGATIVE_REGULATION_OF_RESPONSE_TO_BIOTIC_STIMULUS	GOBP_NEGATIVE_REGULATION_OF_RESPONSE_TO_BIOTIC_STIMULUS	74	0.441505	1.45432	0.0293083	0.295716	1	2064	tags=28%, list=15%, signal=33%
GOBP_CELLULAR_RESPONSE_TO_BIOTIC_STIMULUS	GOBP_CELLULAR_RESPONSE_TO_BIOTIC_STIMULUS	166	0.377782	1.3507	0.0295671	0.394105	1	1948	tags=22%, list=14%, signal=25%
GOBP_NITRIC_OXIDE_MEDIATED_SIGNAL_TRANSDUCTION	GOBP_NITRIC_OXIDE_MEDIATED_SIGNAL_TRANSDUCTION	16	0.622071	1.54054	0.030086	0.222815	1	1422	tags=50%, list=10%, signal=55%
GOBP_REGULATION_OF_NEUTROPHIL_MIGRATION	GOBP_REGULATION_OF_NEUTROPHIL_MIGRATION	30	0.522617	1.4856	0.0301837	0.271438	1	1110	tags=23%, list=8%, signal=25%
GOBP_RESPIRATORY_ELECTRON_TRANSPORT_CHAIN	GOBP_RESPIRATORY_ELECTRON_TRANSPORT_CHAIN	97	0.417515	1.39984	0.0302352	0.355811	1	5770	tags=64%, list=41%, signal=107%
GOBP_NEGATIVE_REGULATION_OF_LOCOMOTION	GOBP_NEGATIVE_REGULATION_OF_LOCOMOTION	253	0.354388	1.30474	0.0308008	0.437067	1	2177	tags=24%, list=15%, signal=28%
GOBP_MAINTENANCE_OF_LOCATION	GOBP_MAINTENANCE_OF_LOCATION	261	0.346114	1.28466	0.0308008	0.464329	1	3138	tags=30%, list=22%, signal=38%
GOBP_POSITIVE_REGULATION_OF_ERYTHROCYTE_DIFFERENTIATION	GOBP_POSITIVE_REGULATION_OF_ERYTHROCYTE_DIFFERENTIATION	27	0.544343	1.51417	0.0310078	0.249262	1	1926	tags=26%, list=14%, signal=30%
GOBP_MATURE_B_CELL_DIFFERENTIATION_INVOLVED_IN_IMMUNE_RESPONSE	GOBP_MATURE_B_CELL_DIFFERENTIATION_INVOLVED_IN_IMMUNE_RESPONSE	16	0.614275	1.54774	0.03125	0.217156	1	2316	tags=44%, list=16%, signal=52%
GOBP_POSITIVE_REGULATION_OF_ALPHA_BETA_T_CELL_DIFFERENTIATION	GOBP_POSITIVE_REGULATION_OF_ALPHA_BETA_T_CELL_DIFFERENTIATION	36	0.508637	1.4891	0.03125	0.268854	1	2299	tags=31%, list=16%, signal=36%
GOBP_REGULATION_OF_ALPHA_BETA_T_CELL_ACTIVATION	GOBP_REGULATION_OF_ALPHA_BETA_T_CELL_ACTIVATION	71	0.44133	1.43265	0.0314685	0.320317	1	2335	tags=31%, list=16%, signal=37%
GOBP_CD4_POSITIVE_ALPHA_BETA_T_CELL_DIFFERENTIATION	GOBP_CD4_POSITIVE_ALPHA_BETA_T_CELL_DIFFERENTIATION	61	0.454949	1.4422	0.031477	0.309899	1	1695	tags=23%, list=12%, signal=26%
GOBP_POSITIVE_REGULATION_OF_AUTOPHAGY	GOBP_POSITIVE_REGULATION_OF_AUTOPHAGY	113	0.401089	1.38691	0.0316249	0.361104	1	2118	tags=19%, list=15%, signal=23%
GOBP_SENSORY_PERCEPTION_OF_LIGHT_STIMULUS	GOBP_SENSORY_PERCEPTION_OF_LIGHT_STIMULUS	154	0.379637	1.35042	0.0317125	0.394078	1	3741	tags=45%, list=26%, signal=60%
GOBP_ELECTRON_TRANSPORT_CHAIN	GOBP_ELECTRON_TRANSPORT_CHAIN	147	0.38133	1.35573	0.0320513	0.389272	1	5664	tags=60%, list=40%, signal=98%
GOBP_MYOFIBRIL_ASSEMBLY	GOBP_MYOFIBRIL_ASSEMBLY	49	0.4783	1.44617	0.0322181	0.306949	1	1684	tags=24%, list=12%, signal=28%
GOBP_REACTIVE_NITROGEN_SPECIES_METABOLIC_PROCESS	GOBP_REACTIVE_NITROGEN_SPECIES_METABOLIC_PROCESS	63	0.462958	1.45776	0.0323326	0.29871	1	1946	tags=33%, list=14%, signal=38%
GOBP_SENSORY_PERCEPTION_OF_MECHANICAL_STIMULUS	GOBP_SENSORY_PERCEPTION_OF_MECHANICAL_STIMULUS	127	0.393654	1.38984	0.0327869	0.357857	1	3019	tags=38%, list=21%, signal=48%
GOBP_NEGATIVE_REGULATION_OF_VIRAL_LIFE_CYCLE	GOBP_NEGATIVE_REGULATION_OF_VIRAL_LIFE_CYCLE	18	0.594453	1.51025	0.0328317	0.249465	1	4321	tags=56%, list=30%, signal=80%
HALLMARK_IL6_JAK_STAT3_SIGNALING	HALLMARK_IL6_JAK_STAT3_SIGNALING	69	0.436506	1.41814	0.03298	0.337683	1	3255	tags=39%, list=23%, signal=50%
GOBP_RESPONSE_TO_CAMP	GOBP_RESPONSE_TO_CAMP	79	0.431465	1.42671	0.0330296	0.327424	1	2082	tags=30%, list=15%, signal=35%
KEGG_RIG_I_LIKE_RECEPTOR_SIGNALING_PATHWAY	KEGG_RIG_I_LIKE_RECEPTOR_SIGNALING_PATHWAY	51	0.464415	1.45413	0.0330882	0.295232	1	1683	tags=22%, list=12%, signal=24%
GOBP_EXTERNAL_ENCAPSULATING_STRUCTURE_ORGANIZATION	GOBP_EXTERNAL_ENCAPSULATING_STRUCTURE_ORGANIZATION	325	0.336853	1.24685	0.0343782	0.509332	1	2276	tags=26%, list=16%, signal=31%
GOBP_TUMOR_NECROSIS_FACTOR_SUPERFAMILY_CYTOKINE_PRODUCTION	GOBP_TUMOR_NECROSIS_FACTOR_SUPERFAMILY_CYTOKINE_PRODUCTION	118	0.401676	1.37696	0.0348205	0.368652	1	2812	tags=36%, list=20%, signal=45%
HALLMARK_COMPLEMENT	HALLMARK_COMPLEMENT	163	0.371524	1.31582	0.0349206	0.426744	1	3635	tags=37%, list=26%, signal=50%
GOBP_TYPE_I_INTERFERON_PRODUCTION	GOBP_TYPE_I_INTERFERON_PRODUCTION	117	0.401003	1.39525	0.0349727	0.354012	1	1926	tags=18%, list=14%, signal=21%
GOBP_REGULATION_OF_LYMPHOCYTE_MEDIATED_IMMUNITY	GOBP_REGULATION_OF_LYMPHOCYTE_MEDIATED_IMMUNITY	104	0.395827	1.35779	0.0351474	0.388529	1	3560	tags=37%, list=25%, signal=48%
GOBP_FC_RECEPTOR_MEDIATED_STIMULATORY_SIGNALING_PATHWAY	GOBP_FC_RECEPTOR_MEDIATED_STIMULATORY_SIGNALING_PATHWAY	75	0.430266	1.39624	0.0353881	0.355894	1	1116	tags=15%, list=8%, signal=16%
KEGG_ALZHEIMERS_DISEASE	KEGG_ALZHEIMERS_DISEASE	139	0.385843	1.35711	0.0355603	0.388006	1	5227	tags=51%, list=37%, signal=80%
GOBP_NEUTRAL_LIPID_METABOLIC_PROCESS	GOBP_NEUTRAL_LIPID_METABOLIC_PROCESS	105	0.406646	1.39007	0.0355987	0.358157	1	3224	tags=38%, list=23%, signal=49%
GOBP_REGULATION_OF_TOLL_LIKE_RECEPTOR_SIGNALING_PATHWAY	GOBP_REGULATION_OF_TOLL_LIKE_RECEPTOR_SIGNALING_PATHWAY	61	0.462192	1.4841	0.0356718	0.269371	1	2352	tags=36%, list=17%, signal=43%
GOBP_INTERLEUKIN_1_BETA_PRODUCTION	GOBP_INTERLEUKIN_1_BETA_PRODUCTION	69	0.443014	1.42793	0.0357555	0.327246	1	3568	tags=45%, list=25%, signal=60%
GOBP_CORNIFICATION	GOBP_CORNIFICATION	43	0.503558	1.49976	0.0360248	0.261087	1	2574	tags=44%, list=18%, signal=54%
GOBP_POSITIVE_REGULATION_OF_RESPONSE_TO_EXTERNAL_STIMULUS	GOBP_POSITIVE_REGULATION_OF_RESPONSE_TO_EXTERNAL_STIMULUS	377	0.335742	1.25278	0.0362173	0.505138	1	2833	tags=25%, list=20%, signal=31%
GOBP_MONOCARBOXYLIC_ACID_BIOSYNTHETIC_PROCESS	GOBP_MONOCARBOXYLIC_ACID_BIOSYNTHETIC_PROCESS	164	0.371346	1.33386	0.0362473	0.407397	1	2338	tags=26%, list=16%, signal=30%
HALLMARK_OXIDATIVE_PHOSPHORYLATION	HALLMARK_OXIDATIVE_PHOSPHORYLATION	197	0.357576	1.28982	0.0363071	0.455586	1	5354	tags=47%, list=38%, signal=75%
GOBP_LYMPHOCYTE_ACTIVATION_INVOLVED_IN_IMMUNE_RESPONSE	GOBP_LYMPHOCYTE_ACTIVATION_INVOLVED_IN_IMMUNE_RESPONSE	135	0.389904	1.36861	0.0367965	0.37963	1	2106	tags=24%, list=15%, signal=28%
GOBP_INOSITOL_PHOSPHATE_BIOSYNTHETIC_PROCESS	GOBP_INOSITOL_PHOSPHATE_BIOSYNTHETIC_PROCESS	21	0.578751	1.52908	0.0373444	0.229588	1	2914	tags=43%, list=20%, signal=54%
GOBP_NEGATIVE_REGULATION_OF_CELL_GROWTH	GOBP_NEGATIVE_REGULATION_OF_CELL_GROWTH	156	0.378975	1.33871	0.0374732	0.406828	1	2391	tags=27%, list=17%, signal=32%
GOBP_REGULATION_OF_TRANSPOSITION	GOBP_REGULATION_OF_TRANSPOSITION	16	0.618392	1.55261	0.0375	0.210694	1	2594	tags=50%, list=18%, signal=61%
GOBP_MYELOID_LEUKOCYTE_MIGRATION	GOBP_MYELOID_LEUKOCYTE_MIGRATION	140	0.387766	1.3645	0.0378378	0.384271	1	2209	tags=28%, list=16%, signal=33%
GOBP_ADAPTIVE_IMMUNE_RESPONSE_BASED_ON_SOMATIC_RECOMBINATION_OF_IMMUNE_RECEPTORS_BUILT_FROM_IMMUNOGLOBULIN_SUPERFAMILY_DOMAINS	GOBP_ADAPTIVE_IMMUNE_RESPONSE_BASED_ON_SOMATIC_RECOMBINATION_OF_IMMUNE_RECEPTORS_BUILT_FROM_IMMUNOGLOBULIN_SUPERFAMILY_DOMAINS	185	0.370328	1.33311	0.0379347	0.40714	1	2535	tags=26%, list=18%, signal=31%
GOBP_POSITIVE_REGULATION_OF_DEFENSE_RESPONSE_TO_VIRUS_BY_HOST	GOBP_POSITIVE_REGULATION_OF_DEFENSE_RESPONSE_TO_VIRUS_BY_HOST	25	0.551736	1.50142	0.0382082	0.259545	1	1926	tags=36%, list=14%, signal=42%
GOBP_PHAGOSOME_MATURATION	GOBP_PHAGOSOME_MATURATION	40	0.489988	1.44149	0.0384123	0.309713	1	4409	tags=60%, list=31%, signal=87%
GOBP_MAST_CELL_ACTIVATION	GOBP_MAST_CELL_ACTIVATION	46	0.45697	1.40383	0.0384615	0.3546	1	2018	tags=37%, list=14%, signal=43%
GOBP_RESPONSE_TO_FATTY_ACID	GOBP_RESPONSE_TO_FATTY_ACID	51	0.465878	1.45657	0.0385542	0.299654	1	2771	tags=35%, list=19%, signal=44%
GOBP_CELLULAR_COMPONENT_ASSEMBLY_INVOLVED_IN_MORPHOGENESIS	GOBP_CELLULAR_COMPONENT_ASSEMBLY_INVOLVED_IN_MORPHOGENESIS	84	0.413649	1.39815	0.0387685	0.357476	1	1798	tags=20%, list=13%, signal=23%
GOBP_PYRIMIDINE_NUCLEOSIDE_CATABOLIC_PROCESS	GOBP_PYRIMIDINE_NUCLEOSIDE_CATABOLIC_PROCESS	15	0.613806	1.50296	0.0389049	0.258304	1	1063	tags=33%, list=7%, signal=36%
GOBP_TRIGLYCERIDE_METABOLIC_PROCESS	GOBP_TRIGLYCERIDE_METABOLIC_PROCESS	81	0.433142	1.43492	0.0391705	0.319435	1	3073	tags=40%, list=22%, signal=50%
GOBP_FOAM_CELL_DIFFERENTIATION	GOBP_FOAM_CELL_DIFFERENTIATION	30	0.518629	1.47715	0.0392157	0.273964	1	1040	tags=30%, list=7%, signal=32%
GOBP_REGULATION_OF_TYPE_I_INTERFERON_MEDIATED_SIGNALING_PATHWAY	GOBP_REGULATION_OF_TYPE_I_INTERFERON_MEDIATED_SIGNALING_PATHWAY	32	0.523277	1.4941	0.0393701	0.264909	1	1032	tags=16%, list=7%, signal=17%
GOBP_CELLULAR_BIOGENIC_AMINE_METABOLIC_PROCESS	GOBP_CELLULAR_BIOGENIC_AMINE_METABOLIC_PROCESS	67	0.434732	1.41152	0.0397196	0.341589	1	3576	tags=45%, list=25%, signal=60%
GOBP_REGULATION_OF_CATION_TRANSMEMBRANE_TRANSPORT	GOBP_REGULATION_OF_CATION_TRANSMEMBRANE_TRANSPORT	240	0.354575	1.29462	0.0398366	0.44878	1	3334	tags=35%, list=23%, signal=45%
GOBP_MYELOID_LEUKOCYTE_CYTOKINE_PRODUCTION	GOBP_MYELOID_LEUKOCYTE_CYTOKINE_PRODUCTION	22	0.579402	1.52661	0.0404463	0.231555	1	1029	tags=27%, list=7%, signal=29%
GOBP_FATTY_ACID_METABOLIC_PROCESS	GOBP_FATTY_ACID_METABOLIC_PROCESS	306	0.33875	1.26178	0.040568	0.495416	1	3859	tags=35%, list=27%, signal=47%
GOBP_POSITIVE_REGULATION_OF_PRODUCTION_OF_MOLECULAR_MEDIATOR_OF_IMMUNE_RESPONSE	GOBP_POSITIVE_REGULATION_OF_PRODUCTION_OF_MOLECULAR_MEDIATOR_OF_IMMUNE_RESPONSE	76	0.427119	1.39667	0.040724	0.355639	1	3560	tags=36%, list=25%, signal=47%
GOBP_REGULATION_OF_NITRIC_OXIDE_METABOLIC_PROCESS	GOBP_REGULATION_OF_NITRIC_OXIDE_METABOLIC_PROCESS	46	0.459423	1.42193	0.0409429	0.330793	1	1946	tags=30%, list=14%, signal=35%
GOBP_T_CELL_DIFFERENTIATION	GOBP_T_CELL_DIFFERENTIATION	184	0.359951	1.28725	0.0409664	0.459565	1	2299	tags=23%, list=16%, signal=28%
GOBP_NEUROTRANSMITTER_UPTAKE	GOBP_NEUROTRANSMITTER_UPTAKE	29	0.519508	1.47091	0.0410053	0.283784	1	2985	tags=55%, list=21%, signal=70%
KEGG_ARRHYTHMOGENIC_RIGHT_VENTRICULAR_CARDIOMYOPATHY_ARVC	KEGG_ARRHYTHMOGENIC_RIGHT_VENTRICULAR_CARDIOMYOPATHY_ARVC	59	0.447534	1.42235	0.0410317	0.331688	1	3050	tags=41%, list=21%, signal=52%
GOBP_I_KAPPAB_KINASE_NF_KAPPAB_SIGNALING	GOBP_I_KAPPAB_KINASE_NF_KAPPAB_SIGNALING	243	0.35385	1.2876	0.04111	0.459256	1	3106	tags=26%, list=22%, signal=32%
GOBP_MULTICELLULAR_ORGANISMAL_HOMEOSTASIS	GOBP_MULTICELLULAR_ORGANISMAL_HOMEOSTASIS	404	0.326982	1.22793	0.0411647	0.539056	1	3464	tags=32%, list=24%, signal=41%
GOBP_POSITIVE_REGULATION_OF_EXCITATORY_POSTSYNAPTIC_POTENTIAL	GOBP_POSITIVE_REGULATION_OF_EXCITATORY_POSTSYNAPTIC_POTENTIAL	21	0.574093	1.53429	0.0413223	0.225618	1	3477	tags=57%, list=24%, signal=76%
GOBP_SARCOMERE_ORGANIZATION	GOBP_SARCOMERE_ORGANIZATION	31	0.507126	1.44825	0.041721	0.3047	1	1664	tags=26%, list=12%, signal=29%
GOBP_NEGATIVE_REGULATION_OF_MONONUCLEAR_CELL_MIGRATION	GOBP_NEGATIVE_REGULATION_OF_MONONUCLEAR_CELL_MIGRATION	16	0.599864	1.47925	0.0418994	0.272265	1	2730	tags=38%, list=19%, signal=46%
GOBP_POSITIVE_REGULATION_OF_TOLL_LIKE_RECEPTOR_SIGNALING_PATHWAY	GOBP_POSITIVE_REGULATION_OF_TOLL_LIKE_RECEPTOR_SIGNALING_PATHWAY	23	0.562643	1.49926	0.0420624	0.259946	1	3063	tags=57%, list=22%, signal=72%
GOBP_MICROGLIAL_CELL_ACTIVATION	GOBP_MICROGLIAL_CELL_ACTIVATION	32	0.514546	1.47192	0.042471	0.283567	1	3768	tags=63%, list=26%, signal=85%
GOBP_FATTY_ACID_BIOSYNTHETIC_PROCESS	GOBP_FATTY_ACID_BIOSYNTHETIC_PROCESS	123	0.38573	1.35554	0.04253	0.388919	1	2328	tags=27%, list=16%, signal=32%
KEGG_DRUG_METABOLISM_CYTOCHROME_P450	KEGG_DRUG_METABOLISM_CYTOCHROME_P450	39	0.492129	1.45652	0.04266	0.298725	1	3467	tags=49%, list=24%, signal=64%
GOBP_CELL_CHEMOTAXIS	GOBP_CELL_CHEMOTAXIS	204	0.356285	1.29331	0.0427975	0.451111	1	2457	tags=28%, list=17%, signal=34%
GOBP_GLUTATHIONE_METABOLIC_PROCESS	GOBP_GLUTATHIONE_METABOLIC_PROCESS	49	0.464133	1.44318	0.0430504	0.308386	1	2978	tags=37%, list=21%, signal=46%
GOBP_REGULATION_OF_CARDIAC_MUSCLE_CONTRACTION_BY_REGULATION_OF_THE_RELEASE_OF_SEQUESTERED_CALCIUM_ION	GOBP_REGULATION_OF_CARDIAC_MUSCLE_CONTRACTION_BY_REGULATION_OF_THE_RELEASE_OF_SEQUESTERED_CALCIUM_ION	17	0.595505	1.48499	0.0431154	0.270558	1	2271	tags=35%, list=16%, signal=42%
GOBP_MUSCLE_CELL_DEVELOPMENT	GOBP_MUSCLE_CELL_DEVELOPMENT	135	0.374035	1.31964	0.0433369	0.424083	1	1684	tags=19%, list=12%, signal=21%
GOBP_ADHERENS_JUNCTION_ORGANIZATION	GOBP_ADHERENS_JUNCTION_ORGANIZATION	54	0.450926	1.43082	0.0434783	0.321818	1	1982	tags=30%, list=14%, signal=34%
GOBP_REGULATION_OF_DEFENSE_RESPONSE_TO_VIRUS_BY_VIRUS	GOBP_REGULATION_OF_DEFENSE_RESPONSE_TO_VIRUS_BY_VIRUS	26	0.532278	1.48341	0.0435967	0.269974	1	2234	tags=27%, list=16%, signal=32%
GOBP_POSITIVE_REGULATION_OF_INTERLEUKIN_10_PRODUCTION	GOBP_POSITIVE_REGULATION_OF_INTERLEUKIN_10_PRODUCTION	29	0.520516	1.4608	0.0435967	0.29766	1	3718	tags=45%, list=26%, signal=61%
GOBP_MALE_MEIOTIC_NUCLEAR_DIVISION	GOBP_MALE_MEIOTIC_NUCLEAR_DIVISION	40	0.491482	1.47288	0.0438144	0.282252	1	2639	tags=35%, list=19%, signal=43%
GOBP_REGULATION_OF_CELL_SHAPE	GOBP_REGULATION_OF_CELL_SHAPE	140	0.379612	1.34205	0.0439078	0.403009	1	2931	tags=27%, list=21%, signal=34%
GOBP_NEGATIVE_REGULATION_OF_NUCLEOCYTOPLASMIC_TRANSPORT	GOBP_NEGATIVE_REGULATION_OF_NUCLEOCYTOPLASMIC_TRANSPORT	19	0.588093	1.53836	0.0441379	0.226356	1	2922	tags=47%, list=21%, signal=60%
GOBP_REGULATION_OF_COMPLEMENT_ACTIVATION	GOBP_REGULATION_OF_COMPLEMENT_ACTIVATION	26	0.525029	1.45619	0.0441558	0.297456	1	3547	tags=50%, list=25%, signal=66%
GOBP_POSITIVE_REGULATION_OF_LEUKOCYTE_PROLIFERATION	GOBP_POSITIVE_REGULATION_OF_LEUKOCYTE_PROLIFERATION	104	0.40259	1.36581	0.0442968	0.383212	1	2405	tags=30%, list=17%, signal=36%
GOBP_BENZENE_CONTAINING_COMPOUND_METABOLIC_PROCESS	GOBP_BENZENE_CONTAINING_COMPOUND_METABOLIC_PROCESS	19	0.570642	1.48951	0.0443491	0.268919	1	2758	tags=42%, list=19%, signal=52%
GOBP_VASCULAR_PROCESS_IN_CIRCULATORY_SYSTEM	GOBP_VASCULAR_PROCESS_IN_CIRCULATORY_SYSTEM	185	0.363383	1.30939	0.0446334	0.429477	1	3059	tags=33%, list=21%, signal=41%
GOBP_POSITIVE_REGULATION_OF_CELL_KILLING	GOBP_POSITIVE_REGULATION_OF_CELL_KILLING	30	0.529755	1.48742	0.044757	0.269463	1	2168	tags=43%, list=15%, signal=51%
GOBP_REGULATION_OF_CALCIUM_ION_TRANSMEMBRANE_TRANSPORT	GOBP_REGULATION_OF_CALCIUM_ION_TRANSMEMBRANE_TRANSPORT	108	0.390673	1.33935	0.0449438	0.406625	1	3334	tags=37%, list=23%, signal=48%
GOBP_CARBOHYDRATE_TRANSPORT	GOBP_CARBOHYDRATE_TRANSPORT	125	0.394678	1.38246	0.0449679	0.362621	1	2926	tags=30%, list=21%, signal=38%
GOBP_POSITIVE_REGULATION_OF_MYELOID_CELL_DIFFERENTIATION	GOBP_POSITIVE_REGULATION_OF_MYELOID_CELL_DIFFERENTIATION	80	0.415421	1.38457	0.0449827	0.361222	1	2247	tags=25%, list=16%, signal=30%
GOBP_REGULATION_OF_LEUKOCYTE_MIGRATION	GOBP_REGULATION_OF_LEUKOCYTE_MIGRATION	152	0.377128	1.33551	0.0450161	0.406556	1	2191	tags=27%, list=15%, signal=32%
GOBP_MUSCLE_SYSTEM_PROCESS	GOBP_MUSCLE_SYSTEM_PROCESS	321	0.336732	1.2526	0.0450358	0.505007	1	3186	tags=30%, list=22%, signal=37%
KEGG_GLYCOSAMINOGLYCAN_BIOSYNTHESIS_HEPARAN_SULFATE	KEGG_GLYCOSAMINOGLYCAN_BIOSYNTHESIS_HEPARAN_SULFATE	19	0.574039	1.49369	0.045134	0.264788	1	2383	tags=32%, list=17%, signal=38%
GOBP_REGULATION_OF_EMBRYONIC_DEVELOPMENT	GOBP_REGULATION_OF_EMBRYONIC_DEVELOPMENT	49	0.466494	1.44518	0.0452876	0.305327	1	1665	tags=18%, list=12%, signal=21%
GOBP_NEGATIVE_REGULATION_OF_HYDROLASE_ACTIVITY	GOBP_NEGATIVE_REGULATION_OF_HYDROLASE_ACTIVITY	321	0.33367	1.25005	0.0456389	0.505749	1	2659	tags=24%, list=19%, signal=28%
GOBP_POSTSYNAPTIC_NEUROTRANSMITTER_RECEPTOR_INTERNALIZATION	GOBP_POSTSYNAPTIC_NEUROTRANSMITTER_RECEPTOR_INTERNALIZATION	16	0.597516	1.5034	0.0456491	0.259661	1	2985	tags=38%, list=21%, signal=47%
GOBP_CD4_POSITIVE_OR_CD8_POSITIVE_ALPHA_BETA_T_CELL_LINEAGE_COMMITMENT	GOBP_CD4_POSITIVE_OR_CD8_POSITIVE_ALPHA_BETA_T_CELL_LINEAGE_COMMITMENT	15	0.603124	1.48559	0.0458453	0.270343	1	3727	tags=53%, list=26%, signal=72%
GOBP_LEUKOCYTE_MEDIATED_CYTOTOXICITY	GOBP_LEUKOCYTE_MEDIATED_CYTOTOXICITY	60	0.449229	1.42525	0.0463415	0.329212	1	2168	tags=32%, list=15%, signal=37%
GOBP_PODOSOME_ASSEMBLY	GOBP_PODOSOME_ASSEMBLY	15	0.614008	1.49412	0.0463847	0.266017	1	675	tags=20%, list=5%, signal=21%
GOBP_MAINTENANCE_OF_LOCATION_IN_CELL	GOBP_MAINTENANCE_OF_LOCATION_IN_CELL	173	0.36812	1.31167	0.0468085	0.428964	1	3568	tags=36%, list=25%, signal=47%
GOBP_CELLULAR_RESPONSE_TO_FATTY_ACID	GOBP_CELLULAR_RESPONSE_TO_FATTY_ACID	29	0.532499	1.50397	0.0473684	0.259458	1	2771	tags=38%, list=19%, signal=47%
GOBP_METAL_ION_TRANSPORT	GOBP_METAL_ION_TRANSPORT	363	0.330823	1.23814	0.047379	0.518167	1	3517	tags=33%, list=25%, signal=43%
KEGG_B_CELL_RECEPTOR_SIGNALING_PATHWAY	KEGG_B_CELL_RECEPTOR_SIGNALING_PATHWAY	67	0.430239	1.39275	0.0477855	0.356182	1	923	tags=15%, list=6%, signal=16%
GOBP_CELLULAR_MODIFIED_AMINO_ACID_CATABOLIC_PROCESS	GOBP_CELLULAR_MODIFIED_AMINO_ACID_CATABOLIC_PROCESS	22	0.564894	1.50321	0.0478142	0.258915	1	1479	tags=32%, list=10%, signal=35%
GOBP_MYD88_DEPENDENT_TOLL_LIKE_RECEPTOR_SIGNALING_PATHWAY	GOBP_MYD88_DEPENDENT_TOLL_LIKE_RECEPTOR_SIGNALING_PATHWAY	29	0.52522	1.481	0.0478655	0.271267	1	1230	tags=28%, list=9%, signal=30%
GOBP_TOLL_LIKE_RECEPTOR_SIGNALING_PATHWAY	GOBP_TOLL_LIKE_RECEPTOR_SIGNALING_PATHWAY	126	0.375373	1.31193	0.0478781	0.429012	1	3138	tags=33%, list=22%, signal=41%
GOBP_REGULATION_OF_CD8_POSITIVE_ALPHA_BETA_T_CELL_ACTIVATION	GOBP_REGULATION_OF_CD8_POSITIVE_ALPHA_BETA_T_CELL_ACTIVATION	16	0.602758	1.50634	0.0480905	0.256217	1	2645	tags=50%, list=19%, signal=61%
GOBP_EXTRACELLULAR_TRANSPORT	GOBP_EXTRACELLULAR_TRANSPORT	31	0.494101	1.42504	0.0481144	0.328805	1	3347	tags=42%, list=24%, signal=55%
GOBP_RESPONSE_TO_NITRIC_OXIDE	GOBP_RESPONSE_TO_NITRIC_OXIDE	15	0.624891	1.53682	0.0482269	0.224692	1	157	tags=20%, list=1%, signal=20%
GOBP_AROMATIC_AMINO_ACID_FAMILY_METABOLIC_PROCESS	GOBP_AROMATIC_AMINO_ACID_FAMILY_METABOLIC_PROCESS	22	0.54133	1.45571	0.0486486	0.297528	1	3430	tags=41%, list=24%, signal=54%
GOBP_RESPONSE_TO_MUSCLE_ACTIVITY	GOBP_RESPONSE_TO_MUSCLE_ACTIVITY	20	0.575241	1.47808	0.0490463	0.273917	1	3507	tags=50%, list=25%, signal=66%

## Sheet: AllClones_Downregulated
NAME	GS<br> follow link to MSigDB	SIZE	ES	NES	NOM p-val	FDR q-val	FWER p-val	RANK AT MAX	LEADING EDGE
HALLMARK_MYC_TARGETS_V1	HALLMARK_MYC_TARGETS_V1	199	-0.564107	-2.79955	0	0	0	4533	tags=69%, list=32%, signal=100%
HALLMARK_MYC_TARGETS_V2	HALLMARK_MYC_TARGETS_V2	56	-0.641241	-2.57567	0	0	0	3363	tags=71%, list=24%, signal=93%
GOBP_RNA_EXPORT_FROM_NUCLEUS	GOBP_RNA_EXPORT_FROM_NUCLEUS	130	-0.54584	-2.46813	0	0	0	3820	tags=58%, list=27%, signal=79%
GOBP_MRNA_TRANSPORT	GOBP_MRNA_TRANSPORT	137	-0.525615	-2.45684	0	0.000440526	0.001	3986	tags=59%, list=28%, signal=81%
GOBP_MRNA_EXPORT_FROM_NUCLEUS	GOBP_MRNA_EXPORT_FROM_NUCLEUS	106	-0.535512	-2.41429	0	0.00035242	0.001	3805	tags=57%, list=27%, signal=77%
GOBP_RIBOSOME_BIOGENESIS	GOBP_RIBOSOME_BIOGENESIS	288	-0.456862	-2.32022	0	0.00152645	0.005	3716	tags=47%, list=26%, signal=62%
GOBP_RNA_SPLICING	GOBP_RNA_SPLICING	420	-0.407316	-2.30795	0	0.00156152	0.006	4420	tags=54%, list=31%, signal=76%
GOBP_RNA_SPLICING_VIA_TRANSESTERIFICATION_REACTIONS	GOBP_RNA_SPLICING_VIA_TRANSESTERIFICATION_REACTIONS	333	-0.453468	-2.30586	0	0.00160508	0.007	4086	tags=53%, list=29%, signal=73%
GOBP_ESTABLISHMENT_OF_RNA_LOCALIZATION	GOBP_ESTABLISHMENT_OF_RNA_LOCALIZATION	181	-0.466335	-2.24607	0	0.00567783	0.028	3986	tags=57%, list=28%, signal=78%
GOBP_NCRNA_PROCESSING	GOBP_NCRNA_PROCESSING	372	-0.416575	-2.24151	0	0.00567052	0.031	3716	tags=46%, list=26%, signal=61%
GOBP_RIBOSOMAL_LARGE_SUBUNIT_BIOGENESIS	GOBP_RIBOSOMAL_LARGE_SUBUNIT_BIOGENESIS	66	-0.554485	-2.23814	0	0.00515502	0.031	3522	tags=47%, list=25%, signal=62%
HALLMARK_G2M_CHECKPOINT	HALLMARK_G2M_CHECKPOINT	194	-0.43993	-2.22788	0	0.00566259	0.037	3613	tags=45%, list=25%, signal=59%
GOBP_POSITIVE_REGULATION_OF_DNA_REPLICATION	GOBP_POSITIVE_REGULATION_OF_DNA_REPLICATION	35	-0.625223	-2.22725	0	0.005227	0.037	2872	tags=57%, list=20%, signal=71%
GOBP_RNA_LOCALIZATION	GOBP_RNA_LOCALIZATION	213	-0.455953	-2.22492	0	0.00512592	0.039	4415	tags=61%, list=31%, signal=86%
GOBP_RIBONUCLEOPROTEIN_COMPLEX_BIOGENESIS	GOBP_RIBONUCLEOPROTEIN_COMPLEX_BIOGENESIS	417	-0.458362	-2.22169	0	0.00502584	0.041	3716	tags=47%, list=26%, signal=62%
GOBP_DNA_REPLICATION_INITIATION	GOBP_DNA_REPLICATION_INITIATION	38	-0.584998	-2.22121	0	0.00482515	0.042	3681	tags=58%, list=26%, signal=78%
HALLMARK_E2F_TARGETS	HALLMARK_E2F_TARGETS	199	-0.461021	-2.20857	0	0.00498126	0.046	3720	tags=51%, list=26%, signal=68%
GOBP_TRANSCRIPTION_BY_RNA_POLYMERASE_I	GOBP_TRANSCRIPTION_BY_RNA_POLYMERASE_I	64	-0.544519	-2.1843	0	0.00605562	0.059	3383	tags=56%, list=24%, signal=73%
GOBP_TRNA_TRANSPORT	GOBP_TRNA_TRANSPORT	36	-0.597697	-2.17287	0	0.00700084	0.071	4344	tags=72%, list=31%, signal=104%
GOBP_MATURATION_OF_LSU_RRNA	GOBP_MATURATION_OF_LSU_RRNA	28	-0.624293	-2.13468	0	0.0106807	0.109	2660	tags=54%, list=19%, signal=66%
GOBP_MATURATION_OF_SSU_RRNA	GOBP_MATURATION_OF_SSU_RRNA	49	-0.547118	-2.11737	0	0.0124373	0.131	4071	tags=65%, list=29%, signal=91%
GOBP_PEPTIDYL_LYSINE_TRIMETHYLATION	GOBP_PEPTIDYL_LYSINE_TRIMETHYLATION	41	-0.55831	-2.11051	0	0.0133308	0.147	2690	tags=51%, list=19%, signal=63%
GOBP_NUCLEAR_EXPORT	GOBP_NUCLEAR_EXPORT	187	-0.43139	-2.10959	0	0.0129924	0.15	3820	tags=52%, list=27%, signal=70%
GOBP_RRNA_METABOLIC_PROCESS	GOBP_RRNA_METABOLIC_PROCESS	225	-0.437873	-2.10944	0	0.012451	0.15	3716	tags=48%, list=26%, signal=63%
GOBP_HISTONE_H3_K4_TRIMETHYLATION	GOBP_HISTONE_H3_K4_TRIMETHYLATION	16	-0.736442	-2.10336	0	0.0132967	0.163	2690	tags=69%, list=19%, signal=85%
GOBP_POSITIVE_REGULATION_OF_TRANSCRIPTION_BY_RNA_POLYMERASE_I	GOBP_POSITIVE_REGULATION_OF_TRANSCRIPTION_BY_RNA_POLYMERASE_I	23	-0.635384	-2.10101	0	0.0131421	0.168	2984	tags=70%, list=21%, signal=88%
GOBP_RIBOSOMAL_SMALL_SUBUNIT_BIOGENESIS	GOBP_RIBOSOMAL_SMALL_SUBUNIT_BIOGENESIS	72	-0.493882	-2.09289	0	0.013744	0.184	4071	tags=54%, list=29%, signal=75%
KEGG_SPLICEOSOME	KEGG_SPLICEOSOME	122	-0.446003	-2.05411	0	0.0203511	0.279	4050	tags=53%, list=28%, signal=74%
GOBP_RNA_3_END_PROCESSING	GOBP_RNA_3_END_PROCESSING	141	-0.443715	-2.04766	0	0.0204807	0.296	4417	tags=57%, list=31%, signal=82%
KEGG_RNA_DEGRADATION	KEGG_RNA_DEGRADATION	57	-0.508549	-2.04523	0	0.0200115	0.298	3261	tags=49%, list=23%, signal=63%
GOBP_NCRNA_EXPORT_FROM_NUCLEUS	GOBP_NCRNA_EXPORT_FROM_NUCLEUS	37	-0.567983	-2.02737	0	0.0226618	0.347	3792	tags=62%, list=27%, signal=85%
GOBP_DNA_TEMPLATED_TRANSCRIPTION_ELONGATION	GOBP_DNA_TEMPLATED_TRANSCRIPTION_ELONGATION	109	-0.453041	-2.02295	0	0.0227629	0.358	4461	tags=50%, list=31%, signal=72%
GOBP_DNA_REPLICATION	GOBP_DNA_REPLICATION	265	-0.392721	-2.01093	0	0.0247929	0.393	3753	tags=45%, list=26%, signal=60%
GOBP_HISTONE_METHYLATION	GOBP_HISTONE_METHYLATION	119	-0.443059	-2.0107	0	0.0241712	0.393	2690	tags=39%, list=19%, signal=48%
GOBP_POSITIVE_REGULATION_OF_PROTEIN_EXPORT_FROM_NUCLEUS	GOBP_POSITIVE_REGULATION_OF_PROTEIN_EXPORT_FROM_NUCLEUS	19	-0.629619	-1.99996	0	0.0261747	0.426	2456	tags=47%, list=17%, signal=57%
GOBP_RIBONUCLEOPROTEIN_COMPLEX_SUBUNIT_ORGANIZATION	GOBP_RIBONUCLEOPROTEIN_COMPLEX_SUBUNIT_ORGANIZATION	188	-0.412872	-1.99239	0	0.0273022	0.448	3885	tags=44%, list=27%, signal=60%
GOBP_MATURATION_OF_5_8S_RRNA_FROM_TRICISTRONIC_RRNA_TRANSCRIPT_SSU_RRNA_5_8S_RRNA_LSU_RRNA	GOBP_MATURATION_OF_5_8S_RRNA_FROM_TRICISTRONIC_RRNA_TRANSCRIPT_SSU_RRNA_5_8S_RRNA_LSU_RRNA	24	-0.596091	-1.97962	0	0.0302334	0.49	2329	tags=50%, list=16%, signal=60%
GOBP_NCRNA_3_END_PROCESSING	GOBP_NCRNA_3_END_PROCESSING	39	-0.522356	-1.97792	0	0.0299857	0.495	3713	tags=54%, list=26%, signal=73%
GOBP_MATURATION_OF_SSU_RRNA_FROM_TRICISTRONIC_RRNA_TRANSCRIPT_SSU_RRNA_5_8S_RRNA_LSU_RRNA	GOBP_MATURATION_OF_SSU_RRNA_FROM_TRICISTRONIC_RRNA_TRANSCRIPT_SSU_RRNA_5_8S_RRNA_LSU_RRNA	36	-0.531094	-1.97019	0	0.0322877	0.528	4071	tags=64%, list=29%, signal=89%
GOBP_REGULATION_OF_DNA_REPLICATION	GOBP_REGULATION_OF_DNA_REPLICATION	99	-0.440139	-1.96992	0	0.0315805	0.529	3507	tags=49%, list=25%, signal=65%
GOBP_REGULATION_OF_TRANSCRIPTION_BY_RNA_POLYMERASE_I	GOBP_REGULATION_OF_TRANSCRIPTION_BY_RNA_POLYMERASE_I	32	-0.555037	-1.96738	0	0.031785	0.535	2984	tags=59%, list=21%, signal=75%
GOBP_REGULATION_OF_FIBROBLAST_GROWTH_FACTOR_RECEPTOR_SIGNALING_PATHWAY	GOBP_REGULATION_OF_FIBROBLAST_GROWTH_FACTOR_RECEPTOR_SIGNALING_PATHWAY	21	-0.62719	-1.96579	0	0.0315226	0.54	1294	tags=38%, list=9%, signal=42%
GOBP_MRNA_PROCESSING	GOBP_MRNA_PROCESSING	479	-0.378632	-1.96554	0	0.0308771	0.54	4420	tags=53%, list=31%, signal=74%
GOBP_NUCLEAR_TRANSCRIBED_MRNA_CATABOLIC_PROCESS_EXONUCLEOLYTIC	GOBP_NUCLEAR_TRANSCRIBED_MRNA_CATABOLIC_PROCESS_EXONUCLEOLYTIC	35	-0.539366	-1.96213	0	0.031049	0.55	3261	tags=46%, list=23%, signal=59%
GOBP_TRANSCRIPTION_ELONGATION_FROM_RNA_POLYMERASE_I_PROMOTER	GOBP_TRANSCRIPTION_ELONGATION_FROM_RNA_POLYMERASE_I_PROMOTER	28	-0.551896	-1.95817	0	0.0312911	0.557	3383	tags=50%, list=24%, signal=65%
GOBP_RNA_PHOSPHODIESTER_BOND_HYDROLYSIS_EXONUCLEOLYTIC	GOBP_RNA_PHOSPHODIESTER_BOND_HYDROLYSIS_EXONUCLEOLYTIC	43	-0.515667	-1.95669	0	0.0312246	0.562	2763	tags=47%, list=19%, signal=58%
GOBP_DNA_DEPENDENT_DNA_REPLICATION	GOBP_DNA_DEPENDENT_DNA_REPLICATION	149	-0.416407	-1.95595	0	0.0308182	0.565	3804	tags=46%, list=27%, signal=63%
GOBP_NUCLEAR_TRANSCRIBED_MRNA_CATABOLIC_PROCESS_DEADENYLATION_DEPENDENT_DECAY	GOBP_NUCLEAR_TRANSCRIBED_MRNA_CATABOLIC_PROCESS_DEADENYLATION_DEPENDENT_DECAY	75	-0.47288	-1.95332	0	0.0307297	0.568	3261	tags=52%, list=23%, signal=67%
GOBP_DNA_DEPENDENT_DNA_REPLICATION_MAINTENANCE_OF_FIDELITY	GOBP_DNA_DEPENDENT_DNA_REPLICATION_MAINTENANCE_OF_FIDELITY	45	-0.513978	-1.95267	0	0.0302807	0.57	3804	tags=56%, list=27%, signal=76%
GOBP_NEGATIVE_REGULATION_OF_CELLULAR_RESPONSE_TO_GROWTH_FACTOR_STIMULUS	GOBP_NEGATIVE_REGULATION_OF_CELLULAR_RESPONSE_TO_GROWTH_FACTOR_STIMULUS	73	-0.462289	-1.94017	0	0.0332927	0.622	1363	tags=22%, list=10%, signal=24%
GOBP_MATURATION_OF_5_8S_RRNA	GOBP_MATURATION_OF_5_8S_RRNA	35	-0.537147	-1.93908	0	0.0330897	0.628	2329	tags=46%, list=16%, signal=55%
GOBP_NCRNA_METABOLIC_PROCESS	GOBP_NCRNA_METABOLIC_PROCESS	456	-0.366221	-1.91962	0	0.0392495	0.698	3716	tags=44%, list=26%, signal=58%
GOBP_POSITIVE_REGULATION_OF_AMINE_TRANSPORT	GOBP_POSITIVE_REGULATION_OF_AMINE_TRANSPORT	24	-0.584152	-1.91898	0	0.0387785	0.7	225	tags=17%, list=2%, signal=17%
GOBP_NUCLEOBASE_CONTAINING_COMPOUND_TRANSPORT	GOBP_NUCLEOBASE_CONTAINING_COMPOUND_TRANSPORT	224	-0.378535	-1.87936	0	0.0507319	0.825	3986	tags=50%, list=28%, signal=68%
GOBP_REGULATION_OF_TELOMERE_MAINTENANCE	GOBP_REGULATION_OF_TELOMERE_MAINTENANCE	77	-0.446524	-1.87184	0	0.0533199	0.844	4389	tags=58%, list=31%, signal=84%
GOBP_TELOMERE_ORGANIZATION	GOBP_TELOMERE_ORGANIZATION	147	-0.400589	-1.86418	0	0.0549954	0.863	3661	tags=46%, list=26%, signal=61%
GOBP_NEGATIVE_REGULATION_OF_MRNA_METABOLIC_PROCESS	GOBP_NEGATIVE_REGULATION_OF_MRNA_METABOLIC_PROCESS	82	-0.429643	-1.85881	0	0.0556757	0.876	3447	tags=48%, list=24%, signal=62%
GOBP_MATURATION_OF_LSU_RRNA_FROM_TRICISTRONIC_RRNA_TRANSCRIPT_SSU_RRNA_5_8S_RRNA_LSU_RRNA	GOBP_MATURATION_OF_LSU_RRNA_FROM_TRICISTRONIC_RRNA_TRANSCRIPT_SSU_RRNA_5_8S_RRNA_LSU_RRNA	15	-0.668793	-1.85617	0	0.0564445	0.88	4338	tags=80%, list=30%, signal=115%
GOBP_TRANSCRIPTION_INITIATION_FROM_RNA_POLYMERASE_I_PROMOTER	GOBP_TRANSCRIPTION_INITIATION_FROM_RNA_POLYMERASE_I_PROMOTER	35	-0.506634	-1.85354	0	0.0561103	0.887	3383	tags=49%, list=24%, signal=64%
GOBP_MRNA_3_END_PROCESSING	GOBP_MRNA_3_END_PROCESSING	99	-0.416311	-1.84538	0	0.0595638	0.896	4415	tags=57%, list=31%, signal=81%
GOBP_HISTONE_H3_K4_METHYLATION	GOBP_HISTONE_H3_K4_METHYLATION	48	-0.477026	-1.83923	0	0.0616622	0.908	2690	tags=42%, list=19%, signal=51%
GOBP_NUCLEAR_TRANSPORT	GOBP_NUCLEAR_TRANSPORT	304	-0.345392	-1.83355	0	0.0619793	0.917	3845	tags=47%, list=27%, signal=63%
GOBP_NEGATIVE_REGULATION_OF_RNA_CATABOLIC_PROCESS	GOBP_NEGATIVE_REGULATION_OF_RNA_CATABOLIC_PROCESS	64	-0.446846	-1.81027	0	0.0722676	0.952	3350	tags=50%, list=24%, signal=65%
GOBP_P_BODY_ASSEMBLY	GOBP_P_BODY_ASSEMBLY	21	-0.571007	-1.80998	0	0.0715405	0.952	2791	tags=57%, list=20%, signal=71%
GOBP_TRANSCRIPTION_ELONGATION_FROM_RNA_POLYMERASE_II_PROMOTER	GOBP_TRANSCRIPTION_ELONGATION_FROM_RNA_POLYMERASE_II_PROMOTER	81	-0.422445	-1.79712	0	0.0787876	0.97	4222	tags=42%, list=30%, signal=59%
GOBP_CHROMATIN_REMODELING	GOBP_CHROMATIN_REMODELING	173	-0.372542	-1.79673	0	0.0779297	0.97	2984	tags=36%, list=21%, signal=45%
GOBP_PEPTIDYL_LYSINE_METHYLATION	GOBP_PEPTIDYL_LYSINE_METHYLATION	113	-0.396964	-1.79398	0	0.0780852	0.973	2690	tags=37%, list=19%, signal=45%
GOBP_PSEUDOURIDINE_SYNTHESIS	GOBP_PSEUDOURIDINE_SYNTHESIS	18	-0.603443	-1.78699	0	0.0808795	0.976	2117	tags=44%, list=15%, signal=52%
GOBP_REGULATION_OF_MRNA_METABOLIC_PROCESS	GOBP_REGULATION_OF_MRNA_METABOLIC_PROCESS	315	-0.336176	-1.7857	0	0.0806887	0.978	4464	tags=54%, list=31%, signal=77%
GOBP_RESPONSE_TO_X_RAY	GOBP_RESPONSE_TO_X_RAY	31	-0.509584	-1.77399	0	0.0865686	0.986	3354	tags=48%, list=24%, signal=63%
GOBP_NEGATIVE_REGULATION_OF_CELL_CYCLE_G2_M_PHASE_TRANSITION	GOBP_NEGATIVE_REGULATION_OF_CELL_CYCLE_G2_M_PHASE_TRANSITION	103	-0.386673	-1.77309	0	0.0861157	0.987	3592	tags=41%, list=25%, signal=54%
GOBP_DNA_TEMPLATED_TRANSCRIPTION_TERMINATION	GOBP_DNA_TEMPLATED_TRANSCRIPTION_TERMINATION	73	-0.416877	-1.77231	0	0.0855892	0.989	3453	tags=44%, list=24%, signal=58%
GOBP_CHONDROCYTE_DIFFERENTIATION	GOBP_CHONDROCYTE_DIFFERENTIATION	84	-0.416205	-1.77072	0	0.083684	0.989	1554	tags=23%, list=11%, signal=25%
GOBP_SPLICEOSOMAL_COMPLEX_ASSEMBLY	GOBP_SPLICEOSOMAL_COMPLEX_ASSEMBLY	57	-0.444191	-1.76582	0	0.0836886	0.99	3885	tags=51%, list=27%, signal=70%
GOBP_ATP_DEPENDENT_CHROMATIN_REMODELING	GOBP_ATP_DEPENDENT_CHROMATIN_REMODELING	71	-0.421283	-1.76571	0	0.08291	0.99	3826	tags=45%, list=27%, signal=61%
GOBP_CARTILAGE_DEVELOPMENT	GOBP_CARTILAGE_DEVELOPMENT	139	-0.377154	-1.76408	0	0.0822887	0.992	2099	tags=25%, list=15%, signal=29%
GOBP_REGULATION_OF_MRNA_SPLICING_VIA_SPLICEOSOME	GOBP_REGULATION_OF_MRNA_SPLICING_VIA_SPLICEOSOME	91	-0.397205	-1.75763	0	0.0831991	0.995	4444	tags=60%, list=31%, signal=87%
GOBP_DNA_GEOMETRIC_CHANGE	GOBP_DNA_GEOMETRIC_CHANGE	110	-0.379093	-1.75477	0	0.0809096	0.996	4526	tags=53%, list=32%, signal=77%
GOBP_RESPONSE_TO_FIBROBLAST_GROWTH_FACTOR	GOBP_RESPONSE_TO_FIBROBLAST_GROWTH_FACTOR	113	-0.391001	-1.75419	0	0.0806111	0.996	2085	tags=31%, list=15%, signal=36%
GOBP_NEURON_MIGRATION	GOBP_NEURON_MIGRATION	108	-0.379459	-1.74339	0	0.0848556	0.997	1552	tags=25%, list=11%, signal=28%
GOBP_REGULATION_OF_CELL_CYCLE_G2_M_PHASE_TRANSITION	GOBP_REGULATION_OF_CELL_CYCLE_G2_M_PHASE_TRANSITION	207	-0.347926	-1.73793	0	0.0878676	0.997	3154	tags=34%, list=22%, signal=43%
GOBP_CHROMATIN_ORGANIZATION_INVOLVED_IN_REGULATION_OF_TRANSCRIPTION	GOBP_CHROMATIN_ORGANIZATION_INVOLVED_IN_REGULATION_OF_TRANSCRIPTION	102	-0.392085	-1.73749	0	0.0873137	0.997	3647	tags=48%, list=26%, signal=64%
GOBP_REGULATION_OF_HEMATOPOIETIC_PROGENITOR_CELL_DIFFERENTIATION	GOBP_REGULATION_OF_HEMATOPOIETIC_PROGENITOR_CELL_DIFFERENTIATION	79	-0.402956	-1.73742	0	0.086625	0.997	2934	tags=41%, list=21%, signal=51%
GOBP_VASCULAR_ENDOTHELIAL_GROWTH_FACTOR_PRODUCTION	GOBP_VASCULAR_ENDOTHELIAL_GROWTH_FACTOR_PRODUCTION	31	-0.49751	-1.73217	0	0.0872693	0.997	961	tags=23%, list=7%, signal=24%
GOBP_PROTEIN_LOCALIZATION_TO_CHROMOSOME_TELOMERIC_REGION	GOBP_PROTEIN_LOCALIZATION_TO_CHROMOSOME_TELOMERIC_REGION	30	-0.498421	-1.72936	0	0.0878508	0.998	4315	tags=63%, list=30%, signal=91%
GOBP_SISTER_CHROMATID_COHESION	GOBP_SISTER_CHROMATID_COHESION	52	-0.438319	-1.72835	0	0.087089	0.998	4020	tags=48%, list=28%, signal=67%
GOBP_CHROMATIN_ASSEMBLY_OR_DISASSEMBLY	GOBP_CHROMATIN_ASSEMBLY_OR_DISASSEMBLY	153	-0.354511	-1.72272	0	0.0897627	0.999	3688	tags=45%, list=26%, signal=60%
GOBP_TRNA_PROCESSING	GOBP_TRNA_PROCESSING	124	-0.363406	-1.71708	0	0.0919804	0.999	3675	tags=43%, list=26%, signal=57%
GOBP_REGULATION_OF_MRNA_CATABOLIC_PROCESS	GOBP_REGULATION_OF_MRNA_CATABOLIC_PROCESS	200	-0.342913	-1.70815	0	0.0975367	1	3459	tags=43%, list=24%, signal=55%
GOBP_RNA_METHYLATION	GOBP_RNA_METHYLATION	77	-0.396246	-1.70641	0	0.0973295	1	3246	tags=40%, list=23%, signal=52%
GOBP_REGULATION_OF_MRNA_PROCESSING	GOBP_REGULATION_OF_MRNA_PROCESSING	129	-0.385598	-1.7053	0	0.0964772	1	4444	tags=59%, list=31%, signal=85%
GOBP_DNA_CONFORMATION_CHANGE	GOBP_DNA_CONFORMATION_CHANGE	274	-0.330945	-1.70447	0	0.0962079	1	3870	tags=43%, list=27%, signal=59%
GOBP_HEMATOPOIETIC_STEM_CELL_DIFFERENTIATION	GOBP_HEMATOPOIETIC_STEM_CELL_DIFFERENTIATION	78	-0.403263	-1.70196	0	0.0972817	1	3544	tags=44%, list=25%, signal=58%
GOBP_POSITIVE_REGULATION_OF_GENE_EXPRESSION_EPIGENETIC	GOBP_POSITIVE_REGULATION_OF_GENE_EXPRESSION_EPIGENETIC	55	-0.417253	-1.69307	0	0.101683	1	3647	tags=56%, list=26%, signal=75%
GOBP_CONNECTIVE_TISSUE_DEVELOPMENT	GOBP_CONNECTIVE_TISSUE_DEVELOPMENT	188	-0.342572	-1.67712	0	0.106697	1	2099	tags=23%, list=15%, signal=27%
GOBP_ENDOTHELIAL_CELL_PROLIFERATION	GOBP_ENDOTHELIAL_CELL_PROLIFERATION	119	-0.369931	-1.6761	0	0.106716	1	1422	tags=19%, list=10%, signal=21%
GOBP_PROTEIN_LOCALIZATION_TO_CHROMOSOME	GOBP_PROTEIN_LOCALIZATION_TO_CHROMOSOME	91	-0.384323	-1.67238	0	0.108064	1	4399	tags=49%, list=31%, signal=71%
GOBP_PROTEIN_METHYLATION	GOBP_PROTEIN_METHYLATION	154	-0.358596	-1.66881	0	0.109932	1	2970	tags=36%, list=21%, signal=45%
GOBP_TRNA_MODIFICATION	GOBP_TRNA_MODIFICATION	84	-0.384064	-1.66726	0	0.108918	1	3675	tags=46%, list=26%, signal=62%
GOBP_CELLULAR_RESPONSE_TO_KETONE	GOBP_CELLULAR_RESPONSE_TO_KETONE	74	-0.412922	-1.66373	0	0.109381	1	2600	tags=39%, list=18%, signal=48%
GOBP_METHYLATION	GOBP_METHYLATION	309	-0.320351	-1.66176	0	0.110211	1	2995	tags=35%, list=21%, signal=43%
GOBP_COVALENT_CHROMATIN_MODIFICATION	GOBP_COVALENT_CHROMATIN_MODIFICATION	421	-0.305051	-1.65598	0	0.113174	1	3057	tags=33%, list=21%, signal=41%
GOBP_REGULATION_OF_GENE_EXPRESSION_EPIGENETIC	GOBP_REGULATION_OF_GENE_EXPRESSION_EPIGENETIC	151	-0.365085	-1.63746	0	0.124117	1	3582	tags=44%, list=25%, signal=59%
GOBP_DNA_INTEGRITY_CHECKPOINT	GOBP_DNA_INTEGRITY_CHECKPOINT	148	-0.347246	-1.63207	0	0.126964	1	3614	tags=41%, list=25%, signal=55%
GOBP_POSITIVE_REGULATION_OF_CANONICAL_WNT_SIGNALING_PATHWAY	GOBP_POSITIVE_REGULATION_OF_CANONICAL_WNT_SIGNALING_PATHWAY	129	-0.354201	-1.63049	0	0.127382	1	3443	tags=36%, list=24%, signal=48%
GOBP_REGULATION_OF_RNA_SPLICING	GOBP_REGULATION_OF_RNA_SPLICING	133	-0.348928	-1.61696	0	0.13249	1	4444	tags=59%, list=31%, signal=84%
GOBP_RNA_MODIFICATION	GOBP_RNA_MODIFICATION	149	-0.332116	-1.61261	0	0.134119	1	3139	tags=36%, list=22%, signal=45%
GOBP_PEPTIDYL_LYSINE_MODIFICATION	GOBP_PEPTIDYL_LYSINE_MODIFICATION	354	-0.300544	-1.60262	0	0.139856	1	3811	tags=40%, list=27%, signal=53%
GOBP_NCRNA_TRANSCRIPTION	GOBP_NCRNA_TRANSCRIPTION	107	-0.362919	-1.59928	0	0.138978	1	3353	tags=44%, list=24%, signal=57%
GOBP_SNRNA_TRANSCRIPTION	GOBP_SNRNA_TRANSCRIPTION	74	-0.367117	-1.59647	0	0.139369	1	4154	tags=46%, list=29%, signal=65%
GOBP_POSITIVE_REGULATION_OF_DNA_METABOLIC_PROCESS	GOBP_POSITIVE_REGULATION_OF_DNA_METABOLIC_PROCESS	184	-0.321344	-1.59494	0	0.138595	1	2723	tags=30%, list=19%, signal=36%
GOBP_FIBROBLAST_GROWTH_FACTOR_RECEPTOR_SIGNALING_PATHWAY	GOBP_FIBROBLAST_GROWTH_FACTOR_RECEPTOR_SIGNALING_PATHWAY	88	-0.374961	-1.59491	0	0.137932	1	2085	tags=27%, list=15%, signal=32%
GOBP_NEGATIVE_REGULATION_OF_GENE_EXPRESSION_EPIGENETIC	GOBP_NEGATIVE_REGULATION_OF_GENE_EXPRESSION_EPIGENETIC	75	-0.371934	-1.56758	0	0.154536	1	4113	tags=48%, list=29%, signal=67%
HALLMARK_UNFOLDED_PROTEIN_RESPONSE	HALLMARK_UNFOLDED_PROTEIN_RESPONSE	111	-0.348344	-1.56638	0	0.153475	1	3575	tags=42%, list=25%, signal=56%
GOBP_DNA_PACKAGING	GOBP_DNA_PACKAGING	167	-0.321422	-1.56022	0	0.157366	1	3843	tags=46%, list=27%, signal=62%
GOBP_MACROMOLECULE_METHYLATION	GOBP_MACROMOLECULE_METHYLATION	269	-0.311454	-1.55628	0	0.1598	1	2995	tags=34%, list=21%, signal=42%
GOBP_NUCLEOTIDE_EXCISION_REPAIR	GOBP_NUCLEOTIDE_EXCISION_REPAIR	101	-0.347836	-1.55622	0	0.159121	1	3700	tags=38%, list=26%, signal=50%
GOBP_POSITIVE_REGULATION_OF_WNT_SIGNALING_PATHWAY	GOBP_POSITIVE_REGULATION_OF_WNT_SIGNALING_PATHWAY	152	-0.326476	-1.55468	0	0.159104	1	3154	tags=33%, list=22%, signal=42%
GOBP_TRNA_METABOLIC_PROCESS	GOBP_TRNA_METABOLIC_PROCESS	173	-0.327811	-1.55342	0	0.159477	1	4739	tags=54%, list=33%, signal=80%
GOBP_NUCLEAR_TRANSCRIBED_MRNA_CATABOLIC_PROCESS	GOBP_NUCLEAR_TRANSCRIBED_MRNA_CATABOLIC_PROCESS	203	-0.319547	-1.55223	0	0.159136	1	4785	tags=45%, list=34%, signal=67%
GOBP_POSITIVE_REGULATION_OF_CHROMOSOME_ORGANIZATION	GOBP_POSITIVE_REGULATION_OF_CHROMOSOME_ORGANIZATION	154	-0.327383	-1.5478	0	0.162227	1	4418	tags=47%, list=31%, signal=67%
HALLMARK_MTORC1_SIGNALING	HALLMARK_MTORC1_SIGNALING	194	-0.315054	-1.54198	0	0.164002	1	3732	tags=44%, list=26%, signal=59%
KEGG_CELL_CYCLE	KEGG_CELL_CYCLE	118	-0.320246	-1.51754	0	0.17793	1	4395	tags=47%, list=31%, signal=68%
GOBP_REGULATION_OF_CHROMOSOME_ORGANIZATION	GOBP_REGULATION_OF_CHROMOSOME_ORGANIZATION	260	-0.300758	-1.5125	0	0.180378	1	4418	tags=44%, list=31%, signal=62%
GOBP_NEGATIVE_REGULATION_OF_CELL_CYCLE_PROCESS	GOBP_NEGATIVE_REGULATION_OF_CELL_CYCLE_PROCESS	308	-0.29437	-1.50385	0	0.186941	1	2456	tags=25%, list=17%, signal=30%
GOBP_RNA_CATABOLIC_PROCESS	GOBP_RNA_CATABOLIC_PROCESS	395	-0.305301	-1.50302	0	0.187131	1	3640	tags=38%, list=26%, signal=50%
HALLMARK_MITOTIC_SPINDLE	HALLMARK_MITOTIC_SPINDLE	198	-0.314354	-1.49832	0	0.190382	1	4653	tags=46%, list=33%, signal=68%
GOBP_NEGATIVE_REGULATION_OF_PROTEIN_SERINE_THREONINE_KINASE_ACTIVITY	GOBP_NEGATIVE_REGULATION_OF_PROTEIN_SERINE_THREONINE_KINASE_ACTIVITY	117	-0.326081	-1.49782	0	0.189477	1	1355	tags=21%, list=10%, signal=23%
GOBP_CELL_CYCLE_G2_M_PHASE_TRANSITION	GOBP_CELL_CYCLE_G2_M_PHASE_TRANSITION	263	-0.2993	-1.49178	0	0.193581	1	3154	tags=33%, list=22%, signal=41%
GOBP_CILIARY_BASAL_BODY_PLASMA_MEMBRANE_DOCKING	GOBP_CILIARY_BASAL_BODY_PLASMA_MEMBRANE_DOCKING	94	-0.340846	-1.48425	0	0.19998	1	3330	tags=30%, list=23%, signal=39%
HALLMARK_EPITHELIAL_MESENCHYMAL_TRANSITION	HALLMARK_EPITHELIAL_MESENCHYMAL_TRANSITION	172	-0.303163	-1.47901	0	0.20117	1	554	tags=12%, list=4%, signal=13%
GOBP_REGULATION_OF_DNA_METABOLIC_PROCESS	GOBP_REGULATION_OF_DNA_METABOLIC_PROCESS	314	-0.28765	-1.47888	0	0.200649	1	2680	tags=29%, list=19%, signal=35%
GOBP_NEGATIVE_REGULATION_OF_CELL_CYCLE_PHASE_TRANSITION	GOBP_NEGATIVE_REGULATION_OF_CELL_CYCLE_PHASE_TRANSITION	234	-0.294996	-1.47337	0	0.20411	1	2823	tags=29%, list=20%, signal=36%
GOBP_REGULATION_OF_DNA_BIOSYNTHETIC_PROCESS	GOBP_REGULATION_OF_DNA_BIOSYNTHETIC_PROCESS	99	-0.327248	-1.46208	0	0.212505	1	3417	tags=37%, list=24%, signal=49%
GOBP_RNA_PHOSPHODIESTER_BOND_HYDROLYSIS	GOBP_RNA_PHOSPHODIESTER_BOND_HYDROLYSIS	139	-0.306394	-1.45921	0	0.213916	1	2763	tags=35%, list=19%, signal=43%
GOBP_PROTEIN_DNA_COMPLEX_SUBUNIT_ORGANIZATION	GOBP_PROTEIN_DNA_COMPLEX_SUBUNIT_ORGANIZATION	212	-0.295968	-1.44881	0	0.222508	1	4272	tags=47%, list=30%, signal=66%
GOBP_POSITIVE_REGULATION_OF_NEUROGENESIS	GOBP_POSITIVE_REGULATION_OF_NEUROGENESIS	177	-0.301218	-1.44728	0	0.223514	1	1097	tags=17%, list=8%, signal=18%
GOBP_EPITHELIAL_TO_MESENCHYMAL_TRANSITION	GOBP_EPITHELIAL_TO_MESENCHYMAL_TRANSITION	126	-0.319158	-1.43811	0	0.23084	1	1931	tags=25%, list=14%, signal=29%
GOBP_PROTEIN_CONTAINING_COMPLEX_LOCALIZATION	GOBP_PROTEIN_CONTAINING_COMPLEX_LOCALIZATION	260	-0.277531	-1.43336	0	0.233882	1	3852	tags=40%, list=27%, signal=54%
GOBP_NEGATIVE_REGULATION_OF_MITOTIC_CELL_CYCLE	GOBP_NEGATIVE_REGULATION_OF_MITOTIC_CELL_CYCLE	279	-0.280148	-1.4258	0	0.237893	1	2456	tags=25%, list=17%, signal=30%
GOBP_NUCLEOSOME_ORGANIZATION	GOBP_NUCLEOSOME_ORGANIZATION	119	-0.310829	-1.42109	0	0.241544	1	3688	tags=42%, list=26%, signal=56%
GOBP_DNA_TEMPLATED_TRANSCRIPTION_INITIATION	GOBP_DNA_TEMPLATED_TRANSCRIPTION_INITIATION	218	-0.292194	-1.38931	0	0.262785	1	3469	tags=37%, list=24%, signal=48%
GOBP_IN_UTERO_EMBRYONIC_DEVELOPMENT	GOBP_IN_UTERO_EMBRYONIC_DEVELOPMENT	289	-0.273488	-1.37738	0	0.268536	1	3007	tags=33%, list=21%, signal=41%
GOBP_REGULATION_OF_RESPONSE_TO_DNA_DAMAGE_STIMULUS	GOBP_REGULATION_OF_RESPONSE_TO_DNA_DAMAGE_STIMULUS	208	-0.276443	-1.36862	0	0.274763	1	4104	tags=40%, list=29%, signal=56%
GOBP_CELL_CYCLE_CHECKPOINT	GOBP_CELL_CYCLE_CHECKPOINT	196	-0.288072	-1.35783	0	0.281315	1	2789	tags=30%, list=20%, signal=36%
GOBP_RESPONSE_TO_TRANSFORMING_GROWTH_FACTOR_BETA	GOBP_RESPONSE_TO_TRANSFORMING_GROWTH_FACTOR_BETA	215	-0.269911	-1.34465	0	0.292983	1	2462	tags=28%, list=17%, signal=33%
GOBP_EPITHELIAL_CELL_PROLIFERATION	GOBP_EPITHELIAL_CELL_PROLIFERATION	297	-0.262408	-1.34079	0	0.296511	1	1189	tags=13%, list=8%, signal=14%
GOBP_SISTER_CHROMATID_SEGREGATION	GOBP_SISTER_CHROMATID_SEGREGATION	182	-0.27063	-1.31956	0	0.315021	1	3790	tags=33%, list=27%, signal=44%
GOBP_RHYTHMIC_PROCESS	GOBP_RHYTHMIC_PROCESS	244	-0.256601	-1.31852	0	0.315293	1	2874	tags=33%, list=20%, signal=40%
GOBP_REPRODUCTIVE_SYSTEM_DEVELOPMENT	GOBP_REPRODUCTIVE_SYSTEM_DEVELOPMENT	313	-0.246129	-1.31296	0	0.318861	1	2565	tags=27%, list=18%, signal=32%
GOBP_MITOTIC_NUCLEAR_DIVISION	GOBP_MITOTIC_NUCLEAR_DIVISION	278	-0.25762	-1.30744	0	0.321953	1	3492	tags=30%, list=25%, signal=39%
GOBP_REGULATION_OF_CELL_CYCLE_PHASE_TRANSITION	GOBP_REGULATION_OF_CELL_CYCLE_PHASE_TRANSITION	420	-0.246356	-1.29523	0	0.332854	1	2941	tags=27%, list=21%, signal=33%
GOBP_DOUBLE_STRAND_BREAK_REPAIR	GOBP_DOUBLE_STRAND_BREAK_REPAIR	241	-0.268214	-1.28878	0	0.340705	1	4074	tags=43%, list=29%, signal=59%
GOBP_PROTEIN_ACYLATION	GOBP_PROTEIN_ACYLATION	217	-0.267419	-1.28782	0	0.341455	1	3232	tags=34%, list=23%, signal=43%
GOBP_SIGNAL_TRANSDUCTION_BY_P53_CLASS_MEDIATOR	GOBP_SIGNAL_TRANSDUCTION_BY_P53_CLASS_MEDIATOR	248	-0.25668	-1.28745	0	0.340614	1	2993	tags=30%, list=21%, signal=38%
GOBP_REGULATION_OF_ANIMAL_ORGAN_MORPHOGENESIS	GOBP_REGULATION_OF_ANIMAL_ORGAN_MORPHOGENESIS	137	-0.274122	-1.26946	0	0.358404	1	2017	tags=26%, list=14%, signal=29%
GOBP_VIRAL_GENE_EXPRESSION	GOBP_VIRAL_GENE_EXPRESSION	192	-0.26053	-1.26518	0	0.36071	1	3504	tags=29%, list=25%, signal=38%
GOBP_POSITIVE_REGULATION_OF_CELL_CYCLE_PROCESS	GOBP_POSITIVE_REGULATION_OF_CELL_CYCLE_PROCESS	251	-0.250577	-1.24645	0	0.371626	1	2817	tags=29%, list=20%, signal=36%
GOBP_NEGATIVE_REGULATION_OF_TRANSFERASE_ACTIVITY	GOBP_NEGATIVE_REGULATION_OF_TRANSFERASE_ACTIVITY	255	-0.243455	-1.24176	0	0.375197	1	2151	tags=22%, list=15%, signal=26%
GOBP_CANONICAL_WNT_SIGNALING_PATHWAY	GOBP_CANONICAL_WNT_SIGNALING_PATHWAY	275	-0.247158	-1.24107	0	0.375839	1	2017	tags=20%, list=14%, signal=23%
GOBP_POSITIVE_REGULATION_OF_CELL_CYCLE	GOBP_POSITIVE_REGULATION_OF_CELL_CYCLE	327	-0.242638	-1.22764	0	0.380751	1	2817	tags=28%, list=20%, signal=34%
GOBP_REGULATION_OF_PROTEIN_SERINE_THREONINE_KINASE_ACTIVITY	GOBP_REGULATION_OF_PROTEIN_SERINE_THREONINE_KINASE_ACTIVITY	411	-0.226024	-1.21816	0	0.389188	1	1413	tags=17%, list=10%, signal=18%
GOBP_SKELETAL_SYSTEM_DEVELOPMENT	GOBP_SKELETAL_SYSTEM_DEVELOPMENT	380	-0.229015	-1.1907	0	0.41471	1	1581	tags=17%, list=11%, signal=19%
GOBP_EMBRYO_DEVELOPMENT_ENDING_IN_BIRTH_OR_EGG_HATCHING	GOBP_EMBRYO_DEVELOPMENT_ENDING_IN_BIRTH_OR_EGG_HATCHING	491	-0.224766	-1.15581	0	0.441731	1	2565	tags=25%, list=18%, signal=30%
GOBP_FOREBRAIN_DEVELOPMENT	GOBP_FOREBRAIN_DEVELOPMENT	254	-0.235372	-1.15411	0	0.442605	1	2924	tags=31%, list=21%, signal=38%
GOBP_REGULATION_OF_CELL_DEVELOPMENT	GOBP_REGULATION_OF_CELL_DEVELOPMENT	382	-0.206749	-1.12836	0	0.464765	1	1452	tags=16%, list=10%, signal=17%
GOBP_REGULATION_OF_CELLULAR_AMIDE_METABOLIC_PROCESS	GOBP_REGULATION_OF_CELLULAR_AMIDE_METABOLIC_PROCESS	384	-0.206653	-1.12443	0	0.471337	1	3674	tags=37%, list=26%, signal=49%
GOBP_DEVELOPMENTAL_GROWTH	GOBP_DEVELOPMENTAL_GROWTH	497	-0.205926	-1.05244	0	0.546204	1	1866	tags=19%, list=13%, signal=21%
GOBP_POSITIVE_REGULATION_OF_MRNA_SPLICING_VIA_SPLICEOSOME	GOBP_POSITIVE_REGULATION_OF_MRNA_SPLICING_VIA_SPLICEOSOME	21	-0.649629	-2.07417	0.00341297	0.0164184	0.224	4554	tags=81%, list=32%, signal=119%
GOBP_AXIS_ELONGATION	GOBP_AXIS_ELONGATION	21	-0.593573	-1.8853	0.00343643	0.0493552	0.808	1693	tags=43%, list=12%, signal=49%
GOBP_REGULATION_OF_GLUCAN_BIOSYNTHETIC_PROCESS	GOBP_REGULATION_OF_GLUCAN_BIOSYNTHETIC_PROCESS	23	-0.572505	-1.90865	0.003663	0.041511	0.739	1945	tags=30%, list=14%, signal=35%
GOBP_RIBOSOMAL_LARGE_SUBUNIT_ASSEMBLY	GOBP_RIBOSOMAL_LARGE_SUBUNIT_ASSEMBLY	25	-0.551751	-1.83763	0.00387597	0.0616558	0.911	1481	tags=20%, list=10%, signal=22%
GOBP_POSITIVE_REGULATION_OF_DNA_TEMPLATED_TRANSCRIPTION_ELONGATION	GOBP_POSITIVE_REGULATION_OF_DNA_TEMPLATED_TRANSCRIPTION_ELONGATION	26	-0.607797	-2.0323	0.00392157	0.02221	0.335	4461	tags=62%, list=31%, signal=89%
GOBP_POSITIVE_REGULATION_OF_HISTONE_METHYLATION	GOBP_POSITIVE_REGULATION_OF_HISTONE_METHYLATION	32	-0.520737	-1.85391	0.00398406	0.0566162	0.884	2371	tags=34%, list=17%, signal=41%
GOBP_REGULATION_OF_GLYCOGEN_METABOLIC_PROCESS	GOBP_REGULATION_OF_GLYCOGEN_METABOLIC_PROCESS	27	-0.508193	-1.72881	0.0042735	0.0874982	0.998	1945	tags=30%, list=14%, signal=34%
GOBP_NEGATIVE_REGULATION_OF_TELOMERE_MAINTENANCE	GOBP_NEGATIVE_REGULATION_OF_TELOMERE_MAINTENANCE	34	-0.518519	-1.85896	0.00429185	0.0563624	0.875	4265	tags=56%, list=30%, signal=80%
KEGG_DNA_REPLICATION	KEGG_DNA_REPLICATION	35	-0.493475	-1.758	0.00438597	0.0837162	0.995	3681	tags=49%, list=26%, signal=65%
GOBP_POSITIVE_REGULATION_OF_MRNA_PROCESSING	GOBP_POSITIVE_REGULATION_OF_MRNA_PROCESSING	31	-0.51267	-1.76896	0.00440529	0.0831296	0.989	4554	tags=68%, list=32%, signal=99%
GOBP_REGULATION_OF_SPROUTING_ANGIOGENESIS	GOBP_REGULATION_OF_SPROUTING_ANGIOGENESIS	33	-0.475074	-1.68332	0.00446429	0.104929	1	2620	tags=39%, list=18%, signal=48%
GOBP_DNA_REPLICATION_INDEPENDENT_NUCLEOSOME_ORGANIZATION	GOBP_DNA_REPLICATION_INDEPENDENT_NUCLEOSOME_ORGANIZATION	40	-0.446789	-1.68623	0.0045045	0.103964	1	3688	tags=48%, list=26%, signal=64%
GOBP_SNRNA_METABOLIC_PROCESS	GOBP_SNRNA_METABOLIC_PROCESS	37	-0.502378	-1.82894	0.00456621	0.0631187	0.926	3910	tags=51%, list=27%, signal=71%
GOBP_CLEAVAGE_INVOLVED_IN_RRNA_PROCESSING	GOBP_CLEAVAGE_INVOLVED_IN_RRNA_PROCESSING	27	-0.548543	-1.82378	0.00456621	0.0656625	0.931	2387	tags=44%, list=17%, signal=53%
GOBP_NEGATIVE_REGULATION_OF_ENDOTHELIAL_CELL_PROLIFERATION	GOBP_NEGATIVE_REGULATION_OF_ENDOTHELIAL_CELL_PROLIFERATION	31	-0.486466	-1.72111	0.00462963	0.0901009	0.999	1572	tags=29%, list=11%, signal=33%
GOBP_NCRNA_CATABOLIC_PROCESS	GOBP_NCRNA_CATABOLIC_PROCESS	33	-0.514907	-1.8328	0.00465116	0.061568	0.918	3405	tags=48%, list=24%, signal=64%
GOBP_BASE_EXCISION_REPAIR	GOBP_BASE_EXCISION_REPAIR	38	-0.465631	-1.70172	0.00471698	0.0967187	1	1741	tags=32%, list=12%, signal=36%
GOBP_TRNA_METHYLATION	GOBP_TRNA_METHYLATION	37	-0.482812	-1.76	0.00483092	0.0831946	0.993	3675	tags=51%, list=26%, signal=69%
GOBP_POSITIVE_REGULATION_OF_STRESS_FIBER_ASSEMBLY	GOBP_POSITIVE_REGULATION_OF_STRESS_FIBER_ASSEMBLY	47	-0.374468	-1.51286	0.00492611	0.180659	1	1292	tags=21%, list=9%, signal=23%
GOBP_SPLICEOSOMAL_SNRNP_ASSEMBLY	GOBP_SPLICEOSOMAL_SNRNP_ASSEMBLY	38	-0.487164	-1.7685	0.0049505	0.0827077	0.99	3653	tags=53%, list=26%, signal=71%
GOBP_CARDIAC_MUSCLE_CELL_PROLIFERATION	GOBP_CARDIAC_MUSCLE_CELL_PROLIFERATION	40	-0.448863	-1.69752	0.00497512	0.0992477	1	3533	tags=48%, list=25%, signal=63%
GOBP_HISTONE_H3_K9_MODIFICATION	GOBP_HISTONE_H3_K9_MODIFICATION	42	-0.440992	-1.66453	0.00512821	0.109444	1	2542	tags=43%, list=18%, signal=52%
GOBP_NEGATIVE_REGULATION_OF_MRNA_CATABOLIC_PROCESS	GOBP_NEGATIVE_REGULATION_OF_MRNA_CATABOLIC_PROCESS	53	-0.439441	-1.7548	0.00546448	0.0816588	0.996	3350	tags=51%, list=24%, signal=66%
GOBP_CELL_CYCLE_DNA_REPLICATION	GOBP_CELL_CYCLE_DNA_REPLICATION	62	-0.382777	-1.57556	0.0060241	0.150935	1	3406	tags=42%, list=24%, signal=55%
GOBP_MRNA_METHYLATION	GOBP_MRNA_METHYLATION	15	-0.626902	-1.88169	0.00628931	0.0502551	0.82	2840	tags=67%, list=20%, signal=83%
GOBP_REGULATION_OF_INTRACELLULAR_STEROID_HORMONE_RECEPTOR_SIGNALING_PATHWAY	GOBP_REGULATION_OF_INTRACELLULAR_STEROID_HORMONE_RECEPTOR_SIGNALING_PATHWAY	65	-0.387149	-1.60117	0.00641026	0.139503	1	3722	tags=48%, list=26%, signal=64%
GOBP_SEGMENTATION	GOBP_SEGMENTATION	68	-0.420848	-1.76976	0.00645161	0.083444	0.989	3076	tags=46%, list=22%, signal=58%
GOBP_HISTONE_H3_ACETYLATION	GOBP_HISTONE_H3_ACETYLATION	58	-0.428083	-1.75727	0.00662252	0.0811429	0.995	3166	tags=38%, list=22%, signal=49%
GOBP_REGULATION_OF_LEUKOCYTE_APOPTOTIC_PROCESS	GOBP_REGULATION_OF_LEUKOCYTE_APOPTOTIC_PROCESS	59	-0.377997	-1.53029	0.00662252	0.168442	1	741	tags=15%, list=5%, signal=16%
GOBP_NEGATIVE_REGULATION_OF_MAP_KINASE_ACTIVITY	GOBP_NEGATIVE_REGULATION_OF_MAP_KINASE_ACTIVITY	64	-0.369214	-1.51659	0.00666667	0.178235	1	1355	tags=23%, list=10%, signal=26%
GOBP_CIRCADIAN_REGULATION_OF_GENE_EXPRESSION	GOBP_CIRCADIAN_REGULATION_OF_GENE_EXPRESSION	58	-0.406978	-1.61376	0.00671141	0.133807	1	1772	tags=29%, list=12%, signal=33%
GOBP_ANIMAL_ORGAN_REGENERATION	GOBP_ANIMAL_ORGAN_REGENERATION	63	-0.420964	-1.72559	0.00675676	0.0883405	0.999	1347	tags=19%, list=9%, signal=21%
GOBP_PROTEIN_DNA_COMPLEX_DISASSEMBLY	GOBP_PROTEIN_DNA_COMPLEX_DISASSEMBLY	18	-0.591934	-1.7776	0.00687285	0.0849394	0.982	3127	tags=61%, list=22%, signal=78%
GOBP_NEGATIVE_REGULATION_OF_RESPONSE_TO_DNA_DAMAGE_STIMULUS	GOBP_NEGATIVE_REGULATION_OF_RESPONSE_TO_DNA_DAMAGE_STIMULUS	80	-0.337931	-1.4957	0.00689655	0.189759	1	970	tags=14%, list=7%, signal=15%
GOBP_ANAPHASE_PROMOTING_COMPLEX_DEPENDENT_CATABOLIC_PROCESS	GOBP_ANAPHASE_PROMOTING_COMPLEX_DEPENDENT_CATABOLIC_PROCESS	79	-0.349348	-1.4497	0.00729927	0.222173	1	4384	tags=46%, list=31%, signal=65%
GOBP_PEPTIDYL_LYSINE_DIMETHYLATION	GOBP_PEPTIDYL_LYSINE_DIMETHYLATION	20	-0.666799	-2.05161	0.00732601	0.0203535	0.286	2371	tags=60%, list=17%, signal=72%
GOBP_NEGATIVE_REGULATION_OF_RNA_SPLICING	GOBP_NEGATIVE_REGULATION_OF_RNA_SPLICING	25	-0.531379	-1.76493	0.00740741	0.0826309	0.992	3447	tags=52%, list=24%, signal=69%
GOBP_MRNA_MODIFICATION	GOBP_MRNA_MODIFICATION	23	-0.54934	-1.7715	0.0078125	0.0851386	0.989	2840	tags=61%, list=20%, signal=76%
GOBP_FEAR_RESPONSE	GOBP_FEAR_RESPONSE	23	-0.515365	-1.73199	0.00790514	0.0867625	0.997	1059	tags=26%, list=7%, signal=28%
GOBP_PROSTATE_GLAND_DEVELOPMENT	GOBP_PROSTATE_GLAND_DEVELOPMENT	30	-0.509364	-1.70811	0.00790514	0.0968426	1	2255	tags=43%, list=16%, signal=51%
GOBP_POSITIVE_REGULATION_OF_MRNA_METABOLIC_PROCESS	GOBP_POSITIVE_REGULATION_OF_MRNA_METABOLIC_PROCESS	80	-0.359468	-1.52266	0.00793651	0.174185	1	4751	tags=66%, list=33%, signal=99%
GOBP_POSITIVE_REGULATION_OF_ENDOTHELIAL_CELL_PROLIFERATION	GOBP_POSITIVE_REGULATION_OF_ENDOTHELIAL_CELL_PROLIFERATION	76	-0.359171	-1.53589	0.008	0.166394	1	1422	tags=18%, list=10%, signal=20%
GOBP_VENTRICULAR_SEPTUM_MORPHOGENESIS	GOBP_VENTRICULAR_SEPTUM_MORPHOGENESIS	29	-0.517408	-1.7931	0.00806452	0.0778997	0.974	3572	tags=55%, list=25%, signal=74%
GOBP_CYTOPLASMIC_TRANSLATIONAL_INITIATION	GOBP_CYTOPLASMIC_TRANSLATIONAL_INITIATION	31	-0.518586	-1.77093	0.00813008	0.0844143	0.989	3233	tags=48%, list=23%, signal=62%
GOBP_NEGATIVE_REGULATION_OF_CHROMOSOME_ORGANIZATION	GOBP_NEGATIVE_REGULATION_OF_CHROMOSOME_ORGANIZATION	88	-0.32717	-1.43196	0.00826446	0.234982	1	3697	tags=39%, list=26%, signal=52%
GOBP_REGULATION_OF_CELLULAR_RESPONSE_TO_HEAT	GOBP_REGULATION_OF_CELLULAR_RESPONSE_TO_HEAT	78	-0.379074	-1.6261	0.00862069	0.128471	1	3792	tags=55%, list=27%, signal=75%
GOBP_TERMINATION_OF_RNA_POLYMERASE_I_TRANSCRIPTION	GOBP_TERMINATION_OF_RNA_POLYMERASE_I_TRANSCRIPTION	30	-0.511527	-1.7574	0.00865801	0.0818045	0.995	3383	tags=50%, list=24%, signal=65%
GOBP_MRNA_SPLICE_SITE_SELECTION	GOBP_MRNA_SPLICE_SITE_SELECTION	32	-0.494063	-1.74799	0.00888889	0.082402	0.996	3390	tags=56%, list=24%, signal=74%
GOBP_PROTEIN_LOCALIZATION_TO_CHROMATIN	GOBP_PROTEIN_LOCALIZATION_TO_CHROMATIN	29	-0.478526	-1.66645	0.00892857	0.109005	1	4399	tags=52%, list=31%, signal=75%
GOBP_POSITIVE_REGULATION_OF_RNA_SPLICING	GOBP_POSITIVE_REGULATION_OF_RNA_SPLICING	35	-0.453567	-1.61678	0.00921659	0.131874	1	2902	tags=49%, list=20%, signal=61%
GOBP_REGULATION_OF_MITOTIC_NUCLEAR_DIVISION	GOBP_REGULATION_OF_MITOTIC_NUCLEAR_DIVISION	102	-0.287628	-1.2647	0.00925926	0.360815	1	1751	tags=16%, list=12%, signal=18%
GOBP_MITOTIC_DNA_INTEGRITY_CHECKPOINT	GOBP_MITOTIC_DNA_INTEGRITY_CHECKPOINT	102	-0.305887	-1.37968	0.00952381	0.265945	1	2456	tags=28%, list=17%, signal=34%
GOBP_G2_DNA_DAMAGE_CHECKPOINT	GOBP_G2_DNA_DAMAGE_CHECKPOINT	34	-0.428759	-1.56466	0.0097561	0.154404	1	3087	tags=38%, list=22%, signal=49%
GOBP_REGULATION_OF_HORMONE_BIOSYNTHETIC_PROCESS	GOBP_REGULATION_OF_HORMONE_BIOSYNTHETIC_PROCESS	16	-0.631043	-1.88688	0.0102389	0.0495037	0.803	796	tags=25%, list=6%, signal=26%
GOBP_EMBRYONIC_PLACENTA_MORPHOGENESIS	GOBP_EMBRYONIC_PLACENTA_MORPHOGENESIS	17	-0.638646	-1.83441	0.0103093	0.062519	0.916	3122	tags=71%, list=22%, signal=90%
GOBP_DNA_STRAND_ELONGATION_INVOLVED_IN_DNA_REPLICATION	GOBP_DNA_STRAND_ELONGATION_INVOLVED_IN_DNA_REPLICATION	19	-0.575385	-1.7537	0.010453	0.0801651	0.996	2391	tags=47%, list=17%, signal=57%
GOBP_POSITIVE_REGULATION_OF_TELOMERE_MAINTENANCE	GOBP_POSITIVE_REGULATION_OF_TELOMERE_MAINTENANCE	49	-0.413599	-1.5756	0.0106383	0.15165	1	4389	tags=59%, list=31%, signal=85%
GOBP_CELLULAR_RESPONSE_TO_HEAT	GOBP_CELLULAR_RESPONSE_TO_HEAT	111	-0.304355	-1.36493	0.0108696	0.275712	1	3515	tags=43%, list=25%, signal=57%
GOBP_PLACENTA_DEVELOPMENT	GOBP_PLACENTA_DEVELOPMENT	110	-0.299297	-1.35043	0.0108696	0.287812	1	2130	tags=25%, list=15%, signal=30%
GOBP_HETEROCHROMATIN_ORGANIZATION	GOBP_HETEROCHROMATIN_ORGANIZATION	53	-0.43275	-1.68256	0.0110497	0.104778	1	2984	tags=42%, list=21%, signal=52%
GOBP_CHONDROCYTE_DEVELOPMENT	GOBP_CHONDROCYTE_DEVELOPMENT	23	-0.528662	-1.73478	0.011194	0.0871093	0.997	883	tags=17%, list=6%, signal=19%
GOBP_REGULATION_OF_SISTER_CHROMATID_COHESION	GOBP_REGULATION_OF_SISTER_CHROMATID_COHESION	22	-0.520922	-1.6675	0.011194	0.110246	1	4358	tags=50%, list=31%, signal=72%
GOBP_REGULATION_OF_DNA_TEMPLATED_TRANSCRIPTION_ELONGATION	GOBP_REGULATION_OF_DNA_TEMPLATED_TRANSCRIPTION_ELONGATION	48	-0.430306	-1.68099	0.011236	0.10446	1	4461	tags=54%, list=31%, signal=79%
GOBP_CENTROMERE_COMPLEX_ASSEMBLY	GOBP_CENTROMERE_COMPLEX_ASSEMBLY	42	-0.441284	-1.66017	0.0113636	0.110617	1	3790	tags=45%, list=27%, signal=61%
GOBP_APPENDAGE_DEVELOPMENT	GOBP_APPENDAGE_DEVELOPMENT	128	-0.293822	-1.3621	0.0113636	0.27712	1	2101	tags=26%, list=15%, signal=30%
GOBP_REGULATION_OF_DNA_REPAIR	GOBP_REGULATION_OF_DNA_REPAIR	123	-0.316308	-1.43195	0.0116279	0.234219	1	2645	tags=26%, list=19%, signal=32%
GOBP_LONG_TERM_MEMORY	GOBP_LONG_TERM_MEMORY	28	-0.532126	-1.76114	0.011811	0.0833623	0.992	1673	tags=39%, list=12%, signal=44%
GOBP_RECOMBINATIONAL_REPAIR	GOBP_RECOMBINATIONAL_REPAIR	130	-0.296239	-1.38581	0.0120482	0.265595	1	3775	tags=41%, list=27%, signal=55%
GOBP_DNA_STRAND_ELONGATION	GOBP_DNA_STRAND_ELONGATION	26	-0.512108	-1.68375	0.0120968	0.105259	1	3681	tags=62%, list=26%, signal=83%
GOBP_POSITIVE_REGULATION_OF_AXONOGENESIS	GOBP_POSITIVE_REGULATION_OF_AXONOGENESIS	68	-0.349021	-1.4227	0.0121212	0.240186	1	1097	tags=16%, list=8%, signal=17%
GOBP_REGULATION_OF_TRANSCRIPTION_INITIATION_FROM_RNA_POLYMERASE_II_PROMOTER	GOBP_REGULATION_OF_TRANSCRIPTION_INITIATION_FROM_RNA_POLYMERASE_II_PROMOTER	33	-0.44285	-1.60519	0.0126582	0.139674	1	2456	tags=48%, list=17%, signal=58%
GOBP_SOMITE_DEVELOPMENT	GOBP_SOMITE_DEVELOPMENT	58	-0.394415	-1.59885	0.0126582	0.138725	1	2686	tags=41%, list=19%, signal=51%
GOBP_NUCLEOLAR_LARGE_RRNA_TRANSCRIPTION_BY_RNA_POLYMERASE_I	GOBP_NUCLEOLAR_LARGE_RRNA_TRANSCRIPTION_BY_RNA_POLYMERASE_I	17	-0.626991	-1.87081	0.0135593	0.0530832	0.846	2879	tags=65%, list=20%, signal=81%
GOBP_POSITIVE_REGULATION_OF_DNA_REPAIR	GOBP_POSITIVE_REGULATION_OF_DNA_REPAIR	71	-0.357291	-1.47819	0.0136054	0.199959	1	1030	tags=15%, list=7%, signal=17%
GOBP_REPLICATION_FORK_PROCESSING	GOBP_REPLICATION_FORK_PROCESSING	37	-0.502819	-1.7946	0.0136364	0.0785807	0.972	3804	tags=54%, list=27%, signal=74%
GOBP_MAINTENANCE_OF_CELL_NUMBER	GOBP_MAINTENANCE_OF_CELL_NUMBER	128	-0.285851	-1.33239	0.0136986	0.304393	1	2043	tags=27%, list=14%, signal=31%
GOBP_CELLULAR_SENESCENCE	GOBP_CELLULAR_SENESCENCE	59	-0.34774	-1.39918	0.0137931	0.254713	1	2751	tags=39%, list=19%, signal=48%
GOBP_RRNA_CONTAINING_RIBONUCLEOPROTEIN_COMPLEX_EXPORT_FROM_NUCLEUS	GOBP_RRNA_CONTAINING_RIBONUCLEOPROTEIN_COMPLEX_EXPORT_FROM_NUCLEUS	15	-0.59375	-1.69054	0.0138408	0.102859	1	4071	tags=67%, list=29%, signal=93%
GOBP_POSITIVE_REGULATION_OF_DNA_TEMPLATED_TRANSCRIPTION_INITIATION	GOBP_POSITIVE_REGULATION_OF_DNA_TEMPLATED_TRANSCRIPTION_INITIATION	35	-0.483328	-1.73601	0.0138889	0.0868051	0.997	2456	tags=51%, list=17%, signal=62%
GOBP_NEGATIVE_REGULATION_OF_INTRACELLULAR_STEROID_HORMONE_RECEPTOR_SIGNALING_PATHWAY	GOBP_NEGATIVE_REGULATION_OF_INTRACELLULAR_STEROID_HORMONE_RECEPTOR_SIGNALING_PATHWAY	31	-0.461769	-1.64271	0.0143541	0.120604	1	2701	tags=45%, list=19%, signal=56%
GOBP_REGULATION_OF_INTRINSIC_APOPTOTIC_SIGNALING_PATHWAY_IN_RESPONSE_TO_DNA_DAMAGE	GOBP_REGULATION_OF_INTRINSIC_APOPTOTIC_SIGNALING_PATHWAY_IN_RESPONSE_TO_DNA_DAMAGE	36	-0.448502	-1.64416	0.0147059	0.120159	1	139	tags=11%, list=1%, signal=11%
GOBP_SIGNAL_TRANSDUCTION_INVOLVED_IN_CELL_CYCLE_CHECKPOINT	GOBP_SIGNAL_TRANSDUCTION_INVOLVED_IN_CELL_CYCLE_CHECKPOINT	72	-0.336439	-1.37022	0.0147059	0.27346	1	2739	tags=35%, list=19%, signal=43%
GOBP_RENAL_SYSTEM_PROCESS	GOBP_RENAL_SYSTEM_PROCESS	79	-0.349905	-1.48993	0.0148148	0.194949	1	1059	tags=16%, list=7%, signal=18%
GOBP_SOMITOGENESIS	GOBP_SOMITOGENESIS	45	-0.398648	-1.49956	0.0149254	0.189822	1	3652	tags=53%, list=26%, signal=72%
GOBP_G0_TO_G1_TRANSITION	GOBP_G0_TO_G1_TRANSITION	40	-0.405698	-1.57303	0.0151515	0.150496	1	5129	tags=65%, list=36%, signal=101%
GOBP_POSITIVE_REGULATION_OF_VASCULAR_ENDOTHELIAL_GROWTH_FACTOR_PRODUCTION	GOBP_POSITIVE_REGULATION_OF_VASCULAR_ENDOTHELIAL_GROWTH_FACTOR_PRODUCTION	24	-0.516589	-1.73254	0.0153846	0.0877274	0.997	915	tags=25%, list=6%, signal=27%
GOBP_NEUROBLAST_PROLIFERATION	GOBP_NEUROBLAST_PROLIFERATION	44	-0.416346	-1.59592	0.0159574	0.139101	1	1028	tags=25%, list=7%, signal=27%
GOBP_EMBRYO_IMPLANTATION	GOBP_EMBRYO_IMPLANTATION	38	-0.438086	-1.62209	0.0160428	0.130161	1	3224	tags=42%, list=23%, signal=54%
GOBP_HEMATOPOIETIC_PROGENITOR_CELL_DIFFERENTIATION	GOBP_HEMATOPOIETIC_PROGENITOR_CELL_DIFFERENTIATION	140	-0.284055	-1.32475	0.016129	0.312007	1	3158	tags=37%, list=22%, signal=47%
GOBP_VENTRICULAR_SEPTUM_DEVELOPMENT	GOBP_VENTRICULAR_SEPTUM_DEVELOPMENT	51	-0.409239	-1.56726	0.0162162	0.154117	1	3572	tags=45%, list=25%, signal=60%
GOBP_BETA_CATENIN_TCF_COMPLEX_ASSEMBLY	GOBP_BETA_CATENIN_TCF_COMPLEX_ASSEMBLY	31	-0.478852	-1.63557	0.0163265	0.124783	1	1259	tags=29%, list=9%, signal=32%
GOBP_NEGATIVE_REGULATION_OF_INTRINSIC_APOPTOTIC_SIGNALING_PATHWAY_IN_RESPONSE_TO_DNA_DAMAGE	GOBP_NEGATIVE_REGULATION_OF_INTRINSIC_APOPTOTIC_SIGNALING_PATHWAY_IN_RESPONSE_TO_DNA_DAMAGE	30	-0.474172	-1.62188	0.0163934	0.129558	1	139	tags=13%, list=1%, signal=13%
GOBP_MITOTIC_SISTER_CHROMATID_SEGREGATION	GOBP_MITOTIC_SISTER_CHROMATID_SEGREGATION	155	-0.265404	-1.28501	0.0163934	0.341132	1	3288	tags=28%, list=23%, signal=36%
GOBP_ANDROGEN_RECEPTOR_SIGNALING_PATHWAY	GOBP_ANDROGEN_RECEPTOR_SIGNALING_PATHWAY	34	-0.449318	-1.60304	0.0175439	0.140114	1	1603	tags=26%, list=11%, signal=30%
GOBP_CHROMATIN_REMODELING_AT_CENTROMERE	GOBP_CHROMATIN_REMODELING_AT_CENTROMERE	33	-0.456468	-1.5957	0.0183486	0.138562	1	3688	tags=48%, list=26%, signal=65%
GOBP_SENSORY_PERCEPTION_OF_PAIN	GOBP_SENSORY_PERCEPTION_OF_PAIN	62	-0.342991	-1.43052	0.0184049	0.235288	1	47	tags=8%, list=0%, signal=8%
GOBP_REGULATION_OF_DNA_TEMPLATED_TRANSCRIPTION_INITIATION	GOBP_REGULATION_OF_DNA_TEMPLATED_TRANSCRIPTION_INITIATION	41	-0.457618	-1.66743	0.0189573	0.109566	1	2456	tags=49%, list=17%, signal=59%
GOBP_REGULATION_OF_HISTONE_METHYLATION	GOBP_REGULATION_OF_HISTONE_METHYLATION	55	-0.360165	-1.44972	0.0189873	0.222912	1	2601	tags=33%, list=18%, signal=40%
GOBP_RDNA_HETEROCHROMATIN_ASSEMBLY	GOBP_RDNA_HETEROCHROMATIN_ASSEMBLY	15	-0.600983	-1.75757	0.019084	0.0824601	0.995	3224	tags=60%, list=23%, signal=77%
GOBP_REGULATION_OF_SENSORY_PERCEPTION	GOBP_REGULATION_OF_SENSORY_PERCEPTION	23	-0.543528	-1.70592	0.0191571	0.0968861	1	47	tags=17%, list=0%, signal=17%
GOBP_REGULATION_OF_STEM_CELL_DIFFERENTIATION	GOBP_REGULATION_OF_STEM_CELL_DIFFERENTIATION	98	-0.316202	-1.38869	0.0194175	0.262868	1	2124	tags=30%, list=15%, signal=35%
GOBP_FOREBRAIN_GENERATION_OF_NEURONS	GOBP_FOREBRAIN_GENERATION_OF_NEURONS	37	-0.413351	-1.51493	0.0196078	0.179223	1	2576	tags=49%, list=18%, signal=59%
GOBP_PROTEIN_SUMOYLATION	GOBP_PROTEIN_SUMOYLATION	70	-0.336942	-1.39977	0.0197368	0.254657	1	3792	tags=47%, list=27%, signal=64%
GOBP_DNA_DOUBLE_STRAND_BREAK_PROCESSING	GOBP_DNA_DOUBLE_STRAND_BREAK_PROCESSING	23	-0.521851	-1.68694	0.02	0.104127	1	4646	tags=78%, list=33%, signal=116%
GOBP_HISTONE_H4_ACETYLATION	GOBP_HISTONE_H4_ACETYLATION	64	-0.335588	-1.40441	0.0201342	0.252879	1	3585	tags=41%, list=25%, signal=54%
GOBP_NEGATIVE_REGULATION_OF_TELOMERE_MAINTENANCE_VIA_TELOMERE_LENGTHENING	GOBP_NEGATIVE_REGULATION_OF_TELOMERE_MAINTENANCE_VIA_TELOMERE_LENGTHENING	26	-0.48133	-1.57463	0.0203252	0.150357	1	4265	tags=54%, list=30%, signal=77%
GOBP_PROTEIN_ACETYLATION	GOBP_PROTEIN_ACETYLATION	180	-0.271071	-1.30488	0.0204082	0.323187	1	3166	tags=34%, list=22%, signal=44%
GOBP_RNA_5_END_PROCESSING	GOBP_RNA_5_END_PROCESSING	22	-0.476239	-1.58863	0.0204918	0.142001	1	2184	tags=32%, list=15%, signal=38%
GOBP_HISTONE_H3_K9_METHYLATION	GOBP_HISTONE_H3_K9_METHYLATION	31	-0.464257	-1.60997	0.0207469	0.136125	1	2542	tags=45%, list=18%, signal=55%
GOBP_NEGATIVE_REGULATION_OF_UBIQUITIN_DEPENDENT_PROTEIN_CATABOLIC_PROCESS	GOBP_NEGATIVE_REGULATION_OF_UBIQUITIN_DEPENDENT_PROTEIN_CATABOLIC_PROCESS	43	-0.408155	-1.58631	0.0208333	0.143382	1	3060	tags=42%, list=22%, signal=53%
GOBP_PEPTIDYL_LYSINE_ACETYLATION	GOBP_PEPTIDYL_LYSINE_ACETYLATION	153	-0.280612	-1.32888	0.0208333	0.307802	1	3617	tags=36%, list=25%, signal=48%
GOBP_LIVER_REGENERATION	GOBP_LIVER_REGENERATION	26	-0.482116	-1.62771	0.0211864	0.127761	1	2895	tags=42%, list=20%, signal=53%
GOBP_FC_EPSILON_RECEPTOR_SIGNALING_PATHWAY	GOBP_FC_EPSILON_RECEPTOR_SIGNALING_PATHWAY	105	-0.318683	-1.40968	0.021978	0.251665	1	2213	tags=31%, list=16%, signal=37%
GOBP_MITOTIC_SISTER_CHROMATID_COHESION	GOBP_MITOTIC_SISTER_CHROMATID_COHESION	25	-0.512918	-1.68815	0.0220264	0.104024	1	3951	tags=52%, list=28%, signal=72%
GOBP_TRANSCRIPTION_COUPLED_NUCLEOTIDE_EXCISION_REPAIR	GOBP_TRANSCRIPTION_COUPLED_NUCLEOTIDE_EXCISION_REPAIR	71	-0.335314	-1.40469	0.0220588	0.253313	1	4272	tags=35%, list=30%, signal=50%
GOBP_POSITIVE_REGULATION_OF_NERVOUS_SYSTEM_DEVELOPMENT	GOBP_POSITIVE_REGULATION_OF_NERVOUS_SYSTEM_DEVELOPMENT	205	-0.285557	-1.40772	0.0222222	0.251521	1	1097	tags=18%, list=8%, signal=19%
GOBP_HISTONE_DEUBIQUITINATION	GOBP_HISTONE_DEUBIQUITINATION	21	-0.519171	-1.65502	0.0223881	0.113254	1	4621	tags=62%, list=32%, signal=92%
GOBP_POSITIVE_REGULATION_OF_TELOMERASE_RNA_LOCALIZATION_TO_CAJAL_BODY	GOBP_POSITIVE_REGULATION_OF_TELOMERASE_RNA_LOCALIZATION_TO_CAJAL_BODY	15	-0.57583	-1.68237	0.0230263	0.104173	1	4399	tags=73%, list=31%, signal=106%
GOBP_SNRNA_PROCESSING	GOBP_SNRNA_PROCESSING	26	-0.477432	-1.60032	0.0239044	0.139487	1	3910	tags=50%, list=27%, signal=69%
GOBP_REGULATION_OF_TELOMERE_MAINTENANCE_VIA_TELOMERE_LENGTHENING	GOBP_REGULATION_OF_TELOMERE_MAINTENANCE_VIA_TELOMERE_LENGTHENING	58	-0.384716	-1.51036	0.0239521	0.181317	1	4315	tags=52%, list=30%, signal=74%
GOBP_RIBOSOME_ASSEMBLY	GOBP_RIBOSOME_ASSEMBLY	57	-0.395126	-1.54032	0.0242424	0.163971	1	3439	tags=30%, list=24%, signal=39%
GOBP_CIRCADIAN_RHYTHM	GOBP_CIRCADIAN_RHYTHM	171	-0.291592	-1.42737	0.0243902	0.237451	1	1819	tags=26%, list=13%, signal=29%
GOBP_NEGATIVE_REGULATION_OF_BMP_SIGNALING_PATHWAY	GOBP_NEGATIVE_REGULATION_OF_BMP_SIGNALING_PATHWAY	37	-0.445711	-1.62931	0.0247525	0.127008	1	2130	tags=27%, list=15%, signal=32%
GOBP_REGULATION_OF_HEMATOPOIETIC_STEM_CELL_DIFFERENTIATION	GOBP_REGULATION_OF_HEMATOPOIETIC_STEM_CELL_DIFFERENTIATION	66	-0.387044	-1.55296	0.0251572	0.159144	1	2934	tags=39%, list=21%, signal=49%
GOBP_ENDONUCLEOLYTIC_CLEAVAGE_INVOLVED_IN_RRNA_PROCESSING	GOBP_ENDONUCLEOLYTIC_CLEAVAGE_INVOLVED_IN_RRNA_PROCESSING	15	-0.577995	-1.64648	0.0252366	0.119059	1	4249	tags=73%, list=30%, signal=104%
GOBP_MESONEPHROS_DEVELOPMENT	GOBP_MESONEPHROS_DEVELOPMENT	67	-0.344027	-1.41519	0.0254777	0.246498	1	710	tags=18%, list=5%, signal=19%
GOBP_REGULATION_OF_CELL_AGING	GOBP_REGULATION_OF_CELL_AGING	43	-0.435655	-1.63033	0.0255102	0.126851	1	2955	tags=47%, list=21%, signal=59%
GOBP_REGULATION_OF_CELLULAR_RESPONSE_TO_GROWTH_FACTOR_STIMULUS	GOBP_REGULATION_OF_CELLULAR_RESPONSE_TO_GROWTH_FACTOR_STIMULUS	216	-0.242088	-1.22413	0.025641	0.384345	1	1479	tags=16%, list=10%, signal=18%
GOBP_CELLULAR_RESPONSE_TO_VITAMIN	GOBP_CELLULAR_RESPONSE_TO_VITAMIN	25	-0.45217	-1.54401	0.0258621	0.163362	1	968	tags=24%, list=7%, signal=26%
GOBP_REGULATION_OF_CALCIUM_ION_IMPORT	GOBP_REGULATION_OF_CALCIUM_ION_IMPORT	26	-0.500622	-1.67256	0.0260223	0.108648	1	1151	tags=23%, list=8%, signal=25%
GOBP_ALTERNATIVE_MRNA_SPLICING_VIA_SPLICEOSOME	GOBP_ALTERNATIVE_MRNA_SPLICING_VIA_SPLICEOSOME	65	-0.326196	-1.36669	0.0261438	0.275357	1	2896	tags=42%, list=20%, signal=52%
GOBP_MIRNA_METABOLIC_PROCESS	GOBP_MIRNA_METABOLIC_PROCESS	28	-0.438209	-1.51768	0.0262172	0.17845	1	4831	tags=64%, list=34%, signal=97%
GOBP_INTRACELLULAR_STEROID_HORMONE_RECEPTOR_SIGNALING_PATHWAY	GOBP_INTRACELLULAR_STEROID_HORMONE_RECEPTOR_SIGNALING_PATHWAY	94	-0.326668	-1.40878	0.0265487	0.251482	1	3722	tags=40%, list=26%, signal=54%
GOBP_TELOMERE_MAINTENANCE_VIA_TELOMERE_LENGTHENING	GOBP_TELOMERE_MAINTENANCE_VIA_TELOMERE_LENGTHENING	77	-0.346271	-1.46654	0.0266667	0.208675	1	4315	tags=52%, list=30%, signal=74%
GOBP_ENDOTHELIAL_CELL_APOPTOTIC_PROCESS	GOBP_ENDOTHELIAL_CELL_APOPTOTIC_PROCESS	41	-0.393152	-1.48446	0.0273973	0.200494	1	1620	tags=27%, list=11%, signal=30%
HALLMARK_APICAL_SURFACE	HALLMARK_APICAL_SURFACE	38	-0.418606	-1.5585	0.0275229	0.158325	1	554	tags=13%, list=4%, signal=14%
GOBP_NERVE_DEVELOPMENT	GOBP_NERVE_DEVELOPMENT	45	-0.378254	-1.4563	0.0277778	0.21608	1	1779	tags=24%, list=13%, signal=28%
GOBP_CYTOPLASMIC_TRANSLATION	GOBP_CYTOPLASMIC_TRANSLATION	92	-0.328303	-1.38043	0.0277778	0.266368	1	3233	tags=34%, list=23%, signal=43%
GOBP_BODY_MORPHOGENESIS	GOBP_BODY_MORPHOGENESIS	39	-0.392115	-1.44183	0.0283019	0.228988	1	3738	tags=44%, list=26%, signal=59%
GOBP_NEGATIVE_REGULATION_OF_KINASE_ACTIVITY	GOBP_NEGATIVE_REGULATION_OF_KINASE_ACTIVITY	227	-0.250211	-1.25882	0.0285714	0.360538	1	1645	tags=19%, list=12%, signal=22%
GOBP_RECEPTOR_LOCALIZATION_TO_SYNAPSE	GOBP_RECEPTOR_LOCALIZATION_TO_SYNAPSE	42	-0.426681	-1.59949	0.0289855	0.139527	1	435	tags=14%, list=3%, signal=15%
GOBP_TRANSCRIPTION_BY_RNA_POLYMERASE_III	GOBP_TRANSCRIPTION_BY_RNA_POLYMERASE_III	44	-0.365254	-1.41757	0.0292683	0.245584	1	4941	tags=59%, list=35%, signal=90%
GOBP_DEVELOPMENTAL_GROWTH_INVOLVED_IN_MORPHOGENESIS	GOBP_DEVELOPMENTAL_GROWTH_INVOLVED_IN_MORPHOGENESIS	192	-0.257514	-1.24093	0.0294118	0.375383	1	1727	tags=21%, list=12%, signal=23%
GOBP_POSITIVE_REGULATION_OF_CELL_CYCLE_ARREST	GOBP_POSITIVE_REGULATION_OF_CELL_CYCLE_ARREST	73	-0.318599	-1.37679	0.0296296	0.267984	1	2456	tags=32%, list=17%, signal=38%
GOBP_NEGATIVE_REGULATION_OF_CELL_DIVISION	GOBP_NEGATIVE_REGULATION_OF_CELL_DIVISION	16	-0.535953	-1.60198	0.029703	0.139513	1	1501	tags=38%, list=11%, signal=42%
GOBP_HEPARAN_SULFATE_PROTEOGLYCAN_METABOLIC_PROCESS	GOBP_HEPARAN_SULFATE_PROTEOGLYCAN_METABOLIC_PROCESS	25	-0.471288	-1.54438	0.0297398	0.163699	1	565	tags=12%, list=4%, signal=12%
GOBP_LEUKOCYTE_APOPTOTIC_PROCESS	GOBP_LEUKOCYTE_APOPTOTIC_PROCESS	79	-0.309106	-1.34969	0.0298507	0.287536	1	520	tags=10%, list=4%, signal=10%
GOBP_NEGATIVE_REGULATION_OF_EPITHELIAL_TO_MESENCHYMAL_TRANSITION	GOBP_NEGATIVE_REGULATION_OF_EPITHELIAL_TO_MESENCHYMAL_TRANSITION	29	-0.456499	-1.57305	0.0301724	0.151223	1	647	tags=21%, list=5%, signal=22%
GOBP_REGULATION_OF_ANDROGEN_RECEPTOR_SIGNALING_PATHWAY	GOBP_REGULATION_OF_ANDROGEN_RECEPTOR_SIGNALING_PATHWAY	23	-0.488459	-1.567	0.0301887	0.153624	1	2440	tags=39%, list=17%, signal=47%
GOBP_NEGATIVE_REGULATION_OF_MRNA_SPLICING_VIA_SPLICEOSOME	GOBP_NEGATIVE_REGULATION_OF_MRNA_SPLICING_VIA_SPLICEOSOME	20	-0.493469	-1.57025	0.0305085	0.152588	1	3447	tags=50%, list=24%, signal=66%
GOBP_POSITIVE_REGULATION_OF_AXON_EXTENSION	GOBP_POSITIVE_REGULATION_OF_AXON_EXTENSION	37	-0.411933	-1.52578	0.0306122	0.172195	1	687	tags=14%, list=5%, signal=14%
GOBP_EPITHELIAL_TUBE_BRANCHING_INVOLVED_IN_LUNG_MORPHOGENESIS	GOBP_EPITHELIAL_TUBE_BRANCHING_INVOLVED_IN_LUNG_MORPHOGENESIS	19	-0.516717	-1.59133	0.0318021	0.14032	1	1359	tags=47%, list=10%, signal=52%
GOBP_REGULATION_OF_CARDIAC_MUSCLE_CELL_PROLIFERATION	GOBP_REGULATION_OF_CARDIAC_MUSCLE_CELL_PROLIFERATION	31	-0.458841	-1.5749	0.0318182	0.150767	1	3757	tags=52%, list=26%, signal=70%
GOBP_PROTEIN_MONOUBIQUITINATION	GOBP_PROTEIN_MONOUBIQUITINATION	64	-0.316297	-1.34176	0.0318471	0.296585	1	3134	tags=34%, list=22%, signal=44%
GOBP_PROSTATE_GLAND_MORPHOGENESIS	GOBP_PROSTATE_GLAND_MORPHOGENESIS	17	-0.532601	-1.59732	0.0320285	0.139326	1	597	tags=29%, list=4%, signal=31%
GOBP_POSITIVE_REGULATION_OF_NUCLEOCYTOPLASMIC_TRANSPORT	GOBP_POSITIVE_REGULATION_OF_NUCLEOCYTOPLASMIC_TRANSPORT	55	-0.368467	-1.46304	0.0326087	0.212064	1	2686	tags=33%, list=19%, signal=40%
GOBP_POSITIVE_REGULATION_OF_ERBB_SIGNALING_PATHWAY	GOBP_POSITIVE_REGULATION_OF_ERBB_SIGNALING_PATHWAY	36	-0.391109	-1.4344	0.0328638	0.23404	1	1845	tags=31%, list=13%, signal=35%
GOBP_MICROTUBULE_ORGANIZING_CENTER_ORGANIZATION	GOBP_MICROTUBULE_ORGANIZING_CENTER_ORGANIZATION	132	-0.268382	-1.27548	0.0333333	0.350101	1	3741	tags=37%, list=26%, signal=50%
GOBP_ACTIVATION_OF_MAPKK_ACTIVITY	GOBP_ACTIVATION_OF_MAPKK_ACTIVITY	46	-0.36499	-1.38986	0.0338983	0.2627	1	1292	tags=22%, list=9%, signal=24%
GOBP_NEGATIVE_REGULATION_OF_PROTEASOMAL_UBIQUITIN_DEPENDENT_PROTEIN_CATABOLIC_PROCESS	GOBP_NEGATIVE_REGULATION_OF_PROTEASOMAL_UBIQUITIN_DEPENDENT_PROTEIN_CATABOLIC_PROCESS	31	-0.413962	-1.48384	0.0344828	0.198905	1	3060	tags=42%, list=22%, signal=53%
GOBP_POSITIVE_REGULATION_BY_HOST_OF_VIRAL_TRANSCRIPTION	GOBP_POSITIVE_REGULATION_BY_HOST_OF_VIRAL_TRANSCRIPTION	16	-0.542812	-1.57911	0.0348432	0.149257	1	3474	tags=63%, list=24%, signal=83%
GOBP_CELLULAR_RESPONSE_TO_ALCOHOL	GOBP_CELLULAR_RESPONSE_TO_ALCOHOL	69	-0.344872	-1.41671	0.0352113	0.245222	1	1359	tags=23%, list=10%, signal=26%
KEGG_CHRONIC_MYELOID_LEUKEMIA	KEGG_CHRONIC_MYELOID_LEUKEMIA	72	-0.339482	-1.42828	0.035461	0.236967	1	2726	tags=38%, list=19%, signal=46%
GOBP_ORGAN_GROWTH	GOBP_ORGAN_GROWTH	124	-0.274454	-1.29156	0.0357143	0.336901	1	1337	tags=19%, list=9%, signal=20%
GOBP_REGULATION_OF_ORGAN_GROWTH	GOBP_REGULATION_OF_ORGAN_GROWTH	74	-0.335159	-1.40837	0.0362319	0.251277	1	1337	tags=23%, list=9%, signal=25%
GOBP_REGULATION_OF_ERBB_SIGNALING_PATHWAY	GOBP_REGULATION_OF_ERBB_SIGNALING_PATHWAY	87	-0.307373	-1.36061	0.0363636	0.278512	1	2701	tags=33%, list=19%, signal=41%
GOBP_EPITHELIAL_STRUCTURE_MAINTENANCE	GOBP_EPITHELIAL_STRUCTURE_MAINTENANCE	19	-0.491462	-1.53441	0.0371622	0.165702	1	454	tags=26%, list=3%, signal=27%
GOBP_PARAXIAL_MESODERM_DEVELOPMENT	GOBP_PARAXIAL_MESODERM_DEVELOPMENT	15	-0.528465	-1.53208	0.0375	0.16747	1	4300	tags=67%, list=30%, signal=95%
GOBP_FIBROBLAST_APOPTOTIC_PROCESS	GOBP_FIBROBLAST_APOPTOTIC_PROCESS	19	-0.532556	-1.62078	0.0377359	0.129783	1	710	tags=16%, list=5%, signal=17%
GOBP_POSITIVE_REGULATION_OF_GLUCOSE_METABOLIC_PROCESS	GOBP_POSITIVE_REGULATION_OF_GLUCOSE_METABOLIC_PROCESS	30	-0.422694	-1.46904	0.0377359	0.206402	1	1945	tags=30%, list=14%, signal=35%
GOBP_ROOF_OF_MOUTH_DEVELOPMENT	GOBP_ROOF_OF_MOUTH_DEVELOPMENT	70	-0.317998	-1.34904	0.0378788	0.287789	1	2293	tags=31%, list=16%, signal=37%
GOBP_REGULATION_OF_MUSCLE_CELL_DIFFERENTIATION	GOBP_REGULATION_OF_MUSCLE_CELL_DIFFERENTIATION	106	-0.296809	-1.31917	0.0384615	0.314935	1	1306	tags=18%, list=9%, signal=20%
GOBP_REGULATION_OF_EPITHELIAL_CELL_DIFFERENTIATION	GOBP_REGULATION_OF_EPITHELIAL_CELL_DIFFERENTIATION	107	-0.295635	-1.33769	0.038835	0.298535	1	2601	tags=38%, list=18%, signal=47%
GOBP_FOREBRAIN_CELL_MIGRATION	GOBP_FOREBRAIN_CELL_MIGRATION	37	-0.417373	-1.54106	0.0388889	0.16415	1	2871	tags=38%, list=20%, signal=47%
GOBP_NEGATIVE_REGULATION_OF_TELOMERE_MAINTENANCE_VIA_TELOMERASE	GOBP_NEGATIVE_REGULATION_OF_TELOMERE_MAINTENANCE_VIA_TELOMERASE	20	-0.494031	-1.53622	0.0392157	0.167487	1	2436	tags=35%, list=17%, signal=42%
GOBP_NUCLEAR_TRANSCRIBED_MRNA_POLY_A_TAIL_SHORTENING	GOBP_NUCLEAR_TRANSCRIBED_MRNA_POLY_A_TAIL_SHORTENING	34	-0.434457	-1.53486	0.04	0.165979	1	3132	tags=56%, list=22%, signal=71%
GOBP_LUNG_EPITHELIUM_DEVELOPMENT	GOBP_LUNG_EPITHELIUM_DEVELOPMENT	25	-0.47109	-1.5111	0.04	0.181317	1	3533	tags=48%, list=25%, signal=64%
GOBP_POSITIVE_REGULATION_OF_CELL_DEVELOPMENT	GOBP_POSITIVE_REGULATION_OF_CELL_DEVELOPMENT	232	-0.262251	-1.30187	0.04	0.326241	1	1097	tags=15%, list=8%, signal=16%
GOBP_POSITIVE_REGULATION_OF_TRANSCRIPTION_INITIATION_FROM_RNA_POLYMERASE_II_PROMOTER	GOBP_POSITIVE_REGULATION_OF_TRANSCRIPTION_INITIATION_FROM_RNA_POLYMERASE_II_PROMOTER	28	-0.432981	-1.48052	0.0401786	0.200364	1	2020	tags=46%, list=14%, signal=54%
GOBP_RNA_DEPENDENT_DNA_BIOSYNTHETIC_PROCESS	GOBP_RNA_DEPENDENT_DNA_BIOSYNTHETIC_PROCESS	68	-0.336944	-1.39879	0.0405405	0.254453	1	4315	tags=50%, list=30%, signal=71%
GOBP_DNA_UNWINDING_INVOLVED_IN_DNA_REPLICATION	GOBP_DNA_UNWINDING_INVOLVED_IN_DNA_REPLICATION	16	-0.562851	-1.60396	0.0412371	0.140034	1	4526	tags=75%, list=32%, signal=110%
GOBP_CATECHOLAMINE_SECRETION	GOBP_CATECHOLAMINE_SECRETION	28	-0.434653	-1.47863	0.0416667	0.200204	1	225	tags=11%, list=2%, signal=11%
KEGG_RNA_POLYMERASE	KEGG_RNA_POLYMERASE	27	-0.448821	-1.54383	0.0418605	0.162807	1	2107	tags=26%, list=15%, signal=30%
GOBP_CENTROSOME_DUPLICATION	GOBP_CENTROSOME_DUPLICATION	65	-0.3318	-1.3879	0.041958	0.26319	1	3267	tags=35%, list=23%, signal=46%
GOBP_CHROMATIN_DISASSEMBLY	GOBP_CHROMATIN_DISASSEMBLY	18	-0.500566	-1.54616	0.0420712	0.162591	1	3127	tags=56%, list=22%, signal=71%
GOBP_DNA_REPLICATION_CHECKPOINT	GOBP_DNA_REPLICATION_CHECKPOINT	16	-0.556176	-1.625	0.0429043	0.128508	1	3577	tags=56%, list=25%, signal=75%
GOBP_NEGATIVE_REGULATION_OF_MRNA_PROCESSING	GOBP_NEGATIVE_REGULATION_OF_MRNA_PROCESSING	29	-0.436818	-1.47114	0.0431035	0.205298	1	5429	tags=69%, list=38%, signal=111%
GOBP_OSTEOBLAST_PROLIFERATION	GOBP_OSTEOBLAST_PROLIFERATION	23	-0.462838	-1.47284	0.0431373	0.204027	1	1097	tags=35%, list=8%, signal=38%
GOBP_UBIQUITIN_DEPENDENT_PROTEIN_CATABOLIC_PROCESS_VIA_THE_MULTIVESICULAR_BODY_SORTING_PATHWAY	GOBP_UBIQUITIN_DEPENDENT_PROTEIN_CATABOLIC_PROCESS_VIA_THE_MULTIVESICULAR_BODY_SORTING_PATHWAY	23	-0.478389	-1.55041	0.0433071	0.160242	1	4	tags=4%, list=0%, signal=4%
GOBP_RRNA_MODIFICATION	GOBP_RRNA_MODIFICATION	35	-0.414687	-1.48242	0.0438597	0.199681	1	1482	tags=29%, list=10%, signal=32%
GOBP_HEART_GROWTH	GOBP_HEART_GROWTH	71	-0.307259	-1.30927	0.0441177	0.322575	1	1337	tags=21%, list=9%, signal=23%
KEGG_PROTEASOME	KEGG_PROTEASOME	42	-0.39339	-1.48115	0.045	0.200324	1	2124	tags=38%, list=15%, signal=45%
GOBP_DNA_METHYLATION_DEPENDENT_HETEROCHROMATIN_ASSEMBLY	GOBP_DNA_METHYLATION_DEPENDENT_HETEROCHROMATIN_ASSEMBLY	19	-0.523494	-1.55558	0.0454545	0.158985	1	1133	tags=32%, list=8%, signal=34%
GOBP_MITOTIC_G2_M_TRANSITION_CHECKPOINT	GOBP_MITOTIC_G2_M_TRANSITION_CHECKPOINT	35	-0.407363	-1.43843	0.0454545	0.231157	1	3592	tags=43%, list=25%, signal=57%
GOBP_UROGENITAL_SYSTEM_DEVELOPMENT	GOBP_UROGENITAL_SYSTEM_DEVELOPMENT	254	-0.253185	-1.25755	0.0454545	0.361449	1	1800	tags=19%, list=13%, signal=22%
GOBP_POSITIVE_REGULATION_OF_EPITHELIAL_CELL_PROLIFERATION	GOBP_POSITIVE_REGULATION_OF_EPITHELIAL_CELL_PROLIFERATION	144	-0.287912	-1.31603	0.046875	0.317005	1	1440	tags=17%, list=10%, signal=18%
KEGG_AMINOACYL_TRNA_BIOSYNTHESIS	KEGG_AMINOACYL_TRNA_BIOSYNTHESIS	41	-0.360054	-1.36211	0.0471204	0.277846	1	4698	tags=56%, list=33%, signal=84%
GOBP_POSITIVE_REGULATION_OF_MESENCHYMAL_CELL_PROLIFERATION	GOBP_POSITIVE_REGULATION_OF_MESENCHYMAL_CELL_PROLIFERATION	18	-0.500791	-1.52482	0.0476191	0.172647	1	2007	tags=44%, list=14%, signal=52%
GOBP_ACTIVATION_OF_PROTEIN_KINASE_ACTIVITY	GOBP_ACTIVATION_OF_PROTEIN_KINASE_ACTIVITY	276	-0.22422	-1.17456	0.0476191	0.43013	1	1317	tags=14%, list=9%, signal=16%
GOBP_HISTONE_H2A_ACETYLATION	GOBP_HISTONE_H2A_ACETYLATION	16	-0.553013	-1.54748	0.0484429	0.16189	1	4521	tags=69%, list=32%, signal=101%
GOBP_DECIDUALIZATION	GOBP_DECIDUALIZATION	18	-0.500951	-1.49818	0.0486111	0.189828	1	1059	tags=22%, list=7%, signal=24%
GOBP_REGULATION_OF_HOMOTYPIC_CELL_CELL_ADHESION	GOBP_REGULATION_OF_HOMOTYPIC_CELL_CELL_ADHESION	21	-0.47494	-1.49619	0.0487805	0.189909	1	769	tags=29%, list=5%, signal=30%
GOBP_NEGATIVE_REGULATION_OF_CARDIAC_MUSCLE_TISSUE_GROWTH	GOBP_NEGATIVE_REGULATION_OF_CARDIAC_MUSCLE_TISSUE_GROWTH	22	-0.486162	-1.5626	0.0496454	0.155678	1	2726	tags=36%, list=19%, signal=45%

## Sheet: Clone2_Upregulated
NAME	GS<br> follow link to MSigDB	SIZE	ES	NES	NOM p-val	FDR q-val	FWER p-val	RANK AT MAX	LEADING EDGE
HALLMARK_INTERFERON_ALPHA_RESPONSE	HALLMARK_INTERFERON_ALPHA_RESPONSE	93	0.650762	1.90956	0	0.0463186	0.055	2205	tags=44%, list=15%, signal=52%
GOBP_HETEROPHILIC_CELL_CELL_ADHESION_VIA_PLASMA_MEMBRANE_CELL_ADHESION_MOLECULES	GOBP_HETEROPHILIC_CELL_CELL_ADHESION_VIA_PLASMA_MEMBRANE_CELL_ADHESION_MOLECULES	31	0.721541	1.84482	0	0.0749975	0.244	1696	tags=39%, list=12%, signal=44%
GOBP_NEURAL_CREST_CELL_MIGRATION	GOBP_NEURAL_CREST_CELL_MIGRATION	39	0.695488	1.85442	0	0.0939832	0.205	1784	tags=38%, list=13%, signal=44%
GOBP_AXONEMAL_DYNEIN_COMPLEX_ASSEMBLY	GOBP_AXONEMAL_DYNEIN_COMPLEX_ASSEMBLY	33	0.704215	1.81667	0	0.113554	0.427	2330	tags=48%, list=16%, signal=58%
KEGG_VIRAL_MYOCARDITIS	KEGG_VIRAL_MYOCARDITIS	49	0.641896	1.73052	0	0.154153	0.939	2231	tags=35%, list=16%, signal=41%
GOBP_CILIUM_MOVEMENT	GOBP_CILIUM_MOVEMENT	125	0.57736	1.73296	0	0.158422	0.934	2045	tags=34%, list=14%, signal=40%
GOBP_RESPONSE_TO_TYPE_I_INTERFERON	GOBP_RESPONSE_TO_TYPE_I_INTERFERON	76	0.610551	1.74427	0	0.161875	0.891	2231	tags=37%, list=16%, signal=43%
HALLMARK_INTERFERON_GAMMA_RESPONSE	HALLMARK_INTERFERON_GAMMA_RESPONSE	177	0.572898	1.75701	0	0.172949	0.836	2235	tags=36%, list=16%, signal=42%
GOBP_HUMORAL_IMMUNE_RESPONSE	GOBP_HUMORAL_IMMUNE_RESPONSE	123	0.583339	1.74509	0	0.173986	0.887	2268	tags=33%, list=16%, signal=38%
GOBP_HOMOPHILIC_CELL_ADHESION_VIA_PLASMA_MEMBRANE_ADHESION_MOLECULES	GOBP_HOMOPHILIC_CELL_ADHESION_VIA_PLASMA_MEMBRANE_ADHESION_MOLECULES	123	0.591945	1.76666	0	0.180948	0.777	2163	tags=46%, list=15%, signal=54%
GOBP_INTERFERON_GAMMA_MEDIATED_SIGNALING_PATHWAY	GOBP_INTERFERON_GAMMA_MEDIATED_SIGNALING_PATHWAY	72	0.629087	1.77304	0	0.187803	0.741	2231	tags=38%, list=16%, signal=44%
GOBP_POSITIVE_REGULATION_OF_CYTOKINE_PRODUCTION_INVOLVED_IN_IMMUNE_RESPONSE	GOBP_POSITIVE_REGULATION_OF_CYTOKINE_PRODUCTION_INVOLVED_IN_IMMUNE_RESPONSE	40	0.642711	1.69724	0	0.19527	0.994	1711	tags=30%, list=12%, signal=34%
GOBP_RESPONSE_TO_INTERFERON_GAMMA	GOBP_RESPONSE_TO_INTERFERON_GAMMA	150	0.561442	1.70565	0	0.19637	0.99	2231	tags=33%, list=16%, signal=38%
GOBP_CYTOPLASMIC_PATTERN_RECOGNITION_RECEPTOR_SIGNALING_PATHWAY_IN_RESPONSE_TO_VIRUS	GOBP_CYTOPLASMIC_PATTERN_RECOGNITION_RECEPTOR_SIGNALING_PATHWAY_IN_RESPONSE_TO_VIRUS	31	0.672318	1.70636	0	0.204892	0.99	2364	tags=35%, list=17%, signal=42%
GOBP_CELL_RECOGNITION	GOBP_CELL_RECOGNITION	108	0.566496	1.68047	0	0.206861	1	2528	tags=37%, list=18%, signal=45%
GOBP_CELL_CELL_ADHESION_VIA_PLASMA_MEMBRANE_ADHESION_MOLECULES	GOBP_CELL_CELL_ADHESION_VIA_PLASMA_MEMBRANE_ADHESION_MOLECULES	196	0.535136	1.63077	0	0.274991	1	2176	tags=39%, list=15%, signal=45%
GOBP_SENSORY_PERCEPTION_OF_MECHANICAL_STIMULUS	GOBP_SENSORY_PERCEPTION_OF_MECHANICAL_STIMULUS	127	0.530735	1.57882	0	0.316225	1	2651	tags=39%, list=19%, signal=47%
GOBP_RESPONSE_TO_BACTERIUM	GOBP_RESPONSE_TO_BACTERIUM	403	0.477353	1.49306	0	0.444925	1	2259	tags=25%, list=16%, signal=29%
GOBP_PHAGOCYTOSIS	GOBP_PHAGOCYTOSIS	222	0.473663	1.46269	0	0.461791	1	1620	tags=18%, list=11%, signal=21%
GOBP_MYELOID_LEUKOCYTE_MEDIATED_IMMUNITY	GOBP_MYELOID_LEUKOCYTE_MEDIATED_IMMUNITY	458	0.420893	1.30833	0	0.683145	1	3095	tags=29%, list=22%, signal=36%
GOBP_POSITIVE_REGULATION_OF_IMMUNE_RESPONSE	GOBP_POSITIVE_REGULATION_OF_IMMUNE_RESPONSE	471	0.418699	1.30838	0.001	0.684597	1	2451	tags=23%, list=17%, signal=27%
GOBP_REGULATION_OF_IMMUNE_EFFECTOR_PROCESS	GOBP_REGULATION_OF_IMMUNE_EFFECTOR_PROCESS	285	0.454701	1.40958	0.00100503	0.538849	1	3136	tags=32%, list=22%, signal=41%
GOBP_DEFENSE_RESPONSE_TO_VIRUS	GOBP_DEFENSE_RESPONSE_TO_VIRUS	192	0.497333	1.52326	0.00101112	0.431325	1	2281	tags=25%, list=16%, signal=29%
GOBP_SODIUM_ION_TRANSPORT	GOBP_SODIUM_ION_TRANSPORT	175	0.486896	1.49558	0.00101112	0.443842	1	2335	tags=25%, list=16%, signal=30%
GOBP_MULTICELLULAR_ORGANISMAL_SIGNALING	GOBP_MULTICELLULAR_ORGANISMAL_SIGNALING	137	0.528085	1.58564	0.00102459	0.317877	1	2378	tags=34%, list=17%, signal=41%
GOBP_CALCIUM_MEDIATED_SIGNALING	GOBP_CALCIUM_MEDIATED_SIGNALING	151	0.490875	1.4857	0.00102669	0.444261	1	1992	tags=26%, list=14%, signal=30%
GOBP_POSITIVE_REGULATION_OF_IMMUNE_EFFECTOR_PROCESS	GOBP_POSITIVE_REGULATION_OF_IMMUNE_EFFECTOR_PROCESS	156	0.503237	1.51726	0.00103199	0.420635	1	2307	tags=28%, list=16%, signal=33%
GOBP_POLYOL_METABOLIC_PROCESS	GOBP_POLYOL_METABOLIC_PROCESS	108	0.546144	1.62466	0.00107066	0.278329	1	2418	tags=28%, list=17%, signal=33%
KEGG_CELL_ADHESION_MOLECULES_CAMS	KEGG_CELL_ADHESION_MOLECULES_CAMS	85	0.55019	1.59093	0.00107411	0.312447	1	2231	tags=40%, list=16%, signal=47%
GOBP_AXONEME_ASSEMBLY	GOBP_AXONEME_ASSEMBLY	66	0.574617	1.64389	0.00111607	0.268036	1	2478	tags=39%, list=17%, signal=47%
GOBP_POLYOL_BIOSYNTHETIC_PROCESS	GOBP_POLYOL_BIOSYNTHETIC_PROCESS	50	0.641753	1.79072	0.00113766	0.160625	0.62	1495	tags=26%, list=11%, signal=29%
GOBP_POSITIVE_REGULATION_OF_NEUTROPHIL_MIGRATION	GOBP_POSITIVE_REGULATION_OF_NEUTROPHIL_MIGRATION	21	0.698836	1.6699	0.00131234	0.218597	1	824	tags=29%, list=6%, signal=30%
GOBP_OUTER_DYNEIN_ARM_ASSEMBLY	GOBP_OUTER_DYNEIN_ARM_ASSEMBLY	19	0.749474	1.75815	0.00132979	0.189934	0.828	2174	tags=53%, list=15%, signal=62%
KEGG_TYPE_I_DIABETES_MELLITUS	KEGG_TYPE_I_DIABETES_MELLITUS	19	0.716522	1.69321	0.00138313	0.191567	0.996	1377	tags=47%, list=10%, signal=52%
GOBP_METAL_ION_HOMEOSTASIS	GOBP_METAL_ION_HOMEOSTASIS	471	0.418642	1.3105	0.002	0.683407	1	2919	tags=28%, list=21%, signal=34%
GOBP_SENSORY_PERCEPTION	GOBP_SENSORY_PERCEPTION	368	0.456289	1.41039	0.002002	0.53749	1	2676	tags=35%, list=19%, signal=42%
GOBP_REGULATION_OF_MEMBRANE_POTENTIAL	GOBP_REGULATION_OF_MEMBRANE_POTENTIAL	296	0.439387	1.35303	0.00201005	0.60705	1	3460	tags=38%, list=24%, signal=49%
HALLMARK_KRAS_SIGNALING_DN	HALLMARK_KRAS_SIGNALING_DN	129	0.496389	1.48039	0.00207254	0.442405	1	1538	tags=24%, list=11%, signal=27%
GOBP_CALCIUM_ION_TRANSPORT_INTO_CYTOSOL	GOBP_CALCIUM_ION_TRANSPORT_INTO_CYTOSOL	118	0.496597	1.47834	0.00208768	0.442405	1	1961	tags=25%, list=14%, signal=29%
GOBP_ACUTE_INFLAMMATORY_RESPONSE	GOBP_ACUTE_INFLAMMATORY_RESPONSE	68	0.572868	1.62049	0.00220994	0.275778	1	969	tags=19%, list=7%, signal=20%
GOBP_ANTIMICROBIAL_HUMORAL_RESPONSE	GOBP_ANTIMICROBIAL_HUMORAL_RESPONSE	52	0.600334	1.64536	0.00231214	0.278028	1	1377	tags=27%, list=10%, signal=30%
GOBP_REGULATION_OF_HUMORAL_IMMUNE_RESPONSE	GOBP_REGULATION_OF_HUMORAL_IMMUNE_RESPONSE	42	0.634467	1.68712	0.002331	0.200997	0.998	3105	tags=48%, list=22%, signal=61%
GOBP_NEGATIVE_REGULATION_OF_VIRAL_GENOME_REPLICATION	GOBP_NEGATIVE_REGULATION_OF_VIRAL_GENOME_REPLICATION	41	0.616576	1.63038	0.00236127	0.26989	1	2205	tags=41%, list=15%, signal=49%
GOBP_SKELETAL_MUSCLE_CONTRACTION	GOBP_SKELETAL_MUSCLE_CONTRACTION	39	0.650181	1.70557	0.00236967	0.186762	0.99	1134	tags=21%, list=8%, signal=22%
GOBP_POSITIVE_REGULATION_OF_GRANULOCYTE_CHEMOTAXIS	GOBP_POSITIVE_REGULATION_OF_GRANULOCYTE_CHEMOTAXIS	20	0.736159	1.74013	0.00257732	0.161925	0.906	824	tags=30%, list=6%, signal=32%
GOBP_TRIGLYCERIDE_CATABOLIC_PROCESS	GOBP_TRIGLYCERIDE_CATABOLIC_PROCESS	26	0.698514	1.73388	0.00259403	0.16721	0.932	2029	tags=42%, list=14%, signal=49%
GOBP_NEURONAL_ACTION_POTENTIAL	GOBP_NEURONAL_ACTION_POTENTIAL	26	0.675869	1.64465	0.00263158	0.272878	1	1445	tags=35%, list=10%, signal=38%
GOBP_NEUROTRANSMITTER_METABOLIC_PROCESS	GOBP_NEUROTRANSMITTER_METABOLIC_PROCESS	17	0.755803	1.74692	0.00278552	0.184138	0.874	2054	tags=53%, list=14%, signal=62%
GOBP_ANION_TRANSMEMBRANE_TRANSPORT	GOBP_ANION_TRANSMEMBRANE_TRANSPORT	443	0.406956	1.27909	0.003	0.733348	1	2524	tags=26%, list=18%, signal=31%
GOBP_MICROTUBULE_BASED_MOVEMENT	GOBP_MICROTUBULE_BASED_MOVEMENT	320	0.447256	1.38194	0.00300601	0.561001	1	2623	tags=24%, list=18%, signal=29%
GOBP_RESPONSE_TO_MOLECULE_OF_BACTERIAL_ORIGIN	GOBP_RESPONSE_TO_MOLECULE_OF_BACTERIAL_ORIGIN	248	0.446699	1.38762	0.00302115	0.555548	1	2439	tags=25%, list=17%, signal=30%
GOBP_REGULATION_OF_CYTOSOLIC_CALCIUM_ION_CONCENTRATION	GOBP_REGULATION_OF_CYTOSOLIC_CALCIUM_ION_CONCENTRATION	230	0.446586	1.3805	0.00302419	0.561405	1	2919	tags=32%, list=21%, signal=40%
GOBP_POSITIVE_REGULATION_OF_TRANSPORTER_ACTIVITY	GOBP_POSITIVE_REGULATION_OF_TRANSPORTER_ACTIVITY	90	0.543364	1.57848	0.0031881	0.308948	1	3329	tags=41%, list=23%, signal=53%
GOBP_CILIUM_OR_FLAGELLUM_DEPENDENT_CELL_MOTILITY	GOBP_CILIUM_OR_FLAGELLUM_DEPENDENT_CELL_MOTILITY	91	0.527989	1.53768	0.00320171	0.40616	1	2563	tags=35%, list=18%, signal=43%
GOBP_NEGATIVE_REGULATION_OF_AXONOGENESIS	GOBP_NEGATIVE_REGULATION_OF_AXONOGENESIS	56	0.604146	1.67374	0.00337838	0.213641	1	2523	tags=43%, list=18%, signal=52%
GOBP_ENDODERMAL_CELL_DIFFERENTIATION	GOBP_ENDODERMAL_CELL_DIFFERENTIATION	35	0.625628	1.6214	0.00363196	0.278324	1	1616	tags=31%, list=11%, signal=35%
GOBP_RESPIRATORY_BURST	GOBP_RESPIRATORY_BURST	25	0.669055	1.63199	0.00377358	0.276705	1	1434	tags=36%, list=10%, signal=40%
GOBP_INOSITOL_PHOSPHATE_BIOSYNTHETIC_PROCESS	GOBP_INOSITOL_PHOSPHATE_BIOSYNTHETIC_PROCESS	21	0.714582	1.70094	0.00381194	0.192603	0.991	1245	tags=29%, list=9%, signal=31%
GOBP_ACTIVATION_OF_PHOSPHOLIPASE_C_ACTIVITY	GOBP_ACTIVATION_OF_PHOSPHOLIPASE_C_ACTIVITY	24	0.691918	1.68623	0.00384615	0.19625	0.998	1759	tags=42%, list=12%, signal=47%
GOBP_CIRCULATORY_SYSTEM_PROCESS	GOBP_CIRCULATORY_SYSTEM_PROCESS	431	0.406856	1.26432	0.004	0.753298	1	2708	tags=29%, list=19%, signal=34%
GOBP_DIVALENT_INORGANIC_CATION_HOMEOSTASIS	GOBP_DIVALENT_INORGANIC_CATION_HOMEOSTASIS	344	0.426075	1.32222	0.004004	0.656767	1	2814	tags=29%, list=20%, signal=35%
GOBP_REGULATION_OF_NEUROTRANSMITTER_LEVELS	GOBP_REGULATION_OF_NEUROTRANSMITTER_LEVELS	162	0.47577	1.43831	0.00407332	0.470116	1	2784	tags=33%, list=20%, signal=41%
GOBP_SENSORY_PERCEPTION_OF_LIGHT_STIMULUS	GOBP_SENSORY_PERCEPTION_OF_LIGHT_STIMULUS	154	0.485531	1.4598	0.00410678	0.46654	1	3239	tags=45%, list=23%, signal=58%
GOBP_CYTOKINE_PRODUCTION_INVOLVED_IN_IMMUNE_RESPONSE	GOBP_CYTOKINE_PRODUCTION_INVOLVED_IN_IMMUNE_RESPONSE	70	0.552601	1.57095	0.004329	0.309368	1	2788	tags=34%, list=20%, signal=42%
GOBP_POSITIVE_REGULATION_OF_TUMOR_NECROSIS_FACTOR_SUPERFAMILY_CYTOKINE_PRODUCTION	GOBP_POSITIVE_REGULATION_OF_TUMOR_NECROSIS_FACTOR_SUPERFAMILY_CYTOKINE_PRODUCTION	69	0.537035	1.52688	0.00445931	0.428123	1	2528	tags=38%, list=18%, signal=46%
GOBP_REGULATION_OF_PROTEIN_DEACETYLATION	GOBP_REGULATION_OF_PROTEIN_DEACETYLATION	39	0.624078	1.64326	0.00475059	0.262614	1	756	tags=15%, list=5%, signal=16%
GOBP_NEUTRAL_LIPID_CATABOLIC_PROCESS	GOBP_NEUTRAL_LIPID_CATABOLIC_PROCESS	35	0.612968	1.6063	0.00476758	0.284226	1	2196	tags=40%, list=15%, signal=47%
GOBP_G_PROTEIN_COUPLED_RECEPTOR_SIGNALING_PATHWAY_COUPLED_TO_CYCLIC_NUCLEOTIDE_SECOND_MESSENGER	GOBP_G_PROTEIN_COUPLED_RECEPTOR_SIGNALING_PATHWAY_COUPLED_TO_CYCLIC_NUCLEOTIDE_SECOND_MESSENGER	29	0.650848	1.65452	0.00496894	0.258135	1	1457	tags=34%, list=10%, signal=38%
GOBP_ADAPTIVE_IMMUNE_RESPONSE	GOBP_ADAPTIVE_IMMUNE_RESPONSE	271	0.442012	1.36588	0.00502008	0.596085	1	2923	tags=33%, list=21%, signal=41%
GOBP_RESPONSE_TO_VIRUS	GOBP_RESPONSE_TO_VIRUS	270	0.430955	1.32999	0.00502513	0.640931	1	2220	tags=21%, list=16%, signal=25%
GOBP_POSITIVE_REGULATION_OF_INTERLEUKIN_12_PRODUCTION	GOBP_POSITIVE_REGULATION_OF_INTERLEUKIN_12_PRODUCTION	25	0.660823	1.61447	0.00505689	0.281012	1	1602	tags=28%, list=11%, signal=31%
GOBP_NEGATIVE_REGULATION_OF_AXON_EXTENSION_INVOLVED_IN_AXON_GUIDANCE	GOBP_NEGATIVE_REGULATION_OF_AXON_EXTENSION_INVOLVED_IN_AXON_GUIDANCE	22	0.695779	1.64305	0.005148	0.256636	1	1784	tags=50%, list=13%, signal=57%
GOBP_DEFENSE_RESPONSE_TO_BACTERIUM	GOBP_DEFENSE_RESPONSE_TO_BACTERIUM	137	0.494818	1.49783	0.00515996	0.444113	1	1927	tags=28%, list=14%, signal=32%
GOBP_SODIUM_ION_TRANSMEMBRANE_TRANSPORT	GOBP_SODIUM_ION_TRANSMEMBRANE_TRANSPORT	124	0.50131	1.49695	0.00518135	0.441223	1	2335	tags=29%, list=16%, signal=34%
GOBP_NEUTRAL_LIPID_METABOLIC_PROCESS	GOBP_NEUTRAL_LIPID_METABOLIC_PROCESS	105	0.502189	1.49096	0.00523013	0.444167	1	2196	tags=28%, list=15%, signal=32%
GOBP_THYMIC_T_CELL_SELECTION	GOBP_THYMIC_T_CELL_SELECTION	18	0.697412	1.65044	0.00539084	0.266915	1	1073	tags=28%, list=8%, signal=30%
GOBP_PHAGOCYTOSIS_RECOGNITION	GOBP_PHAGOCYTOSIS_RECOGNITION	16	0.760167	1.70747	0.00540541	0.212829	0.988	923	tags=31%, list=6%, signal=33%
GOBP_3_PHOSPHOADENOSINE_5_PHOSPHOSULFATE_METABOLIC_PROCESS	GOBP_3_PHOSPHOADENOSINE_5_PHOSPHOSULFATE_METABOLIC_PROCESS	15	0.750558	1.67782	0.00547945	0.20836	1	171	tags=20%, list=1%, signal=20%
GOBP_DETECTION_OF_CHEMICAL_STIMULUS	GOBP_DETECTION_OF_CHEMICAL_STIMULUS	52	0.578648	1.58033	0.00569476	0.324252	1	2797	tags=46%, list=20%, signal=57%
GOBP_NEGATIVE_REGULATION_OF_CHEMOTAXIS	GOBP_NEGATIVE_REGULATION_OF_CHEMOTAXIS	41	0.604175	1.6127	0.00593824	0.271721	1	2101	tags=37%, list=15%, signal=43%
GOBP_COLLAGEN_CATABOLIC_PROCESS	GOBP_COLLAGEN_CATABOLIC_PROCESS	36	0.617437	1.60804	0.0059453	0.283603	1	1726	tags=36%, list=12%, signal=41%
GOBP_POSITIVE_REGULATION_OF_CALCIUM_ION_TRANSMEMBRANE_TRANSPORTER_ACTIVITY	GOBP_POSITIVE_REGULATION_OF_CALCIUM_ION_TRANSMEMBRANE_TRANSPORTER_ACTIVITY	33	0.631811	1.61904	0.00597372	0.275311	1	2299	tags=33%, list=16%, signal=40%
GOBP_NEGATIVE_REGULATION_OF_AXON_EXTENSION	GOBP_NEGATIVE_REGULATION_OF_AXON_EXTENSION	36	0.631565	1.62954	0.00606796	0.266763	1	2523	tags=44%, list=18%, signal=54%
GOBP_IMPORT_INTO_CELL	GOBP_IMPORT_INTO_CELL	179	0.457164	1.38078	0.00609137	0.562021	1	2746	tags=31%, list=19%, signal=38%
GOBP_RESPONSE_TO_PURINE_CONTAINING_COMPOUND	GOBP_RESPONSE_TO_PURINE_CONTAINING_COMPOUND	120	0.492731	1.45491	0.00621762	0.459065	1	2664	tags=33%, list=19%, signal=41%
KEGG_FC_GAMMA_R_MEDIATED_PHAGOCYTOSIS	KEGG_FC_GAMMA_R_MEDIATED_PHAGOCYTOSIS	87	0.53013	1.53838	0.00634921	0.407404	1	1140	tags=17%, list=8%, signal=19%
GOBP_POSITIVE_REGULATION_OF_CATION_CHANNEL_ACTIVITY	GOBP_POSITIVE_REGULATION_OF_CATION_CHANNEL_ACTIVITY	54	0.57412	1.57637	0.00677966	0.300604	1	2816	tags=37%, list=20%, signal=46%
GOBP_ENDODERM_FORMATION	GOBP_ENDODERM_FORMATION	40	0.599687	1.61446	0.00710059	0.275656	1	1699	tags=30%, list=12%, signal=34%
GOBP_SECOND_MESSENGER_MEDIATED_SIGNALING	GOBP_SECOND_MESSENGER_MEDIATED_SIGNALING	222	0.443152	1.36086	0.00712831	0.6016	1	2388	tags=27%, list=17%, signal=32%
HALLMARK_COAGULATION	HALLMARK_COAGULATION	106	0.494603	1.47078	0.00730689	0.448607	1	2665	tags=31%, list=19%, signal=38%
KEGG_NEUROACTIVE_LIGAND_RECEPTOR_INTERACTION	KEGG_NEUROACTIVE_LIGAND_RECEPTOR_INTERACTION	128	0.481489	1.45495	0.00732218	0.461402	1	1457	tags=25%, list=10%, signal=28%
GOBP_SEQUESTERING_OF_CALCIUM_ION	GOBP_SEQUESTERING_OF_CALCIUM_ION	96	0.507438	1.47154	0.007431	0.448179	1	2490	tags=29%, list=17%, signal=35%
GOBP_REGULATION_OF_COMPLEMENT_ACTIVATION	GOBP_REGULATION_OF_COMPLEMENT_ACTIVATION	26	0.683118	1.69603	0.00749064	0.190039	0.994	3105	tags=54%, list=22%, signal=69%
GOBP_B_CELL_MEDIATED_IMMUNITY	GOBP_B_CELL_MEDIATED_IMMUNITY	84	0.513283	1.48241	0.00765864	0.445657	1	3139	tags=36%, list=22%, signal=46%
GOBP_POSITIVE_REGULATION_OF_ANTIGEN_RECEPTOR_MEDIATED_SIGNALING_PATHWAY	GOBP_POSITIVE_REGULATION_OF_ANTIGEN_RECEPTOR_MEDIATED_SIGNALING_PATHWAY	19	0.707502	1.63201	0.00792602	0.283517	1	627	tags=26%, list=4%, signal=27%
GOBP_B_CELL_RECEPTOR_SIGNALING_PATHWAY	GOBP_B_CELL_RECEPTOR_SIGNALING_PATHWAY	42	0.584863	1.58468	0.00821596	0.316815	1	1758	tags=33%, list=12%, signal=38%
GOBP_TRIGLYCERIDE_METABOLIC_PROCESS	GOBP_TRIGLYCERIDE_METABOLIC_PROCESS	81	0.530471	1.52109	0.00882029	0.419828	1	2078	tags=28%, list=15%, signal=33%
GOBP_ACTIVATION_OF_IMMUNE_RESPONSE	GOBP_ACTIVATION_OF_IMMUNE_RESPONSE	335	0.42026	1.3018	0.00900901	0.697594	1	2451	tags=23%, list=17%, signal=27%
GOBP_NEUROPEPTIDE_SIGNALING_PATHWAY	GOBP_NEUROPEPTIDE_SIGNALING_PATHWAY	45	0.594459	1.5957	0.00913242	0.308908	1	1830	tags=31%, list=13%, signal=36%
GOBP_REGULATION_OF_EMBRYONIC_DEVELOPMENT	GOBP_REGULATION_OF_EMBRYONIC_DEVELOPMENT	49	0.593179	1.62294	0.00936768	0.278747	1	1337	tags=18%, list=9%, signal=20%
GOBP_INTERLEUKIN_12_PRODUCTION	GOBP_INTERLEUKIN_12_PRODUCTION	39	0.597673	1.57652	0.00950119	0.303905	1	1602	tags=26%, list=11%, signal=29%
GOBP_MICROTUBULE_BUNDLE_FORMATION	GOBP_MICROTUBULE_BUNDLE_FORMATION	95	0.505331	1.4731	0.00951374	0.444503	1	2478	tags=32%, list=17%, signal=38%
GOBP_CARBOHYDRATE_TRANSMEMBRANE_TRANSPORT	GOBP_CARBOHYDRATE_TRANSMEMBRANE_TRANSPORT	94	0.517126	1.51114	0.00959488	0.432632	1	2158	tags=31%, list=15%, signal=36%
GOBP_NEGATIVE_REGULATION_OF_TYPE_I_INTERFERON_PRODUCTION	GOBP_NEGATIVE_REGULATION_OF_TYPE_I_INTERFERON_PRODUCTION	41	0.595848	1.57863	0.00960384	0.312712	1	1927	tags=29%, list=14%, signal=34%
GOBP_CELL_KILLING	GOBP_CELL_KILLING	83	0.503281	1.45734	0.00963597	0.463899	1	3295	tags=39%, list=23%, signal=50%
GOBP_SODIUM_ION_HOMEOSTASIS	GOBP_SODIUM_ION_HOMEOSTASIS	32	0.632732	1.59857	0.00979192	0.307899	1	837	tags=25%, list=6%, signal=27%
GOBP_INOSITOL_PHOSPHATE_METABOLIC_PROCESS	GOBP_INOSITOL_PHOSPHATE_METABOLIC_PROCESS	60	0.5409	1.52619	0.0102041	0.426743	1	1949	tags=23%, list=14%, signal=27%
GOBP_MEMBRANE_INVAGINATION	GOBP_MEMBRANE_INVAGINATION	59	0.537251	1.5145	0.0102273	0.421348	1	1960	tags=22%, list=14%, signal=25%
GOBP_POSITIVE_REGULATION_OF_TRANSMEMBRANE_TRANSPORT	GOBP_POSITIVE_REGULATION_OF_TRANSMEMBRANE_TRANSPORT	162	0.456078	1.38626	0.0102669	0.553365	1	2480	tags=27%, list=17%, signal=33%
GOBP_REGULATION_OF_CARDIAC_CONDUCTION	GOBP_REGULATION_OF_CARDIAC_CONDUCTION	44	0.570925	1.52699	0.0107143	0.432085	1	1713	tags=27%, list=12%, signal=31%
GOBP_ACTION_POTENTIAL	GOBP_ACTION_POTENTIAL	95	0.500359	1.48178	0.0107411	0.445391	1	2378	tags=31%, list=17%, signal=36%
GOBP_POSITIVE_REGULATION_OF_ACTIN_CYTOSKELETON_REORGANIZATION	GOBP_POSITIVE_REGULATION_OF_ACTIN_CYTOSKELETON_REORGANIZATION	16	0.704774	1.59518	0.0107817	0.305683	1	3023	tags=50%, list=21%, signal=63%
GOBP_FEEDING_BEHAVIOR	GOBP_FEEDING_BEHAVIOR	51	0.552275	1.50742	0.0116009	0.441758	1	1643	tags=25%, list=12%, signal=29%
GOBP_POSITIVE_REGULATION_OF_POTASSIUM_ION_TRANSMEMBRANE_TRANSPORTER_ACTIVITY	GOBP_POSITIVE_REGULATION_OF_POTASSIUM_ION_TRANSMEMBRANE_TRANSPORTER_ACTIVITY	18	0.68529	1.5775	0.011889	0.304407	1	1270	tags=33%, list=9%, signal=37%
GOBP_REGULATION_OF_PHOSPHOLIPASE_C_ACTIVITY	GOBP_REGULATION_OF_PHOSPHOLIPASE_C_ACTIVITY	35	0.606356	1.58945	0.0121212	0.313213	1	2426	tags=37%, list=17%, signal=45%
GOBP_VASCULAR_PROCESS_IN_CIRCULATORY_SYSTEM	GOBP_VASCULAR_PROCESS_IN_CIRCULATORY_SYSTEM	185	0.451243	1.36479	0.0121457	0.595164	1	2688	tags=31%, list=19%, signal=37%
GOBP_NEUROTRANSMITTER_TRANSPORT	GOBP_NEUROTRANSMITTER_TRANSPORT	161	0.457152	1.38632	0.0122951	0.555182	1	2784	tags=33%, list=20%, signal=40%
KEGG_PRIMARY_IMMUNODEFICIENCY	KEGG_PRIMARY_IMMUNODEFICIENCY	24	0.648338	1.61279	0.0125	0.276386	1	2581	tags=50%, list=18%, signal=61%
GOBP_CARBOHYDRATE_TRANSPORT	GOBP_CARBOHYDRATE_TRANSPORT	125	0.471171	1.42105	0.0125392	0.51352	1	2197	tags=30%, list=15%, signal=36%
GOBP_MULTICELLULAR_ORGANISMAL_MOVEMENT	GOBP_MULTICELLULAR_ORGANISMAL_MOVEMENT	48	0.58228	1.58834	0.0126292	0.312743	1	1134	tags=17%, list=8%, signal=18%
GOBP_REGULATION_OF_RECEPTOR_INTERNALIZATION	GOBP_REGULATION_OF_RECEPTOR_INTERNALIZATION	44	0.56966	1.52194	0.0126292	0.428674	1	1760	tags=20%, list=12%, signal=23%
GOBP_CHLORIDE_TRANSPORT	GOBP_CHLORIDE_TRANSPORT	73	0.528635	1.49761	0.0129032	0.441605	1	2457	tags=36%, list=17%, signal=43%
GOBP_POTASSIUM_ION_HOMEOSTASIS	GOBP_POTASSIUM_ION_HOMEOSTASIS	23	0.655375	1.59188	0.0130208	0.31395	1	1241	tags=30%, list=9%, signal=33%
KEGG_COMPLEMENT_AND_COAGULATION_CASCADES	KEGG_COMPLEMENT_AND_COAGULATION_CASCADES	42	0.595378	1.57588	0.0130797	0.298478	1	2923	tags=43%, list=21%, signal=54%
GOBP_POSITIVE_REGULATION_OF_SODIUM_ION_TRANSMEMBRANE_TRANSPORT	GOBP_POSITIVE_REGULATION_OF_SODIUM_ION_TRANSMEMBRANE_TRANSPORT	20	0.68035	1.61488	0.0132275	0.285167	1	1270	tags=30%, list=9%, signal=33%
GOBP_COMPLEMENT_ACTIVATION	GOBP_COMPLEMENT_ACTIVATION	33	0.604879	1.558	0.0133333	0.350811	1	3139	tags=55%, list=22%, signal=70%
GOBP_NITRIC_OXIDE_MEDIATED_SIGNAL_TRANSDUCTION	GOBP_NITRIC_OXIDE_MEDIATED_SIGNAL_TRANSDUCTION	16	0.699304	1.5969	0.0134409	0.309144	1	2367	tags=50%, list=17%, signal=60%
GOBP_NEGATIVE_REGULATION_OF_NEURON_PROJECTION_DEVELOPMENT	GOBP_NEGATIVE_REGULATION_OF_NEURON_PROJECTION_DEVELOPMENT	112	0.499949	1.46553	0.0134576	0.454947	1	1945	tags=26%, list=14%, signal=30%
GOBP_REGULATION_OF_ACUTE_INFLAMMATORY_RESPONSE	GOBP_REGULATION_OF_ACUTE_INFLAMMATORY_RESPONSE	28	0.620066	1.56317	0.0138365	0.334798	1	969	tags=21%, list=7%, signal=23%
GOBP_INTEGRIN_MEDIATED_SIGNALING_PATHWAY	GOBP_INTEGRIN_MEDIATED_SIGNALING_PATHWAY	95	0.497147	1.4513	0.0138593	0.459479	1	1658	tags=25%, list=12%, signal=28%
GOBP_REGULATION_OF_RECEPTOR_MEDIATED_ENDOCYTOSIS	GOBP_REGULATION_OF_RECEPTOR_MEDIATED_ENDOCYTOSIS	85	0.496218	1.44587	0.0140237	0.463613	1	2395	tags=26%, list=17%, signal=31%
GOBP_LYMPHOCYTE_MEDIATED_IMMUNITY	GOBP_LYMPHOCYTE_MEDIATED_IMMUNITY	163	0.454595	1.37458	0.0143443	0.576215	1	3181	tags=31%, list=22%, signal=39%
GOBP_ACTIN_FILAMENT_BASED_MOVEMENT	GOBP_ACTIN_FILAMENT_BASED_MOVEMENT	115	0.478944	1.40907	0.0147368	0.536577	1	2416	tags=27%, list=17%, signal=32%
GOBP_TRANSMISSION_OF_NERVE_IMPULSE	GOBP_TRANSMISSION_OF_NERVE_IMPULSE	46	0.566108	1.54134	0.0151163	0.404137	1	2008	tags=37%, list=14%, signal=43%
GOBP_DENDRITE_SELF_AVOIDANCE	GOBP_DENDRITE_SELF_AVOIDANCE	15	0.738867	1.66186	0.0151307	0.237726	1	2163	tags=67%, list=15%, signal=79%
GOBP_SPERM_MOTILITY	GOBP_SPERM_MOTILITY	68	0.520539	1.47732	0.0155211	0.443637	1	2174	tags=34%, list=15%, signal=40%
KEGG_CARDIAC_MUSCLE_CONTRACTION	KEGG_CARDIAC_MUSCLE_CONTRACTION	57	0.550376	1.52065	0.0155729	0.417735	1	4067	tags=46%, list=29%, signal=64%
GOBP_POSITIVE_REGULATION_OF_AUTOPHAGY	GOBP_POSITIVE_REGULATION_OF_AUTOPHAGY	113	0.473044	1.38908	0.0157563	0.563534	1	1848	tags=19%, list=13%, signal=22%
GOBP_CELLULAR_RESPONSE_TO_VIRUS	GOBP_CELLULAR_RESPONSE_TO_VIRUS	56	0.534935	1.48992	0.0159453	0.445679	1	2396	tags=29%, list=17%, signal=34%
GOBP_ENERGY_HOMEOSTASIS	GOBP_ENERGY_HOMEOSTASIS	31	0.618817	1.5551	0.0159902	0.358352	1	996	tags=23%, list=7%, signal=24%
KEGG_ALANINE_ASPARTATE_AND_GLUTAMATE_METABOLISM	KEGG_ALANINE_ASPARTATE_AND_GLUTAMATE_METABOLISM	27	0.632408	1.5795	0.0160099	0.318034	1	830	tags=26%, list=6%, signal=27%
GOBP_DEFENSE_RESPONSE_TO_GRAM_NEGATIVE_BACTERIUM	GOBP_DEFENSE_RESPONSE_TO_GRAM_NEGATIVE_BACTERIUM	40	0.587546	1.53371	0.0163934	0.414951	1	1927	tags=40%, list=14%, signal=46%
GOBP_INORGANIC_ION_IMPORT_ACROSS_PLASMA_MEMBRANE	GOBP_INORGANIC_ION_IMPORT_ACROSS_PLASMA_MEMBRANE	71	0.523401	1.46733	0.0163934	0.460676	1	3532	tags=41%, list=25%, signal=54%
GOBP_REGULATION_OF_FEEDING_BEHAVIOR	GOBP_REGULATION_OF_FEEDING_BEHAVIOR	17	0.723793	1.64008	0.0166667	0.260622	1	1318	tags=41%, list=9%, signal=45%
GOBP_ANTIGEN_PROCESSING_AND_PRESENTATION_OF_ENDOGENOUS_ANTIGEN	GOBP_ANTIGEN_PROCESSING_AND_PRESENTATION_OF_ENDOGENOUS_ANTIGEN	15	0.714949	1.58292	0.0166898	0.318615	1	3007	tags=67%, list=21%, signal=84%
GOBP_POSITIVE_REGULATION_OF_CATION_TRANSMEMBRANE_TRANSPORT	GOBP_POSITIVE_REGULATION_OF_CATION_TRANSMEMBRANE_TRANSPORT	107	0.484838	1.42779	0.0168067	0.499533	1	3287	tags=35%, list=23%, signal=45%
GOBP_REGULATION_OF_NEUTROPHIL_CHEMOTAXIS	GOBP_REGULATION_OF_NEUTROPHIL_CHEMOTAXIS	23	0.652674	1.57993	0.0168612	0.321263	1	824	tags=26%, list=6%, signal=28%
GOBP_CELLULAR_ION_HOMEOSTASIS	GOBP_CELLULAR_ION_HOMEOSTASIS	485	0.395253	1.23841	0.017	0.770414	1	2919	tags=27%, list=21%, signal=32%
GOBP_NEGATIVE_REGULATION_OF_DEVELOPMENTAL_GROWTH	GOBP_NEGATIVE_REGULATION_OF_DEVELOPMENTAL_GROWTH	84	0.502439	1.44648	0.017316	0.46325	1	2523	tags=33%, list=18%, signal=40%
GOBP_FC_RECEPTOR_MEDIATED_STIMULATORY_SIGNALING_PATHWAY	GOBP_FC_RECEPTOR_MEDIATED_STIMULATORY_SIGNALING_PATHWAY	75	0.497494	1.41795	0.0173724	0.5225	1	1221	tags=16%, list=9%, signal=17%
GOBP_POSITIVE_REGULATION_OF_PEPTIDYL_LYSINE_ACETYLATION	GOBP_POSITIVE_REGULATION_OF_PEPTIDYL_LYSINE_ACETYLATION	33	0.590872	1.52241	0.0174129	0.430841	1	846	tags=15%, list=6%, signal=16%
GOBP_REGULATION_OF_NEUROTRANSMITTER_TRANSPORT	GOBP_REGULATION_OF_NEUROTRANSMITTER_TRANSPORT	78	0.50909	1.46549	0.0175631	0.452349	1	2784	tags=35%, list=20%, signal=43%
GOBP_INORGANIC_ANION_TRANSPORT	GOBP_INORGANIC_ANION_TRANSPORT	124	0.478825	1.42903	0.0176349	0.496378	1	2819	tags=33%, list=20%, signal=41%
GOBP_NEGATIVE_REGULATION_OF_VIRAL_PROCESS	GOBP_NEGATIVE_REGULATION_OF_VIRAL_PROCESS	68	0.531982	1.50175	0.0177778	0.444717	1	2205	tags=31%, list=15%, signal=36%
GOBP_POSITIVE_REGULATION_OF_CD4_POSITIVE_ALPHA_BETA_T_CELL_DIFFERENTIATION	GOBP_POSITIVE_REGULATION_OF_CD4_POSITIVE_ALPHA_BETA_T_CELL_DIFFERENTIATION	23	0.632225	1.52782	0.018018	0.432934	1	1711	tags=26%, list=12%, signal=30%
GOBP_MODULATION_BY_SYMBIONT_OF_ENTRY_INTO_HOST	GOBP_MODULATION_BY_SYMBIONT_OF_ENTRY_INTO_HOST	35	0.585697	1.52192	0.0180723	0.424513	1	2527	tags=37%, list=18%, signal=45%
GOBP_KERATAN_SULFATE_METABOLIC_PROCESS	GOBP_KERATAN_SULFATE_METABOLIC_PROCESS	30	0.617719	1.53848	0.0183599	0.411651	1	4146	tags=60%, list=29%, signal=84%
GOBP_REGULATION_OF_WATER_LOSS_VIA_SKIN	GOBP_REGULATION_OF_WATER_LOSS_VIA_SKIN	21	0.652064	1.54189	0.0184211	0.40677	1	1417	tags=38%, list=10%, signal=42%
GOBP_VASCULAR_TRANSPORT	GOBP_VASCULAR_TRANSPORT	75	0.511531	1.46636	0.0184984	0.456768	1	2811	tags=37%, list=20%, signal=46%
GOBP_KERATAN_SULFATE_BIOSYNTHETIC_PROCESS	GOBP_KERATAN_SULFATE_BIOSYNTHETIC_PROCESS	25	0.640161	1.57442	0.0188206	0.2998	1	3468	tags=52%, list=24%, signal=69%
GOBP_REGULATION_OF_TRANSMEMBRANE_TRANSPORT	GOBP_REGULATION_OF_TRANSMEMBRANE_TRANSPORT	396	0.401572	1.24306	0.019019	0.777771	1	2480	tags=27%, list=17%, signal=32%
GOBP_MALE_MEIOTIC_NUCLEAR_DIVISION	GOBP_MALE_MEIOTIC_NUCLEAR_DIVISION	40	0.570481	1.4885	0.0190476	0.445409	1	3453	tags=43%, list=24%, signal=56%
GOBP_KILLING_OF_CELLS_OF_OTHER_ORGANISM	GOBP_KILLING_OF_CELLS_OF_OTHER_ORGANISM	23	0.644774	1.57787	0.0192061	0.306937	1	3149	tags=52%, list=22%, signal=67%
GOBP_ADULT_BEHAVIOR	GOBP_ADULT_BEHAVIOR	86	0.507171	1.46172	0.0192719	0.463508	1	2563	tags=33%, list=18%, signal=39%
GOBP_RESPONSE_TO_CAMP	GOBP_RESPONSE_TO_CAMP	79	0.499539	1.44711	0.019544	0.4629	1	2528	tags=33%, list=18%, signal=40%
KEGG_HYPERTROPHIC_CARDIOMYOPATHY_HCM	KEGG_HYPERTROPHIC_CARDIOMYOPATHY_HCM	67	0.514652	1.45809	0.019802	0.468665	1	2032	tags=31%, list=14%, signal=36%
GOBP_CARDIAC_CONDUCTION	GOBP_CARDIAC_CONDUCTION	99	0.478304	1.40571	0.0198537	0.529178	1	2378	tags=30%, list=17%, signal=36%
GOBP_DETECTION_OF_STIMULUS_INVOLVED_IN_SENSORY_PERCEPTION	GOBP_DETECTION_OF_STIMULUS_INVOLVED_IN_SENSORY_PERCEPTION	67	0.513149	1.4844	0.0209251	0.440618	1	2249	tags=37%, list=16%, signal=44%
GOBP_T_CELL_SELECTION	GOBP_T_CELL_SELECTION	38	0.585623	1.5474	0.0215311	0.387212	1	2788	tags=37%, list=20%, signal=46%
KEGG_B_CELL_RECEPTOR_SIGNALING_PATHWAY	KEGG_B_CELL_RECEPTOR_SIGNALING_PATHWAY	67	0.512697	1.44481	0.0217391	0.463446	1	1758	tags=21%, list=12%, signal=24%
GOBP_ACUTE_PHASE_RESPONSE	GOBP_ACUTE_PHASE_RESPONSE	24	0.628389	1.53543	0.0228137	0.412054	1	1794	tags=38%, list=13%, signal=43%
GOBP_KERATINIZATION	GOBP_KERATINIZATION	50	0.537598	1.48966	0.0229885	0.443439	1	3475	tags=42%, list=24%, signal=55%
GOBP_RESPONSE_TO_ORGANOPHOSPHORUS	GOBP_RESPONSE_TO_ORGANOPHOSPHORUS	107	0.488924	1.44819	0.0231823	0.465431	1	2664	tags=33%, list=19%, signal=40%
GOBP_PHOSPHATIDYLSERINE_METABOLIC_PROCESS	GOBP_PHOSPHATIDYLSERINE_METABOLIC_PROCESS	31	0.581691	1.47444	0.0238095	0.447032	1	3545	tags=55%, list=25%, signal=73%
GOBP_LEUKOCYTE_MIGRATION	GOBP_LEUKOCYTE_MIGRATION	319	0.407396	1.26232	0.024024	0.752448	1	1822	tags=21%, list=13%, signal=24%
GOBP_MAST_CELL_ACTIVATION	GOBP_MAST_CELL_ACTIVATION	46	0.550833	1.48163	0.0241379	0.44294	1	2276	tags=43%, list=16%, signal=52%
KEGG_BETA_ALANINE_METABOLISM	KEGG_BETA_ALANINE_METABOLISM	18	0.66626	1.52521	0.0241935	0.426751	1	1879	tags=28%, list=13%, signal=32%
GOBP_POSITIVE_REGULATION_OF_PRODUCTION_OF_MOLECULAR_MEDIATOR_OF_IMMUNE_RESPONSE	GOBP_POSITIVE_REGULATION_OF_PRODUCTION_OF_MOLECULAR_MEDIATOR_OF_IMMUNE_RESPONSE	76	0.507583	1.44718	0.0246517	0.465023	1	1711	tags=22%, list=12%, signal=25%
GOBP_NEURON_RECOGNITION	GOBP_NEURON_RECOGNITION	39	0.569191	1.48741	0.0264672	0.443535	1	2163	tags=38%, list=15%, signal=45%
GOBP_POSITIVE_REGULATION_OF_NUCLEOTIDE_METABOLIC_PROCESS	GOBP_POSITIVE_REGULATION_OF_NUCLEOTIDE_METABOLIC_PROCESS	38	0.574144	1.50572	0.0268949	0.445498	1	1858	tags=29%, list=13%, signal=33%
GOBP_REGULATION_OF_VIRAL_LIFE_CYCLE	GOBP_REGULATION_OF_VIRAL_LIFE_CYCLE	114	0.463741	1.38844	0.0271967	0.560146	1	2205	tags=24%, list=15%, signal=28%
GOBP_EXTRACELLULAR_TRANSPORT	GOBP_EXTRACELLULAR_TRANSPORT	31	0.572073	1.46583	0.0272615	0.456391	1	1868	tags=29%, list=13%, signal=33%
GOBP_MAINTENANCE_OF_LOCATION_IN_CELL	GOBP_MAINTENANCE_OF_LOCATION_IN_CELL	173	0.432159	1.31369	0.0274669	0.67655	1	2563	tags=23%, list=18%, signal=28%
GOBP_NEGATIVE_REGULATION_OF_RESPONSE_TO_OXIDATIVE_STRESS	GOBP_NEGATIVE_REGULATION_OF_RESPONSE_TO_OXIDATIVE_STRESS	16	0.673458	1.50906	0.0278146	0.438012	1	575	tags=25%, list=4%, signal=26%
GOBP_CALCIUM_DEPENDENT_CELL_CELL_ADHESION_VIA_PLASMA_MEMBRANE_CELL_ADHESION_MOLECULES	GOBP_CALCIUM_DEPENDENT_CELL_CELL_ADHESION_VIA_PLASMA_MEMBRANE_CELL_ADHESION_MOLECULES	31	0.598931	1.51858	0.0279805	0.422852	1	1739	tags=45%, list=12%, signal=51%
GOBP_POTASSIUM_ION_IMPORT_ACROSS_PLASMA_MEMBRANE	GOBP_POTASSIUM_ION_IMPORT_ACROSS_PLASMA_MEMBRANE	33	0.586114	1.5033	0.0281518	0.44551	1	3463	tags=45%, list=24%, signal=60%
GOBP_NEUTROPHIL_CHEMOTAXIS	GOBP_NEUTROPHIL_CHEMOTAXIS	66	0.520445	1.46695	0.0283533	0.45686	1	1682	tags=27%, list=12%, signal=31%
GOBP_POSITIVE_REGULATION_OF_INTERLEUKIN_6_PRODUCTION	GOBP_POSITIVE_REGULATION_OF_INTERLEUKIN_6_PRODUCTION	65	0.514253	1.44407	0.0286029	0.464229	1	2797	tags=35%, list=20%, signal=44%
GOBP_NEUTROPHIL_MIGRATION	GOBP_NEUTROPHIL_MIGRATION	80	0.494138	1.4211	0.0301075	0.515689	1	1682	tags=25%, list=12%, signal=28%
GOBP_INORGANIC_ANION_TRANSMEMBRANE_TRANSPORT	GOBP_INORGANIC_ANION_TRANSMEMBRANE_TRANSPORT	82	0.479485	1.37815	0.0304017	0.564031	1	2819	tags=35%, list=20%, signal=44%
GOBP_REGULATION_OF_PHOSPHOLIPASE_ACTIVITY	GOBP_REGULATION_OF_PHOSPHOLIPASE_ACTIVITY	53	0.531377	1.44295	0.0304397	0.466894	1	1759	tags=28%, list=12%, signal=32%
GOBP_PYRIMIDINE_NUCLEOBASE_METABOLIC_PROCESS	GOBP_PYRIMIDINE_NUCLEOBASE_METABOLIC_PROCESS	15	0.67377	1.50521	0.0305981	0.444116	1	1551	tags=20%, list=11%, signal=22%
GOBP_MYD88_DEPENDENT_TOLL_LIKE_RECEPTOR_SIGNALING_PATHWAY	GOBP_MYD88_DEPENDENT_TOLL_LIKE_RECEPTOR_SIGNALING_PATHWAY	29	0.592241	1.518	0.0307503	0.421415	1	2191	tags=31%, list=15%, signal=37%
GOBP_NEGATIVE_REGULATION_OF_CELL_PROJECTION_ORGANIZATION	GOBP_NEGATIVE_REGULATION_OF_CELL_PROJECTION_ORGANIZATION	148	0.442051	1.33442	0.0308642	0.634281	1	2523	tags=26%, list=18%, signal=31%
GOBP_NEGATIVE_REGULATION_OF_NUCLEOCYTOPLASMIC_TRANSPORT	GOBP_NEGATIVE_REGULATION_OF_NUCLEOCYTOPLASMIC_TRANSPORT	19	0.651634	1.49893	0.0309556	0.450117	1	3013	tags=47%, list=21%, signal=60%
GOBP_POSITIVE_REGULATION_OF_CYTOKINE_PRODUCTION	GOBP_POSITIVE_REGULATION_OF_CYTOKINE_PRODUCTION	328	0.399179	1.23841	0.031031	0.76905	1	2829	tags=28%, list=20%, signal=34%
GOBP_REGULATION_OF_NEUTROPHIL_MIGRATION	GOBP_REGULATION_OF_NEUTROPHIL_MIGRATION	30	0.586677	1.49928	0.0318237	0.452156	1	824	tags=20%, list=6%, signal=21%
GOBP_RIG_I_SIGNALING_PATHWAY	GOBP_RIG_I_SIGNALING_PATHWAY	25	0.600192	1.492	0.0318471	0.446096	1	2364	tags=32%, list=17%, signal=38%
GOBP_REGULATION_OF_VIRAL_INDUCED_CYTOPLASMIC_PATTERN_RECOGNITION_RECEPTOR_SIGNALING_PATHWAY	GOBP_REGULATION_OF_VIRAL_INDUCED_CYTOPLASMIC_PATTERN_RECOGNITION_RECEPTOR_SIGNALING_PATHWAY	22	0.642799	1.52158	0.0320924	0.421872	1	2364	tags=36%, list=17%, signal=44%
GOBP_MUSCLE_FIBER_DEVELOPMENT	GOBP_MUSCLE_FIBER_DEVELOPMENT	44	0.537825	1.43654	0.0327485	0.473169	1	976	tags=14%, list=7%, signal=15%
GOBP_REGULATION_OF_NUCLEASE_ACTIVITY	GOBP_REGULATION_OF_NUCLEASE_ACTIVITY	21	0.626845	1.50225	0.0328084	0.446378	1	1053	tags=19%, list=7%, signal=21%
GOBP_PATTERN_RECOGNITION_RECEPTOR_SIGNALING_PATHWAY	GOBP_PATTERN_RECOGNITION_RECEPTOR_SIGNALING_PATHWAY	174	0.439711	1.32942	0.0329218	0.638352	1	2364	tags=24%, list=17%, signal=29%
GOBP_CYTOSOLIC_CALCIUM_ION_TRANSPORT	GOBP_CYTOSOLIC_CALCIUM_ION_TRANSPORT	139	0.450906	1.35635	0.0329557	0.607108	1	2490	tags=27%, list=17%, signal=32%
GOBP_POSITIVE_REGULATION_OF_EXCITATORY_POSTSYNAPTIC_POTENTIAL	GOBP_POSITIVE_REGULATION_OF_EXCITATORY_POSTSYNAPTIC_POTENTIAL	21	0.627962	1.48526	0.0329949	0.439909	1	2784	tags=57%, list=20%, signal=71%
KEGG_CALCIUM_SIGNALING_PATHWAY	KEGG_CALCIUM_SIGNALING_PATHWAY	136	0.445366	1.33611	0.0337079	0.631771	1	2284	tags=26%, list=16%, signal=31%
GOBP_RESPONSE_TO_NITRIC_OXIDE	GOBP_RESPONSE_TO_NITRIC_OXIDE	15	0.683326	1.53273	0.0344353	0.414582	1	382	tags=20%, list=3%, signal=21%
GOBP_REGULATION_OF_VIRAL_GENOME_REPLICATION	GOBP_REGULATION_OF_VIRAL_GENOME_REPLICATION	66	0.501337	1.41097	0.0352035	0.539523	1	2205	tags=26%, list=15%, signal=30%
GOBP_RESPONSE_TO_ZINC_ION	GOBP_RESPONSE_TO_ZINC_ION	37	0.56112	1.45153	0.0353357	0.460936	1	2274	tags=30%, list=16%, signal=35%
GOBP_GRANULOCYTE_CHEMOTAXIS	GOBP_GRANULOCYTE_CHEMOTAXIS	82	0.484228	1.3876	0.0357918	0.553591	1	1682	tags=23%, list=12%, signal=26%
GOBP_TAXIS	GOBP_TAXIS	478	0.382179	1.19622	0.036	0.798852	1	2306	tags=23%, list=16%, signal=27%
GOBP_POSITIVE_REGULATION_OF_LIPID_STORAGE	GOBP_POSITIVE_REGULATION_OF_LIPID_STORAGE	20	0.6387	1.49176	0.0361446	0.443783	1	3567	tags=55%, list=25%, signal=73%
GOBP_METAL_ION_EXPORT	GOBP_METAL_ION_EXPORT	34	0.577427	1.49845	0.0362573	0.444805	1	3161	tags=47%, list=22%, signal=60%
GOBP_REGULATION_OF_PATTERN_RECOGNITION_RECEPTOR_SIGNALING_PATHWAY	GOBP_REGULATION_OF_PATTERN_RECOGNITION_RECEPTOR_SIGNALING_PATHWAY	88	0.479052	1.38923	0.0369979	0.569356	1	2364	tags=31%, list=17%, signal=37%
GOBP_EXTRACELLULAR_MATRIX_DISASSEMBLY	GOBP_EXTRACELLULAR_MATRIX_DISASSEMBLY	64	0.49916	1.40671	0.0372807	0.528984	1	1760	tags=28%, list=12%, signal=32%
GOBP_REGULATION_OF_LIPASE_ACTIVITY	GOBP_REGULATION_OF_LIPASE_ACTIVITY	70	0.497012	1.40868	0.0374862	0.535959	1	1759	tags=26%, list=12%, signal=29%
GOBP_BICARBONATE_TRANSPORT	GOBP_BICARBONATE_TRANSPORT	32	0.57509	1.47658	0.0377588	0.44411	1	2197	tags=47%, list=15%, signal=55%
GOBP_NEURAL_CREST_CELL_DIFFERENTIATION	GOBP_NEURAL_CREST_CELL_DIFFERENTIATION	70	0.491937	1.39545	0.0378619	0.551816	1	1540	tags=23%, list=11%, signal=26%
GOBP_NEURON_PROJECTION_GUIDANCE	GOBP_NEURON_PROJECTION_GUIDANCE	229	0.413402	1.27474	0.0381526	0.740177	1	2163	tags=24%, list=15%, signal=28%
GOBP_CELL_FATE_COMMITMENT_INVOLVED_IN_FORMATION_OF_PRIMARY_GERM_LAYER	GOBP_CELL_FATE_COMMITMENT_INVOLVED_IN_FORMATION_OF_PRIMARY_GERM_LAYER	19	0.635487	1.48537	0.0381579	0.44261	1	1443	tags=32%, list=10%, signal=35%
GOBP_ANIMAL_ORGAN_MATURATION	GOBP_ANIMAL_ORGAN_MATURATION	17	0.655512	1.50381	0.0381579	0.446982	1	2161	tags=47%, list=15%, signal=55%
GOBP_PLASMA_LIPOPROTEIN_PARTICLE_CLEARANCE	GOBP_PLASMA_LIPOPROTEIN_PARTICLE_CLEARANCE	45	0.53912	1.45271	0.04	0.466055	1	1728	tags=24%, list=12%, signal=28%
GOBP_MUSCLE_CONTRACTION	GOBP_MUSCLE_CONTRACTION	254	0.411487	1.26226	0.0401204	0.751224	1	1315	tags=16%, list=9%, signal=17%
GOBP_MEIOTIC_CELL_CYCLE_PROCESS	GOBP_MEIOTIC_CELL_CYCLE_PROCESS	157	0.43326	1.30821	0.0401235	0.682062	1	2845	tags=24%, list=20%, signal=29%
GOBP_STRIATED_MUSCLE_CONTRACTION	GOBP_STRIATED_MUSCLE_CONTRACTION	128	0.445912	1.32989	0.0401648	0.639623	1	2416	tags=23%, list=17%, signal=28%
GOBP_CELL_CELL_RECOGNITION	GOBP_CELL_CELL_RECOGNITION	50	0.518903	1.41076	0.0402762	0.538215	1	2519	tags=34%, list=18%, signal=41%
GOBP_ALCOHOL_BIOSYNTHETIC_PROCESS	GOBP_ALCOHOL_BIOSYNTHETIC_PROCESS	127	0.44942	1.34228	0.0404145	0.621438	1	1633	tags=17%, list=11%, signal=19%
GOBP_REGULATION_OF_BLOOD_CIRCULATION	GOBP_REGULATION_OF_BLOOD_CIRCULATION	187	0.424649	1.29513	0.040568	0.704773	1	2688	tags=30%, list=19%, signal=36%
GOBP_POSITIVE_REGULATION_OF_SMALL_MOLECULE_METABOLIC_PROCESS	GOBP_POSITIVE_REGULATION_OF_SMALL_MOLECULE_METABOLIC_PROCESS	108	0.454037	1.34745	0.0407523	0.612355	1	3132	tags=35%, list=22%, signal=45%
KEGG_GLYCEROLIPID_METABOLISM	KEGG_GLYCEROLIPID_METABOLISM	41	0.548788	1.4415	0.0408879	0.470509	1	2369	tags=37%, list=17%, signal=44%
GOBP_BONE_MATURATION	GOBP_BONE_MATURATION	15	0.662078	1.48022	0.0409277	0.440245	1	2161	tags=53%, list=15%, signal=63%
GOBP_REGULATION_OF_ANATOMICAL_STRUCTURE_SIZE	GOBP_REGULATION_OF_ANATOMICAL_STRUCTURE_SIZE	399	0.386234	1.20342	0.041041	0.795231	1	2688	tags=22%, list=19%, signal=26%
GOBP_CHEMICAL_SYNAPTIC_TRANSMISSION_POSTSYNAPTIC	GOBP_CHEMICAL_SYNAPTIC_TRANSMISSION_POSTSYNAPTIC	75	0.485164	1.39695	0.0410811	0.547073	1	3153	tags=40%, list=22%, signal=51%
GOBP_POSITIVE_REGULATION_OF_CYTOSOLIC_CALCIUM_ION_CONCENTRATION_INVOLVED_IN_PHOSPHOLIPASE_C_ACTIVATING_G_PROTEIN_COUPLED_SIGNALING_PATHWAY	GOBP_POSITIVE_REGULATION_OF_CYTOSOLIC_CALCIUM_ION_CONCENTRATION_INVOLVED_IN_PHOSPHOLIPASE_C_ACTIVATING_G_PROTEIN_COUPLED_SIGNALING_PATHWAY	20	0.630077	1.4949	0.0412371	0.44007	1	2154	tags=40%, list=15%, signal=47%
GOBP_MUSCLE_FILAMENT_SLIDING	GOBP_MUSCLE_FILAMENT_SLIDING	32	0.578646	1.49863	0.0419664	0.447712	1	3015	tags=34%, list=21%, signal=44%
GOBP_MULTICELLULAR_ORGANISMAL_HOMEOSTASIS	GOBP_MULTICELLULAR_ORGANISMAL_HOMEOSTASIS	404	0.394065	1.21912	0.042042	0.772121	1	2611	tags=26%, list=18%, signal=32%
GOBP_REGULATION_OF_MICROTUBULE_BASED_MOVEMENT	GOBP_REGULATION_OF_MICROTUBULE_BASED_MOVEMENT	35	0.559099	1.45593	0.0420673	0.462192	1	2847	tags=37%, list=20%, signal=46%
GOBP_CELLULAR_EXTRAVASATION	GOBP_CELLULAR_EXTRAVASATION	54	0.498716	1.39119	0.0427746	0.567138	1	1946	tags=31%, list=14%, signal=36%
KEGG_FC_EPSILON_RI_SIGNALING_PATHWAY	KEGG_FC_EPSILON_RI_SIGNALING_PATHWAY	67	0.490538	1.38398	0.0432852	0.555623	1	2044	tags=25%, list=14%, signal=29%
GOBP_POSITIVE_REGULATION_OF_PATTERN_RECOGNITION_RECEPTOR_SIGNALING_PATHWAY	GOBP_POSITIVE_REGULATION_OF_PATTERN_RECOGNITION_RECEPTOR_SIGNALING_PATHWAY	37	0.552336	1.45821	0.0433213	0.47088	1	3005	tags=43%, list=21%, signal=55%
GOBP_GRANULOCYTE_MIGRATION	GOBP_GRANULOCYTE_MIGRATION	97	0.461571	1.33957	0.0433862	0.626711	1	1682	tags=22%, list=12%, signal=24%
GOBP_HUMORAL_IMMUNE_RESPONSE_MEDIATED_BY_CIRCULATING_IMMUNOGLOBULIN	GOBP_HUMORAL_IMMUNE_RESPONSE_MEDIATED_BY_CIRCULATING_IMMUNOGLOBULIN	30	0.594421	1.48745	0.0436409	0.446576	1	3139	tags=50%, list=22%, signal=64%
GOBP_RESPONSE_TO_AMINE	GOBP_RESPONSE_TO_AMINE	34	0.562986	1.45694	0.043849	0.463002	1	836	tags=21%, list=6%, signal=22%
GOBP_RESPONSE_TO_COLD	GOBP_RESPONSE_TO_COLD	37	0.553131	1.45169	0.0441527	0.462707	1	1424	tags=22%, list=10%, signal=24%
GOBP_REGULATION_OF_RIG_I_SIGNALING_PATHWAY	GOBP_REGULATION_OF_RIG_I_SIGNALING_PATHWAY	19	0.640741	1.5156	0.0442953	0.424281	1	2364	tags=37%, list=17%, signal=44%
KEGG_HEMATOPOIETIC_CELL_LINEAGE	KEGG_HEMATOPOIETIC_CELL_LINEAGE	53	0.516076	1.4159	0.0448276	0.526678	1	3052	tags=42%, list=21%, signal=53%
GOBP_ALDITOL_METABOLIC_PROCESS	GOBP_ALDITOL_METABOLIC_PROCESS	18	0.640445	1.47632	0.0448549	0.44225	1	750	tags=22%, list=5%, signal=23%
GOBP_REGULATION_OF_CALCIUM_ION_TRANSMEMBRANE_TRANSPORTER_ACTIVITY	GOBP_REGULATION_OF_CALCIUM_ION_TRANSMEMBRANE_TRANSPORTER_ACTIVITY	65	0.493702	1.381	0.0455581	0.563038	1	2299	tags=28%, list=16%, signal=33%
GOBP_ADENYLATE_CYCLASE_MODULATING_G_PROTEIN_COUPLED_RECEPTOR_SIGNALING_PATHWAY	GOBP_ADENYLATE_CYCLASE_MODULATING_G_PROTEIN_COUPLED_RECEPTOR_SIGNALING_PATHWAY	128	0.445891	1.33088	0.04617	0.647411	1	1631	tags=23%, list=11%, signal=25%
GOBP_ANTIBACTERIAL_HUMORAL_RESPONSE	GOBP_ANTIBACTERIAL_HUMORAL_RESPONSE	19	0.633159	1.48091	0.0464516	0.443028	1	2144	tags=42%, list=15%, signal=50%
KEGG_BLADDER_CANCER	KEGG_BLADDER_CANCER	39	0.540513	1.42004	0.0464839	0.515437	1	1148	tags=15%, list=8%, signal=17%
GOBP_POSITIVE_REGULATION_OF_GLYCOLYTIC_PROCESS	GOBP_POSITIVE_REGULATION_OF_GLYCOLYTIC_PROCESS	23	0.596502	1.4561	0.0465409	0.464083	1	3089	tags=39%, list=22%, signal=50%
GOBP_CYTOPLASMIC_PATTERN_RECOGNITION_RECEPTOR_SIGNALING_PATHWAY	GOBP_CYTOPLASMIC_PATTERN_RECOGNITION_RECEPTOR_SIGNALING_PATHWAY	69	0.492106	1.38834	0.0469799	0.558453	1	1939	tags=22%, list=14%, signal=25%
GOBP_POSITIVE_REGULATION_OF_POTASSIUM_ION_TRANSMEMBRANE_TRANSPORT	GOBP_POSITIVE_REGULATION_OF_POTASSIUM_ION_TRANSMEMBRANE_TRANSPORT	26	0.584882	1.4555	0.0473146	0.461613	1	1270	tags=27%, list=9%, signal=30%
GOBP_REGULATION_OF_TRANSPOSITION	GOBP_REGULATION_OF_TRANSPOSITION	16	0.656233	1.495	0.047749	0.443027	1	3358	tags=50%, list=24%, signal=65%
GOBP_ADAPTIVE_IMMUNE_RESPONSE_BASED_ON_SOMATIC_RECOMBINATION_OF_IMMUNE_RECEPTORS_BUILT_FROM_IMMUNOGLOBULIN_SUPERFAMILY_DOMAINS	GOBP_ADAPTIVE_IMMUNE_RESPONSE_BASED_ON_SOMATIC_RECOMBINATION_OF_IMMUNE_RECEPTORS_BUILT_FROM_IMMUNOGLOBULIN_SUPERFAMILY_DOMAINS	185	0.420163	1.27	0.0478615	0.75231	1	3217	tags=30%, list=23%, signal=39%
GOBP_TISSUE_HOMEOSTASIS	GOBP_TISSUE_HOMEOSTASIS	200	0.417425	1.283	0.0479103	0.727301	1	2611	tags=29%, list=18%, signal=36%
GOBP_PROTEIN_KINASE_C_SIGNALING	GOBP_PROTEIN_KINASE_C_SIGNALING	23	0.609358	1.45171	0.0482233	0.465185	1	2413	tags=35%, list=17%, signal=42%
GOBP_FERTILIZATION	GOBP_FERTILIZATION	126	0.440267	1.31219	0.0487047	0.680375	1	2571	tags=28%, list=18%, signal=34%
GOBP_MATURE_B_CELL_DIFFERENTIATION	GOBP_MATURE_B_CELL_DIFFERENTIATION	19	0.623853	1.46125	0.0489418	0.462934	1	1364	tags=32%, list=10%, signal=35%
GOBP_N_ACETYLGLUCOSAMINE_METABOLIC_PROCESS	GOBP_N_ACETYLGLUCOSAMINE_METABOLIC_PROCESS	17	0.63157	1.43892	0.0497238	0.472121	1	3658	tags=59%, list=26%, signal=79%
GOBP_LYMPHOCYTE_ACTIVATION_INVOLVED_IN_IMMUNE_RESPONSE	GOBP_LYMPHOCYTE_ACTIVATION_INVOLVED_IN_IMMUNE_RESPONSE	135	0.439743	1.31831	0.0497925	0.671856	1	1707	tags=19%, list=12%, signal=22%
GOBP_DIACYLGLYCEROL_METABOLIC_PROCESS	GOBP_DIACYLGLYCEROL_METABOLIC_PROCESS	23	0.598586	1.45735	0.049936	0.466502	1	750	tags=22%, list=5%, signal=23%

## Sheet: Clone2_Downregulated
NAME	GS<br> follow link to MSigDB	SIZE	ES	NES	NOM p-val	FDR q-val	FWER p-val	RANK AT MAX	LEADING EDGE
HALLMARK_MYC_TARGETS_V1	HALLMARK_MYC_TARGETS_V1	199	-0.480105	-2.20175	0	0.00390003	0.02	4645	tags=57%, list=33%, signal=83%
GOBP_CARTILAGE_DEVELOPMENT	GOBP_CARTILAGE_DEVELOPMENT	139	-0.434134	-2.01561	0	0.0484511	0.237	2062	tags=32%, list=14%, signal=37%
GOBP_CELLULAR_RESPONSE_TO_VITAMIN	GOBP_CELLULAR_RESPONSE_TO_VITAMIN	25	-0.615606	-1.90179	0	0.125846	0.579	533	tags=24%, list=4%, signal=25%
GOBP_CONNECTIVE_TISSUE_DEVELOPMENT	GOBP_CONNECTIVE_TISSUE_DEVELOPMENT	188	-0.41053	-1.86918	0	0.155043	0.696	2062	tags=30%, list=14%, signal=34%
HALLMARK_MYC_TARGETS_V2	HALLMARK_MYC_TARGETS_V2	56	-0.486191	-1.83013	0	0.213436	0.838	2635	tags=43%, list=19%, signal=52%
GOBP_CELLULAR_RESPONSE_TO_NUTRIENT	GOBP_CELLULAR_RESPONSE_TO_NUTRIENT	35	-0.541938	-1.82606	0	0.209463	0.849	1172	tags=26%, list=8%, signal=28%
GOBP_PEPTIDYL_LYSINE_DIMETHYLATION	GOBP_PEPTIDYL_LYSINE_DIMETHYLATION	20	-0.604874	-1.82113	0	0.205547	0.859	4154	tags=65%, list=29%, signal=92%
HALLMARK_EPITHELIAL_MESENCHYMAL_TRANSITION	HALLMARK_EPITHELIAL_MESENCHYMAL_TRANSITION	172	-0.398592	-1.80293	0	0.230252	0.901	1733	tags=27%, list=12%, signal=30%
GOBP_RNA_EXPORT_FROM_NUCLEUS	GOBP_RNA_EXPORT_FROM_NUCLEUS	130	-0.410346	-1.80134	0	0.222107	0.906	4564	tags=48%, list=32%, signal=70%
GOBP_NEGATIVE_REGULATION_OF_CELLULAR_RESPONSE_TO_GROWTH_FACTOR_STIMULUS	GOBP_NEGATIVE_REGULATION_OF_CELLULAR_RESPONSE_TO_GROWTH_FACTOR_STIMULUS	73	-0.464535	-1.80092	0	0.212892	0.907	1711	tags=27%, list=12%, signal=31%
GOBP_REGULATION_OF_MESENCHYMAL_CELL_PROLIFERATION	GOBP_REGULATION_OF_MESENCHYMAL_CELL_PROLIFERATION	21	-0.593441	-1.7927	0	0.21781	0.929	1901	tags=48%, list=13%, signal=55%
GOBP_ESTABLISHMENT_OF_RNA_LOCALIZATION	GOBP_ESTABLISHMENT_OF_RNA_LOCALIZATION	181	-0.372441	-1.7801	0	0.222115	0.946	4413	tags=48%, list=31%, signal=69%
GOBP_MRNA_TRANSPORT	GOBP_MRNA_TRANSPORT	137	-0.402772	-1.77922	0	0.215322	0.947	4564	tags=50%, list=32%, signal=72%
GOBP_TRANSCRIPTION_BY_RNA_POLYMERASE_I	GOBP_TRANSCRIPTION_BY_RNA_POLYMERASE_I	64	-0.442858	-1.74789	0	0.25888	0.975	4023	tags=47%, list=28%, signal=65%
GOBP_RESPONSE_TO_FIBROBLAST_GROWTH_FACTOR	GOBP_RESPONSE_TO_FIBROBLAST_GROWTH_FACTOR	113	-0.407722	-1.73836	0	0.26147	0.983	1507	tags=25%, list=11%, signal=27%
GOBP_MATURATION_OF_LSU_RRNA	GOBP_MATURATION_OF_LSU_RRNA	28	-0.529461	-1.72852	0	0.257104	0.985	5480	tags=79%, list=39%, signal=128%
GOBP_CHONDROCYTE_DIFFERENTIATION	GOBP_CHONDROCYTE_DIFFERENTIATION	84	-0.430662	-1.726	0	0.254987	0.985	1502	tags=26%, list=11%, signal=29%
GOBP_RIBOSOMAL_SMALL_SUBUNIT_BIOGENESIS	GOBP_RIBOSOMAL_SMALL_SUBUNIT_BIOGENESIS	72	-0.425094	-1.70937	0	0.273133	0.994	4241	tags=47%, list=30%, signal=67%
GOBP_MRNA_EXPORT_FROM_NUCLEUS	GOBP_MRNA_EXPORT_FROM_NUCLEUS	106	-0.392477	-1.69702	0	0.277113	0.996	4564	tags=46%, list=32%, signal=68%
GOBP_REGULATION_OF_HEMATOPOIETIC_PROGENITOR_CELL_DIFFERENTIATION	GOBP_REGULATION_OF_HEMATOPOIETIC_PROGENITOR_CELL_DIFFERENTIATION	79	-0.420738	-1.68784	0	0.28211	0.998	2678	tags=38%, list=19%, signal=47%
GOBP_CHROMATIN_ASSEMBLY_OR_DISASSEMBLY	GOBP_CHROMATIN_ASSEMBLY_OR_DISASSEMBLY	153	-0.354924	-1.67182	0	0.27591	0.998	3621	tags=44%, list=25%, signal=59%
GOBP_PROSTATE_GLAND_DEVELOPMENT	GOBP_PROSTATE_GLAND_DEVELOPMENT	30	-0.500551	-1.66741	0	0.277963	0.998	2202	tags=47%, list=15%, signal=55%
GOBP_VENTRICULAR_SEPTUM_MORPHOGENESIS	GOBP_VENTRICULAR_SEPTUM_MORPHOGENESIS	29	-0.503418	-1.66648	0	0.274654	0.998	1945	tags=41%, list=14%, signal=48%
GOBP_VENTRICULAR_SEPTUM_DEVELOPMENT	GOBP_VENTRICULAR_SEPTUM_DEVELOPMENT	51	-0.442604	-1.66253	0	0.277292	0.998	1954	tags=35%, list=14%, signal=41%
GOBP_POSITIVE_REGULATION_OF_CANONICAL_WNT_SIGNALING_PATHWAY	GOBP_POSITIVE_REGULATION_OF_CANONICAL_WNT_SIGNALING_PATHWAY	129	-0.373929	-1.6394	0	0.296854	1	2661	tags=33%, list=19%, signal=41%
GOBP_RNA_LOCALIZATION	GOBP_RNA_LOCALIZATION	213	-0.362955	-1.63879	0	0.292988	1	4413	tags=47%, list=31%, signal=68%
GOBP_TRNA_PROCESSING	GOBP_TRNA_PROCESSING	124	-0.361807	-1.63857	0	0.288256	1	3882	tags=46%, list=27%, signal=63%
KEGG_RNA_DEGRADATION	KEGG_RNA_DEGRADATION	57	-0.419668	-1.62633	0	0.309317	1	3653	tags=46%, list=26%, signal=61%
GOBP_EPITHELIAL_TO_MESENCHYMAL_TRANSITION	GOBP_EPITHELIAL_TO_MESENCHYMAL_TRANSITION	126	-0.367011	-1.59998	0	0.359674	1	1001	tags=21%, list=7%, signal=23%
GOBP_NUCLEAR_TRANSCRIBED_MRNA_CATABOLIC_PROCESS_DEADENYLATION_DEPENDENT_DECAY	GOBP_NUCLEAR_TRANSCRIBED_MRNA_CATABOLIC_PROCESS_DEADENYLATION_DEPENDENT_DECAY	75	-0.38182	-1.57428	0	0.379502	1	5199	tags=61%, list=37%, signal=96%
GOBP_NUCLEAR_EXPORT	GOBP_NUCLEAR_EXPORT	187	-0.344105	-1.57189	0	0.379689	1	3222	tags=33%, list=23%, signal=42%
GOBP_ANIMAL_ORGAN_REGENERATION	GOBP_ANIMAL_ORGAN_REGENERATION	63	-0.387378	-1.55864	0	0.36965	1	2637	tags=35%, list=19%, signal=43%
GOBP_CYTOPLASMIC_TRANSLATION	GOBP_CYTOPLASMIC_TRANSLATION	92	-0.35937	-1.55834	0	0.365363	1	3515	tags=36%, list=25%, signal=47%
GOBP_DNA_TEMPLATED_TRANSCRIPTION_ELONGATION	GOBP_DNA_TEMPLATED_TRANSCRIPTION_ELONGATION	109	-0.375608	-1.55074	0	0.372855	1	3915	tags=35%, list=28%, signal=48%
GOBP_POSITIVE_REGULATION_OF_WNT_SIGNALING_PATHWAY	GOBP_POSITIVE_REGULATION_OF_WNT_SIGNALING_PATHWAY	152	-0.322289	-1.52637	0	0.396846	1	2661	tags=31%, list=19%, signal=38%
GOBP_NUCLEAR_TRANSCRIBED_MRNA_CATABOLIC_PROCESS	GOBP_NUCLEAR_TRANSCRIBED_MRNA_CATABOLIC_PROCESS	203	-0.329609	-1.51745	0	0.404941	1	5332	tags=53%, list=37%, signal=83%
GOBP_ANAPHASE_PROMOTING_COMPLEX_DEPENDENT_CATABOLIC_PROCESS	GOBP_ANAPHASE_PROMOTING_COMPLEX_DEPENDENT_CATABOLIC_PROCESS	79	-0.369623	-1.50878	0	0.41264	1	3730	tags=41%, list=26%, signal=55%
HALLMARK_MITOTIC_SPINDLE	HALLMARK_MITOTIC_SPINDLE	198	-0.324399	-1.48273	0	0.423313	1	2896	tags=29%, list=20%, signal=36%
GOBP_RNA_3_END_PROCESSING	GOBP_RNA_3_END_PROCESSING	141	-0.341816	-1.48108	0	0.424065	1	4415	tags=44%, list=31%, signal=63%
GOBP_RIBOSOMAL_LARGE_SUBUNIT_BIOGENESIS	GOBP_RIBOSOMAL_LARGE_SUBUNIT_BIOGENESIS	66	-0.37555	-1.47802	0	0.419317	1	5480	tags=62%, list=39%, signal=101%
GOBP_REGULATION_OF_TELOMERE_MAINTENANCE	GOBP_REGULATION_OF_TELOMERE_MAINTENANCE	77	-0.360047	-1.47068	0	0.425273	1	4148	tags=45%, list=29%, signal=64%
GOBP_RESPONSE_TO_TRANSFORMING_GROWTH_FACTOR_BETA	GOBP_RESPONSE_TO_TRANSFORMING_GROWTH_FACTOR_BETA	215	-0.319603	-1.46805	0	0.427486	1	2441	tags=31%, list=17%, signal=36%
GOBP_NCRNA_PROCESSING	GOBP_NCRNA_PROCESSING	372	-0.317413	-1.44972	0	0.446745	1	4377	tags=45%, list=31%, signal=64%
GOBP_CHROMATIN_ORGANIZATION_INVOLVED_IN_REGULATION_OF_TRANSCRIPTION	GOBP_CHROMATIN_ORGANIZATION_INVOLVED_IN_REGULATION_OF_TRANSCRIPTION	102	-0.343315	-1.44853	0	0.446154	1	4137	tags=50%, list=29%, signal=70%
GOBP_NEURON_MIGRATION	GOBP_NEURON_MIGRATION	108	-0.350199	-1.4379	0	0.45227	1	996	tags=23%, list=7%, signal=25%
KEGG_SPLICEOSOME	KEGG_SPLICEOSOME	122	-0.335721	-1.4349	0	0.453447	1	5296	tags=57%, list=37%, signal=89%
HALLMARK_G2M_CHECKPOINT	HALLMARK_G2M_CHECKPOINT	194	-0.310717	-1.42114	0	0.465752	1	3216	tags=28%, list=23%, signal=36%
GOBP_RRNA_METABOLIC_PROCESS	GOBP_RRNA_METABOLIC_PROCESS	225	-0.302387	-1.41205	0	0.459406	1	4377	tags=44%, list=31%, signal=62%
HALLMARK_UNFOLDED_PROTEIN_RESPONSE	HALLMARK_UNFOLDED_PROTEIN_RESPONSE	111	-0.329727	-1.40793	0	0.457041	1	3796	tags=38%, list=27%, signal=51%
GOBP_TRNA_METABOLIC_PROCESS	GOBP_TRNA_METABOLIC_PROCESS	173	-0.300737	-1.38874	0	0.463805	1	3882	tags=42%, list=27%, signal=57%
GOBP_VIRAL_GENE_EXPRESSION	GOBP_VIRAL_GENE_EXPRESSION	192	-0.277934	-1.36942	0	0.467384	1	4982	tags=44%, list=35%, signal=66%
GOBP_RNA_SPLICING_VIA_TRANSESTERIFICATION_REACTIONS	GOBP_RNA_SPLICING_VIA_TRANSESTERIFICATION_REACTIONS	333	-0.266729	-1.35622	0	0.479841	1	5275	tags=53%, list=37%, signal=83%
HALLMARK_PROTEIN_SECRETION	HALLMARK_PROTEIN_SECRETION	93	-0.309165	-1.34042	0	0.481843	1	89	tags=4%, list=1%, signal=4%
GOBP_TRANSLATIONAL_INITIATION	GOBP_TRANSLATIONAL_INITIATION	179	-0.295756	-1.33928	0	0.477766	1	5335	tags=51%, list=37%, signal=80%
HALLMARK_UV_RESPONSE_DN	HALLMARK_UV_RESPONSE_DN	137	-0.297696	-1.33688	0	0.481429	1	3382	tags=42%, list=24%, signal=54%
GOBP_NEGATIVE_REGULATION_OF_TRANSMEMBRANE_RECEPTOR_PROTEIN_SERINE_THREONINE_KINASE_SIGNALING_PATHWAY	GOBP_NEGATIVE_REGULATION_OF_TRANSMEMBRANE_RECEPTOR_PROTEIN_SERINE_THREONINE_KINASE_SIGNALING_PATHWAY	104	-0.313598	-1.32424	0	0.483901	1	1503	tags=21%, list=11%, signal=23%
GOBP_RNA_SPLICING	GOBP_RNA_SPLICING	420	-0.258964	-1.29727	0	0.496772	1	5296	tags=53%, list=37%, signal=82%
GOBP_RESPONSE_TO_INTERLEUKIN_1	GOBP_RESPONSE_TO_INTERLEUKIN_1	163	-0.282469	-1.26992	0	0.517997	1	3068	tags=34%, list=22%, signal=43%
GOBP_TRANSFORMING_GROWTH_FACTOR_BETA_RECEPTOR_SIGNALING_PATHWAY	GOBP_TRANSFORMING_GROWTH_FACTOR_BETA_RECEPTOR_SIGNALING_PATHWAY	168	-0.284444	-1.26547	0	0.521465	1	2272	tags=27%, list=16%, signal=31%
GOBP_POSITIVE_REGULATION_OF_NEUROGENESIS	GOBP_POSITIVE_REGULATION_OF_NEUROGENESIS	177	-0.268028	-1.2573	0	0.531562	1	2229	tags=24%, list=16%, signal=28%
GOBP_DNA_PACKAGING	GOBP_DNA_PACKAGING	167	-0.273618	-1.23172	0	0.564557	1	3621	tags=37%, list=25%, signal=49%
GOBP_UROGENITAL_SYSTEM_DEVELOPMENT	GOBP_UROGENITAL_SYSTEM_DEVELOPMENT	254	-0.248072	-1.20891	0	0.595701	1	2101	tags=24%, list=15%, signal=28%
GOBP_EPITHELIAL_CELL_PROLIFERATION	GOBP_EPITHELIAL_CELL_PROLIFERATION	297	-0.242575	-1.20552	0	0.597571	1	1552	tags=17%, list=11%, signal=19%
GOBP_NUCLEAR_TRANSPORT	GOBP_NUCLEAR_TRANSPORT	304	-0.262046	-1.19594	0	0.600201	1	4123	tags=40%, list=29%, signal=56%
GOBP_DNA_CONFORMATION_CHANGE	GOBP_DNA_CONFORMATION_CHANGE	274	-0.242484	-1.1624	0	0.608454	1	4138	tags=38%, list=29%, signal=52%
GOBP_DNA_TEMPLATED_TRANSCRIPTION_INITIATION	GOBP_DNA_TEMPLATED_TRANSCRIPTION_INITIATION	218	-0.249923	-1.1567	0	0.613116	1	3002	tags=30%, list=21%, signal=38%
GOBP_POSITIVE_REGULATION_OF_NERVOUS_SYSTEM_DEVELOPMENT	GOBP_POSITIVE_REGULATION_OF_NERVOUS_SYSTEM_DEVELOPMENT	205	-0.250397	-1.15555	0	0.613233	1	1758	tags=20%, list=12%, signal=23%
GOBP_MRNA_PROCESSING	GOBP_MRNA_PROCESSING	479	-0.217445	-1.13388	0	0.622311	1	4412	tags=39%, list=31%, signal=54%
GOBP_TRANSMEMBRANE_RECEPTOR_PROTEIN_SERINE_THREONINE_KINASE_SIGNALING_PATHWAY	GOBP_TRANSMEMBRANE_RECEPTOR_PROTEIN_SERINE_THREONINE_KINASE_SIGNALING_PATHWAY	278	-0.228592	-1.11838	0	0.62869	1	2073	tags=22%, list=15%, signal=25%
GOBP_IN_UTERO_EMBRYONIC_DEVELOPMENT	GOBP_IN_UTERO_EMBRYONIC_DEVELOPMENT	289	-0.224166	-1.10542	0	0.651613	1	2442	tags=26%, list=17%, signal=31%
GOBP_REGULATION_OF_MRNA_METABOLIC_PROCESS	GOBP_REGULATION_OF_MRNA_METABOLIC_PROCESS	315	-0.226783	-1.05926	0	0.69095	1	2667	tags=25%, list=19%, signal=31%
GOBP_POSITIVE_REGULATION_OF_MESENCHYMAL_CELL_PROLIFERATION	GOBP_POSITIVE_REGULATION_OF_MESENCHYMAL_CELL_PROLIFERATION	18	-0.659168	-1.90726	0.00403226	0.128735	0.561	1901	tags=56%, list=13%, signal=64%
GOBP_P_BODY_ASSEMBLY	GOBP_P_BODY_ASSEMBLY	21	-0.589283	-1.79065	0.00423729	0.212494	0.932	3452	tags=57%, list=24%, signal=75%
GOBP_REGULATION_OF_FIBROBLAST_GROWTH_FACTOR_RECEPTOR_SIGNALING_PATHWAY	GOBP_REGULATION_OF_FIBROBLAST_GROWTH_FACTOR_RECEPTOR_SIGNALING_PATHWAY	21	-0.570552	-1.75144	0.00429185	0.260423	0.97	1388	tags=33%, list=10%, signal=37%
GOBP_RENAL_SYSTEM_VASCULATURE_DEVELOPMENT	GOBP_RENAL_SYSTEM_VASCULATURE_DEVELOPMENT	22	-0.528371	-1.683	0.00456621	0.278214	0.998	500	tags=27%, list=4%, signal=28%
GOBP_POSITIVE_REGULATION_OF_DNA_TEMPLATED_TRANSCRIPTION_ELONGATION	GOBP_POSITIVE_REGULATION_OF_DNA_TEMPLATED_TRANSCRIPTION_ELONGATION	26	-0.593543	-1.89176	0.00490196	0.129635	0.604	2689	tags=42%, list=19%, signal=52%
GOBP_EMBRYO_IMPLANTATION	GOBP_EMBRYO_IMPLANTATION	38	-0.49245	-1.72959	0.00568182	0.262673	0.985	3002	tags=45%, list=21%, signal=57%
GOBP_FOREBRAIN_CELL_MIGRATION	GOBP_FOREBRAIN_CELL_MIGRATION	37	-0.462435	-1.64295	0.00571429	0.295517	1	3262	tags=46%, list=23%, signal=59%
GOBP_TRNA_TRANSPORT	GOBP_TRNA_TRANSPORT	36	-0.479795	-1.67571	0.00689655	0.279804	0.998	4557	tags=56%, list=32%, signal=82%
GOBP_REGULATION_OF_DNA_TEMPLATED_TRANSCRIPTION_ELONGATION	GOBP_REGULATION_OF_DNA_TEMPLATED_TRANSCRIPTION_ELONGATION	48	-0.39862	-1.47477	0.00735294	0.423138	1	3841	tags=42%, list=27%, signal=57%
GOBP_MATURATION_OF_SSU_RRNA	GOBP_MATURATION_OF_SSU_RRNA	49	-0.453484	-1.70813	0.00763359	0.268521	0.994	4218	tags=51%, list=30%, signal=72%
GOBP_AXIS_ELONGATION	GOBP_AXIS_ELONGATION	21	-0.644413	-1.92925	0.00858369	0.109927	0.482	985	tags=43%, list=7%, signal=46%
GOBP_HISTONE_H3_ACETYLATION	GOBP_HISTONE_H3_ACETYLATION	58	-0.391961	-1.55971	0.00884956	0.376997	1	2928	tags=34%, list=21%, signal=43%
GOBP_NEGATIVE_REGULATION_OF_MYELOID_CELL_DIFFERENTIATION	GOBP_NEGATIVE_REGULATION_OF_MYELOID_CELL_DIFFERENTIATION	62	-0.370514	-1.43158	0.00943396	0.445299	1	1582	tags=27%, list=11%, signal=31%
GOBP_PHYSIOLOGICAL_CARDIAC_MUSCLE_HYPERTROPHY	GOBP_PHYSIOLOGICAL_CARDIAC_MUSCLE_HYPERTROPHY	22	-0.541202	-1.68891	0.00961539	0.286703	0.998	2090	tags=36%, list=15%, signal=43%
GOBP_REGULATION_OF_HEMATOPOIETIC_STEM_CELL_DIFFERENTIATION	GOBP_REGULATION_OF_HEMATOPOIETIC_STEM_CELL_DIFFERENTIATION	66	-0.367251	-1.46181	0.01	0.439478	1	4469	tags=52%, list=31%, signal=75%
GOBP_SOMITE_DEVELOPMENT	GOBP_SOMITE_DEVELOPMENT	58	-0.36844	-1.47852	0.010101	0.421997	1	2548	tags=40%, list=18%, signal=48%
GOBP_NEGATIVE_REGULATION_OF_TRANSFORMING_GROWTH_FACTOR_BETA_RECEPTOR_SIGNALING_PATHWAY	GOBP_NEGATIVE_REGULATION_OF_TRANSFORMING_GROWTH_FACTOR_BETA_RECEPTOR_SIGNALING_PATHWAY	72	-0.385966	-1.4976	0.0104167	0.41515	1	3051	tags=36%, list=21%, signal=46%
GOBP_POSITIVE_REGULATION_OF_NEURON_DIFFERENTIATION	GOBP_POSITIVE_REGULATION_OF_NEURON_DIFFERENTIATION	61	-0.359427	-1.4245	0.0107527	0.460371	1	1659	tags=25%, list=12%, signal=28%
GOBP_RDNA_HETEROCHROMATIN_ASSEMBLY	GOBP_RDNA_HETEROCHROMATIN_ASSEMBLY	15	-0.610176	-1.73684	0.0109091	0.256324	0.984	3406	tags=67%, list=24%, signal=88%
GOBP_MESENCHYME_MORPHOGENESIS	GOBP_MESENCHYME_MORPHOGENESIS	38	-0.441071	-1.57068	0.0114943	0.371451	1	1945	tags=42%, list=14%, signal=49%
GOBP_CELLULAR_RESPONSE_TO_KETONE	GOBP_CELLULAR_RESPONSE_TO_KETONE	74	-0.389603	-1.55417	0.0114943	0.370412	1	1674	tags=28%, list=12%, signal=32%
GOBP_ATP_DEPENDENT_CHROMATIN_REMODELING	GOBP_ATP_DEPENDENT_CHROMATIN_REMODELING	71	-0.35647	-1.45775	0.0117647	0.438279	1	3684	tags=44%, list=26%, signal=59%
GOBP_CENTROMERE_COMPLEX_ASSEMBLY	GOBP_CENTROMERE_COMPLEX_ASSEMBLY	42	-0.402457	-1.49717	0.0123457	0.412068	1	3621	tags=45%, list=25%, signal=60%
GOBP_TRNA_MODIFICATION	GOBP_TRNA_MODIFICATION	84	-0.366907	-1.48346	0.0125	0.425395	1	4261	tags=54%, list=30%, signal=76%
GOBP_NEGATIVE_REGULATION_OF_GENE_EXPRESSION_EPIGENETIC	GOBP_NEGATIVE_REGULATION_OF_GENE_EXPRESSION_EPIGENETIC	75	-0.343229	-1.3628	0.012987	0.481346	1	4137	tags=44%, list=29%, signal=62%
GOBP_PROTEIN_DNA_COMPLEX_DISASSEMBLY	GOBP_PROTEIN_DNA_COMPLEX_DISASSEMBLY	18	-0.589219	-1.70182	0.0130435	0.274632	0.996	3295	tags=56%, list=23%, signal=72%
GOBP_CHONDROCYTE_DEVELOPMENT	GOBP_CHONDROCYTE_DEVELOPMENT	23	-0.531274	-1.67834	0.0140187	0.280994	0.998	1909	tags=35%, list=13%, signal=40%
GOBP_REGULATION_OF_EPITHELIAL_TO_MESENCHYMAL_TRANSITION	GOBP_REGULATION_OF_EPITHELIAL_TO_MESENCHYMAL_TRANSITION	81	-0.332287	-1.34362	0.0140845	0.485519	1	1001	tags=20%, list=7%, signal=21%
GOBP_INTERLEUKIN_1_MEDIATED_SIGNALING_PATHWAY	GOBP_INTERLEUKIN_1_MEDIATED_SIGNALING_PATHWAY	95	-0.317479	-1.36949	0.0153846	0.469772	1	3035	tags=37%, list=21%, signal=47%
GOBP_PROSTATE_GLAND_MORPHOGENESIS	GOBP_PROSTATE_GLAND_MORPHOGENESIS	17	-0.575176	-1.64572	0.0165975	0.295281	1	1369	tags=47%, list=10%, signal=52%
GOBP_REGULATION_OF_CELL_GROWTH_INVOLVED_IN_CARDIAC_MUSCLE_CELL_DEVELOPMENT	GOBP_REGULATION_OF_CELL_GROWTH_INVOLVED_IN_CARDIAC_MUSCLE_CELL_DEVELOPMENT	16	-0.614985	-1.74125	0.0168776	0.263621	0.979	1717	tags=38%, list=12%, signal=43%
GOBP_REGULATION_OF_HOMOTYPIC_CELL_CELL_ADHESION	GOBP_REGULATION_OF_HOMOTYPIC_CELL_CELL_ADHESION	21	-0.549631	-1.66033	0.0179372	0.277021	0.998	1275	tags=33%, list=9%, signal=37%
GOBP_MONOCYTE_CHEMOTAXIS	GOBP_MONOCYTE_CHEMOTAXIS	36	-0.479929	-1.72496	0.0179641	0.249753	0.986	859	tags=22%, list=6%, signal=24%
GOBP_PEPTIDYL_LYSINE_TRIMETHYLATION	GOBP_PEPTIDYL_LYSINE_TRIMETHYLATION	41	-0.438861	-1.56763	0.0182927	0.368053	1	3981	tags=56%, list=28%, signal=78%
GOBP_NEGATIVE_REGULATION_OF_BMP_SIGNALING_PATHWAY	GOBP_NEGATIVE_REGULATION_OF_BMP_SIGNALING_PATHWAY	37	-0.488595	-1.68314	0.0186335	0.284469	0.998	1414	tags=27%, list=10%, signal=30%
GOBP_REGULATION_OF_CELLULAR_RESPONSE_TO_TRANSFORMING_GROWTH_FACTOR_BETA_STIMULUS	GOBP_REGULATION_OF_CELLULAR_RESPONSE_TO_TRANSFORMING_GROWTH_FACTOR_BETA_STIMULUS	109	-0.301241	-1.28338	0.0196078	0.507403	1	2040	tags=24%, list=14%, signal=28%
GOBP_NUCLEAR_TRANSCRIBED_MRNA_CATABOLIC_PROCESS_EXONUCLEOLYTIC	GOBP_NUCLEAR_TRANSCRIBED_MRNA_CATABOLIC_PROCESS_EXONUCLEOLYTIC	35	-0.444035	-1.52301	0.020202	0.395369	1	5296	tags=69%, list=37%, signal=109%
GOBP_POSITIVE_REGULATION_OF_STRESS_FIBER_ASSEMBLY	GOBP_POSITIVE_REGULATION_OF_STRESS_FIBER_ASSEMBLY	47	-0.381635	-1.4317	0.0204082	0.448325	1	623	tags=21%, list=4%, signal=22%
GOBP_PARAXIAL_MESODERM_DEVELOPMENT	GOBP_PARAXIAL_MESODERM_DEVELOPMENT	15	-0.612994	-1.67483	0.0211268	0.275664	0.998	1549	tags=40%, list=11%, signal=45%
GOBP_POSITIVE_REGULATION_OF_TRANSCRIPTION_BY_RNA_POLYMERASE_I	GOBP_POSITIVE_REGULATION_OF_TRANSCRIPTION_BY_RNA_POLYMERASE_I	23	-0.520849	-1.62227	0.0219298	0.313087	1	2858	tags=57%, list=20%, signal=71%
GOBP_NUCLEAR_ENVELOPE_REASSEMBLY	GOBP_NUCLEAR_ENVELOPE_REASSEMBLY	18	-0.563045	-1.65695	0.0220588	0.278825	0.998	3559	tags=56%, list=25%, signal=74%
GOBP_SEGMENTATION	GOBP_SEGMENTATION	68	-0.362874	-1.40149	0.0224719	0.458565	1	1797	tags=32%, list=13%, signal=37%
GOBP_CYTOPLASMIC_TRANSLATIONAL_INITIATION	GOBP_CYTOPLASMIC_TRANSLATIONAL_INITIATION	31	-0.437346	-1.50714	0.0228571	0.403341	1	4935	tags=58%, list=35%, signal=89%
GOBP_GLOMERULUS_DEVELOPMENT	GOBP_GLOMERULUS_DEVELOPMENT	51	-0.399276	-1.49	0.0230769	0.425792	1	500	tags=16%, list=4%, signal=16%
GOBP_TRANSCRIPTION_INITIATION_FROM_RNA_POLYMERASE_I_PROMOTER	GOBP_TRANSCRIPTION_INITIATION_FROM_RNA_POLYMERASE_I_PROMOTER	35	-0.444085	-1.54063	0.0239521	0.37255	1	3686	tags=37%, list=26%, signal=50%
HALLMARK_APICAL_SURFACE	HALLMARK_APICAL_SURFACE	38	-0.418598	-1.43511	0.0245399	0.456323	1	639	tags=13%, list=4%, signal=14%
GOBP_EPHRIN_RECEPTOR_SIGNALING_PATHWAY	GOBP_EPHRIN_RECEPTOR_SIGNALING_PATHWAY	79	-0.310796	-1.29036	0.0253165	0.498572	1	3806	tags=41%, list=27%, signal=55%
GOBP_TRANSCRIPTION_ELONGATION_FROM_RNA_POLYMERASE_I_PROMOTER	GOBP_TRANSCRIPTION_ELONGATION_FROM_RNA_POLYMERASE_I_PROMOTER	28	-0.47153	-1.55919	0.026087	0.373253	1	3686	tags=36%, list=26%, signal=48%
GOBP_MIDBRAIN_DEVELOPMENT	GOBP_MIDBRAIN_DEVELOPMENT	64	-0.350056	-1.35792	0.026087	0.480561	1	3184	tags=42%, list=22%, signal=54%
GOBP_MATURATION_OF_5_8S_RRNA	GOBP_MATURATION_OF_5_8S_RRNA	35	-0.434583	-1.50789	0.0265957	0.405854	1	3711	tags=54%, list=26%, signal=73%
GOBP_INTRACELLULAR_STEROID_HORMONE_RECEPTOR_SIGNALING_PATHWAY	GOBP_INTRACELLULAR_STEROID_HORMONE_RECEPTOR_SIGNALING_PATHWAY	94	-0.295009	-1.22586	0.0266667	0.572986	1	3452	tags=36%, list=24%, signal=47%
GOBP_NUCLEAR_TRANSCRIBED_MRNA_CATABOLIC_PROCESS_NONSENSE_MEDIATED_DECAY	GOBP_NUCLEAR_TRANSCRIBED_MRNA_CATABOLIC_PROCESS_NONSENSE_MEDIATED_DECAY	117	-0.295127	-1.26419	0.027027	0.522874	1	5838	tags=56%, list=41%, signal=93%
GOBP_LABYRINTHINE_LAYER_DEVELOPMENT	GOBP_LABYRINTHINE_LAYER_DEVELOPMENT	32	-0.465512	-1.58085	0.0283019	0.381966	1	3112	tags=47%, list=22%, signal=60%
GOBP_FIBROBLAST_GROWTH_FACTOR_RECEPTOR_SIGNALING_PATHWAY	GOBP_FIBROBLAST_GROWTH_FACTOR_RECEPTOR_SIGNALING_PATHWAY	88	-0.352994	-1.43293	0.0285714	0.448594	1	1499	tags=18%, list=11%, signal=20%
GOBP_TRNA_METHYLATION	GOBP_TRNA_METHYLATION	37	-0.43669	-1.48818	0.0289017	0.421718	1	4939	tags=73%, list=35%, signal=111%
GOBP_NUCLEOSOME_ASSEMBLY	GOBP_NUCLEOSOME_ASSEMBLY	83	-0.333472	-1.37215	0.0294118	0.468461	1	3621	tags=42%, list=25%, signal=56%
GOBP_NCRNA_EXPORT_FROM_NUCLEUS	GOBP_NCRNA_EXPORT_FROM_NUCLEUS	37	-0.443995	-1.58781	0.0299401	0.371519	1	4557	tags=51%, list=32%, signal=75%
GOBP_COLLAGEN_BIOSYNTHETIC_PROCESS	GOBP_COLLAGEN_BIOSYNTHETIC_PROCESS	37	-0.44818	-1.54673	0.0301205	0.376783	1	1878	tags=30%, list=13%, signal=34%
GOBP_UBIQUITIN_DEPENDENT_PROTEIN_CATABOLIC_PROCESS_VIA_THE_MULTIVESICULAR_BODY_SORTING_PATHWAY	GOBP_UBIQUITIN_DEPENDENT_PROTEIN_CATABOLIC_PROCESS_VIA_THE_MULTIVESICULAR_BODY_SORTING_PATHWAY	23	-0.483215	-1.54666	0.0309735	0.372205	1	4657	tags=57%, list=33%, signal=84%
GOBP_PLACENTA_BLOOD_VESSEL_DEVELOPMENT	GOBP_PLACENTA_BLOOD_VESSEL_DEVELOPMENT	24	-0.498235	-1.57701	0.0327103	0.379329	1	2693	tags=42%, list=19%, signal=51%
GOBP_FOREBRAIN_GENERATION_OF_NEURONS	GOBP_FOREBRAIN_GENERATION_OF_NEURONS	37	-0.455721	-1.58795	0.0331126	0.377038	1	1984	tags=43%, list=14%, signal=50%
GOBP_PROTEIN_LOCALIZATION_TO_CHROMATIN	GOBP_PROTEIN_LOCALIZATION_TO_CHROMATIN	29	-0.450154	-1.46157	0.0344828	0.436239	1	3649	tags=41%, list=26%, signal=56%
GOBP_REGULATION_OF_MONOCYTE_CHEMOTAXIS	GOBP_REGULATION_OF_MONOCYTE_CHEMOTAXIS	19	-0.506665	-1.51205	0.0352941	0.413675	1	1626	tags=32%, list=11%, signal=36%
GOBP_MATURATION_OF_SSU_RRNA_FROM_TRICISTRONIC_RRNA_TRANSCRIPT_SSU_RRNA_5_8S_RRNA_LSU_RRNA	GOBP_MATURATION_OF_SSU_RRNA_FROM_TRICISTRONIC_RRNA_TRANSCRIPT_SSU_RRNA_5_8S_RRNA_LSU_RRNA	36	-0.454199	-1.57099	0.035503	0.376237	1	4070	tags=53%, list=29%, signal=74%
GOBP_ENDOTHELIAL_CELL_PROLIFERATION	GOBP_ENDOTHELIAL_CELL_PROLIFERATION	119	-0.320914	-1.33248	0.0357143	0.478559	1	1552	tags=20%, list=11%, signal=22%
GOBP_NEGATIVE_REGULATION_OF_MYELOID_LEUKOCYTE_DIFFERENTIATION	GOBP_NEGATIVE_REGULATION_OF_MYELOID_LEUKOCYTE_DIFFERENTIATION	37	-0.393609	-1.36216	0.0363636	0.475227	1	1500	tags=27%, list=11%, signal=30%
GOBP_NEGATIVE_REGULATION_OF_RNA_CATABOLIC_PROCESS	GOBP_NEGATIVE_REGULATION_OF_RNA_CATABOLIC_PROCESS	64	-0.350165	-1.34269	0.0365854	0.485475	1	2977	tags=34%, list=21%, signal=43%
GOBP_REGULATION_OF_ANIMAL_ORGAN_MORPHOGENESIS	GOBP_REGULATION_OF_ANIMAL_ORGAN_MORPHOGENESIS	137	-0.28096	-1.29327	0.037037	0.500838	1	2698	tags=37%, list=19%, signal=45%
GOBP_FIBROBLAST_APOPTOTIC_PROCESS	GOBP_FIBROBLAST_APOPTOTIC_PROCESS	19	-0.499918	-1.50386	0.0381679	0.407092	1	694	tags=16%, list=5%, signal=17%
GOBP_MRNA_3_END_PROCESSING	GOBP_MRNA_3_END_PROCESSING	99	-0.324191	-1.37301	0.0384615	0.468845	1	4400	tags=43%, list=31%, signal=62%
GOBP_RNA_PHOSPHODIESTER_BOND_HYDROLYSIS_EXONUCLEOLYTIC	GOBP_RNA_PHOSPHODIESTER_BOND_HYDROLYSIS_EXONUCLEOLYTIC	43	-0.408411	-1.48899	0.038674	0.423913	1	4662	tags=56%, list=33%, signal=83%
GOBP_HEMATOPOIETIC_STEM_CELL_DIFFERENTIATION	GOBP_HEMATOPOIETIC_STEM_CELL_DIFFERENTIATION	78	-0.363422	-1.43478	0.0410959	0.450417	1	2678	tags=33%, list=19%, signal=41%
GOBP_BONE_MORPHOGENESIS	GOBP_BONE_MORPHOGENESIS	73	-0.337777	-1.33453	0.0410959	0.480319	1	2047	tags=36%, list=14%, signal=41%
GOBP_LIVER_REGENERATION	GOBP_LIVER_REGENERATION	26	-0.468979	-1.52421	0.0420561	0.396754	1	2637	tags=42%, list=19%, signal=52%
GOBP_POSITIVE_REGULATION_OF_TELOMERASE_RNA_LOCALIZATION_TO_CAJAL_BODY	GOBP_POSITIVE_REGULATION_OF_TELOMERASE_RNA_LOCALIZATION_TO_CAJAL_BODY	15	-0.579015	-1.54631	0.0423077	0.368473	1	5328	tags=73%, list=37%, signal=117%
GOBP_HETEROCHROMATIN_ORGANIZATION	GOBP_HETEROCHROMATIN_ORGANIZATION	53	-0.371776	-1.37589	0.0431035	0.474969	1	4171	tags=55%, list=29%, signal=77%
GOBP_REGULATION_OF_CALCIUM_ION_IMPORT	GOBP_REGULATION_OF_CALCIUM_ION_IMPORT	26	-0.457925	-1.44758	0.0432692	0.445154	1	2623	tags=35%, list=18%, signal=42%
GOBP_NEGATIVE_REGULATION_OF_CELL_CYCLE_G2_M_PHASE_TRANSITION	GOBP_NEGATIVE_REGULATION_OF_CELL_CYCLE_G2_M_PHASE_TRANSITION	103	-0.324733	-1.32812	0.0434783	0.48093	1	3712	tags=43%, list=26%, signal=57%
GOBP_NOTCH_SIGNALING_PATHWAY	GOBP_NOTCH_SIGNALING_PATHWAY	151	-0.26673	-1.20293	0.0434783	0.597316	1	2231	tags=28%, list=16%, signal=33%
GOBP_REGULATION_OF_CARTILAGE_DEVELOPMENT	GOBP_REGULATION_OF_CARTILAGE_DEVELOPMENT	46	-0.396284	-1.41627	0.0444444	0.468624	1	2309	tags=33%, list=16%, signal=39%
GOBP_REGULATION_OF_EARLY_ENDOSOME_TO_LATE_ENDOSOME_TRANSPORT	GOBP_REGULATION_OF_EARLY_ENDOSOME_TO_LATE_ENDOSOME_TRANSPORT	17	-0.530865	-1.52904	0.0447761	0.394371	1	3345	tags=59%, list=24%, signal=77%
GOBP_MRNA_METHYLATION	GOBP_MRNA_METHYLATION	15	-0.586039	-1.56806	0.0451389	0.372395	1	4359	tags=73%, list=31%, signal=106%
GOBP_POLY_A_PLUS_MRNA_EXPORT_FROM_NUCLEUS	GOBP_POLY_A_PLUS_MRNA_EXPORT_FROM_NUCLEUS	17	-0.520219	-1.50875	0.0460251	0.408245	1	1403	tags=24%, list=10%, signal=26%
GOBP_SYNAPTIC_MEMBRANE_ADHESION	GOBP_SYNAPTIC_MEMBRANE_ADHESION	15	-0.56424	-1.58945	0.0460993	0.379415	1	201	tags=33%, list=1%, signal=34%
GOBP_MRNA_MODIFICATION	GOBP_MRNA_MODIFICATION	23	-0.476888	-1.4865	0.0476191	0.421905	1	1888	tags=39%, list=13%, signal=45%
GOBP_DNA_REPLICATION_INDEPENDENT_NUCLEOSOME_ORGANIZATION	GOBP_DNA_REPLICATION_INDEPENDENT_NUCLEOSOME_ORGANIZATION	40	-0.393374	-1.40151	0.0479042	0.461424	1	3621	tags=43%, list=25%, signal=57%
GOBP_CIRCADIAN_REGULATION_OF_GENE_EXPRESSION	GOBP_CIRCADIAN_REGULATION_OF_GENE_EXPRESSION	58	-0.355115	-1.37521	0.0485437	0.473803	1	1358	tags=24%, list=10%, signal=27%
GOBP_RRNA_CONTAINING_RIBONUCLEOPROTEIN_COMPLEX_EXPORT_FROM_NUCLEUS	GOBP_RRNA_CONTAINING_RIBONUCLEOPROTEIN_COMPLEX_EXPORT_FROM_NUCLEUS	15	-0.532076	-1.50921	0.0486891	0.416229	1	3928	tags=47%, list=28%, signal=64%
GOBP_CELLULAR_RESPONSE_TO_ALCOHOL	GOBP_CELLULAR_RESPONSE_TO_ALCOHOL	69	-0.348742	-1.33948	0.0487805	0.479614	1	1338	tags=23%, list=9%, signal=25%
GOBP_LONG_TERM_MEMORY	GOBP_LONG_TERM_MEMORY	28	-0.456981	-1.48097	0.0495049	0.420395	1	1721	tags=36%, list=12%, signal=41%

## Sheet: Clone3_Upregulated
NAME	GS<br> follow link to MSigDB	SIZE	ES	NES	NOM p-val	FDR q-val	FWER p-val	RANK AT MAX	LEADING EDGE
HALLMARK_INTERFERON_ALPHA_RESPONSE	HALLMARK_INTERFERON_ALPHA_RESPONSE	93	0.793619	2.67634	0	0	0	1124	tags=46%, list=8%, signal=50%
HALLMARK_INTERFERON_GAMMA_RESPONSE	HALLMARK_INTERFERON_GAMMA_RESPONSE	177	0.716784	2.63451	0	0	0	2216	tags=51%, list=16%, signal=60%
GOBP_RESPONSE_TO_TYPE_I_INTERFERON	GOBP_RESPONSE_TO_TYPE_I_INTERFERON	76	0.774299	2.57575	0	0	0	442	tags=32%, list=3%, signal=32%
GOBP_NEGATIVE_REGULATION_OF_VIRAL_GENOME_REPLICATION	GOBP_NEGATIVE_REGULATION_OF_VIRAL_GENOME_REPLICATION	41	0.832341	2.49169	0	0	0	605	tags=39%, list=4%, signal=41%
GOBP_NEGATIVE_REGULATION_OF_VIRAL_PROCESS	GOBP_NEGATIVE_REGULATION_OF_VIRAL_PROCESS	68	0.757458	2.43528	0	0	0	605	tags=31%, list=4%, signal=32%
GOBP_INTERFERON_GAMMA_MEDIATED_SIGNALING_PATHWAY	GOBP_INTERFERON_GAMMA_MEDIATED_SIGNALING_PATHWAY	72	0.72445	2.40019	0	0	0	1684	tags=46%, list=12%, signal=52%
GOBP_RESPONSE_TO_INTERFERON_GAMMA	GOBP_RESPONSE_TO_INTERFERON_GAMMA	150	0.667773	2.39717	0	0	0	1684	tags=39%, list=12%, signal=43%
GOBP_REGULATION_OF_VIRAL_GENOME_REPLICATION	GOBP_REGULATION_OF_VIRAL_GENOME_REPLICATION	66	0.736192	2.37675	0	0	0	605	tags=24%, list=4%, signal=25%
GOBP_DEFENSE_RESPONSE_TO_VIRUS	GOBP_DEFENSE_RESPONSE_TO_VIRUS	192	0.636367	2.36691	0	0	0	1124	tags=23%, list=8%, signal=25%
GOBP_REGULATION_OF_VIRAL_LIFE_CYCLE	GOBP_REGULATION_OF_VIRAL_LIFE_CYCLE	114	0.668222	2.33015	0	0	0	1245	tags=27%, list=9%, signal=30%
GOBP_PHAGOCYTOSIS_RECOGNITION	GOBP_PHAGOCYTOSIS_RECOGNITION	16	0.908223	2.26438	0	0	0	150	tags=31%, list=1%, signal=32%
GOBP_RESPONSE_TO_VIRUS	GOBP_RESPONSE_TO_VIRUS	270	0.592959	2.23111	0	0	0	1124	tags=21%, list=8%, signal=23%
GOBP_REGULATION_OF_BIOLOGICAL_PROCESS_INVOLVED_IN_SYMBIOTIC_INTERACTION	GOBP_REGULATION_OF_BIOLOGICAL_PROCESS_INVOLVED_IN_SYMBIOTIC_INTERACTION	157	0.613039	2.22798	0	0	0	1245	tags=20%, list=9%, signal=22%
GOBP_POSITIVE_REGULATION_OF_PATTERN_RECOGNITION_RECEPTOR_SIGNALING_PATHWAY	GOBP_POSITIVE_REGULATION_OF_PATTERN_RECOGNITION_RECEPTOR_SIGNALING_PATHWAY	37	0.747879	2.22719	0	0	0	1590	tags=41%, list=11%, signal=46%
GOBP_RESPONSE_TO_INTERFERON_BETA	GOBP_RESPONSE_TO_INTERFERON_BETA	26	0.792028	2.20942	0	0	0	2125	tags=65%, list=15%, signal=77%
GOBP_VIRAL_GENOME_REPLICATION	GOBP_VIRAL_GENOME_REPLICATION	108	0.61797	2.15444	0	5.62457e-05	0.001	605	tags=17%, list=4%, signal=17%
GOBP_DEFENSE_RESPONSE_TO_BACTERIUM	GOBP_DEFENSE_RESPONSE_TO_BACTERIUM	137	0.591148	2.12357	0	0.000208857	0.004	1494	tags=30%, list=10%, signal=33%
GOBP_MODULATION_BY_SYMBIONT_OF_ENTRY_INTO_HOST	GOBP_MODULATION_BY_SYMBIONT_OF_ENTRY_INTO_HOST	35	0.712572	2.10164	0	0.000692317	0.014	2777	tags=63%, list=20%, signal=78%
GOBP_CELLULAR_RESPONSE_TO_INTERFERON_BETA	GOBP_CELLULAR_RESPONSE_TO_INTERFERON_BETA	18	0.823315	2.07268	0	0.00131247	0.028	1686	tags=61%, list=12%, signal=69%
GOBP_DEFENSE_RESPONSE_TO_GRAM_POSITIVE_BACTERIUM	GOBP_DEFENSE_RESPONSE_TO_GRAM_POSITIVE_BACTERIUM	46	0.659481	2.01658	0	0.00502953	0.109	1450	tags=35%, list=10%, signal=39%
GOBP_DETECTION_OF_EXTERNAL_BIOTIC_STIMULUS	GOBP_DETECTION_OF_EXTERNAL_BIOTIC_STIMULUS	21	0.7345	1.9866	0	0.0087368	0.19	1478	tags=43%, list=10%, signal=48%
KEGG_CYTOSOLIC_DNA_SENSING_PATHWAY	KEGG_CYTOSOLIC_DNA_SENSING_PATHWAY	38	0.674776	1.98076	0	0.00914944	0.204	1124	tags=32%, list=8%, signal=34%
GOBP_POSITIVE_REGULATION_OF_TOLL_LIKE_RECEPTOR_SIGNALING_PATHWAY	GOBP_POSITIVE_REGULATION_OF_TOLL_LIKE_RECEPTOR_SIGNALING_PATHWAY	23	0.724401	1.96822	0	0.0108465	0.241	1590	tags=39%, list=11%, signal=44%
GOBP_REGULATION_OF_PATTERN_RECOGNITION_RECEPTOR_SIGNALING_PATHWAY	GOBP_REGULATION_OF_PATTERN_RECOGNITION_RECEPTOR_SIGNALING_PATHWAY	88	0.570368	1.95968	0	0.0120969	0.275	1715	tags=27%, list=12%, signal=31%
GOBP_RESPONSE_TO_BACTERIUM	GOBP_RESPONSE_TO_BACTERIUM	403	0.509946	1.95567	0	0.0127884	0.296	2227	tags=28%, list=16%, signal=33%
GOBP_NEURONAL_ACTION_POTENTIAL	GOBP_NEURONAL_ACTION_POTENTIAL	26	0.704625	1.95293	0	0.0127422	0.306	2163	tags=69%, list=15%, signal=81%
GOBP_POSITIVE_REGULATION_OF_INTERLEUKIN_8_PRODUCTION	GOBP_POSITIVE_REGULATION_OF_INTERLEUKIN_8_PRODUCTION	43	0.646583	1.94527	0	0.0140219	0.341	1577	tags=37%, list=11%, signal=42%
GOBP_CYTOKINE_PRODUCTION_INVOLVED_IN_IMMUNE_RESPONSE	GOBP_CYTOKINE_PRODUCTION_INVOLVED_IN_IMMUNE_RESPONSE	70	0.589898	1.94475	0	0.0136162	0.344	3045	tags=50%, list=21%, signal=63%
GOBP_REGULATION_OF_NUCLEASE_ACTIVITY	GOBP_REGULATION_OF_NUCLEASE_ACTIVITY	21	0.740189	1.94249	0	0.0137919	0.36	238	tags=24%, list=2%, signal=24%
GOBP_RESPIRATORY_BURST	GOBP_RESPIRATORY_BURST	25	0.707347	1.91398	0	0.020683	0.504	1223	tags=36%, list=9%, signal=39%
GOBP_DETECTION_OF_BIOTIC_STIMULUS	GOBP_DETECTION_OF_BIOTIC_STIMULUS	30	0.666542	1.90338	0	0.0238157	0.554	1478	tags=37%, list=10%, signal=41%
KEGG_RIG_I_LIKE_RECEPTOR_SIGNALING_PATHWAY	KEGG_RIG_I_LIKE_RECEPTOR_SIGNALING_PATHWAY	51	0.6116	1.90239	0	0.0233092	0.561	992	tags=22%, list=7%, signal=23%
GOBP_INTEGRIN_MEDIATED_SIGNALING_PATHWAY	GOBP_INTEGRIN_MEDIATED_SIGNALING_PATHWAY	95	0.558169	1.89335	0	0.0262381	0.608	1876	tags=31%, list=13%, signal=35%
GOBP_TRANSMISSION_OF_NERVE_IMPULSE	GOBP_TRANSMISSION_OF_NERVE_IMPULSE	46	0.619178	1.89218	0	0.0255702	0.624	2350	tags=52%, list=17%, signal=62%
KEGG_TOLL_LIKE_RECEPTOR_SIGNALING_PATHWAY	KEGG_TOLL_LIKE_RECEPTOR_SIGNALING_PATHWAY	76	0.563624	1.89193	0	0.0250477	0.627	1170	tags=22%, list=8%, signal=24%
GOBP_REGULATION_OF_DEFENSE_RESPONSE_TO_VIRUS	GOBP_REGULATION_OF_DEFENSE_RESPONSE_TO_VIRUS	55	0.595765	1.89181	0	0.0244118	0.627	868	tags=24%, list=6%, signal=25%
GOBP_MEMBRANE_INVAGINATION	GOBP_MEMBRANE_INVAGINATION	59	0.589283	1.88302	0	0.0266417	0.679	1629	tags=27%, list=11%, signal=30%
GOBP_INTERLEUKIN_8_PRODUCTION	GOBP_INTERLEUKIN_8_PRODUCTION	65	0.576841	1.87746	0	0.0286381	0.715	1577	tags=31%, list=11%, signal=34%
GOBP_HUMORAL_IMMUNE_RESPONSE	GOBP_HUMORAL_IMMUNE_RESPONSE	123	0.529932	1.8699	0	0.0312648	0.748	2190	tags=36%, list=15%, signal=42%
GOBP_CYTOPLASMIC_PATTERN_RECOGNITION_RECEPTOR_SIGNALING_PATHWAY_IN_RESPONSE_TO_VIRUS	GOBP_CYTOPLASMIC_PATTERN_RECOGNITION_RECEPTOR_SIGNALING_PATHWAY_IN_RESPONSE_TO_VIRUS	31	0.649238	1.86765	0	0.031573	0.758	702	tags=19%, list=5%, signal=20%
GOBP_NEGATIVE_REGULATION_OF_VIRAL_LIFE_CYCLE	GOBP_NEGATIVE_REGULATION_OF_VIRAL_LIFE_CYCLE	18	0.733284	1.86141	0	0.0338483	0.795	2777	tags=72%, list=20%, signal=90%
GOBP_DEFENSE_RESPONSE_TO_GRAM_NEGATIVE_BACTERIUM	GOBP_DEFENSE_RESPONSE_TO_GRAM_NEGATIVE_BACTERIUM	40	0.612508	1.85632	0	0.0351223	0.825	1450	tags=33%, list=10%, signal=36%
GOBP_NEGATIVE_REGULATION_OF_VIRAL_ENTRY_INTO_HOST_CELL	GOBP_NEGATIVE_REGULATION_OF_VIRAL_ENTRY_INTO_HOST_CELL	15	0.753164	1.84281	0	0.0417258	0.882	2777	tags=80%, list=20%, signal=99%
GOBP_HOMOPHILIC_CELL_ADHESION_VIA_PLASMA_MEMBRANE_ADHESION_MOLECULES	GOBP_HOMOPHILIC_CELL_ADHESION_VIA_PLASMA_MEMBRANE_ADHESION_MOLECULES	123	0.52117	1.82854	0	0.046455	0.928	2773	tags=42%, list=19%, signal=52%
GOBP_VIRAL_LIFE_CYCLE	GOBP_VIRAL_LIFE_CYCLE	295	0.474098	1.82645	0	0.0466917	0.931	1263	tags=16%, list=9%, signal=17%
GOBP_CELLULAR_RESPONSE_TO_VIRUS	GOBP_CELLULAR_RESPONSE_TO_VIRUS	56	0.573942	1.81816	0	0.0516865	0.945	1124	tags=21%, list=8%, signal=23%
GOBP_PHAGOCYTOSIS	GOBP_PHAGOCYTOSIS	222	0.47802	1.79343	0	0.0670052	0.989	1629	tags=21%, list=11%, signal=24%
GOBP_REGULATION_OF_IMMUNE_EFFECTOR_PROCESS	GOBP_REGULATION_OF_IMMUNE_EFFECTOR_PROCESS	285	0.468944	1.78774	0	0.0697608	0.993	3045	tags=35%, list=21%, signal=43%
GOBP_TYPE_I_INTERFERON_PRODUCTION	GOBP_TYPE_I_INTERFERON_PRODUCTION	117	0.510629	1.77522	0	0.0769873	0.997	1949	tags=26%, list=14%, signal=29%
GOBP_REGULATION_OF_DEFENSE_RESPONSE_TO_VIRUS_BY_HOST	GOBP_REGULATION_OF_DEFENSE_RESPONSE_TO_VIRUS_BY_HOST	32	0.623026	1.77046	0	0.0775883	0.997	2539	tags=44%, list=18%, signal=53%
GOBP_PATTERN_RECOGNITION_RECEPTOR_SIGNALING_PATHWAY	GOBP_PATTERN_RECOGNITION_RECEPTOR_SIGNALING_PATHWAY	174	0.486268	1.76308	0	0.0810515	0.999	1744	tags=24%, list=12%, signal=27%
GOBP_INTERLEUKIN_6_PRODUCTION	GOBP_INTERLEUKIN_6_PRODUCTION	111	0.498846	1.74784	0	0.0912655	1	3386	tags=46%, list=24%, signal=60%
GOBP_POSITIVE_REGULATION_OF_RESPONSE_TO_BIOTIC_STIMULUS	GOBP_POSITIVE_REGULATION_OF_RESPONSE_TO_BIOTIC_STIMULUS	196	0.470024	1.7441	0	0.0919664	1	1512	tags=18%, list=11%, signal=20%
KEGG_CALCIUM_SIGNALING_PATHWAY	KEGG_CALCIUM_SIGNALING_PATHWAY	136	0.47924	1.72162	0	0.110035	1	1877	tags=29%, list=13%, signal=33%
GOBP_MULTICELLULAR_ORGANISMAL_SIGNALING	GOBP_MULTICELLULAR_ORGANISMAL_SIGNALING	137	0.479299	1.71602	0	0.113319	1	2350	tags=35%, list=17%, signal=42%
KEGG_LYSOSOME	KEGG_LYSOSOME	111	0.491768	1.70738	0	0.11558	1	4146	tags=56%, list=29%, signal=78%
GOBP_POSITIVE_REGULATION_OF_INFLAMMATORY_RESPONSE	GOBP_POSITIVE_REGULATION_OF_INFLAMMATORY_RESPONSE	92	0.500802	1.70618	0	0.115826	1	2986	tags=40%, list=21%, signal=51%
GOBP_REGULATION_OF_RESPONSE_TO_BIOTIC_STIMULUS	GOBP_REGULATION_OF_RESPONSE_TO_BIOTIC_STIMULUS	325	0.447504	1.69007	0	0.121832	1	2258	tags=23%, list=16%, signal=26%
GOBP_CELL_CELL_ADHESION_VIA_PLASMA_MEMBRANE_ADHESION_MOLECULES	GOBP_CELL_CELL_ADHESION_VIA_PLASMA_MEMBRANE_ADHESION_MOLECULES	196	0.45856	1.68947	0	0.12157	1	2773	tags=35%, list=19%, signal=42%
GOBP_REGULATION_OF_PRODUCTION_OF_MOLECULAR_MEDIATOR_OF_IMMUNE_RESPONSE	GOBP_REGULATION_OF_PRODUCTION_OF_MOLECULAR_MEDIATOR_OF_IMMUNE_RESPONSE	111	0.477595	1.67385	0	0.137824	1	3045	tags=38%, list=21%, signal=48%
GOBP_CELLULAR_LIPID_CATABOLIC_PROCESS	GOBP_CELLULAR_LIPID_CATABOLIC_PROCESS	195	0.452875	1.67376	0	0.136772	1	3744	tags=44%, list=26%, signal=58%
GOBP_RESPONSE_TO_MOLECULE_OF_BACTERIAL_ORIGIN	GOBP_RESPONSE_TO_MOLECULE_OF_BACTERIAL_ORIGIN	248	0.443896	1.67135	0	0.134399	1	2200	tags=25%, list=15%, signal=29%
GOBP_POSITIVE_REGULATION_OF_IMMUNE_EFFECTOR_PROCESS	GOBP_POSITIVE_REGULATION_OF_IMMUNE_EFFECTOR_PROCESS	156	0.459986	1.66224	0	0.143016	1	1374	tags=20%, list=10%, signal=22%
GOBP_MONOCARBOXYLIC_ACID_CATABOLIC_PROCESS	GOBP_MONOCARBOXYLIC_ACID_CATABOLIC_PROCESS	115	0.46963	1.6605	0	0.142366	1	3744	tags=44%, list=26%, signal=60%
GOBP_POSITIVE_REGULATION_OF_I_KAPPAB_KINASE_NF_KAPPAB_SIGNALING	GOBP_POSITIVE_REGULATION_OF_I_KAPPAB_KINASE_NF_KAPPAB_SIGNALING	160	0.453203	1.65104	0	0.148905	1	2837	tags=31%, list=20%, signal=38%
GOBP_POSITIVE_REGULATION_OF_TRANSMEMBRANE_TRANSPORT	GOBP_POSITIVE_REGULATION_OF_TRANSMEMBRANE_TRANSPORT	162	0.453487	1.63567	0	0.159413	1	2364	tags=29%, list=17%, signal=34%
GOBP_REGULATION_OF_INNATE_IMMUNE_RESPONSE	GOBP_REGULATION_OF_INNATE_IMMUNE_RESPONSE	248	0.435963	1.63319	0	0.159947	1	2200	tags=22%, list=15%, signal=26%
GOBP_LEUKOCYTE_MIGRATION	GOBP_LEUKOCYTE_MIGRATION	319	0.426615	1.63153	0	0.161473	1	2218	tags=29%, list=16%, signal=33%
GOBP_REGULATION_OF_INFLAMMATORY_RESPONSE	GOBP_REGULATION_OF_INFLAMMATORY_RESPONSE	252	0.430775	1.61473	0	0.182998	1	2890	tags=33%, list=20%, signal=41%
GOBP_LIPID_CATABOLIC_PROCESS	GOBP_LIPID_CATABOLIC_PROCESS	263	0.42645	1.61344	0	0.184067	1	3744	tags=41%, list=26%, signal=55%
GOBP_I_KAPPAB_KINASE_NF_KAPPAB_SIGNALING	GOBP_I_KAPPAB_KINASE_NF_KAPPAB_SIGNALING	243	0.422178	1.59813	0	0.197639	1	3458	tags=34%, list=24%, signal=44%
GOBP_NEGATIVE_REGULATION_OF_CYTOKINE_PRODUCTION	GOBP_NEGATIVE_REGULATION_OF_CYTOKINE_PRODUCTION	223	0.423716	1.59702	0	0.196205	1	2393	tags=29%, list=17%, signal=34%
GOBP_POSITIVE_REGULATION_OF_RESPONSE_TO_EXTERNAL_STIMULUS	GOBP_POSITIVE_REGULATION_OF_RESPONSE_TO_EXTERNAL_STIMULUS	377	0.40652	1.55766	0	0.225934	1	2203	tags=23%, list=15%, signal=26%
GOBP_POSITIVE_REGULATION_OF_CYTOKINE_PRODUCTION	GOBP_POSITIVE_REGULATION_OF_CYTOKINE_PRODUCTION	328	0.410652	1.55123	0	0.230241	1	1807	tags=22%, list=13%, signal=24%
GOBP_ORGANIC_ACID_CATABOLIC_PROCESS	GOBP_ORGANIC_ACID_CATABOLIC_PROCESS	218	0.414133	1.53785	0	0.244112	1	3107	tags=34%, list=22%, signal=43%
GOBP_REACTIVE_OXYGEN_SPECIES_METABOLIC_PROCESS	GOBP_REACTIVE_OXYGEN_SPECIES_METABOLIC_PROCESS	205	0.415424	1.53526	0	0.244278	1	2181	tags=26%, list=15%, signal=31%
GOBP_POSITIVE_REGULATION_OF_IMMUNE_RESPONSE	GOBP_POSITIVE_REGULATION_OF_IMMUNE_RESPONSE	471	0.397776	1.53178	0	0.247016	1	2200	tags=22%, list=15%, signal=25%
GOBP_MYELOID_LEUKOCYTE_MEDIATED_IMMUNITY	GOBP_MYELOID_LEUKOCYTE_MEDIATED_IMMUNITY	458	0.389281	1.50355	0	0.280022	1	2470	tags=27%, list=17%, signal=31%
GOBP_LIPID_LOCALIZATION	GOBP_LIPID_LOCALIZATION	387	0.37779	1.47111	0	0.296903	1	2554	tags=27%, list=18%, signal=32%
GOBP_TAXIS	GOBP_TAXIS	478	0.368783	1.42607	0	0.334605	1	2224	tags=23%, list=16%, signal=26%
GOBP_ACTIVATION_OF_IMMUNE_RESPONSE	GOBP_ACTIVATION_OF_IMMUNE_RESPONSE	335	0.373418	1.42599	0.00103734	0.333947	1	2928	tags=27%, list=21%, signal=34%
GOBP_REGULATION_OF_MEMBRANE_POTENTIAL	GOBP_REGULATION_OF_MEMBRANE_POTENTIAL	296	0.394	1.4924	0.00104275	0.285832	1	2200	tags=27%, list=15%, signal=31%
KEGG_NEUROACTIVE_LIGAND_RECEPTOR_INTERACTION	KEGG_NEUROACTIVE_LIGAND_RECEPTOR_INTERACTION	128	0.440484	1.56121	0.00112994	0.222404	1	2324	tags=34%, list=16%, signal=41%
GOBP_MONOVALENT_INORGANIC_CATION_HOMEOSTASIS	GOBP_MONOVALENT_INORGANIC_CATION_HOMEOSTASIS	123	0.482304	1.70917	0.0011325	0.115918	1	2835	tags=37%, list=20%, signal=46%
GOBP_ENTRY_INTO_HOST	GOBP_ENTRY_INTO_HOST	126	0.446814	1.58851	0.00114811	0.195598	1	2777	tags=37%, list=20%, signal=46%
GOBP_CHLORIDE_TRANSPORT	GOBP_CHLORIDE_TRANSPORT	73	0.519691	1.69679	0.00118483	0.115301	1	3597	tags=52%, list=25%, signal=69%
GOBP_CALCIUM_ION_TRANSPORT_INTO_CYTOSOL	GOBP_CALCIUM_ION_TRANSPORT_INTO_CYTOSOL	118	0.458533	1.6121	0.00118624	0.183986	1	3199	tags=39%, list=22%, signal=50%
GOBP_POSITIVE_REGULATION_OF_CATION_TRANSMEMBRANE_TRANSPORT	GOBP_POSITIVE_REGULATION_OF_CATION_TRANSMEMBRANE_TRANSPORT	107	0.477463	1.67314	0.00119048	0.135312	1	2190	tags=32%, list=15%, signal=37%
HALLMARK_IL6_JAK_STAT3_SIGNALING	HALLMARK_IL6_JAK_STAT3_SIGNALING	69	0.53477	1.7742	0.00126263	0.0766891	0.997	1228	tags=25%, list=9%, signal=27%
GOBP_ANTIMICROBIAL_HUMORAL_RESPONSE	GOBP_ANTIMICROBIAL_HUMORAL_RESPONSE	52	0.59232	1.85765	0.00128535	0.0352107	0.818	1669	tags=33%, list=12%, signal=37%
GOBP_REGULATION_OF_TISSUE_REMODELING	GOBP_REGULATION_OF_TISSUE_REMODELING	57	0.542606	1.75638	0.00129534	0.0842547	1	1006	tags=23%, list=7%, signal=24%
GOBP_POSITIVE_REGULATION_OF_OSSIFICATION	GOBP_POSITIVE_REGULATION_OF_OSSIFICATION	35	0.618374	1.79941	0.00130548	0.0631942	0.981	344	tags=20%, list=2%, signal=20%
GOBP_CYTOKINE_PRODUCTION_INVOLVED_IN_INFLAMMATORY_RESPONSE	GOBP_CYTOKINE_PRODUCTION_INVOLVED_IN_INFLAMMATORY_RESPONSE	39	0.63261	1.89332	0.00136054	0.0255139	0.609	2720	tags=46%, list=19%, signal=57%
GOBP_NEGATIVE_REGULATION_OF_TYPE_I_INTERFERON_PRODUCTION	GOBP_NEGATIVE_REGULATION_OF_TYPE_I_INTERFERON_PRODUCTION	41	0.626499	1.88793	0.00137174	0.0253602	0.649	1949	tags=37%, list=14%, signal=42%
GOBP_POSITIVE_REGULATION_OF_ERYTHROCYTE_DIFFERENTIATION	GOBP_POSITIVE_REGULATION_OF_ERYTHROCYTE_DIFFERENTIATION	27	0.664814	1.82876	0.00140252	0.0472953	0.928	1309	tags=26%, list=9%, signal=28%
GOBP_MYOBLAST_FUSION	GOBP_MYOBLAST_FUSION	30	0.628839	1.77647	0.00142045	0.0782289	0.996	2542	tags=50%, list=18%, signal=61%
GOBP_RESPONSE_TO_PROTOZOAN	GOBP_RESPONSE_TO_PROTOZOAN	16	0.770953	1.93344	0.00147059	0.0152615	0.4	1172	tags=50%, list=8%, signal=54%
GOBP_REGULATION_OF_TRANSMEMBRANE_TRANSPORT	GOBP_REGULATION_OF_TRANSMEMBRANE_TRANSPORT	396	0.358634	1.38063	0.00203666	0.374523	1	2255	tags=25%, list=16%, signal=29%
GOBP_ORGANIC_HYDROXY_COMPOUND_METABOLIC_PROCESS	GOBP_ORGANIC_HYDROXY_COMPOUND_METABOLIC_PROCESS	419	0.355923	1.37969	0.00204499	0.372988	1	3310	tags=32%, list=23%, signal=40%
GOBP_EXTERNAL_ENCAPSULATING_STRUCTURE_ORGANIZATION	GOBP_EXTERNAL_ENCAPSULATING_STRUCTURE_ORGANIZATION	325	0.369382	1.41658	0.00207684	0.340079	1	2106	tags=26%, list=15%, signal=30%
GOBP_NEGATIVE_REGULATION_OF_IMMUNE_SYSTEM_PROCESS	GOBP_NEGATIVE_REGULATION_OF_IMMUNE_SYSTEM_PROCESS	290	0.379733	1.4518	0.00211416	0.310498	1	2296	tags=25%, list=16%, signal=29%
GOBP_CELLULAR_RESPONSE_TO_BIOTIC_STIMULUS	GOBP_CELLULAR_RESPONSE_TO_BIOTIC_STIMULUS	166	0.414928	1.51209	0.00220507	0.273204	1	2200	tags=23%, list=15%, signal=27%
HALLMARK_ALLOGRAFT_REJECTION	HALLMARK_ALLOGRAFT_REJECTION	144	0.431473	1.53246	0.00224972	0.246742	1	2609	tags=31%, list=18%, signal=37%
GOBP_CELLULAR_RESPONSE_TO_MOLECULE_OF_BACTERIAL_ORIGIN	GOBP_CELLULAR_RESPONSE_TO_MOLECULE_OF_BACTERIAL_ORIGIN	144	0.447047	1.61536	0.00227015	0.183022	1	2200	tags=25%, list=15%, signal=29%
GOBP_INORGANIC_ANION_TRANSPORT	GOBP_INORGANIC_ANION_TRANSPORT	124	0.454264	1.6126	0.00227273	0.184363	1	3470	tags=44%, list=24%, signal=58%
GOBP_NEUTROPHIL_MIGRATION	GOBP_NEUTROPHIL_MIGRATION	80	0.487685	1.63421	0.00240674	0.160473	1	1364	tags=24%, list=10%, signal=26%
GOBP_REGULATION_OF_PH	GOBP_REGULATION_OF_PH	84	0.480945	1.61741	0.00240674	0.180727	1	4147	tags=51%, list=29%, signal=72%
GOBP_CELLULAR_MONOVALENT_INORGANIC_CATION_HOMEOSTASIS	GOBP_CELLULAR_MONOVALENT_INORGANIC_CATION_HOMEOSTASIS	92	0.458188	1.55455	0.00240674	0.226938	1	4304	tags=50%, list=30%, signal=71%
GOBP_POSITIVE_REGULATION_OF_CALCIUM_ION_TRANSPORT	GOBP_POSITIVE_REGULATION_OF_CALCIUM_ION_TRANSPORT	88	0.473897	1.60664	0.00244499	0.188644	1	1740	tags=27%, list=12%, signal=31%
KEGG_PHOSPHATIDYLINOSITOL_SIGNALING_SYSTEM	KEGG_PHOSPHATIDYLINOSITOL_SIGNALING_SYSTEM	69	0.497535	1.67231	0.00247831	0.135351	1	2335	tags=32%, list=16%, signal=38%
GOBP_NEUTROPHIL_CHEMOTAXIS	GOBP_NEUTROPHIL_CHEMOTAXIS	66	0.524402	1.69829	0.00252525	0.114398	1	1248	tags=26%, list=9%, signal=28%
GOBP_PRIMARY_ALCOHOL_METABOLIC_PROCESS	GOBP_PRIMARY_ALCOHOL_METABOLIC_PROCESS	58	0.53057	1.70825	0.00253485	0.115693	1	4458	tags=59%, list=31%, signal=85%
GOBP_REGULATION_OF_PHOSPHOLIPASE_ACTIVITY	GOBP_REGULATION_OF_PHOSPHOLIPASE_ACTIVITY	53	0.559552	1.7558	0.00255102	0.0836501	1	1587	tags=28%, list=11%, signal=32%
GOBP_DETECTION_OF_CHEMICAL_STIMULUS	GOBP_DETECTION_OF_CHEMICAL_STIMULUS	52	0.565748	1.75647	0.00260078	0.0853533	1	1220	tags=25%, list=9%, signal=27%
GOBP_SYNAPTIC_VESICLE_LOCALIZATION	GOBP_SYNAPTIC_VESICLE_LOCALIZATION	48	0.549222	1.66892	0.00263158	0.135432	1	3705	tags=50%, list=26%, signal=67%
GOBP_POSITIVE_REGULATION_OF_CALCIUM_ION_TRANSPORT_INTO_CYTOSOL	GOBP_POSITIVE_REGULATION_OF_CALCIUM_ION_TRANSPORT_INTO_CYTOSOL	41	0.600536	1.81779	0.00265957	0.0509761	0.946	1740	tags=34%, list=12%, signal=39%
GOBP_POSITIVE_REGULATION_OF_RESPONSE_TO_CYTOKINE_STIMULUS	GOBP_POSITIVE_REGULATION_OF_RESPONSE_TO_CYTOKINE_STIMULUS	51	0.554252	1.74482	0.00266312	0.0936235	1	1170	tags=27%, list=8%, signal=30%
GOBP_POSITIVE_REGULATION_OF_T_CELL_MEDIATED_IMMUNITY	GOBP_POSITIVE_REGULATION_OF_T_CELL_MEDIATED_IMMUNITY	35	0.564407	1.66961	0.00268097	0.1357	1	3045	tags=43%, list=21%, signal=54%
GOBP_POSITIVE_REGULATION_OF_CYTOKINE_PRODUCTION_INVOLVED_IN_IMMUNE_RESPONSE	GOBP_POSITIVE_REGULATION_OF_CYTOKINE_PRODUCTION_INVOLVED_IN_IMMUNE_RESPONSE	40	0.594125	1.77828	0.00271739	0.0773214	0.996	3045	tags=48%, list=21%, signal=60%
GOBP_POSITIVE_REGULATION_OF_NUCLEOTIDE_METABOLIC_PROCESS	GOBP_POSITIVE_REGULATION_OF_NUCLEOTIDE_METABOLIC_PROCESS	38	0.602864	1.7757	0.00273598	0.0777125	0.997	2315	tags=42%, list=16%, signal=50%
KEGG_DRUG_METABOLISM_CYTOCHROME_P450	KEGG_DRUG_METABOLISM_CYTOCHROME_P450	39	0.577683	1.74305	0.00275482	0.0919519	1	2388	tags=49%, list=17%, signal=58%
GOBP_REGULATION_OF_TYPE_I_INTERFERON_MEDIATED_SIGNALING_PATHWAY	GOBP_REGULATION_OF_TYPE_I_INTERFERON_MEDIATED_SIGNALING_PATHWAY	32	0.59415	1.70232	0.00277008	0.114941	1	1124	tags=22%, list=8%, signal=24%
GOBP_REGULATION_OF_RIG_I_SIGNALING_PATHWAY	GOBP_REGULATION_OF_RIG_I_SIGNALING_PATHWAY	19	0.679168	1.76197	0.00293686	0.0810527	1	702	tags=21%, list=5%, signal=22%
GOBP_ASPARTATE_FAMILY_AMINO_ACID_CATABOLIC_PROCESS	GOBP_ASPARTATE_FAMILY_AMINO_ACID_CATABOLIC_PROCESS	20	0.691165	1.83064	0.0030349	0.0470791	0.92	1484	tags=35%, list=10%, signal=39%
GOBP_ADAPTIVE_IMMUNE_RESPONSE	GOBP_ADAPTIVE_IMMUNE_RESPONSE	271	0.384922	1.46147	0.00316122	0.303614	1	2609	tags=30%, list=18%, signal=36%
GOBP_POSITIVE_REGULATION_OF_DEFENSE_RESPONSE	GOBP_POSITIVE_REGULATION_OF_DEFENSE_RESPONSE	264	0.378266	1.43436	0.00318134	0.328759	1	2203	tags=22%, list=15%, signal=26%
GOBP_MOVEMENT_IN_HOST_ENVIRONMENT	GOBP_MOVEMENT_IN_HOST_ENVIRONMENT	146	0.422264	1.51551	0.00336323	0.267823	1	2777	tags=34%, list=20%, signal=41%
GOBP_CELL_RECOGNITION	GOBP_CELL_RECOGNITION	108	0.448929	1.56645	0.003517	0.219233	1	1696	tags=18%, list=12%, signal=20%
GOBP_INORGANIC_ANION_TRANSMEMBRANE_TRANSPORT	GOBP_INORGANIC_ANION_TRANSMEMBRANE_TRANSPORT	82	0.482851	1.64165	0.00360144	0.156371	1	3989	tags=55%, list=28%, signal=76%
GOBP_GRANULOCYTE_CHEMOTAXIS	GOBP_GRANULOCYTE_CHEMOTAXIS	82	0.476593	1.60558	0.00360144	0.189448	1	2032	tags=30%, list=14%, signal=35%
GOBP_CYTOPLASMIC_PATTERN_RECOGNITION_RECEPTOR_SIGNALING_PATHWAY	GOBP_CYTOPLASMIC_PATTERN_RECOGNITION_RECEPTOR_SIGNALING_PATHWAY	69	0.521266	1.69301	0.00373134	0.119169	1	2056	tags=25%, list=14%, signal=29%
KEGG_ECM_RECEPTOR_INTERACTION	KEGG_ECM_RECEPTOR_INTERACTION	72	0.509917	1.70112	0.00377358	0.115305	1	2798	tags=35%, list=20%, signal=43%
GOBP_BONE_REMODELING	GOBP_BONE_REMODELING	71	0.523819	1.7049	0.00379267	0.116265	1	3073	tags=39%, list=22%, signal=50%
GOBP_BONE_RESORPTION	GOBP_BONE_RESORPTION	51	0.544359	1.70052	0.00379747	0.11276	1	3073	tags=41%, list=22%, signal=52%
GOBP_REGULATION_OF_TOLL_LIKE_RECEPTOR_SIGNALING_PATHWAY	GOBP_REGULATION_OF_TOLL_LIKE_RECEPTOR_SIGNALING_PATHWAY	61	0.532835	1.73145	0.00386598	0.102618	1	1590	tags=26%, list=11%, signal=29%
GOBP_ENDOCYTOSIS	GOBP_ENDOCYTOSIS	463	0.349631	1.37795	0.00406091	0.373427	1	3423	tags=27%, list=24%, signal=35%
GOBP_POSITIVE_REGULATION_OF_CALCIUM_ION_TRANSMEMBRANE_TRANSPORTER_ACTIVITY	GOBP_POSITIVE_REGULATION_OF_CALCIUM_ION_TRANSMEMBRANE_TRANSPORTER_ACTIVITY	33	0.590429	1.716	0.00408163	0.112037	1	2104	tags=33%, list=15%, signal=39%
GOBP_BRAIN_MORPHOGENESIS	GOBP_BRAIN_MORPHOGENESIS	30	0.60165	1.70108	0.00429185	0.114208	1	1212	tags=23%, list=9%, signal=25%
GOBP_RIG_I_SIGNALING_PATHWAY	GOBP_RIG_I_SIGNALING_PATHWAY	25	0.660967	1.83927	0.00431035	0.0427281	0.896	702	tags=20%, list=5%, signal=21%
GOBP_POSITIVE_REGULATION_OF_DEFENSE_RESPONSE_TO_VIRUS_BY_HOST	GOBP_POSITIVE_REGULATION_OF_DEFENSE_RESPONSE_TO_VIRUS_BY_HOST	25	0.649672	1.81542	0.00431655	0.0514741	0.953	605	tags=28%, list=4%, signal=29%
GOBP_POSITIVE_REGULATION_OF_NF_KAPPAB_TRANSCRIPTION_FACTOR_ACTIVITY	GOBP_POSITIVE_REGULATION_OF_NF_KAPPAB_TRANSCRIPTION_FACTOR_ACTIVITY	138	0.426979	1.52454	0.00445931	0.258253	1	2822	tags=31%, list=20%, signal=38%
GOBP_POSITIVE_REGULATION_OF_AUTOPHAGY	GOBP_POSITIVE_REGULATION_OF_AUTOPHAGY	113	0.457797	1.58875	0.00471143	0.196316	1	2911	tags=29%, list=20%, signal=36%
GOBP_T_CELL_CHEMOTAXIS	GOBP_T_CELL_CHEMOTAXIS	15	0.7248	1.79022	0.00471698	0.0685698	0.991	733	tags=27%, list=5%, signal=28%
GOBP_CELL_KILLING	GOBP_CELL_KILLING	83	0.470216	1.58334	0.00484848	0.197313	1	2105	tags=30%, list=15%, signal=35%
KEGG_CELL_ADHESION_MOLECULES_CAMS	KEGG_CELL_ADHESION_MOLECULES_CAMS	85	0.464575	1.55853	0.00484848	0.225232	1	2773	tags=32%, list=19%, signal=39%
GOBP_POSITIVE_REGULATION_OF_TYPE_I_INTERFERON_PRODUCTION	GOBP_POSITIVE_REGULATION_OF_TYPE_I_INTERFERON_PRODUCTION	73	0.479353	1.59243	0.00501882	0.195344	1	1686	tags=21%, list=12%, signal=23%
GOBP_POSITIVE_REGULATION_OF_CATION_CHANNEL_ACTIVITY	GOBP_POSITIVE_REGULATION_OF_CATION_CHANNEL_ACTIVITY	54	0.519483	1.64023	0.00512821	0.157491	1	2190	tags=35%, list=15%, signal=41%
GOBP_INOSITOL_PHOSPHATE_METABOLIC_PROCESS	GOBP_INOSITOL_PHOSPHATE_METABOLIC_PROCESS	60	0.53757	1.70345	0.005148	0.114559	1	1983	tags=30%, list=14%, signal=35%
KEGG_ABC_TRANSPORTERS	KEGG_ABC_TRANSPORTERS	37	0.56414	1.65366	0.00522193	0.147046	1	1642	tags=38%, list=12%, signal=43%
GOBP_LIPOPOLYSACCHARIDE_MEDIATED_SIGNALING_PATHWAY	GOBP_LIPOPOLYSACCHARIDE_MEDIATED_SIGNALING_PATHWAY	46	0.557167	1.71778	0.00538358	0.112265	1	1170	tags=22%, list=8%, signal=24%
GOBP_COLLAGEN_CATABOLIC_PROCESS	GOBP_COLLAGEN_CATABOLIC_PROCESS	36	0.566568	1.66784	0.00544959	0.135899	1	2894	tags=47%, list=20%, signal=59%
GOBP_REGULATION_OF_LEUKOCYTE_PROLIFERATION	GOBP_REGULATION_OF_LEUKOCYTE_PROLIFERATION	166	0.412838	1.50704	0.00548847	0.277704	1	2884	tags=35%, list=20%, signal=43%
GOBP_SYNCYTIUM_FORMATION	GOBP_SYNCYTIUM_FORMATION	41	0.533744	1.63786	0.00552486	0.157016	1	2542	tags=39%, list=18%, signal=47%
GOBP_T_CELL_CYTOKINE_PRODUCTION	GOBP_T_CELL_CYTOKINE_PRODUCTION	27	0.62579	1.74421	0.0056899	0.0930476	1	3286	tags=59%, list=23%, signal=77%
HALLMARK_INFLAMMATORY_RESPONSE	HALLMARK_INFLAMMATORY_RESPONSE	167	0.409356	1.49501	0.00569476	0.284004	1	2056	tags=27%, list=14%, signal=31%
GOBP_TOLL_LIKE_RECEPTOR_SIGNALING_PATHWAY	GOBP_TOLL_LIKE_RECEPTOR_SIGNALING_PATHWAY	126	0.439598	1.55895	0.00574053	0.22545	1	2720	tags=30%, list=19%, signal=37%
GOBP_NEGATIVE_REGULATION_OF_IMMUNE_RESPONSE	GOBP_NEGATIVE_REGULATION_OF_IMMUNE_RESPONSE	101	0.437897	1.51021	0.00586166	0.27408	1	2296	tags=33%, list=16%, signal=39%
GOBP_POSITIVE_REGULATION_OF_BONE_MINERALIZATION	GOBP_POSITIVE_REGULATION_OF_BONE_MINERALIZATION	30	0.637101	1.77077	0.00593472	0.078412	0.997	344	tags=23%, list=2%, signal=24%
GOBP_GRANULOCYTE_MIGRATION	GOBP_GRANULOCYTE_MIGRATION	97	0.457446	1.58269	0.00595238	0.197421	1	2190	tags=30%, list=15%, signal=35%
GOBP_NEGATIVE_REGULATION_OF_CYTOKINE_PRODUCTION_INVOLVED_IN_INFLAMMATORY_RESPONSE	GOBP_NEGATIVE_REGULATION_OF_CYTOKINE_PRODUCTION_INVOLVED_IN_INFLAMMATORY_RESPONSE	17	0.692263	1.76648	0.00600601	0.0802958	0.998	2035	tags=53%, list=14%, signal=62%
GOBP_POSITIVE_REGULATION_OF_REACTIVE_OXYGEN_SPECIES_METABOLIC_PROCESS	GOBP_POSITIVE_REGULATION_OF_REACTIVE_OXYGEN_SPECIES_METABOLIC_PROCESS	75	0.473885	1.58103	0.00607533	0.199364	1	2720	tags=36%, list=19%, signal=44%
GOBP_MUSCLE_CELL_MIGRATION	GOBP_MUSCLE_CELL_MIGRATION	70	0.498725	1.63395	0.00609756	0.159829	1	2924	tags=34%, list=21%, signal=43%
GOBP_POSITIVE_REGULATION_OF_LIPASE_ACTIVITY	GOBP_POSITIVE_REGULATION_OF_LIPASE_ACTIVITY	56	0.518119	1.6383	0.00651042	0.157343	1	1590	tags=25%, list=11%, signal=28%
HALLMARK_XENOBIOTIC_METABOLISM	HALLMARK_XENOBIOTIC_METABOLISM	170	0.402584	1.47926	0.00658617	0.293498	1	1841	tags=25%, list=13%, signal=29%
GOBP_LEUKOCYTE_PROLIFERATION	GOBP_LEUKOCYTE_PROLIFERATION	207	0.383132	1.4294	0.00660066	0.332534	1	2884	tags=32%, list=20%, signal=40%
HALLMARK_COMPLEMENT	HALLMARK_COMPLEMENT	163	0.411446	1.49196	0.00664452	0.285822	1	2404	tags=31%, list=17%, signal=36%
GOBP_NEGATIVE_REGULATION_OF_CELL_GROWTH	GOBP_NEGATIVE_REGULATION_OF_CELL_GROWTH	156	0.404443	1.47362	0.00665188	0.297672	1	2909	tags=30%, list=20%, signal=37%
GOBP_LEUKOCYTE_CHEMOTAXIS	GOBP_LEUKOCYTE_CHEMOTAXIS	144	0.411286	1.47873	0.00668151	0.292709	1	2199	tags=29%, list=15%, signal=34%
GOBP_REGULATION_OF_LEUKOCYTE_MEDIATED_IMMUNITY	GOBP_REGULATION_OF_LEUKOCYTE_MEDIATED_IMMUNITY	144	0.417768	1.51129	0.00680272	0.273878	1	2901	tags=33%, list=20%, signal=41%
GOBP_TISSUE_REMODELING	GOBP_TISSUE_REMODELING	131	0.429144	1.53361	0.00688863	0.245508	1	3073	tags=35%, list=22%, signal=44%
GOBP_REGULATION_OF_VIRAL_INDUCED_CYTOPLASMIC_PATTERN_RECOGNITION_RECEPTOR_SIGNALING_PATHWAY	GOBP_REGULATION_OF_VIRAL_INDUCED_CYTOPLASMIC_PATTERN_RECOGNITION_RECEPTOR_SIGNALING_PATHWAY	22	0.649072	1.72621	0.00713267	0.107341	1	702	tags=18%, list=5%, signal=19%
GOBP_REGULATION_OF_BONE_MINERALIZATION	GOBP_REGULATION_OF_BONE_MINERALIZATION	58	0.49872	1.59227	0.00739827	0.194447	1	655	tags=16%, list=5%, signal=16%
GOBP_INOSITOL_LIPID_MEDIATED_SIGNALING	GOBP_INOSITOL_LIPID_MEDIATED_SIGNALING	155	0.408873	1.47816	0.00776915	0.291137	1	2804	tags=31%, list=20%, signal=38%
GOBP_CYTOSOLIC_CALCIUM_ION_TRANSPORT	GOBP_CYTOSOLIC_CALCIUM_ION_TRANSPORT	139	0.423985	1.51782	0.00783875	0.265038	1	3199	tags=35%, list=22%, signal=45%
GOBP_PHAGOSOME_MATURATION	GOBP_PHAGOSOME_MATURATION	40	0.564923	1.71251	0.00792602	0.114045	1	3975	tags=60%, list=28%, signal=83%
GOBP_REGULATION_OF_RESPONSE_TO_CYTOKINE_STIMULUS	GOBP_REGULATION_OF_RESPONSE_TO_CYTOKINE_STIMULUS	154	0.417117	1.5027	0.00793651	0.279738	1	1170	tags=14%, list=8%, signal=15%
KEGG_JAK_STAT_SIGNALING_PATHWAY	KEGG_JAK_STAT_SIGNALING_PATHWAY	108	0.423635	1.4848	0.00823529	0.290984	1	2548	tags=29%, list=18%, signal=35%
GOBP_POSITIVE_REGULATION_OF_BIOMINERALIZATION	GOBP_POSITIVE_REGULATION_OF_BIOMINERALIZATION	35	0.576824	1.68763	0.00826446	0.120539	1	1687	tags=31%, list=12%, signal=36%
GOBP_MONONUCLEAR_CELL_DIFFERENTIATION	GOBP_MONONUCLEAR_CELL_DIFFERENTIATION	300	0.36635	1.39374	0.00827301	0.357398	1	2216	tags=24%, list=16%, signal=27%
GOBP_REGULATION_OF_POSTSYNAPTIC_MEMBRANE_POTENTIAL	GOBP_REGULATION_OF_POSTSYNAPTIC_MEMBRANE_POTENTIAL	91	0.461001	1.56223	0.00827423	0.222774	1	3068	tags=40%, list=22%, signal=50%
GOBP_POSITIVE_REGULATION_OF_SMOOTH_MUSCLE_CELL_MIGRATION	GOBP_POSITIVE_REGULATION_OF_SMOOTH_MUSCLE_CELL_MIGRATION	33	0.56256	1.63067	0.00833333	0.160611	1	2924	tags=42%, list=21%, signal=53%
GOBP_BIOLOGICAL_PROCESS_INVOLVED_IN_INTERACTION_WITH_HOST	GOBP_BIOLOGICAL_PROCESS_INVOLVED_IN_INTERACTION_WITH_HOST	184	0.400715	1.47354	0.00864865	0.296009	1	2777	tags=30%, list=20%, signal=37%
GOBP_ANTIBACTERIAL_HUMORAL_RESPONSE	GOBP_ANTIBACTERIAL_HUMORAL_RESPONSE	19	0.654531	1.68778	0.00873363	0.121376	1	1665	tags=37%, list=12%, signal=42%
GOBP_REGULATION_OF_LYMPHOCYTE_CHEMOTAXIS	GOBP_REGULATION_OF_LYMPHOCYTE_CHEMOTAXIS	15	0.694502	1.7422	0.00896861	0.091657	1	3068	tags=53%, list=22%, signal=68%
GOBP_CELLULAR_RESPONSE_TO_EXOGENOUS_DSRNA	GOBP_CELLULAR_RESPONSE_TO_EXOGENOUS_DSRNA	17	0.69665	1.76377	0.00902256	0.0815888	0.998	988	tags=35%, list=7%, signal=38%
HALLMARK_KRAS_SIGNALING_DN	HALLMARK_KRAS_SIGNALING_DN	129	0.428927	1.52328	0.0091638	0.258904	1	3441	tags=40%, list=24%, signal=52%
GOBP_REGULATION_OF_BONE_REMODELING	GOBP_REGULATION_OF_BONE_REMODELING	40	0.571127	1.67184	0.00919842	0.134867	1	881	tags=23%, list=6%, signal=24%
GOBP_PH_REDUCTION	GOBP_PH_REDUCTION	48	0.506564	1.60367	0.00923483	0.191656	1	4304	tags=54%, list=30%, signal=77%
KEGG_CYTOKINE_CYTOKINE_RECEPTOR_INTERACTION	KEGG_CYTOKINE_CYTOKINE_RECEPTOR_INTERACTION	154	0.412278	1.48113	0.0100784	0.294252	1	2347	tags=29%, list=16%, signal=35%
GOBP_NEURON_PROJECTION_REGENERATION	GOBP_NEURON_PROJECTION_REGENERATION	52	0.505079	1.59469	0.0101781	0.196887	1	1178	tags=17%, list=8%, signal=19%
GOBP_SODIUM_ION_TRANSMEMBRANE_TRANSPORT	GOBP_SODIUM_ION_TRANSMEMBRANE_TRANSPORT	124	0.424734	1.4928	0.0103806	0.285949	1	3213	tags=40%, list=23%, signal=52%
GOBP_SMALL_MOLECULE_CATABOLIC_PROCESS	GOBP_SMALL_MOLECULE_CATABOLIC_PROCESS	351	0.35907	1.37866	0.0103842	0.374776	1	3609	tags=34%, list=25%, signal=45%
GOBP_ALCOHOL_METABOLIC_PROCESS	GOBP_ALCOHOL_METABOLIC_PROCESS	294	0.374937	1.42072	0.010395	0.333711	1	2062	tags=22%, list=14%, signal=25%
KEGG_TYPE_I_DIABETES_MELLITUS	KEGG_TYPE_I_DIABETES_MELLITUS	19	0.65424	1.71241	0.0104012	0.112817	1	2609	tags=47%, list=18%, signal=58%
GOBP_POSITIVE_REGULATION_OF_CALCIUM_ION_TRANSMEMBRANE_TRANSPORT	GOBP_POSITIVE_REGULATION_OF_CALCIUM_ION_TRANSMEMBRANE_TRANSPORT	56	0.498787	1.58558	0.0104167	0.196555	1	2104	tags=30%, list=15%, signal=35%
GOBP_RESPONSE_TO_AUDITORY_STIMULUS	GOBP_RESPONSE_TO_AUDITORY_STIMULUS	15	0.687991	1.704	0.0105581	0.115087	1	1302	tags=47%, list=9%, signal=51%
GOBP_SYNAPTIC_VESICLE_TRANSPORT	GOBP_SYNAPTIC_VESICLE_TRANSPORT	39	0.577374	1.71288	0.0106101	0.114885	1	3705	tags=51%, list=26%, signal=69%
KEGG_METABOLISM_OF_XENOBIOTICS_BY_CYTOCHROME_P450	KEGG_METABOLISM_OF_XENOBIOTICS_BY_CYTOCHROME_P450	39	0.557547	1.6463	0.0106525	0.152676	1	2388	tags=51%, list=17%, signal=61%
GOBP_POSTSYNAPTIC_SPECIALIZATION_ASSEMBLY	GOBP_POSTSYNAPTIC_SPECIALIZATION_ASSEMBLY	15	0.71362	1.72273	0.0106707	0.110074	1	2885	tags=53%, list=20%, signal=67%
GOBP_ORGANIC_ACID_BIOSYNTHETIC_PROCESS	GOBP_ORGANIC_ACID_BIOSYNTHETIC_PROCESS	245	0.371227	1.39489	0.0106952	0.356165	1	2905	tags=28%, list=20%, signal=34%
GOBP_NEGATIVE_REGULATION_OF_IMMUNE_EFFECTOR_PROCESS	GOBP_NEGATIVE_REGULATION_OF_IMMUNE_EFFECTOR_PROCESS	88	0.456439	1.53672	0.0107143	0.244291	1	2258	tags=28%, list=16%, signal=34%
GOBP_NEGATIVE_REGULATION_OF_TISSUE_REMODELING	GOBP_NEGATIVE_REGULATION_OF_TISSUE_REMODELING	15	0.684227	1.68724	0.0107362	0.119956	1	424	tags=27%, list=3%, signal=27%
GOBP_REGULATION_OF_HUMORAL_IMMUNE_RESPONSE	GOBP_REGULATION_OF_HUMORAL_IMMUNE_RESPONSE	42	0.538778	1.63108	0.0108696	0.161071	1	2077	tags=33%, list=15%, signal=39%
GOBP_POSITIVE_REGULATION_OF_MYELOID_CELL_DIFFERENTIATION	GOBP_POSITIVE_REGULATION_OF_MYELOID_CELL_DIFFERENTIATION	80	0.449105	1.52437	0.0110159	0.257582	1	1524	tags=18%, list=11%, signal=19%
GOBP_METAL_ION_EXPORT	GOBP_METAL_ION_EXPORT	34	0.564726	1.66141	0.0110193	0.143284	1	1351	tags=35%, list=9%, signal=39%
GOBP_REGULATION_OF_REACTIVE_OXYGEN_SPECIES_METABOLIC_PROCESS	GOBP_REGULATION_OF_REACTIVE_OXYGEN_SPECIES_METABOLIC_PROCESS	147	0.400295	1.43987	0.0110375	0.324697	1	3068	tags=33%, list=22%, signal=42%
GOBP_METAL_ION_HOMEOSTASIS	GOBP_METAL_ION_HOMEOSTASIS	471	0.332956	1.29248	0.0111223	0.488654	1	3329	tags=31%, list=23%, signal=40%
GOBP_CALCIUM_MEDIATED_SIGNALING	GOBP_CALCIUM_MEDIATED_SIGNALING	151	0.409341	1.47297	0.0112613	0.294471	1	3361	tags=38%, list=24%, signal=49%
GOBP_T_CELL_PROLIFERATION	GOBP_T_CELL_PROLIFERATION	138	0.41205	1.48145	0.0113766	0.29647	1	2884	tags=32%, list=20%, signal=40%
GOBP_POSTSYNAPSE_ASSEMBLY	GOBP_POSTSYNAPSE_ASSEMBLY	22	0.60296	1.59266	0.0115607	0.197204	1	2885	tags=41%, list=20%, signal=51%
GOBP_REGULATION_OF_HIPPO_SIGNALING	GOBP_REGULATION_OF_HIPPO_SIGNALING	16	0.671213	1.66021	0.011976	0.141771	1	236	tags=13%, list=2%, signal=13%
GOBP_APOPTOTIC_CELL_CLEARANCE	GOBP_APOPTOTIC_CELL_CLEARANCE	40	0.548081	1.65433	0.011984	0.147101	1	1125	tags=20%, list=8%, signal=22%
GOBP_OUTER_DYNEIN_ARM_ASSEMBLY	GOBP_OUTER_DYNEIN_ARM_ASSEMBLY	19	0.645911	1.65988	0.0121766	0.141109	1	3292	tags=53%, list=23%, signal=68%
GOBP_VACUOLE_ORGANIZATION	GOBP_VACUOLE_ORGANIZATION	164	0.391707	1.42528	0.0122358	0.334044	1	3864	tags=38%, list=27%, signal=51%
GOBP_REGULATION_OF_PHOSPHOLIPASE_C_ACTIVITY	GOBP_REGULATION_OF_PHOSPHOLIPASE_C_ACTIVITY	35	0.580115	1.68783	0.0123796	0.122432	1	1587	tags=34%, list=11%, signal=38%
GOBP_PROTON_TRANSMEMBRANE_TRANSPORT	GOBP_PROTON_TRANSMEMBRANE_TRANSPORT	120	0.416663	1.4813	0.0126292	0.29488	1	4285	tags=42%, list=30%, signal=59%
GOBP_KILLING_OF_CELLS_OF_OTHER_ORGANISM	GOBP_KILLING_OF_CELLS_OF_OTHER_ORGANISM	23	0.608882	1.64496	0.0128571	0.1537	1	2049	tags=39%, list=14%, signal=46%
GOBP_ALPHA_BETA_T_CELL_ACTIVATION	GOBP_ALPHA_BETA_T_CELL_ACTIVATION	107	0.435542	1.4978	0.0128806	0.281008	1	3744	tags=45%, list=26%, signal=60%
GOBP_PRODUCTION_OF_MOLECULAR_MEDIATOR_INVOLVED_IN_INFLAMMATORY_RESPONSE	GOBP_PRODUCTION_OF_MOLECULAR_MEDIATOR_INVOLVED_IN_INFLAMMATORY_RESPONSE	55	0.505063	1.5917	0.0129702	0.194336	1	2720	tags=38%, list=19%, signal=47%
GOBP_POSITIVE_REGULATION_OF_TRANSPORTER_ACTIVITY	GOBP_POSITIVE_REGULATION_OF_TRANSPORTER_ACTIVITY	90	0.461392	1.53578	0.0129717	0.2441	1	2190	tags=30%, list=15%, signal=35%
KEGG_HISTIDINE_METABOLISM	KEGG_HISTIDINE_METABOLISM	25	0.599591	1.64319	0.0130058	0.155334	1	1830	tags=36%, list=13%, signal=41%
GOBP_FATTY_ACID_CATABOLIC_PROCESS	GOBP_FATTY_ACID_CATABOLIC_PROCESS	98	0.434923	1.50667	0.0130641	0.277444	1	3744	tags=42%, list=26%, signal=56%
GOBP_SODIUM_ION_TRANSPORT	GOBP_SODIUM_ION_TRANSPORT	175	0.390899	1.43678	0.0130719	0.327535	1	3060	tags=35%, list=22%, signal=44%
GOBP_ACTIVATION_OF_PHOSPHOLIPASE_C_ACTIVITY	GOBP_ACTIVATION_OF_PHOSPHOLIPASE_C_ACTIVITY	24	0.624893	1.71788	0.0131195	0.113506	1	1587	tags=46%, list=11%, signal=51%
GOBP_MONOCARBOXYLIC_ACID_BIOSYNTHETIC_PROCESS	GOBP_MONOCARBOXYLIC_ACID_BIOSYNTHETIC_PROCESS	164	0.397441	1.45233	0.0132304	0.311077	1	2048	tags=24%, list=14%, signal=28%
KEGG_CHEMOKINE_SIGNALING_PATHWAY	KEGG_CHEMOKINE_SIGNALING_PATHWAY	146	0.415361	1.48706	0.0133333	0.291748	1	1281	tags=19%, list=9%, signal=21%
KEGG_ANTIGEN_PROCESSING_AND_PRESENTATION	KEGG_ANTIGEN_PROCESSING_AND_PRESENTATION	41	0.53989	1.61067	0.013587	0.184106	1	2605	tags=41%, list=18%, signal=51%
GOBP_CELLULAR_RESPONSE_TO_DSRNA	GOBP_CELLULAR_RESPONSE_TO_DSRNA	21	0.637791	1.70103	0.0136157	0.11314	1	988	tags=29%, list=7%, signal=31%
GOBP_POSITIVE_REGULATION_OF_DNA_BINDING_TRANSCRIPTION_FACTOR_ACTIVITY	GOBP_POSITIVE_REGULATION_OF_DNA_BINDING_TRANSCRIPTION_FACTOR_ACTIVITY	221	0.369326	1.37078	0.0137276	0.38164	1	2822	tags=28%, list=20%, signal=34%
GOBP_REGULATION_OF_CYTOSOLIC_CALCIUM_ION_CONCENTRATION	GOBP_REGULATION_OF_CYTOSOLIC_CALCIUM_ION_CONCENTRATION	230	0.363597	1.36369	0.0137421	0.390514	1	3306	tags=34%, list=23%, signal=43%
KEGG_COMPLEMENT_AND_COAGULATION_CASCADES	KEGG_COMPLEMENT_AND_COAGULATION_CASCADES	42	0.522156	1.5944	0.0138122	0.196323	1	2144	tags=38%, list=15%, signal=45%
GOBP_NUCLEOTIDE_BINDING_OLIGOMERIZATION_DOMAIN_CONTAINING_2_SIGNALING_PATHWAY	GOBP_NUCLEOTIDE_BINDING_OLIGOMERIZATION_DOMAIN_CONTAINING_2_SIGNALING_PATHWAY	16	0.66786	1.65478	0.0138675	0.147614	1	2481	tags=50%, list=17%, signal=60%
GOBP_REGULATION_OF_CELL_KILLING	GOBP_REGULATION_OF_CELL_KILLING	52	0.499607	1.59731	0.0139417	0.198149	1	2105	tags=33%, list=15%, signal=38%
GOBP_REGULATION_OF_CELL_ACTIVATION	GOBP_REGULATION_OF_CELL_ACTIVATION	427	0.330051	1.28337	0.0143149	0.502369	1	2920	tags=29%, list=21%, signal=35%
GOBP_PEROXISOMAL_MEMBRANE_TRANSPORT	GOBP_PEROXISOMAL_MEMBRANE_TRANSPORT	20	0.617885	1.64005	0.0144509	0.156752	1	1462	tags=25%, list=10%, signal=28%
GOBP_EXCITATORY_SYNAPSE_ASSEMBLY	GOBP_EXCITATORY_SYNAPSE_ASSEMBLY	21	0.624736	1.64903	0.0146199	0.150863	1	3063	tags=57%, list=22%, signal=73%
GOBP_REGULATION_OF_PHAGOCYTOSIS	GOBP_REGULATION_OF_PHAGOCYTOSIS	71	0.469464	1.55127	0.0146699	0.23124	1	2364	tags=28%, list=17%, signal=34%
GOBP_POSITIVE_REGULATION_OF_LIPID_STORAGE	GOBP_POSITIVE_REGULATION_OF_LIPID_STORAGE	20	0.643585	1.70469	0.0147059	0.11535	1	3322	tags=50%, list=23%, signal=65%
GOBP_POSITIVE_REGULATION_OF_T_CELL_CYTOKINE_PRODUCTION	GOBP_POSITIVE_REGULATION_OF_T_CELL_CYTOKINE_PRODUCTION	17	0.659982	1.65132	0.0151057	0.149561	1	3045	tags=53%, list=21%, signal=67%
GOBP_ADAPTIVE_IMMUNE_RESPONSE_BASED_ON_SOMATIC_RECOMBINATION_OF_IMMUNE_RECEPTORS_BUILT_FROM_IMMUNOGLOBULIN_SUPERFAMILY_DOMAINS	GOBP_ADAPTIVE_IMMUNE_RESPONSE_BASED_ON_SOMATIC_RECOMBINATION_OF_IMMUNE_RECEPTORS_BUILT_FROM_IMMUNOGLOBULIN_SUPERFAMILY_DOMAINS	185	0.381177	1.38818	0.0154015	0.367824	1	3201	tags=34%, list=22%, signal=43%
GOBP_REGULATION_OF_LIPID_LOCALIZATION	GOBP_REGULATION_OF_LIPID_LOCALIZATION	126	0.402937	1.4268	0.0160735	0.334582	1	2364	tags=29%, list=17%, signal=34%
GOBP_VESICLE_LOCALIZATION	GOBP_VESICLE_LOCALIZATION	201	0.374314	1.40582	0.016129	0.343831	1	3708	tags=32%, list=26%, signal=42%
GOBP_LEUKOCYTE_DIFFERENTIATION	GOBP_LEUKOCYTE_DIFFERENTIATION	389	0.343828	1.33433	0.0163432	0.43308	1	2245	tags=22%, list=16%, signal=25%
GOBP_MYELOID_LEUKOCYTE_MIGRATION	GOBP_MYELOID_LEUKOCYTE_MIGRATION	140	0.40115	1.4349	0.0165929	0.329131	1	2190	tags=29%, list=15%, signal=33%
GOBP_ACTION_POTENTIAL	GOBP_ACTION_POTENTIAL	95	0.432819	1.47361	0.0166074	0.296773	1	2163	tags=32%, list=15%, signal=37%
GOBP_CELL_CHEMOTAXIS	GOBP_CELL_CHEMOTAXIS	204	0.388452	1.4143	0.0167364	0.33979	1	2199	tags=28%, list=15%, signal=33%
GOBP_REGULATION_OF_SYNCYTIUM_FORMATION_BY_PLASMA_MEMBRANE_FUSION	GOBP_REGULATION_OF_SYNCYTIUM_FORMATION_BY_PLASMA_MEMBRANE_FUSION	19	0.647603	1.64683	0.0168196	0.152877	1	798	tags=26%, list=6%, signal=28%
GOBP_FOAM_CELL_DIFFERENTIATION	GOBP_FOAM_CELL_DIFFERENTIATION	30	0.594118	1.6608	0.0173913	0.143128	1	2364	tags=37%, list=17%, signal=44%
GOBP_POLYOL_METABOLIC_PROCESS	GOBP_POLYOL_METABOLIC_PROCESS	108	0.42345	1.47797	0.0175029	0.290608	1	1996	tags=24%, list=14%, signal=28%
GOBP_FAT_SOLUBLE_VITAMIN_METABOLIC_PROCESS	GOBP_FAT_SOLUBLE_VITAMIN_METABOLIC_PROCESS	33	0.556046	1.59934	0.0178571	0.196764	1	2276	tags=36%, list=16%, signal=43%
GOBP_TOLL_LIKE_RECEPTOR_9_SIGNALING_PATHWAY	GOBP_TOLL_LIKE_RECEPTOR_9_SIGNALING_PATHWAY	21	0.626086	1.63833	0.0179372	0.158426	1	3493	tags=57%, list=25%, signal=76%
KEGG_SYSTEMIC_LUPUS_ERYTHEMATOSUS	KEGG_SYSTEMIC_LUPUS_ERYTHEMATOSUS	49	0.497052	1.54687	0.0180879	0.233254	1	2049	tags=33%, list=14%, signal=38%
GOBP_LYMPHOCYTE_MIGRATION	GOBP_LYMPHOCYTE_MIGRATION	78	0.452339	1.50391	0.0184275	0.28249	1	2296	tags=35%, list=16%, signal=41%
GOBP_POSITIVE_REGULATION_OF_INTERLEUKIN_6_PRODUCTION	GOBP_POSITIVE_REGULATION_OF_INTERLEUKIN_6_PRODUCTION	65	0.479787	1.55005	0.0189155	0.230337	1	3386	tags=38%, list=24%, signal=50%
GOBP_CALCIUM_ION_TRANSMEMBRANE_TRANSPORT	GOBP_CALCIUM_ION_TRANSMEMBRANE_TRANSPORT	231	0.368964	1.37558	0.0191693	0.374009	1	3333	tags=34%, list=23%, signal=43%
KEGG_GALACTOSE_METABOLISM	KEGG_GALACTOSE_METABOLISM	20	0.615668	1.5925	0.0194611	0.196327	1	3477	tags=60%, list=24%, signal=79%
GOBP_SYNAPTIC_VESICLE_RECYCLING	GOBP_SYNAPTIC_VESICLE_RECYCLING	60	0.450857	1.46648	0.0196802	0.301698	1	3197	tags=30%, list=22%, signal=39%
GOBP_POSITIVE_REGULATION_OF_TUMOR_NECROSIS_FACTOR_SUPERFAMILY_CYTOKINE_PRODUCTION	GOBP_POSITIVE_REGULATION_OF_TUMOR_NECROSIS_FACTOR_SUPERFAMILY_CYTOKINE_PRODUCTION	69	0.461988	1.52928	0.0198511	0.251297	1	2822	tags=35%, list=20%, signal=43%
GOBP_ADULT_BEHAVIOR	GOBP_ADULT_BEHAVIOR	86	0.446078	1.50237	0.0202864	0.27733	1	2142	tags=28%, list=15%, signal=33%
GOBP_MULTICELLULAR_ORGANISMAL_HOMEOSTASIS	GOBP_MULTICELLULAR_ORGANISMAL_HOMEOSTASIS	404	0.332794	1.28607	0.0203252	0.499771	1	3294	tags=30%, list=23%, signal=38%
GOBP_CELLULAR_RESPONSE_TO_FATTY_ACID	GOBP_CELLULAR_RESPONSE_TO_FATTY_ACID	29	0.553198	1.57412	0.0206897	0.20693	1	2713	tags=45%, list=19%, signal=55%
KEGG_OTHER_GLYCAN_DEGRADATION	KEGG_OTHER_GLYCAN_DEGRADATION	15	0.651379	1.62992	0.0209268	0.160632	1	937	tags=40%, list=7%, signal=43%
GOBP_CHEMICAL_SYNAPTIC_TRANSMISSION_POSTSYNAPTIC	GOBP_CHEMICAL_SYNAPTIC_TRANSMISSION_POSTSYNAPTIC	75	0.452506	1.50794	0.0210136	0.276845	1	3068	tags=37%, list=22%, signal=47%
GOBP_REGULATION_OF_CELL_MORPHOGENESIS	GOBP_REGULATION_OF_CELL_MORPHOGENESIS	275	0.345255	1.30813	0.021097	0.46888	1	3095	tags=28%, list=22%, signal=35%
GOBP_COLLAGEN_METABOLIC_PROCESS	GOBP_COLLAGEN_METABOLIC_PROCESS	83	0.437354	1.46576	0.0211268	0.302442	1	3465	tags=41%, list=24%, signal=54%
KEGG_B_CELL_RECEPTOR_SIGNALING_PATHWAY	KEGG_B_CELL_RECEPTOR_SIGNALING_PATHWAY	67	0.445921	1.46504	0.0214106	0.30217	1	2542	tags=28%, list=18%, signal=34%
GOBP_REGULATION_OF_LIPID_STORAGE	GOBP_REGULATION_OF_LIPID_STORAGE	43	0.526951	1.60046	0.0214477	0.196074	1	2203	tags=30%, list=15%, signal=36%
GOBP_DETECTION_OF_OTHER_ORGANISM	GOBP_DETECTION_OF_OTHER_ORGANISM	16	0.676517	1.67361	0.0215517	0.135831	1	2105	tags=50%, list=15%, signal=59%
GOBP_REGULATION_OF_LEUKOCYTE_MIGRATION	GOBP_REGULATION_OF_LEUKOCYTE_MIGRATION	152	0.379453	1.37295	0.0216155	0.377577	1	1754	tags=22%, list=12%, signal=25%
KEGG_FC_GAMMA_R_MEDIATED_PHAGOCYTOSIS	KEGG_FC_GAMMA_R_MEDIATED_PHAGOCYTOSIS	87	0.440833	1.48961	0.0220859	0.289177	1	3044	tags=33%, list=21%, signal=42%
GOBP_ALPHA_BETA_T_CELL_DIFFERENTIATION	GOBP_ALPHA_BETA_T_CELL_DIFFERENTIATION	79	0.436709	1.4571	0.0225847	0.30572	1	3744	tags=44%, list=26%, signal=60%
GOBP_REGULATION_OF_CARDIAC_CONDUCTION	GOBP_REGULATION_OF_CARDIAC_CONDUCTION	44	0.518409	1.57923	0.0228188	0.201456	1	1765	tags=32%, list=12%, signal=36%
GOBP_RESPONSE_TO_AMYLOID_BETA	GOBP_RESPONSE_TO_AMYLOID_BETA	38	0.515692	1.55101	0.0229111	0.229601	1	1965	tags=32%, list=14%, signal=37%
GOBP_POSITIVE_REGULATION_OF_RELEASE_OF_SEQUESTERED_CALCIUM_ION_INTO_CYTOSOL	GOBP_POSITIVE_REGULATION_OF_RELEASE_OF_SEQUESTERED_CALCIUM_ION_INTO_CYTOSOL	30	0.567368	1.61121	0.0230041	0.184324	1	1467	tags=30%, list=10%, signal=33%
GOBP_NEGATIVE_REGULATION_OF_PRODUCTION_OF_MOLECULAR_MEDIATOR_OF_IMMUNE_RESPONSE	GOBP_NEGATIVE_REGULATION_OF_PRODUCTION_OF_MOLECULAR_MEDIATOR_OF_IMMUNE_RESPONSE	28	0.565369	1.59275	0.0231214	0.198184	1	3169	tags=50%, list=22%, signal=64%
GOBP_POSITIVE_REGULATION_OF_VIRAL_LIFE_CYCLE	GOBP_POSITIVE_REGULATION_OF_VIRAL_LIFE_CYCLE	27	0.568113	1.55733	0.0237099	0.225655	1	2718	tags=37%, list=19%, signal=46%
GOBP_N_ACETYLGLUCOSAMINE_METABOLIC_PROCESS	GOBP_N_ACETYLGLUCOSAMINE_METABOLIC_PROCESS	17	0.636832	1.5873	0.0238095	0.19675	1	4185	tags=65%, list=29%, signal=92%
GOBP_REGULATION_OF_T_CELL_MEDIATED_IMMUNITY	GOBP_REGULATION_OF_T_CELL_MEDIATED_IMMUNITY	51	0.493526	1.56437	0.0238727	0.219919	1	3045	tags=39%, list=21%, signal=50%
GOBP_REGULATION_OF_LIPASE_ACTIVITY	GOBP_REGULATION_OF_LIPASE_ACTIVITY	70	0.453663	1.48868	0.0239596	0.29014	1	1590	tags=24%, list=11%, signal=27%
GOBP_REGULATION_OF_ADAPTIVE_IMMUNE_RESPONSE	GOBP_REGULATION_OF_ADAPTIVE_IMMUNE_RESPONSE	128	0.397765	1.42732	0.0241379	0.334221	1	3045	tags=35%, list=21%, signal=44%
GOBP_PEROXISOMAL_TRANSPORT	GOBP_PEROXISOMAL_TRANSPORT	65	0.449564	1.45802	0.0242656	0.305319	1	3107	tags=35%, list=22%, signal=45%
GOBP_POSITIVE_REGULATION_OF_ATP_METABOLIC_PROCESS	GOBP_POSITIVE_REGULATION_OF_ATP_METABOLIC_PROCESS	35	0.543544	1.58921	0.0243902	0.196588	1	2315	tags=34%, list=16%, signal=41%
GOBP_NEGATIVE_REGULATION_OF_INNATE_IMMUNE_RESPONSE	GOBP_NEGATIVE_REGULATION_OF_INNATE_IMMUNE_RESPONSE	48	0.511599	1.54059	0.0245478	0.241493	1	2258	tags=38%, list=16%, signal=44%
GOBP_PLASMA_MEMBRANE_ORGANIZATION	GOBP_PLASMA_MEMBRANE_ORGANIZATION	98	0.431056	1.46268	0.0247934	0.304506	1	1776	tags=26%, list=12%, signal=29%
GOBP_REGULATION_OF_CELL_SHAPE	GOBP_REGULATION_OF_CELL_SHAPE	140	0.395036	1.40787	0.0249151	0.345374	1	2452	tags=26%, list=17%, signal=31%
GOBP_NEUTRAL_LIPID_CATABOLIC_PROCESS	GOBP_NEUTRAL_LIPID_CATABOLIC_PROCESS	35	0.540566	1.56497	0.0250696	0.219977	1	4306	tags=57%, list=30%, signal=82%
GOBP_POSITIVE_REGULATION_OF_PATHWAY_RESTRICTED_SMAD_PROTEIN_PHOSPHORYLATION	GOBP_POSITIVE_REGULATION_OF_PATHWAY_RESTRICTED_SMAD_PROTEIN_PHOSPHORYLATION	32	0.534501	1.55672	0.0250696	0.224626	1	3039	tags=38%, list=21%, signal=48%
GOBP_REGULATION_OF_OSSIFICATION	GOBP_REGULATION_OF_OSSIFICATION	85	0.42864	1.4597	0.0250896	0.305781	1	2947	tags=29%, list=21%, signal=37%
GOBP_REGULATION_OF_SYNAPTIC_TRANSMISSION_GLUTAMATERGIC	GOBP_REGULATION_OF_SYNAPTIC_TRANSMISSION_GLUTAMATERGIC	41	0.524189	1.57845	0.0251323	0.201806	1	3186	tags=51%, list=22%, signal=66%
GOBP_DENDRITE_SELF_AVOIDANCE	GOBP_DENDRITE_SELF_AVOIDANCE	15	0.648474	1.59613	0.0254372	0.19654	1	192	tags=20%, list=1%, signal=20%
GOBP_T_CELL_APOPTOTIC_PROCESS	GOBP_T_CELL_APOPTOTIC_PROCESS	37	0.516054	1.54762	0.0255376	0.232771	1	1525	tags=22%, list=11%, signal=24%
GOBP_RESPONSE_TO_DSRNA	GOBP_RESPONSE_TO_DSRNA	36	0.51525	1.51005	0.0256046	0.273367	1	988	tags=19%, list=7%, signal=21%
GOBP_LIPID_MODIFICATION	GOBP_LIPID_MODIFICATION	231	0.360453	1.36323	0.0257787	0.390871	1	3250	tags=32%, list=23%, signal=41%
KEGG_INOSITOL_PHOSPHATE_METABOLISM	KEGG_INOSITOL_PHOSPHATE_METABOLISM	51	0.497682	1.53642	0.025974	0.243844	1	2313	tags=29%, list=16%, signal=35%
GOBP_PRODUCTION_OF_MOLECULAR_MEDIATOR_OF_IMMUNE_RESPONSE	GOBP_PRODUCTION_OF_MOLECULAR_MEDIATOR_OF_IMMUNE_RESPONSE	143	0.392769	1.40647	0.0269663	0.344728	1	3045	tags=32%, list=21%, signal=41%
GOBP_ANTIMICROBIAL_HUMORAL_IMMUNE_RESPONSE_MEDIATED_BY_ANTIMICROBIAL_PEPTIDE	GOBP_ANTIMICROBIAL_HUMORAL_IMMUNE_RESPONSE_MEDIATED_BY_ANTIMICROBIAL_PEPTIDE	25	0.578916	1.60689	0.0270655	0.189412	1	1665	tags=28%, list=12%, signal=32%
GOBP_NEGATIVE_REGULATION_OF_REACTIVE_OXYGEN_SPECIES_BIOSYNTHETIC_PROCESS	GOBP_NEGATIVE_REGULATION_OF_REACTIVE_OXYGEN_SPECIES_BIOSYNTHETIC_PROCESS	23	0.589833	1.58582	0.0270655	0.197192	1	2076	tags=39%, list=15%, signal=46%
GOBP_POSITIVE_CHEMOTAXIS	GOBP_POSITIVE_CHEMOTAXIS	49	0.491497	1.52729	0.0270968	0.254459	1	655	tags=20%, list=5%, signal=21%
GOBP_REGULATION_OF_NEUTROPHIL_CHEMOTAXIS	GOBP_REGULATION_OF_NEUTROPHIL_CHEMOTAXIS	23	0.598244	1.59083	0.027417	0.194694	1	1045	tags=30%, list=7%, signal=33%
GOBP_POSITIVE_REGULATION_OF_NUCLEOTIDE_BIOSYNTHETIC_PROCESS	GOBP_POSITIVE_REGULATION_OF_NUCLEOTIDE_BIOSYNTHETIC_PROCESS	15	0.651974	1.59709	0.0279503	0.197276	1	2032	tags=53%, list=14%, signal=62%
GOBP_CD4_POSITIVE_ALPHA_BETA_T_CELL_ACTIVATION	GOBP_CD4_POSITIVE_ALPHA_BETA_T_CELL_ACTIVATION	74	0.445669	1.4809	0.0279805	0.293873	1	3744	tags=46%, list=26%, signal=62%
GOBP_NEGATIVE_REGULATION_OF_RESPONSE_TO_BIOTIC_STIMULUS	GOBP_NEGATIVE_REGULATION_OF_RESPONSE_TO_BIOTIC_STIMULUS	74	0.432954	1.42898	0.0281863	0.33273	1	2258	tags=30%, list=16%, signal=35%
GOBP_FATTY_ACID_BIOSYNTHETIC_PROCESS	GOBP_FATTY_ACID_BIOSYNTHETIC_PROCESS	123	0.393562	1.39711	0.029036	0.354569	1	2041	tags=23%, list=14%, signal=26%
GOBP_EXPORT_ACROSS_PLASMA_MEMBRANE	GOBP_EXPORT_ACROSS_PLASMA_MEMBRANE	44	0.502591	1.53419	0.0290621	0.24536	1	1454	tags=30%, list=10%, signal=33%
HALLMARK_COAGULATION	HALLMARK_COAGULATION	106	0.403976	1.40379	0.0292398	0.346422	1	3633	tags=42%, list=26%, signal=57%
GOBP_NEGATIVE_REGULATION_OF_LEUKOCYTE_MEDIATED_IMMUNITY	GOBP_NEGATIVE_REGULATION_OF_LEUKOCYTE_MEDIATED_IMMUNITY	32	0.535448	1.5663	0.0292553	0.21839	1	2105	tags=31%, list=15%, signal=37%
GOBP_RECEPTOR_CLUSTERING	GOBP_RECEPTOR_CLUSTERING	44	0.488298	1.48432	0.0294511	0.291008	1	3049	tags=41%, list=21%, signal=52%
GOBP_REGULATION_OF_GRANULOCYTE_CHEMOTAXIS	GOBP_REGULATION_OF_GRANULOCYTE_CHEMOTAXIS	38	0.511331	1.50312	0.0302198	0.279886	1	2032	tags=32%, list=14%, signal=37%
KEGG_RETINOL_METABOLISM	KEGG_RETINOL_METABOLISM	34	0.543153	1.55633	0.0304288	0.2244	1	2276	tags=41%, list=16%, signal=49%
GOBP_PROTEIN_TRIMERIZATION	GOBP_PROTEIN_TRIMERIZATION	16	0.62607	1.54948	0.0304414	0.23026	1	2075	tags=44%, list=15%, signal=51%
GOBP_LYMPHOCYTE_MEDIATED_IMMUNITY	GOBP_LYMPHOCYTE_MEDIATED_IMMUNITY	163	0.380144	1.36891	0.0309051	0.380975	1	2105	tags=21%, list=15%, signal=25%
KEGG_LEISHMANIA_INFECTION	KEGG_LEISHMANIA_INFECTION	52	0.484708	1.5189	0.0309677	0.264874	1	2077	tags=27%, list=15%, signal=31%
GOBP_POSITIVE_REGULATION_OF_FATTY_ACID_BIOSYNTHETIC_PROCESS	GOBP_POSITIVE_REGULATION_OF_FATTY_ACID_BIOSYNTHETIC_PROCESS	15	0.634429	1.5372	0.03125	0.244319	1	1590	tags=33%, list=11%, signal=37%
GOBP_FATTY_ACID_METABOLIC_PROCESS	GOBP_FATTY_ACID_METABOLIC_PROCESS	306	0.340811	1.30095	0.0313152	0.475538	1	3343	tags=31%, list=23%, signal=39%
KEGG_FOCAL_ADHESION	KEGG_FOCAL_ADHESION	183	0.371265	1.35726	0.0315904	0.397112	1	3025	tags=26%, list=21%, signal=32%
GOBP_REGULATION_OF_LEUKOCYTE_CHEMOTAXIS	GOBP_REGULATION_OF_LEUKOCYTE_CHEMOTAXIS	87	0.416706	1.41071	0.0317274	0.34098	1	1754	tags=26%, list=12%, signal=30%
KEGG_PRION_DISEASES	KEGG_PRION_DISEASES	27	0.557982	1.56139	0.0319767	0.223172	1	424	tags=15%, list=3%, signal=15%
GOBP_NEGATIVE_REGULATION_OF_PROTEIN_LOCALIZATION_TO_MEMBRANE	GOBP_NEGATIVE_REGULATION_OF_PROTEIN_LOCALIZATION_TO_MEMBRANE	25	0.568761	1.55332	0.03207	0.228445	1	2472	tags=36%, list=17%, signal=43%
GOBP_NEGATIVE_REGULATION_OF_CELL_ACTIVATION	GOBP_NEGATIVE_REGULATION_OF_CELL_ACTIVATION	149	0.376832	1.3537	0.03233	0.403378	1	2133	tags=25%, list=15%, signal=29%
GOBP_RECEPTOR_SIGNALING_PATHWAY_VIA_STAT	GOBP_RECEPTOR_SIGNALING_PATHWAY_VIA_STAT	112	0.407275	1.42163	0.032445	0.333266	1	2681	tags=31%, list=19%, signal=38%
GOBP_POSTSYNAPTIC_NEUROTRANSMITTER_RECEPTOR_INTERNALIZATION	GOBP_POSTSYNAPTIC_NEUROTRANSMITTER_RECEPTOR_INTERNALIZATION	16	0.627413	1.5849	0.0325581	0.196627	1	2887	tags=38%, list=20%, signal=47%
GOBP_NEGATIVE_REGULATION_OF_CYTOKINE_PRODUCTION_INVOLVED_IN_IMMUNE_RESPONSE	GOBP_NEGATIVE_REGULATION_OF_CYTOKINE_PRODUCTION_INVOLVED_IN_IMMUNE_RESPONSE	19	0.611739	1.57827	0.0325926	0.201045	1	3039	tags=47%, list=21%, signal=60%
GOBP_POSITIVE_REGULATION_OF_MACROAUTOPHAGY	GOBP_POSITIVE_REGULATION_OF_MACROAUTOPHAGY	59	0.463437	1.47854	0.0327044	0.29117	1	2911	tags=29%, list=20%, signal=36%
GOBP_POSITIVE_REGULATION_OF_LEUKOCYTE_MIGRATION	GOBP_POSITIVE_REGULATION_OF_LEUKOCYTE_MIGRATION	103	0.40897	1.42225	0.0337602	0.335197	1	1754	tags=24%, list=12%, signal=27%
GOBP_POSITIVE_REGULATION_OF_T_CELL_PROLIFERATION	GOBP_POSITIVE_REGULATION_OF_T_CELL_PROLIFERATION	67	0.450212	1.45713	0.0337922	0.306541	1	2884	tags=40%, list=20%, signal=50%
GOBP_NEGATIVE_REGULATION_OF_LIPID_STORAGE	GOBP_NEGATIVE_REGULATION_OF_LIPID_STORAGE	17	0.640434	1.57093	0.0344311	0.211896	1	1777	tags=29%, list=12%, signal=34%
GOBP_CELLULAR_ION_HOMEOSTASIS	GOBP_CELLULAR_ION_HOMEOSTASIS	485	0.317173	1.23226	0.034588	0.565949	1	3329	tags=31%, list=23%, signal=39%
GOBP_TOLL_LIKE_RECEPTOR_4_SIGNALING_PATHWAY	GOBP_TOLL_LIKE_RECEPTOR_4_SIGNALING_PATHWAY	34	0.529686	1.53808	0.0348675	0.244729	1	1949	tags=32%, list=14%, signal=37%
GOBP_POSITIVE_REGULATION_OF_GLYCOLYTIC_PROCESS	GOBP_POSITIVE_REGULATION_OF_GLYCOLYTIC_PROCESS	23	0.582773	1.55708	0.0351617	0.225045	1	2315	tags=35%, list=16%, signal=41%
GOBP_NEGATIVE_REGULATION_OF_PROTEIN_MODIFICATION_BY_SMALL_PROTEIN_CONJUGATION_OR_REMOVAL	GOBP_NEGATIVE_REGULATION_OF_PROTEIN_MODIFICATION_BY_SMALL_PROTEIN_CONJUGATION_OR_REMOVAL	83	0.430867	1.44801	0.0351759	0.313169	1	606	tags=11%, list=4%, signal=11%
GOBP_LOCOMOTORY_BEHAVIOR	GOBP_LOCOMOTORY_BEHAVIOR	119	0.392896	1.37364	0.0352526	0.376731	1	3872	tags=43%, list=27%, signal=58%
GOBP_POSITIVE_REGULATION_OF_RECEPTOR_SIGNALING_PATHWAY_VIA_STAT	GOBP_POSITIVE_REGULATION_OF_RECEPTOR_SIGNALING_PATHWAY_VIA_STAT	29	0.569607	1.58718	0.0353742	0.195884	1	3256	tags=52%, list=23%, signal=67%
GOBP_SODIUM_ION_HOMEOSTASIS	GOBP_SODIUM_ION_HOMEOSTASIS	32	0.53032	1.51085	0.0354707	0.273807	1	2592	tags=38%, list=18%, signal=46%
GOBP_POSITIVE_REGULATION_OF_SMALL_MOLECULE_METABOLIC_PROCESS	GOBP_POSITIVE_REGULATION_OF_SMALL_MOLECULE_METABOLIC_PROCESS	108	0.409311	1.42598	0.0355505	0.333131	1	2364	tags=28%, list=17%, signal=33%
GOBP_SMOOTH_MUSCLE_CELL_MIGRATION	GOBP_SMOOTH_MUSCLE_CELL_MIGRATION	59	0.460785	1.47407	0.0356704	0.297568	1	2924	tags=36%, list=21%, signal=45%
GOBP_SECOND_MESSENGER_MEDIATED_SIGNALING	GOBP_SECOND_MESSENGER_MEDIATED_SIGNALING	222	0.353373	1.31541	0.035865	0.461613	1	3361	tags=33%, list=24%, signal=42%
GOBP_POTASSIUM_ION_IMPORT_ACROSS_PLASMA_MEMBRANE	GOBP_POTASSIUM_ION_IMPORT_ACROSS_PLASMA_MEMBRANE	33	0.518674	1.5039	0.0360111	0.281419	1	2592	tags=39%, list=18%, signal=48%
KEGG_PATHWAYS_IN_CANCER	KEGG_PATHWAYS_IN_CANCER	280	0.335886	1.28064	0.0363448	0.502745	1	3049	tags=25%, list=21%, signal=31%
GOBP_POSITIVE_REGULATION_OF_EXCITATORY_POSTSYNAPTIC_POTENTIAL	GOBP_POSITIVE_REGULATION_OF_EXCITATORY_POSTSYNAPTIC_POTENTIAL	21	0.595928	1.59473	0.0369844	0.197964	1	3969	tags=52%, list=28%, signal=73%
GOBP_INTERFERON_ALPHA_PRODUCTION	GOBP_INTERFERON_ALPHA_PRODUCTION	23	0.58076	1.54019	0.0373692	0.241256	1	1684	tags=35%, list=12%, signal=39%
KEGG_HYPERTROPHIC_CARDIOMYOPATHY_HCM	KEGG_HYPERTROPHIC_CARDIOMYOPATHY_HCM	67	0.43786	1.44832	0.0377834	0.313364	1	2831	tags=34%, list=20%, signal=43%
GOBP_ALPHA_BETA_T_CELL_PROLIFERATION	GOBP_ALPHA_BETA_T_CELL_PROLIFERATION	25	0.561006	1.54332	0.0378151	0.238199	1	2609	tags=44%, list=18%, signal=54%
GOBP_POSITIVE_REGULATION_OF_CELL_ADHESION_MEDIATED_BY_INTEGRIN	GOBP_POSITIVE_REGULATION_OF_CELL_ADHESION_MEDIATED_BY_INTEGRIN	15	0.650638	1.58446	0.0379363	0.196379	1	2173	tags=40%, list=15%, signal=47%
GOBP_TOLL_LIKE_RECEPTOR_3_SIGNALING_PATHWAY	GOBP_TOLL_LIKE_RECEPTOR_3_SIGNALING_PATHWAY	15	0.644888	1.57706	0.0381098	0.202337	1	2720	tags=53%, list=19%, signal=66%
GOBP_CHEMOKINE_PRODUCTION	GOBP_CHEMOKINE_PRODUCTION	71	0.442355	1.44982	0.0382716	0.312386	1	2364	tags=32%, list=17%, signal=39%
GOBP_T_CELL_DIFFERENTIATION	GOBP_T_CELL_DIFFERENTIATION	184	0.371098	1.3575	0.0382932	0.397288	1	2216	tags=24%, list=16%, signal=29%
GOBP_ACUTE_INFLAMMATORY_RESPONSE	GOBP_ACUTE_INFLAMMATORY_RESPONSE	68	0.440628	1.43575	0.0385093	0.328173	1	3504	tags=38%, list=25%, signal=50%
GOBP_COMPLEMENT_ACTIVATION	GOBP_COMPLEMENT_ACTIVATION	33	0.520707	1.51702	0.0386152	0.265702	1	1940	tags=39%, list=14%, signal=46%
GOBP_INTERLEUKIN_1_BETA_PRODUCTION	GOBP_INTERLEUKIN_1_BETA_PRODUCTION	69	0.449605	1.46165	0.03875	0.304103	1	2315	tags=32%, list=16%, signal=38%
GOBP_REGULATION_OF_RECEPTOR_SIGNALING_PATHWAY_VIA_STAT	GOBP_REGULATION_OF_RECEPTOR_SIGNALING_PATHWAY_VIA_STAT	68	0.44485	1.45145	0.03875	0.310464	1	2809	tags=32%, list=20%, signal=40%
GOBP_REGULATION_OF_ERYTHROCYTE_DIFFERENTIATION	GOBP_REGULATION_OF_ERYTHROCYTE_DIFFERENTIATION	40	0.48578	1.46211	0.0387701	0.304894	1	1309	tags=18%, list=9%, signal=19%
GOBP_POSITIVE_REGULATION_OF_CYTOKINE_PRODUCTION_INVOLVED_IN_INFLAMMATORY_RESPONSE	GOBP_POSITIVE_REGULATION_OF_CYTOKINE_PRODUCTION_INVOLVED_IN_INFLAMMATORY_RESPONSE	15	0.622683	1.52686	0.0388199	0.254261	1	3201	tags=47%, list=22%, signal=60%
GOBP_REGULATION_OF_CALCIUM_ION_TRANSPORT_INTO_CYTOSOL	GOBP_REGULATION_OF_CALCIUM_ION_TRANSPORT_INTO_CYTOSOL	74	0.450738	1.46863	0.0394737	0.299807	1	3068	tags=41%, list=22%, signal=51%
GOBP_PRESYNAPTIC_ENDOCYTOSIS	GOBP_PRESYNAPTIC_ENDOCYTOSIS	49	0.477654	1.48667	0.0397351	0.29174	1	3775	tags=41%, list=27%, signal=55%
GOBP_CD4_POSITIVE_ALPHA_BETA_T_CELL_DIFFERENTIATION	GOBP_CD4_POSITIVE_ALPHA_BETA_T_CELL_DIFFERENTIATION	61	0.447843	1.42989	0.0397946	0.332337	1	2924	tags=36%, list=21%, signal=45%
GOBP_NEGATIVE_REGULATION_OF_INTERLEUKIN_6_PRODUCTION	GOBP_NEGATIVE_REGULATION_OF_INTERLEUKIN_6_PRODUCTION	36	0.50929	1.49344	0.04039	0.28656	1	2296	tags=47%, list=16%, signal=56%
GOBP_RETINOL_METABOLIC_PROCESS	GOBP_RETINOL_METABOLIC_PROCESS	28	0.527727	1.4802	0.04039	0.293383	1	2236	tags=36%, list=16%, signal=42%
KEGG_PRIMARY_IMMUNODEFICIENCY	KEGG_PRIMARY_IMMUNODEFICIENCY	24	0.565724	1.54107	0.0409027	0.241625	1	2810	tags=46%, list=20%, signal=57%
GOBP_AMINOGLYCAN_METABOLIC_PROCESS	GOBP_AMINOGLYCAN_METABOLIC_PROCESS	142	0.378269	1.36749	0.0409292	0.383069	1	4233	tags=46%, list=30%, signal=65%
GOBP_MACROPHAGE_ACTIVATION	GOBP_MACROPHAGE_ACTIVATION	76	0.436609	1.44749	0.0409429	0.313455	1	2984	tags=41%, list=21%, signal=51%
GOBP_SEQUESTERING_OF_CALCIUM_ION	GOBP_SEQUESTERING_OF_CALCIUM_ION	96	0.407685	1.38331	0.0409836	0.37094	1	3068	tags=34%, list=22%, signal=44%
GOBP_CARDIAC_CONDUCTION	GOBP_CARDIAC_CONDUCTION	99	0.413212	1.41241	0.0410798	0.341055	1	1868	tags=26%, list=13%, signal=30%
GOBP_REGULATION_OF_COMPLEMENT_ACTIVATION	GOBP_REGULATION_OF_COMPLEMENT_ACTIVATION	26	0.557321	1.51804	0.041116	0.265597	1	1940	tags=38%, list=14%, signal=44%
GOBP_CILIUM_MOVEMENT	GOBP_CILIUM_MOVEMENT	125	0.383163	1.35833	0.0412371	0.396693	1	1816	tags=24%, list=13%, signal=27%
GOBP_T_CELL_SELECTION	GOBP_T_CELL_SELECTION	38	0.507573	1.47624	0.0412655	0.293599	1	4239	tags=61%, list=30%, signal=86%
GOBP_COLLAGEN_FIBRIL_ORGANIZATION	GOBP_COLLAGEN_FIBRIL_ORGANIZATION	47	0.466413	1.4244	0.0413885	0.333582	1	3487	tags=40%, list=25%, signal=53%
GOBP_NEUROMUSCULAR_JUNCTION_DEVELOPMENT	GOBP_NEUROMUSCULAR_JUNCTION_DEVELOPMENT	45	0.48348	1.46309	0.0421607	0.304519	1	1967	tags=27%, list=14%, signal=31%
GOBP_POSTSYNAPTIC_SPECIALIZATION_ORGANIZATION	GOBP_POSTSYNAPTIC_SPECIALIZATION_ORGANIZATION	24	0.559847	1.52063	0.0422125	0.263425	1	2885	tags=42%, list=20%, signal=52%
GOBP_POSITIVE_REGULATION_OF_LEUKOCYTE_PROLIFERATION	GOBP_POSITIVE_REGULATION_OF_LEUKOCYTE_PROLIFERATION	104	0.396517	1.37862	0.0424028	0.374118	1	2884	tags=37%, list=20%, signal=45%
GOBP_POSITIVE_REGULATION_OF_CD4_POSITIVE_ALPHA_BETA_T_CELL_ACTIVATION	GOBP_POSITIVE_REGULATION_OF_CD4_POSITIVE_ALPHA_BETA_T_CELL_ACTIVATION	27	0.535255	1.50263	0.0424328	0.278871	1	2918	tags=41%, list=21%, signal=51%
GOBP_NEGATIVE_REGULATION_OF_ACTIN_FILAMENT_BUNDLE_ASSEMBLY	GOBP_NEGATIVE_REGULATION_OF_ACTIN_FILAMENT_BUNDLE_ASSEMBLY	28	0.534353	1.47871	0.0426997	0.291787	1	2552	tags=39%, list=18%, signal=48%
GOBP_POSITIVE_REGULATION_OF_SYNAPTIC_TRANSMISSION	GOBP_POSITIVE_REGULATION_OF_SYNAPTIC_TRANSMISSION	105	0.394595	1.37544	0.0427746	0.372886	1	3565	tags=40%, list=25%, signal=53%
GOBP_POSITIVE_REGULATION_OF_NIK_NF_KAPPAB_SIGNALING	GOBP_POSITIVE_REGULATION_OF_NIK_NF_KAPPAB_SIGNALING	56	0.442263	1.40806	0.0428016	0.345735	1	3103	tags=41%, list=22%, signal=52%
GOBP_REGULATION_OF_MONOCYTE_DIFFERENTIATION	GOBP_REGULATION_OF_MONOCYTE_DIFFERENTIATION	19	0.601989	1.50245	0.042836	0.278202	1	603	tags=26%, list=4%, signal=27%
GOBP_INTRACELLULAR_LIPID_TRANSPORT	GOBP_INTRACELLULAR_LIPID_TRANSPORT	42	0.48123	1.47346	0.042838	0.295275	1	1002	tags=26%, list=7%, signal=28%
GOBP_ICOSANOID_SECRETION	GOBP_ICOSANOID_SECRETION	24	0.547691	1.51504	0.0429363	0.267667	1	1877	tags=38%, list=13%, signal=43%
GOBP_REGULATION_OF_CATION_TRANSMEMBRANE_TRANSPORT	GOBP_REGULATION_OF_CATION_TRANSMEMBRANE_TRANSPORT	240	0.351036	1.31607	0.043022	0.460427	1	2242	tags=25%, list=16%, signal=30%
GOBP_LIPID_STORAGE	GOBP_LIPID_STORAGE	68	0.437089	1.43098	0.0437424	0.33147	1	2203	tags=28%, list=15%, signal=33%
GOBP_REGULATION_OF_LIPID_CATABOLIC_PROCESS	GOBP_REGULATION_OF_LIPID_CATABOLIC_PROCESS	41	0.482886	1.48064	0.043883	0.293379	1	1969	tags=29%, list=14%, signal=34%
GOBP_REGULATION_OF_SECRETION	GOBP_REGULATION_OF_SECRETION	444	0.322049	1.24322	0.0439224	0.552905	1	1855	tags=17%, list=13%, signal=19%
GOBP_REGULATION_OF_NEUROTRANSMITTER_LEVELS	GOBP_REGULATION_OF_NEUROTRANSMITTER_LEVELS	162	0.368471	1.34965	0.0440044	0.406494	1	2552	tags=27%, list=18%, signal=33%
GOBP_GLYCEROLIPID_CATABOLIC_PROCESS	GOBP_GLYCEROLIPID_CATABOLIC_PROCESS	57	0.44887	1.41174	0.0440415	0.340171	1	2910	tags=35%, list=20%, signal=44%
GOBP_POSITIVE_REGULATION_OF_LIPID_LOCALIZATION	GOBP_POSITIVE_REGULATION_OF_LIPID_LOCALIZATION	82	0.410895	1.36845	0.0445247	0.381449	1	2364	tags=29%, list=17%, signal=35%
GOBP_ANTIGEN_PROCESSING_AND_PRESENTATION_OF_ENDOGENOUS_ANTIGEN	GOBP_ANTIGEN_PROCESSING_AND_PRESENTATION_OF_ENDOGENOUS_ANTIGEN	15	0.616547	1.54333	0.0448223	0.239235	1	3045	tags=60%, list=21%, signal=76%
GOBP_INORGANIC_ION_IMPORT_ACROSS_PLASMA_MEMBRANE	GOBP_INORGANIC_ION_IMPORT_ACROSS_PLASMA_MEMBRANE	71	0.44214	1.4487	0.0448878	0.31326	1	3408	tags=44%, list=24%, signal=57%
GOBP_BICARBONATE_TRANSPORT	GOBP_BICARBONATE_TRANSPORT	32	0.523724	1.50234	0.045007	0.276395	1	2732	tags=44%, list=19%, signal=54%
GOBP_REGULATION_OF_NEUROTRANSMITTER_RECEPTOR_ACTIVITY	GOBP_REGULATION_OF_NEUROTRANSMITTER_RECEPTOR_ACTIVITY	56	0.455224	1.4422	0.0458599	0.321023	1	3117	tags=52%, list=22%, signal=66%
GOBP_REGULATION_OF_CHEMOTAXIS	GOBP_REGULATION_OF_CHEMOTAXIS	164	0.364816	1.31373	0.0461032	0.464855	1	2224	tags=26%, list=16%, signal=30%
GOBP_POSITIVE_REGULATION_OF_CHEMOKINE_PRODUCTION	GOBP_POSITIVE_REGULATION_OF_CHEMOKINE_PRODUCTION	49	0.474387	1.46373	0.0461133	0.304098	1	2822	tags=41%, list=20%, signal=51%
GOBP_NEGATIVE_REGULATION_OF_VASCULATURE_DEVELOPMENT	GOBP_NEGATIVE_REGULATION_OF_VASCULATURE_DEVELOPMENT	82	0.425977	1.418	0.0461725	0.338301	1	1707	tags=24%, list=12%, signal=28%
GOBP_LEARNING	GOBP_LEARNING	96	0.396203	1.38479	0.0464839	0.370464	1	2646	tags=28%, list=19%, signal=34%
GOBP_BONE_MINERALIZATION	GOBP_BONE_MINERALIZATION	86	0.416192	1.40201	0.0468187	0.34765	1	3329	tags=34%, list=23%, signal=44%
GOBP_B_CELL_MEDIATED_IMMUNITY	GOBP_B_CELL_MEDIATED_IMMUNITY	84	0.42634	1.42284	0.046875	0.335478	1	3201	tags=37%, list=22%, signal=47%
GOBP_POSITIVE_REGULATION_OF_LEUKOCYTE_MEDIATED_IMMUNITY	GOBP_POSITIVE_REGULATION_OF_LEUKOCYTE_MEDIATED_IMMUNITY	85	0.419531	1.43392	0.047205	0.32897	1	2884	tags=32%, list=20%, signal=40%
GOBP_POTASSIUM_ION_HOMEOSTASIS	GOBP_POTASSIUM_ION_HOMEOSTASIS	23	0.55608	1.48639	0.0472674	0.291289	1	2592	tags=43%, list=18%, signal=53%
GOBP_SCHWANN_CELL_DEVELOPMENT	GOBP_SCHWANN_CELL_DEVELOPMENT	23	0.560581	1.50113	0.0475504	0.277083	1	707	tags=13%, list=5%, signal=14%
GOBP_FC_RECEPTOR_MEDIATED_STIMULATORY_SIGNALING_PATHWAY	GOBP_FC_RECEPTOR_MEDIATED_STIMULATORY_SIGNALING_PATHWAY	75	0.430068	1.41532	0.0476773	0.340663	1	1494	tags=17%, list=10%, signal=19%
GOBP_METAL_ION_TRANSPORT	GOBP_METAL_ION_TRANSPORT	363	0.327343	1.25637	0.0480082	0.539642	1	3271	tags=31%, list=23%, signal=39%
GOBP_SALIVARY_GLAND_DEVELOPMENT	GOBP_SALIVARY_GLAND_DEVELOPMENT	27	0.527403	1.45956	0.0481586	0.30522	1	1497	tags=30%, list=11%, signal=33%
GOBP_MAINTENANCE_OF_LOCATION	GOBP_MAINTENANCE_OF_LOCATION	261	0.343388	1.28899	0.0482686	0.495056	1	3330	tags=30%, list=23%, signal=38%
GOBP_HYDROGEN_PEROXIDE_METABOLIC_PROCESS	GOBP_HYDROGEN_PEROXIDE_METABOLIC_PROCESS	34	0.489159	1.43004	0.0485437	0.332873	1	253	tags=12%, list=2%, signal=12%
GOBP_NEGATIVE_REGULATION_OF_LOCOMOTION	GOBP_NEGATIVE_REGULATION_OF_LOCOMOTION	253	0.340453	1.27479	0.0486772	0.510111	1	2106	tags=21%, list=15%, signal=24%
GOBP_LYMPHOCYTE_CHEMOTAXIS	GOBP_LYMPHOCYTE_CHEMOTAXIS	32	0.523738	1.51938	0.0489796	0.264908	1	2199	tags=41%, list=15%, signal=48%
GOBP_MODULATION_OF_EXCITATORY_POSTSYNAPTIC_POTENTIAL	GOBP_MODULATION_OF_EXCITATORY_POSTSYNAPTIC_POTENTIAL	34	0.501931	1.43788	0.0491803	0.3259	1	3969	tags=50%, list=28%, signal=69%
KEGG_REGULATION_OF_ACTIN_CYTOSKELETON	KEGG_REGULATION_OF_ACTIN_CYTOSKELETON	182	0.35925	1.3165	0.0494624	0.461544	1	2088	tags=19%, list=15%, signal=22%
GOBP_REGULATION_OF_FATTY_ACID_BETA_OXIDATION	GOBP_REGULATION_OF_FATTY_ACID_BETA_OXIDATION	17	0.583599	1.47298	0.0497738	0.295358	1	1001	tags=24%, list=7%, signal=25%
GOBP_REGULATION_OF_DEFENSE_RESPONSE_TO_VIRUS_BY_VIRUS	GOBP_REGULATION_OF_DEFENSE_RESPONSE_TO_VIRUS_BY_VIRUS	26	0.545204	1.47915	0.0498576	0.292784	1	1030	tags=19%, list=7%, signal=21%
KEGG_VIRAL_MYOCARDITIS	KEGG_VIRAL_MYOCARDITIS	49	0.461232	1.41064	0.0498721	0.340377	1	2893	tags=29%, list=20%, signal=36%
GOBP_LONG_CHAIN_FATTY_ACID_METABOLIC_PROCESS	GOBP_LONG_CHAIN_FATTY_ACID_METABOLIC_PROCESS	86	0.39692	1.352	0.0498783	0.404063	1	2048	tags=31%, list=14%, signal=36%
GOBP_POSITIVE_REGULATION_OF_CHEMOTAXIS	GOBP_POSITIVE_REGULATION_OF_CHEMOTAXIS	106	0.387939	1.35312	0.049884	0.401923	1	2032	tags=24%, list=14%, signal=27%
KEGG_GLYCOSAMINOGLYCAN_BIOSYNTHESIS_HEPARAN_SULFATE	KEGG_GLYCOSAMINOGLYCAN_BIOSYNTHESIS_HEPARAN_SULFATE	19	0.584574	1.49755	0.0499287	0.280529	1	4233	tags=47%, list=30%, signal=67%

## Sheet: Clone3_Downregulated
NAME	GS<br> follow link to MSigDB	SIZE	ES	NES	NOM p-val	FDR q-val	FWER p-val	RANK AT MAX	LEADING EDGE
HALLMARK_MYC_TARGETS_V1	HALLMARK_MYC_TARGETS_V1	199	-0.610365	-2.93855	0	0	0	4729	tags=81%, list=33%, signal=120%
HALLMARK_E2F_TARGETS	HALLMARK_E2F_TARGETS	199	-0.596334	-2.83148	0	0	0	3374	tags=60%, list=24%, signal=78%
GOBP_RIBOSOME_BIOGENESIS	GOBP_RIBOSOME_BIOGENESIS	288	-0.550229	-2.77789	0	0	0	3841	tags=60%, list=27%, signal=81%
GOBP_RIBONUCLEOPROTEIN_COMPLEX_BIOGENESIS	GOBP_RIBONUCLEOPROTEIN_COMPLEX_BIOGENESIS	417	-0.519995	-2.60558	0	0	0	3851	tags=57%, list=27%, signal=75%
GOBP_RRNA_METABOLIC_PROCESS	GOBP_RRNA_METABOLIC_PROCESS	225	-0.540436	-2.57968	0	0	0	3841	tags=62%, list=27%, signal=84%
GOBP_RNA_SPLICING_VIA_TRANSESTERIFICATION_REACTIONS	GOBP_RNA_SPLICING_VIA_TRANSESTERIFICATION_REACTIONS	333	-0.500361	-2.5355	0	0	0	3959	tags=55%, list=28%, signal=75%
GOBP_DNA_DEPENDENT_DNA_REPLICATION	GOBP_DNA_DEPENDENT_DNA_REPLICATION	149	-0.54863	-2.52537	0	0	0	3316	tags=58%, list=23%, signal=75%
HALLMARK_G2M_CHECKPOINT	HALLMARK_G2M_CHECKPOINT	194	-0.531854	-2.51474	0	0	0	3906	tags=58%, list=27%, signal=79%
GOBP_DNA_REPLICATION	GOBP_DNA_REPLICATION	265	-0.501942	-2.51148	0	0	0	3395	tags=52%, list=24%, signal=68%
GOBP_RIBOSOMAL_LARGE_SUBUNIT_BIOGENESIS	GOBP_RIBOSOMAL_LARGE_SUBUNIT_BIOGENESIS	66	-0.616212	-2.49999	0	0	0	3805	tags=67%, list=27%, signal=91%
GOBP_DNA_REPLICATION_INITIATION	GOBP_DNA_REPLICATION_INITIATION	38	-0.685908	-2.48657	0	0	0	3308	tags=79%, list=23%, signal=103%
KEGG_DNA_REPLICATION	KEGG_DNA_REPLICATION	35	-0.69428	-2.45468	0	0	0	3224	tags=77%, list=23%, signal=99%
GOBP_NCRNA_PROCESSING	GOBP_NCRNA_PROCESSING	372	-0.485397	-2.45195	0	0	0	3866	tags=55%, list=27%, signal=73%
HALLMARK_MYC_TARGETS_V2	HALLMARK_MYC_TARGETS_V2	56	-0.646403	-2.45183	0	0	0	2844	tags=71%, list=20%, signal=89%
GOBP_RIBOSOMAL_SMALL_SUBUNIT_BIOGENESIS	GOBP_RIBOSOMAL_SMALL_SUBUNIT_BIOGENESIS	72	-0.60712	-2.4512	0	0	0	3802	tags=61%, list=27%, signal=83%
GOBP_RNA_EXPORT_FROM_NUCLEUS	GOBP_RNA_EXPORT_FROM_NUCLEUS	130	-0.542211	-2.44884	0	0	0	4145	tags=58%, list=29%, signal=81%
GOBP_RNA_SPLICING	GOBP_RNA_SPLICING	420	-0.46884	-2.42396	0	0	0	4066	tags=54%, list=29%, signal=73%
GOBP_MATURATION_OF_5_8S_RRNA	GOBP_MATURATION_OF_5_8S_RRNA	35	-0.686305	-2.41393	0	0	0	3647	tags=77%, list=26%, signal=103%
GOBP_MRNA_TRANSPORT	GOBP_MRNA_TRANSPORT	137	-0.525212	-2.41018	0	0	0	4018	tags=55%, list=28%, signal=77%
GOBP_NUCLEAR_TRANSCRIBED_MRNA_CATABOLIC_PROCESS_EXONUCLEOLYTIC	GOBP_NUCLEAR_TRANSCRIBED_MRNA_CATABOLIC_PROCESS_EXONUCLEOLYTIC	35	-0.675465	-2.39992	0	0	0	2348	tags=57%, list=16%, signal=68%
GOBP_MRNA_EXPORT_FROM_NUCLEUS	GOBP_MRNA_EXPORT_FROM_NUCLEUS	106	-0.537124	-2.39928	0	0	0	4018	tags=53%, list=28%, signal=73%
GOBP_MRNA_PROCESSING	GOBP_MRNA_PROCESSING	479	-0.436479	-2.38155	0	0	0	4217	tags=54%, list=30%, signal=74%
KEGG_RNA_DEGRADATION	KEGG_RNA_DEGRADATION	57	-0.602918	-2.36879	0	0	0	3099	tags=58%, list=22%, signal=74%
GOBP_MATURATION_OF_SSU_RRNA	GOBP_MATURATION_OF_SSU_RRNA	49	-0.620552	-2.33588	0	0	0	3802	tags=65%, list=27%, signal=89%
GOBP_RNA_LOCALIZATION	GOBP_RNA_LOCALIZATION	213	-0.471303	-2.33453	0	0	0	4145	tags=56%, list=29%, signal=78%
GOBP_CLEAVAGE_INVOLVED_IN_RRNA_PROCESSING	GOBP_CLEAVAGE_INVOLVED_IN_RRNA_PROCESSING	27	-0.695975	-2.32898	0	0	0	3540	tags=74%, list=25%, signal=98%
GOBP_CHROMATIN_REMODELING_AT_CENTROMERE	GOBP_CHROMATIN_REMODELING_AT_CENTROMERE	33	-0.662069	-2.3289	0	0	0	1970	tags=45%, list=14%, signal=53%
GOBP_MATURATION_OF_LSU_RRNA	GOBP_MATURATION_OF_LSU_RRNA	28	-0.694885	-2.30062	0	0.00024636	0.005	2949	tags=75%, list=21%, signal=94%
GOBP_CELL_CYCLE_DNA_REPLICATION	GOBP_CELL_CYCLE_DNA_REPLICATION	62	-0.573043	-2.30007	0	0.000237864	0.005	3308	tags=63%, list=23%, signal=82%
GOBP_MATURATION_OF_5_8S_RRNA_FROM_TRICISTRONIC_RRNA_TRANSCRIPT_SSU_RRNA_5_8S_RRNA_LSU_RRNA	GOBP_MATURATION_OF_5_8S_RRNA_FROM_TRICISTRONIC_RRNA_TRANSCRIPT_SSU_RRNA_5_8S_RRNA_LSU_RRNA	24	-0.714209	-2.29293	0	0.000276728	0.006	3427	tags=79%, list=24%, signal=104%
GOBP_RNA_3_END_PROCESSING	GOBP_RNA_3_END_PROCESSING	141	-0.500834	-2.29128	0	0.000267802	0.006	3959	tags=55%, list=28%, signal=75%
GOBP_MATURATION_OF_SSU_RRNA_FROM_TRICISTRONIC_RRNA_TRANSCRIPT_SSU_RRNA_5_8S_RRNA_LSU_RRNA	GOBP_MATURATION_OF_SSU_RRNA_FROM_TRICISTRONIC_RRNA_TRANSCRIPT_SSU_RRNA_5_8S_RRNA_LSU_RRNA	36	-0.636288	-2.28666	0	0.000259433	0.006	3793	tags=64%, list=27%, signal=87%
GOBP_NCRNA_METABOLIC_PROCESS	GOBP_NCRNA_METABOLIC_PROCESS	456	-0.450047	-2.26576	0	0.000290735	0.007	3866	tags=52%, list=27%, signal=69%
KEGG_SPLICEOSOME	KEGG_SPLICEOSOME	122	-0.496764	-2.26057	0	0.000322847	0.008	3751	tags=55%, list=26%, signal=74%
GOBP_DNA_REPLICATION_INDEPENDENT_NUCLEOSOME_ORGANIZATION	GOBP_DNA_REPLICATION_INDEPENDENT_NUCLEOSOME_ORGANIZATION	40	-0.608319	-2.25427	0	0.000354951	0.009	2610	tags=45%, list=18%, signal=55%
GOBP_ESTABLISHMENT_OF_RNA_LOCALIZATION	GOBP_ESTABLISHMENT_OF_RNA_LOCALIZATION	181	-0.471525	-2.24799	0	0.000345091	0.009	4145	tags=56%, list=29%, signal=79%
GOBP_NCRNA_3_END_PROCESSING	GOBP_NCRNA_3_END_PROCESSING	39	-0.593013	-2.17146	0	0.00107844	0.027	3766	tags=62%, list=26%, signal=83%
GOBP_NUCLEAR_TRANSCRIBED_MRNA_CATABOLIC_PROCESS_DEADENYLATION_DEPENDENT_DECAY	GOBP_NUCLEAR_TRANSCRIBED_MRNA_CATABOLIC_PROCESS_DEADENYLATION_DEPENDENT_DECAY	75	-0.517497	-2.16482	0	0.00126435	0.033	3099	tags=49%, list=22%, signal=63%
GOBP_HISTONE_EXCHANGE	GOBP_HISTONE_EXCHANGE	41	-0.590413	-2.16177	0	0.00130093	0.035	1970	tags=39%, list=14%, signal=45%
KEGG_RIBOSOME	KEGG_RIBOSOME	81	-0.51714	-2.1577	0	0.00140937	0.039	5292	tags=67%, list=37%, signal=106%
GOBP_CENTROMERE_COMPLEX_ASSEMBLY	GOBP_CENTROMERE_COMPLEX_ASSEMBLY	42	-0.588165	-2.15636	0	0.00140829	0.04	4121	tags=60%, list=29%, signal=84%
GOBP_DNA_TEMPLATED_TRANSCRIPTION_ELONGATION	GOBP_DNA_TEMPLATED_TRANSCRIPTION_ELONGATION	109	-0.474265	-2.15416	0	0.00140862	0.041	4137	tags=52%, list=29%, signal=73%
GOBP_DNA_STRAND_ELONGATION	GOBP_DNA_STRAND_ELONGATION	26	-0.65487	-2.14876	0	0.00150477	0.045	3308	tags=77%, list=23%, signal=100%
GOBP_ATP_DEPENDENT_CHROMATIN_REMODELING	GOBP_ATP_DEPENDENT_CHROMATIN_REMODELING	71	-0.523335	-2.12542	0	0.00206388	0.06	2724	tags=41%, list=19%, signal=50%
GOBP_SNRNA_METABOLIC_PROCESS	GOBP_SNRNA_METABOLIC_PROCESS	37	-0.606761	-2.11427	0	0.00241724	0.073	3967	tags=65%, list=28%, signal=90%
GOBP_RIBOSOME_ASSEMBLY	GOBP_RIBOSOME_ASSEMBLY	57	-0.540356	-2.10007	0	0.00313994	0.098	3814	tags=54%, list=27%, signal=74%
GOBP_RIBONUCLEOPROTEIN_COMPLEX_SUBUNIT_ORGANIZATION	GOBP_RIBONUCLEOPROTEIN_COMPLEX_SUBUNIT_ORGANIZATION	188	-0.450449	-2.09984	0	0.00307313	0.098	4971	tags=64%, list=35%, signal=98%
GOBP_TRANSCRIPTION_ELONGATION_FROM_RNA_POLYMERASE_I_PROMOTER	GOBP_TRANSCRIPTION_ELONGATION_FROM_RNA_POLYMERASE_I_PROMOTER	28	-0.611857	-2.08997	0	0.00360615	0.112	3906	tags=68%, list=27%, signal=93%
GOBP_TRNA_TRANSPORT	GOBP_TRNA_TRANSPORT	36	-0.587895	-2.08976	0	0.00353256	0.112	3903	tags=61%, list=27%, signal=84%
GOBP_NCRNA_CATABOLIC_PROCESS	GOBP_NCRNA_CATABOLIC_PROCESS	33	-0.594045	-2.08116	0	0.00389975	0.128	2230	tags=48%, list=16%, signal=57%
GOBP_MITOCHONDRIAL_TRANSLATIONAL_TERMINATION	GOBP_MITOCHONDRIAL_TRANSLATIONAL_TERMINATION	89	-0.487324	-2.0791	0	0.00393086	0.13	5142	tags=64%, list=36%, signal=100%
GOBP_TRANSCRIPTION_BY_RNA_POLYMERASE_I	GOBP_TRANSCRIPTION_BY_RNA_POLYMERASE_I	64	-0.506844	-2.0599	0	0.005071	0.166	3906	tags=63%, list=27%, signal=86%
GOBP_POSITIVE_REGULATION_OF_DNA_REPLICATION	GOBP_POSITIVE_REGULATION_OF_DNA_REPLICATION	35	-0.583773	-2.05569	0	0.00526138	0.175	3395	tags=60%, list=24%, signal=79%
GOBP_NUCLEAR_EXPORT	GOBP_NUCLEAR_EXPORT	187	-0.435912	-2.04444	0	0.00580034	0.197	4028	tags=52%, list=28%, signal=72%
GOBP_NEGATIVE_REGULATION_OF_RNA_CATABOLIC_PROCESS	GOBP_NEGATIVE_REGULATION_OF_RNA_CATABOLIC_PROCESS	64	-0.508721	-2.04346	0	0.00579335	0.201	3434	tags=55%, list=24%, signal=72%
GOBP_REGULATION_OF_DNA_REPLICATION	GOBP_REGULATION_OF_DNA_REPLICATION	99	-0.478428	-2.04026	0	0.00598658	0.205	3395	tags=53%, list=24%, signal=69%
GOBP_RNA_METHYLATION	GOBP_RNA_METHYLATION	77	-0.486314	-2.03828	0	0.00607483	0.213	2541	tags=42%, list=18%, signal=50%
GOBP_RIBOSOMAL_LARGE_SUBUNIT_ASSEMBLY	GOBP_RIBOSOMAL_LARGE_SUBUNIT_ASSEMBLY	25	-0.612684	-2.03452	0	0.00618065	0.221	4971	tags=80%, list=35%, signal=123%
GOBP_TRANSLATIONAL_TERMINATION	GOBP_TRANSLATIONAL_TERMINATION	103	-0.473329	-2.03222	0	0.00623867	0.225	4201	tags=51%, list=30%, signal=72%
GOBP_TELOMERE_MAINTENANCE_VIA_SEMI_CONSERVATIVE_REPLICATION	GOBP_TELOMERE_MAINTENANCE_VIA_SEMI_CONSERVATIVE_REPLICATION	27	-0.63611	-2.02459	0	0.00677743	0.246	4008	tags=74%, list=28%, signal=103%
GOBP_SPLICEOSOMAL_SNRNP_ASSEMBLY	GOBP_SPLICEOSOMAL_SNRNP_ASSEMBLY	38	-0.571267	-2.02144	0	0.00691069	0.256	4355	tags=68%, list=31%, signal=98%
GOBP_DNA_DEPENDENT_DNA_REPLICATION_MAINTENANCE_OF_FIDELITY	GOBP_DNA_DEPENDENT_DNA_REPLICATION_MAINTENANCE_OF_FIDELITY	45	-0.546802	-2.02082	0	0.00682102	0.256	3789	tags=60%, list=27%, signal=82%
GOBP_TRANSCRIPTION_COUPLED_NUCLEOTIDE_EXCISION_REPAIR	GOBP_TRANSCRIPTION_COUPLED_NUCLEOTIDE_EXCISION_REPAIR	71	-0.502423	-2.02047	0	0.00677853	0.259	4830	tags=56%, list=34%, signal=85%
GOBP_TRNA_METHYLATION	GOBP_TRNA_METHYLATION	37	-0.567574	-2.01979	0	0.0067156	0.26	2101	tags=43%, list=15%, signal=51%
GOBP_TRANSLATIONAL_ELONGATION	GOBP_TRANSLATIONAL_ELONGATION	129	-0.441017	-2.01475	0	0.00718185	0.28	5142	tags=67%, list=36%, signal=103%
GOBP_DNA_STRAND_ELONGATION_INVOLVED_IN_DNA_REPLICATION	GOBP_DNA_STRAND_ELONGATION_INVOLVED_IN_DNA_REPLICATION	19	-0.673475	-2.0038	0	0.00832097	0.324	3308	tags=79%, list=23%, signal=103%
GOBP_KINETOCHORE_ORGANIZATION	GOBP_KINETOCHORE_ORGANIZATION	21	-0.647168	-1.99922	0	0.00858611	0.334	4121	tags=67%, list=29%, signal=94%
GOBP_MRNA_3_END_PROCESSING	GOBP_MRNA_3_END_PROCESSING	99	-0.460241	-1.99514	0	0.00874029	0.345	3959	tags=52%, list=28%, signal=71%
KEGG_MISMATCH_REPAIR	KEGG_MISMATCH_REPAIR	22	-0.629987	-1.97835	0	0.0103878	0.4	4800	tags=82%, list=34%, signal=123%
GOBP_TRANSCRIPTION_INITIATION_FROM_RNA_POLYMERASE_I_PROMOTER	GOBP_TRANSCRIPTION_INITIATION_FROM_RNA_POLYMERASE_I_PROMOTER	35	-0.572913	-1.97455	0	0.0107764	0.419	3906	tags=63%, list=27%, signal=86%
GOBP_NEGATIVE_REGULATION_OF_MRNA_METABOLIC_PROCESS	GOBP_NEGATIVE_REGULATION_OF_MRNA_METABOLIC_PROCESS	82	-0.460745	-1.96754	0	0.0114348	0.442	3434	tags=49%, list=24%, signal=64%
GOBP_NUCLEOTIDE_EXCISION_REPAIR	GOBP_NUCLEOTIDE_EXCISION_REPAIR	101	-0.459558	-1.96664	0	0.0113519	0.446	4258	tags=52%, list=30%, signal=74%
GOBP_MATURATION_OF_LSU_RRNA_FROM_TRICISTRONIC_RRNA_TRANSCRIPT_SSU_RRNA_5_8S_RRNA_LSU_RRNA	GOBP_MATURATION_OF_LSU_RRNA_FROM_TRICISTRONIC_RRNA_TRANSCRIPT_SSU_RRNA_5_8S_RRNA_LSU_RRNA	15	-0.690912	-1.96248	0	0.0116437	0.457	4410	tags=100%, list=31%, signal=145%
GOBP_LUNG_EPITHELIUM_DEVELOPMENT	GOBP_LUNG_EPITHELIUM_DEVELOPMENT	25	-0.600007	-1.95514	0.00651466	0.0124355	0.484	1658	tags=32%, list=12%, signal=36%
GOBP_TRNA_PROCESSING	GOBP_TRNA_PROCESSING	124	-0.433767	-1.9452	0	0.0137405	0.52	2938	tags=39%, list=21%, signal=48%
GOBP_NCRNA_TRANSCRIPTION	GOBP_NCRNA_TRANSCRIPTION	107	-0.445166	-1.94502	0	0.0136335	0.521	4001	tags=55%, list=28%, signal=76%
GOBP_DNA_GEOMETRIC_CHANGE	GOBP_DNA_GEOMETRIC_CHANGE	110	-0.436753	-1.93897	0	0.0144959	0.547	4258	tags=53%, list=30%, signal=75%
GOBP_NUCLEOBASE_CONTAINING_COMPOUND_TRANSPORT	GOBP_NUCLEOBASE_CONTAINING_COMPOUND_TRANSPORT	224	-0.397442	-1.93501	0	0.0148565	0.561	4035	tags=49%, list=28%, signal=67%
GOBP_TRNA_METABOLIC_PROCESS	GOBP_TRNA_METABOLIC_PROCESS	173	-0.40993	-1.92486	0	0.0163415	0.602	2938	tags=36%, list=21%, signal=45%
KEGG_HOMOLOGOUS_RECOMBINATION	KEGG_HOMOLOGOUS_RECOMBINATION	27	-0.580467	-1.92112	0	0.0168986	0.618	3316	tags=56%, list=23%, signal=72%
GOBP_NEGATIVE_REGULATION_OF_MRNA_CATABOLIC_PROCESS	GOBP_NEGATIVE_REGULATION_OF_MRNA_CATABOLIC_PROCESS	53	-0.498263	-1.91715	0	0.0173341	0.627	3434	tags=57%, list=24%, signal=74%
GOBP_NUCLEAR_TRANSPORT	GOBP_NUCLEAR_TRANSPORT	304	-0.379138	-1.90974	0	0.0185507	0.654	4043	tags=48%, list=28%, signal=66%
GOBP_MITOCHONDRIAL_GENE_EXPRESSION	GOBP_MITOCHONDRIAL_GENE_EXPRESSION	164	-0.408359	-1.90826	0	0.0186737	0.659	4201	tags=46%, list=30%, signal=65%
GOBP_DNA_DAMAGE_RESPONSE_DETECTION_OF_DNA_DAMAGE	GOBP_DNA_DAMAGE_RESPONSE_DETECTION_OF_DNA_DAMAGE	38	-0.539983	-1.90712	0	0.0186982	0.666	5260	tags=74%, list=37%, signal=117%
GOBP_POSITIVE_REGULATION_OF_AMINE_TRANSPORT	GOBP_POSITIVE_REGULATION_OF_AMINE_TRANSPORT	24	-0.613719	-1.90608	0	0.0186099	0.669	17	tags=13%, list=0%, signal=12%
HALLMARK_UNFOLDED_PROTEIN_RESPONSE	HALLMARK_UNFOLDED_PROTEIN_RESPONSE	111	-0.424712	-1.90073	0	0.019353	0.692	3147	tags=45%, list=22%, signal=57%
GOBP_RNA_5_END_PROCESSING	GOBP_RNA_5_END_PROCESSING	22	-0.597143	-1.89841	0.0104895	0.0194933	0.697	3804	tags=64%, list=27%, signal=87%
GOBP_DNA_REPLICATION_CHECKPOINT	GOBP_DNA_REPLICATION_CHECKPOINT	16	-0.656427	-1.89736	0.0028169	0.01946	0.699	3198	tags=75%, list=22%, signal=97%
GOBP_REGULATION_OF_DNA_DEPENDENT_DNA_REPLICATION	GOBP_REGULATION_OF_DNA_DEPENDENT_DNA_REPLICATION	44	-0.502837	-1.89677	0.00404858	0.0193033	0.699	3024	tags=55%, list=21%, signal=69%
GOBP_NUCLEAR_TRANSCRIBED_MRNA_CATABOLIC_PROCESS	GOBP_NUCLEAR_TRANSCRIBED_MRNA_CATABOLIC_PROCESS	203	-0.397123	-1.87561	0	0.0238261	0.779	5120	tags=60%, list=36%, signal=92%
GOBP_NEURON_MIGRATION	GOBP_NEURON_MIGRATION	108	-0.427693	-1.87561	0	0.0235643	0.779	1188	tags=21%, list=8%, signal=23%
KEGG_NUCLEOTIDE_EXCISION_REPAIR	KEGG_NUCLEOTIDE_EXCISION_REPAIR	42	-0.515065	-1.87485	0	0.0234604	0.784	3907	tags=57%, list=27%, signal=79%
GOBP_NEGATIVE_REGULATION_OF_CELL_CYCLE_G2_M_PHASE_TRANSITION	GOBP_NEGATIVE_REGULATION_OF_CELL_CYCLE_G2_M_PHASE_TRANSITION	103	-0.42925	-1.87443	0	0.023326	0.786	4191	tags=55%, list=29%, signal=78%
GOBP_TRNA_MODIFICATION	GOBP_TRNA_MODIFICATION	84	-0.441333	-1.87014	0	0.024029	0.796	2537	tags=38%, list=18%, signal=46%
GOBP_BASE_EXCISION_REPAIR	GOBP_BASE_EXCISION_REPAIR	38	-0.51417	-1.86702	0.00344828	0.0244101	0.805	3174	tags=55%, list=22%, signal=71%
GOBP_MISMATCH_REPAIR	GOBP_MISMATCH_REPAIR	31	-0.551695	-1.86672	0.00414938	0.0242842	0.807	3089	tags=48%, list=22%, signal=62%
GOBP_POSITIVE_REGULATION_OF_TELOMERASE_RNA_LOCALIZATION_TO_CAJAL_BODY	GOBP_POSITIVE_REGULATION_OF_TELOMERASE_RNA_LOCALIZATION_TO_CAJAL_BODY	15	-0.646751	-1.86371	0.0108696	0.0247727	0.817	3027	tags=67%, list=21%, signal=85%
GOBP_TRANSCRIPTION_ELONGATION_FROM_RNA_POLYMERASE_II_PROMOTER	GOBP_TRANSCRIPTION_ELONGATION_FROM_RNA_POLYMERASE_II_PROMOTER	81	-0.447961	-1.86185	0	0.0250778	0.828	5072	tags=58%, list=36%, signal=90%
GOBP_SNRNA_TRANSCRIPTION	GOBP_SNRNA_TRANSCRIPTION	74	-0.452279	-1.86066	0	0.0251713	0.832	3967	tags=50%, list=28%, signal=69%
GOBP_NUCLEOSIDE_MONOPHOSPHATE_BIOSYNTHETIC_PROCESS	GOBP_NUCLEOSIDE_MONOPHOSPHATE_BIOSYNTHETIC_PROCESS	40	-0.516303	-1.85609	0.00409836	0.0261467	0.846	2684	tags=48%, list=19%, signal=58%
GOBP_SNRNA_PROCESSING	GOBP_SNRNA_PROCESSING	26	-0.57429	-1.85258	0	0.0268585	0.852	4304	tags=65%, list=30%, signal=94%
GOBP_RNA_MODIFICATION	GOBP_RNA_MODIFICATION	149	-0.403405	-1.85201	0	0.026759	0.854	2541	tags=36%, list=18%, signal=43%
GOBP_REGULATION_OF_CELL_CYCLE_G2_M_PHASE_TRANSITION	GOBP_REGULATION_OF_CELL_CYCLE_G2_M_PHASE_TRANSITION	207	-0.378838	-1.84643	0	0.0278244	0.863	3198	tags=37%, list=22%, signal=47%
GOBP_REGULATION_OF_MRNA_PROCESSING	GOBP_REGULATION_OF_MRNA_PROCESSING	129	-0.400743	-1.84628	0	0.0276357	0.865	4204	tags=53%, list=30%, signal=74%
GOBP_NUCLEOTIDE_EXCISION_REPAIR_DNA_GAP_FILLING	GOBP_NUCLEOTIDE_EXCISION_REPAIR_DNA_GAP_FILLING	23	-0.571171	-1.84136	0	0.0284896	0.872	4800	tags=70%, list=34%, signal=105%
KEGG_CELL_CYCLE	KEGG_CELL_CYCLE	118	-0.413364	-1.83959	0	0.0287012	0.877	3195	tags=42%, list=22%, signal=54%
GOBP_TERMINATION_OF_RNA_POLYMERASE_I_TRANSCRIPTION	GOBP_TERMINATION_OF_RNA_POLYMERASE_I_TRANSCRIPTION	30	-0.543679	-1.83545	0	0.0298129	0.893	3906	tags=63%, list=27%, signal=87%
GOBP_PROTEIN_LOCALIZATION_TO_CHROMOSOME	GOBP_PROTEIN_LOCALIZATION_TO_CHROMOSOME	91	-0.429916	-1.83418	0	0.0299258	0.897	5003	tags=63%, list=35%, signal=96%
GOBP_TELOMERE_ORGANIZATION	GOBP_TELOMERE_ORGANIZATION	147	-0.396706	-1.83382	0	0.0297401	0.898	4018	tags=52%, list=28%, signal=72%
GOBP_DNA_INTEGRITY_CHECKPOINT	GOBP_DNA_INTEGRITY_CHECKPOINT	148	-0.39802	-1.82933	0	0.0307509	0.905	3717	tags=47%, list=26%, signal=63%
GOBP_DNA_TEMPLATED_TRANSCRIPTION_TERMINATION	GOBP_DNA_TEMPLATED_TRANSCRIPTION_TERMINATION	73	-0.454499	-1.82422	0	0.0318709	0.92	3906	tags=49%, list=27%, signal=68%
GOBP_PSEUDOURIDINE_SYNTHESIS	GOBP_PSEUDOURIDINE_SYNTHESIS	18	-0.620379	-1.81102	0.0030303	0.0359197	0.945	1887	tags=44%, list=13%, signal=51%
GOBP_NEGATIVE_REGULATION_OF_CELL_DIVISION	GOBP_NEGATIVE_REGULATION_OF_CELL_DIVISION	16	-0.623622	-1.81073	0.00566572	0.0356985	0.945	2273	tags=44%, list=16%, signal=52%
GOBP_REGULATION_OF_MRNA_SPLICING_VIA_SPLICEOSOME	GOBP_REGULATION_OF_MRNA_SPLICING_VIA_SPLICEOSOME	91	-0.422032	-1.81041	0.00657895	0.0355057	0.946	3096	tags=44%, list=22%, signal=56%
GOBP_NCRNA_EXPORT_FROM_NUCLEUS	GOBP_NCRNA_EXPORT_FROM_NUCLEUS	37	-0.514382	-1.8058	0.00769231	0.0365837	0.955	3903	tags=57%, list=27%, signal=78%
GOBP_REPLICATION_FORK_PROCESSING	GOBP_REPLICATION_FORK_PROCESSING	37	-0.498658	-1.79976	0.00398406	0.0380473	0.96	4025	tags=57%, list=28%, signal=79%
GOBP_MITOCHONDRIAL_TRANSLATION	GOBP_MITOCHONDRIAL_TRANSLATION	134	-0.395371	-1.79914	0	0.0378758	0.961	4971	tags=55%, list=35%, signal=84%
GOBP_POSITIVE_REGULATION_OF_MRNA_SPLICING_VIA_SPLICEOSOME	GOBP_POSITIVE_REGULATION_OF_MRNA_SPLICING_VIA_SPLICEOSOME	21	-0.587367	-1.7984	0.00632911	0.0378248	0.961	3096	tags=57%, list=22%, signal=73%
GOBP_PURINE_NUCLEOSIDE_MONOPHOSPHATE_BIOSYNTHETIC_PROCESS	GOBP_PURINE_NUCLEOSIDE_MONOPHOSPHATE_BIOSYNTHETIC_PROCESS	23	-0.562113	-1.79724	0.0031746	0.0379218	0.961	2622	tags=48%, list=18%, signal=59%
GOBP_CARDIAC_MUSCLE_CELL_PROLIFERATION	GOBP_CARDIAC_MUSCLE_CELL_PROLIFERATION	40	-0.505261	-1.79632	0.0037594	0.0379089	0.961	1556	tags=30%, list=11%, signal=34%
GOBP_ENDONUCLEOLYTIC_CLEAVAGE_INVOLVED_IN_RRNA_PROCESSING	GOBP_ENDONUCLEOLYTIC_CLEAVAGE_INVOLVED_IN_RRNA_PROCESSING	15	-0.654755	-1.79575	0.00293255	0.0377788	0.961	3540	tags=73%, list=25%, signal=98%
GOBP_RNA_PHOSPHODIESTER_BOND_HYDROLYSIS_EXONUCLEOLYTIC	GOBP_RNA_PHOSPHODIESTER_BOND_HYDROLYSIS_EXONUCLEOLYTIC	43	-0.493109	-1.79522	0	0.0376297	0.961	3099	tags=49%, list=22%, signal=62%
GOBP_FEAR_RESPONSE	GOBP_FEAR_RESPONSE	23	-0.565809	-1.79241	0.00325733	0.0383335	0.964	1381	tags=30%, list=10%, signal=34%
GOBP_COTRANSLATIONAL_PROTEIN_TARGETING_TO_MEMBRANE	GOBP_COTRANSLATIONAL_PROTEIN_TARGETING_TO_MEMBRANE	96	-0.414218	-1.79105	0	0.0386124	0.967	5292	tags=60%, list=37%, signal=96%
GOBP_POSITIVE_REGULATION_OF_MRNA_PROCESSING	GOBP_POSITIVE_REGULATION_OF_MRNA_PROCESSING	31	-0.527007	-1.78916	0.00338983	0.0389322	0.97	3208	tags=52%, list=23%, signal=66%
GOBP_DNA_DOUBLE_STRAND_BREAK_PROCESSING	GOBP_DNA_DOUBLE_STRAND_BREAK_PROCESSING	23	-0.560434	-1.78564	0.00342466	0.0398272	0.973	4324	tags=65%, list=30%, signal=94%
GOBP_MRNA_MODIFICATION	GOBP_MRNA_MODIFICATION	23	-0.559198	-1.78191	0.0034965	0.0406986	0.975	2541	tags=61%, list=18%, signal=74%
GOBP_REGULATION_OF_RNA_SPLICING	GOBP_REGULATION_OF_RNA_SPLICING	133	-0.39027	-1.78067	0	0.0408761	0.976	3751	tags=48%, list=26%, signal=65%
KEGG_RNA_POLYMERASE	KEGG_RNA_POLYMERASE	27	-0.537521	-1.78055	0.0033557	0.0405919	0.976	3829	tags=52%, list=27%, signal=71%
GOBP_REGULATION_OF_CELL_AGING	GOBP_REGULATION_OF_CELL_AGING	43	-0.474773	-1.77789	0	0.0412979	0.982	3804	tags=58%, list=27%, signal=79%
GOBP_KINETOCHORE_ASSEMBLY	GOBP_KINETOCHORE_ASSEMBLY	16	-0.626146	-1.77611	0.00613497	0.041611	0.983	4121	tags=63%, list=29%, signal=88%
GOBP_MRNA_METHYLATION	GOBP_MRNA_METHYLATION	15	-0.622288	-1.77333	0.00573066	0.0422769	0.983	2541	tags=67%, list=18%, signal=81%
GOBP_PROTEIN_DNA_COMPLEX_SUBUNIT_ORGANIZATION	GOBP_PROTEIN_DNA_COMPLEX_SUBUNIT_ORGANIZATION	212	-0.370727	-1.76909	0	0.0433791	0.984	2869	tags=35%, list=20%, signal=44%
GOBP_POSITIVE_REGULATION_OF_CARDIAC_MUSCLE_CELL_PROLIFERATION	GOBP_POSITIVE_REGULATION_OF_CARDIAC_MUSCLE_CELL_PROLIFERATION	19	-0.60013	-1.76747	0.00302115	0.043591	0.984	1556	tags=37%, list=11%, signal=41%
GOBP_POSITIVE_REGULATION_OF_TRANSCRIPTION_BY_RNA_POLYMERASE_I	GOBP_POSITIVE_REGULATION_OF_TRANSCRIPTION_BY_RNA_POLYMERASE_I	23	-0.557449	-1.76726	0.00671141	0.0433398	0.984	1949	tags=57%, list=14%, signal=65%
GOBP_ESTABLISHMENT_OF_PROTEIN_LOCALIZATION_TO_CHROMOSOME	GOBP_ESTABLISHMENT_OF_PROTEIN_LOCALIZATION_TO_CHROMOSOME	27	-0.550151	-1.76688	0.0170648	0.0432039	0.985	4255	tags=67%, list=30%, signal=95%
GOBP_MITOTIC_SISTER_CHROMATID_SEGREGATION	GOBP_MITOTIC_SISTER_CHROMATID_SEGREGATION	155	-0.384191	-1.76251	0	0.0446042	0.989	4098	tags=44%, list=29%, signal=61%
GOBP_G2_DNA_DAMAGE_CHECKPOINT	GOBP_G2_DNA_DAMAGE_CHECKPOINT	34	-0.500032	-1.761	0.0144404	0.0448614	0.99	3122	tags=50%, list=22%, signal=64%
GOBP_DNA_UNWINDING_INVOLVED_IN_DNA_REPLICATION	GOBP_DNA_UNWINDING_INVOLVED_IN_DNA_REPLICATION	16	-0.610109	-1.75809	0.00581395	0.0456009	0.992	3789	tags=75%, list=27%, signal=102%
GOBP_ESTABLISHMENT_OF_PROTEIN_LOCALIZATION_TO_ENDOPLASMIC_RETICULUM	GOBP_ESTABLISHMENT_OF_PROTEIN_LOCALIZATION_TO_ENDOPLASMIC_RETICULUM	109	-0.396846	-1.75697	0	0.0457086	0.993	5292	tags=61%, list=37%, signal=96%
GOBP_POSITIVE_REGULATION_OF_DNA_TEMPLATED_TRANSCRIPTION_ELONGATION	GOBP_POSITIVE_REGULATION_OF_DNA_TEMPLATED_TRANSCRIPTION_ELONGATION	26	-0.53068	-1.75182	0.00671141	0.0473955	0.993	3748	tags=50%, list=26%, signal=68%
GOBP_RECOMBINATIONAL_REPAIR	GOBP_RECOMBINATIONAL_REPAIR	130	-0.377308	-1.74566	0	0.0494736	0.994	3930	tags=48%, list=28%, signal=66%
GOBP_POSITIVE_REGULATION_OF_GENE_EXPRESSION_EPIGENETIC	GOBP_POSITIVE_REGULATION_OF_GENE_EXPRESSION_EPIGENETIC	55	-0.453757	-1.74523	0.0046083	0.0492729	0.994	3829	tags=55%, list=27%, signal=74%
GOBP_RRNA_CATABOLIC_PROCESS	GOBP_RRNA_CATABOLIC_PROCESS	18	-0.598361	-1.7452	0.00314465	0.0489599	0.994	3427	tags=61%, list=24%, signal=80%
GOBP_NUCLEOSOME_ORGANIZATION	GOBP_NUCLEOSOME_ORGANIZATION	119	-0.381536	-1.74413	0	0.0489931	0.994	2610	tags=35%, list=18%, signal=43%
GOBP_REGULATION_OF_CARDIAC_MUSCLE_CELL_PROLIFERATION	GOBP_REGULATION_OF_CARDIAC_MUSCLE_CELL_PROLIFERATION	31	-0.513452	-1.74399	0.00684931	0.0487043	0.994	2432	tags=35%, list=17%, signal=43%
GOBP_POSITIVE_REGULATION_OF_PROTEIN_EXPORT_FROM_NUCLEUS	GOBP_POSITIVE_REGULATION_OF_PROTEIN_EXPORT_FROM_NUCLEUS	19	-0.58036	-1.73534	0.00623053	0.0517991	0.996	3205	tags=53%, list=23%, signal=68%
GOBP_INTERSTRAND_CROSS_LINK_REPAIR	GOBP_INTERSTRAND_CROSS_LINK_REPAIR	52	-0.451139	-1.73257	0	0.0527031	0.996	3316	tags=46%, list=23%, signal=60%
GOBP_SISTER_CHROMATID_SEGREGATION	GOBP_SISTER_CHROMATID_SEGREGATION	182	-0.358643	-1.73052	0	0.0532777	0.996	4098	tags=44%, list=29%, signal=61%
GOBP_EPITHELIAL_TUBE_BRANCHING_INVOLVED_IN_LUNG_MORPHOGENESIS	GOBP_EPITHELIAL_TUBE_BRANCHING_INVOLVED_IN_LUNG_MORPHOGENESIS	19	-0.577917	-1.72999	0.00911854	0.0531443	0.997	1544	tags=37%, list=11%, signal=41%
GOBP_NUCLEAR_TRANSCRIBED_MRNA_CATABOLIC_PROCESS_NONSENSE_MEDIATED_DECAY	GOBP_NUCLEAR_TRANSCRIBED_MRNA_CATABOLIC_PROCESS_NONSENSE_MEDIATED_DECAY	117	-0.383911	-1.72919	0	0.0530751	0.997	5706	tags=70%, list=40%, signal=116%
GOBP_DOUBLE_STRAND_BREAK_REPAIR	GOBP_DOUBLE_STRAND_BREAK_REPAIR	241	-0.352823	-1.72874	0	0.05297	0.998	3747	tags=47%, list=26%, signal=63%
GOBP_AXONAL_FASCICULATION	GOBP_AXONAL_FASCICULATION	16	-0.610342	-1.72626	0.012945	0.0537549	0.999	322	tags=25%, list=2%, signal=26%
GOBP_NEGATIVE_REGULATION_OF_CELL_AGING	GOBP_NEGATIVE_REGULATION_OF_CELL_AGING	22	-0.544359	-1.72337	0.00662252	0.0546553	0.999	3688	tags=55%, list=26%, signal=74%
GOBP_SPINDLE_LOCALIZATION	GOBP_SPINDLE_LOCALIZATION	49	-0.46629	-1.72236	0.012605	0.0547236	0.999	2279	tags=29%, list=16%, signal=34%
GOBP_ANAPHASE_PROMOTING_COMPLEX_DEPENDENT_CATABOLIC_PROCESS	GOBP_ANAPHASE_PROMOTING_COMPLEX_DEPENDENT_CATABOLIC_PROCESS	79	-0.417925	-1.71541	0	0.0573846	1	4400	tags=57%, list=31%, signal=82%
GOBP_CYTOPLASMIC_TRANSLATION	GOBP_CYTOPLASMIC_TRANSLATION	92	-0.403088	-1.71484	0	0.0573201	1	5120	tags=63%, list=36%, signal=98%
GOBP_P_BODY_ASSEMBLY	GOBP_P_BODY_ASSEMBLY	21	-0.549621	-1.71393	0.0163934	0.0572708	1	3099	tags=52%, list=22%, signal=67%
GOBP_CHROMATIN_REMODELING	GOBP_CHROMATIN_REMODELING	173	-0.363079	-1.71232	0	0.0576716	1	2779	tags=33%, list=20%, signal=40%
GOBP_DNA_CONFORMATION_CHANGE	GOBP_DNA_CONFORMATION_CHANGE	274	-0.3509	-1.70939	0	0.0586648	1	4149	tags=47%, list=29%, signal=65%
GOBP_CELL_CYCLE_CHECKPOINT	GOBP_CELL_CYCLE_CHECKPOINT	196	-0.354654	-1.70628	0	0.0598328	1	3791	tags=44%, list=27%, signal=59%
GOBP_PEPTIDYL_LYSINE_DIMETHYLATION	GOBP_PEPTIDYL_LYSINE_DIMETHYLATION	20	-0.553543	-1.70477	0.00636943	0.0602683	1	4255	tags=60%, list=30%, signal=85%
GOBP_PROTEIN_LOCALIZATION_TO_KINETOCHORE	GOBP_PROTEIN_LOCALIZATION_TO_KINETOCHORE	19	-0.560601	-1.70393	0.0229885	0.0602447	1	5296	tags=74%, list=37%, signal=117%
GOBP_PROTEIN_LOCALIZATION_TO_CHROMOSOME_TELOMERIC_REGION	GOBP_PROTEIN_LOCALIZATION_TO_CHROMOSOME_TELOMERIC_REGION	30	-0.513347	-1.70087	0.0100671	0.0615263	1	4863	tags=73%, list=34%, signal=111%
GOBP_CHROMATIN_ASSEMBLY_OR_DISASSEMBLY	GOBP_CHROMATIN_ASSEMBLY_OR_DISASSEMBLY	153	-0.363347	-1.7005	0	0.0613218	1	2815	tags=38%, list=20%, signal=47%
GOBP_REGULATION_OF_MRNA_METABOLIC_PROCESS	GOBP_REGULATION_OF_MRNA_METABOLIC_PROCESS	315	-0.340885	-1.69961	0	0.0613432	1	4204	tags=49%, list=30%, signal=68%
GOBP_MITOTIC_NUCLEAR_DIVISION	GOBP_MITOTIC_NUCLEAR_DIVISION	278	-0.3385	-1.69926	0	0.0611822	1	4098	tags=40%, list=29%, signal=55%
GOBP_DNA_PACKAGING	GOBP_DNA_PACKAGING	167	-0.356923	-1.69835	0	0.0612089	1	2946	tags=39%, list=21%, signal=49%
GOBP_RRNA_MODIFICATION	GOBP_RRNA_MODIFICATION	35	-0.473791	-1.69416	0.0153257	0.062775	1	3555	tags=51%, list=25%, signal=68%
GOBP_RNA_CAPPING	GOBP_RNA_CAPPING	33	-0.479515	-1.69323	0	0.0629317	1	3906	tags=48%, list=27%, signal=67%
GOBP_MITOTIC_G2_M_TRANSITION_CHECKPOINT	GOBP_MITOTIC_G2_M_TRANSITION_CHECKPOINT	35	-0.474693	-1.68413	0.0141343	0.0674569	1	4131	tags=60%, list=29%, signal=84%
GOBP_ESTABLISHMENT_OF_PROTEIN_LOCALIZATION_TO_TELOMERE	GOBP_ESTABLISHMENT_OF_PROTEIN_LOCALIZATION_TO_TELOMERE	18	-0.564024	-1.68386	0.0241692	0.0671622	1	4098	tags=72%, list=29%, signal=101%
GOBP_REGULATION_OF_FIBROBLAST_GROWTH_FACTOR_RECEPTOR_SIGNALING_PATHWAY	GOBP_REGULATION_OF_FIBROBLAST_GROWTH_FACTOR_RECEPTOR_SIGNALING_PATHWAY	21	-0.533538	-1.68202	0.0162338	0.0679569	1	302	tags=19%, list=2%, signal=19%
GOBP_REGULATION_OF_TRANSCRIPTION_BY_RNA_POLYMERASE_I	GOBP_REGULATION_OF_TRANSCRIPTION_BY_RNA_POLYMERASE_I	32	-0.499034	-1.68076	0.00955414	0.0682146	1	1949	tags=44%, list=14%, signal=51%
GOBP_HISTONE_DEUBIQUITINATION	GOBP_HISTONE_DEUBIQUITINATION	21	-0.540801	-1.67821	0.0240964	0.069121	1	2647	tags=43%, list=19%, signal=53%
GOBP_RESPONSE_TO_MINERALOCORTICOID	GOBP_RESPONSE_TO_MINERALOCORTICOID	20	-0.544817	-1.67791	0.00903614	0.0689547	1	1926	tags=40%, list=14%, signal=46%
GOBP_PROTEIN_DNA_COMPLEX_DISASSEMBLY	GOBP_PROTEIN_DNA_COMPLEX_DISASSEMBLY	18	-0.575665	-1.67756	0.0183486	0.0687293	1	2548	tags=56%, list=18%, signal=68%
GOBP_PROTEIN_SUMOYLATION	GOBP_PROTEIN_SUMOYLATION	70	-0.410362	-1.67542	0	0.0695373	1	4121	tags=50%, list=29%, signal=70%
GOBP_RIBONUCLEOSIDE_MONOPHOSPHATE_BIOSYNTHETIC_PROCESS	GOBP_RIBONUCLEOSIDE_MONOPHOSPHATE_BIOSYNTHETIC_PROCESS	33	-0.481912	-1.67532	0	0.0692191	1	2622	tags=45%, list=18%, signal=56%
GOBP_BODY_MORPHOGENESIS	GOBP_BODY_MORPHOGENESIS	39	-0.462784	-1.67247	0.00816326	0.0702617	1	270	tags=13%, list=2%, signal=13%
GOBP_RIBOSOMAL_SMALL_SUBUNIT_ASSEMBLY	GOBP_RIBOSOMAL_SMALL_SUBUNIT_ASSEMBLY	18	-0.559537	-1.66965	0.0251397	0.0714266	1	2505	tags=44%, list=18%, signal=54%
GOBP_TRNA_5_END_PROCESSING	GOBP_TRNA_5_END_PROCESSING	15	-0.599252	-1.66799	0.0275229	0.0720125	1	2631	tags=53%, list=18%, signal=65%
GOBP_POSITIVE_REGULATION_OF_EPITHELIAL_CELL_DIFFERENTIATION	GOBP_POSITIVE_REGULATION_OF_EPITHELIAL_CELL_DIFFERENTIATION	37	-0.461547	-1.66619	0.00754717	0.07256	1	2903	tags=49%, list=20%, signal=61%
GOBP_ATTACHMENT_OF_MITOTIC_SPINDLE_MICROTUBULES_TO_KINETOCHORE	GOBP_ATTACHMENT_OF_MITOTIC_SPINDLE_MICROTUBULES_TO_KINETOCHORE	15	-0.597037	-1.66606	0.0231884	0.072233	1	4068	tags=67%, list=29%, signal=93%
GOBP_NUCLEOBASE_BIOSYNTHETIC_PROCESS	GOBP_NUCLEOBASE_BIOSYNTHETIC_PROCESS	18	-0.560129	-1.66205	0	0.073871	1	2613	tags=50%, list=18%, signal=61%
GOBP_NEGATIVE_REGULATION_OF_CHROMOSOME_ORGANIZATION	GOBP_NEGATIVE_REGULATION_OF_CHROMOSOME_ORGANIZATION	88	-0.394833	-1.66161	0	0.0737184	1	5072	tags=60%, list=36%, signal=93%
GOBP_FIBRINOLYSIS	GOBP_FIBRINOLYSIS	16	-0.571612	-1.66138	0.0242424	0.0734052	1	417	tags=31%, list=3%, signal=32%
GOBP_RNA_CATABOLIC_PROCESS	GOBP_RNA_CATABOLIC_PROCESS	395	-0.323207	-1.65975	0	0.0739153	1	4272	tags=48%, list=30%, signal=67%
GOBP_CYTOPLASMIC_TRANSLATIONAL_INITIATION	GOBP_CYTOPLASMIC_TRANSLATIONAL_INITIATION	31	-0.487526	-1.65711	0.0155763	0.0752344	1	4964	tags=71%, list=35%, signal=109%
GOBP_POSITIVE_REGULATION_OF_STEM_CELL_DIFFERENTIATION	GOBP_POSITIVE_REGULATION_OF_STEM_CELL_DIFFERENTIATION	16	-0.563627	-1.65464	0.02	0.0762303	1	1296	tags=44%, list=9%, signal=48%
GOBP_NUCLEOLAR_LARGE_RRNA_TRANSCRIPTION_BY_RNA_POLYMERASE_I	GOBP_NUCLEOLAR_LARGE_RRNA_TRANSCRIPTION_BY_RNA_POLYMERASE_I	17	-0.579304	-1.65414	0.0269542	0.0760992	1	3517	tags=76%, list=25%, signal=101%
HALLMARK_MTORC1_SIGNALING	HALLMARK_MTORC1_SIGNALING	194	-0.346361	-1.65075	0	0.0776213	1	3403	tags=41%, list=24%, signal=53%
GOBP_METHYLATION	GOBP_METHYLATION	309	-0.323047	-1.64471	0	0.0808445	1	3725	tags=39%, list=26%, signal=52%
GOBP_AMINO_ACID_ACTIVATION	GOBP_AMINO_ACID_ACTIVATION	49	-0.437235	-1.64432	0.00877193	0.0806448	1	3861	tags=47%, list=27%, signal=64%
GOBP_MITOTIC_CHROMOSOME_CONDENSATION	GOBP_MITOTIC_CHROMOSOME_CONDENSATION	15	-0.579482	-1.64222	0.0177515	0.0814596	1	2764	tags=53%, list=19%, signal=66%
GOBP_REGULATION_OF_DNA_TEMPLATED_TRANSCRIPTION_INITIATION	GOBP_REGULATION_OF_DNA_TEMPLATED_TRANSCRIPTION_INITIATION	41	-0.437747	-1.63981	0.0131004	0.0824781	1	3524	tags=54%, list=25%, signal=71%
GOBP_REGULATION_OF_GENE_EXPRESSION_EPIGENETIC	GOBP_REGULATION_OF_GENE_EXPRESSION_EPIGENETIC	151	-0.355011	-1.6396	0	0.0821867	1	3737	tags=43%, list=26%, signal=58%
GOBP_REGULATION_OF_TRANSCRIPTION_ELONGATION_FROM_RNA_POLYMERASE_II_PROMOTER	GOBP_REGULATION_OF_TRANSCRIPTION_ELONGATION_FROM_RNA_POLYMERASE_II_PROMOTER	29	-0.491209	-1.63744	0.00343643	0.0832319	1	3748	tags=52%, list=26%, signal=70%
GOBP_REGULATION_OF_TELOMERE_MAINTENANCE	GOBP_REGULATION_OF_TELOMERE_MAINTENANCE	77	-0.393492	-1.62858	0	0.088462	1	4976	tags=65%, list=35%, signal=99%
KEGG_AMINOACYL_TRNA_BIOSYNTHESIS	KEGG_AMINOACYL_TRNA_BIOSYNTHESIS	41	-0.433097	-1.62857	0	0.0880197	1	5328	tags=59%, list=37%, signal=93%
GOBP_POSITIVE_REGULATION_OF_NEURON_DIFFERENTIATION	GOBP_POSITIVE_REGULATION_OF_NEURON_DIFFERENTIATION	61	-0.418599	-1.62701	0.00478469	0.0885702	1	2852	tags=34%, list=20%, signal=43%
GOBP_FOLIC_ACID_METABOLIC_PROCESS	GOBP_FOLIC_ACID_METABOLIC_PROCESS	17	-0.569746	-1.62636	0.035503	0.0885543	1	1845	tags=53%, list=13%, signal=61%
GOBP_REGULATION_OF_MITOTIC_NUCLEAR_DIVISION	GOBP_REGULATION_OF_MITOTIC_NUCLEAR_DIVISION	102	-0.374102	-1.62262	0	0.0905482	1	3161	tags=29%, list=22%, signal=38%
GOBP_LUNG_CELL_DIFFERENTIATION	GOBP_LUNG_CELL_DIFFERENTIATION	17	-0.562268	-1.62248	0.0401146	0.0902045	1	1658	tags=35%, list=12%, signal=40%
KEGG_BASE_EXCISION_REPAIR	KEGG_BASE_EXCISION_REPAIR	32	-0.466822	-1.61899	0.00722022	0.0920738	1	2738	tags=50%, list=19%, signal=62%
GOBP_REGULATION_OF_ORGAN_GROWTH	GOBP_REGULATION_OF_ORGAN_GROWTH	74	-0.389816	-1.61836	0	0.0920359	1	2027	tags=30%, list=14%, signal=34%
GOBP_SERINE_FAMILY_AMINO_ACID_BIOSYNTHETIC_PROCESS	GOBP_SERINE_FAMILY_AMINO_ACID_BIOSYNTHETIC_PROCESS	15	-0.572629	-1.61836	0.0314286	0.0915978	1	2972	tags=60%, list=21%, signal=76%
GOBP_NEGATIVE_REGULATION_OF_TELOMERE_MAINTENANCE	GOBP_NEGATIVE_REGULATION_OF_TELOMERE_MAINTENANCE	34	-0.452583	-1.61132	0.00754717	0.0959953	1	4976	tags=65%, list=35%, signal=99%
GOBP_MITOTIC_SISTER_CHROMATID_COHESION	GOBP_MITOTIC_SISTER_CHROMATID_COHESION	25	-0.500319	-1.61081	0.0176056	0.0958595	1	5056	tags=68%, list=36%, signal=105%
GOBP_CELL_CYCLE_G2_M_PHASE_TRANSITION	GOBP_CELL_CYCLE_G2_M_PHASE_TRANSITION	263	-0.329909	-1.61016	0	0.095908	1	3198	tags=35%, list=22%, signal=45%
GOBP_REGULATION_OF_CALCIUM_ION_IMPORT	GOBP_REGULATION_OF_CALCIUM_ION_IMPORT	26	-0.505079	-1.60964	0.0171821	0.0957864	1	996	tags=19%, list=7%, signal=21%
GOBP_ANIMAL_ORGAN_REGENERATION	GOBP_ANIMAL_ORGAN_REGENERATION	63	-0.396017	-1.60954	0	0.095405	1	2716	tags=35%, list=19%, signal=43%
GOBP_MRNA_SPLICE_SITE_SELECTION	GOBP_MRNA_SPLICE_SITE_SELECTION	32	-0.461584	-1.60912	0.0105263	0.0951963	1	3113	tags=50%, list=22%, signal=64%
GOBP_PROTEIN_LOCALIZATION_TO_CHROMOSOME_CENTROMERIC_REGION	GOBP_PROTEIN_LOCALIZATION_TO_CHROMOSOME_CENTROMERIC_REGION	25	-0.502968	-1.60747	0.0273038	0.0958303	1	4622	tags=60%, list=32%, signal=89%
GOBP_TELOMERASE_RNA_LOCALIZATION	GOBP_TELOMERASE_RNA_LOCALIZATION	19	-0.530965	-1.6032	0.02589	0.0979518	1	3742	tags=63%, list=26%, signal=86%
GOBP_REGULATION_OF_DNA_TEMPLATED_TRANSCRIPTION_ELONGATION	GOBP_REGULATION_OF_DNA_TEMPLATED_TRANSCRIPTION_ELONGATION	48	-0.421042	-1.60056	0.0115385	0.0993383	1	4016	tags=48%, list=28%, signal=67%
GOBP_RRNA_CONTAINING_RIBONUCLEOPROTEIN_COMPLEX_EXPORT_FROM_NUCLEUS	GOBP_RRNA_CONTAINING_RIBONUCLEOPROTEIN_COMPLEX_EXPORT_FROM_NUCLEUS	15	-0.563669	-1.59996	0.0377359	0.0992765	1	3991	tags=73%, list=28%, signal=102%
GOBP_DNA_RECOMBINATION	GOBP_DNA_RECOMBINATION	261	-0.320389	-1.59716	0	0.100856	1	3370	tags=41%, list=24%, signal=52%
GOBP_ATTACHMENT_OF_SPINDLE_MICROTUBULES_TO_KINETOCHORE	GOBP_ATTACHMENT_OF_SPINDLE_MICROTUBULES_TO_KINETOCHORE	34	-0.464094	-1.59679	0.0189394	0.100717	1	4314	tags=56%, list=30%, signal=80%
GOBP_NEGATIVE_REGULATION_OF_CELL_CYCLE_PROCESS	GOBP_NEGATIVE_REGULATION_OF_CELL_CYCLE_PROCESS	308	-0.315338	-1.59419	0	0.102126	1	3487	tags=35%, list=25%, signal=45%
GOBP_POSITIVE_REGULATION_OF_DNA_TEMPLATED_TRANSCRIPTION_INITIATION	GOBP_POSITIVE_REGULATION_OF_DNA_TEMPLATED_TRANSCRIPTION_INITIATION	35	-0.4511	-1.59103	0.0102389	0.103766	1	3524	tags=57%, list=25%, signal=76%
GOBP_CHROMATIN_DISASSEMBLY	GOBP_CHROMATIN_DISASSEMBLY	18	-0.52908	-1.59075	0.0392749	0.103528	1	2102	tags=44%, list=15%, signal=52%
GOBP_CILIARY_BASAL_BODY_PLASMA_MEMBRANE_DOCKING	GOBP_CILIARY_BASAL_BODY_PLASMA_MEMBRANE_DOCKING	94	-0.370569	-1.58758	0.00595238	0.105399	1	3044	tags=30%, list=21%, signal=38%
GOBP_DETECTION_OF_STIMULUS_INVOLVED_IN_SENSORY_PERCEPTION_OF_PAIN	GOBP_DETECTION_OF_STIMULUS_INVOLVED_IN_SENSORY_PERCEPTION_OF_PAIN	17	-0.544036	-1.58022	0.0446927	0.110288	1	2	tags=6%, list=0%, signal=6%
GOBP_CHROMOSOME_SEGREGATION	GOBP_CHROMOSOME_SEGREGATION	301	-0.316968	-1.57915	0	0.110757	1	3936	tags=39%, list=28%, signal=53%
GOBP_3_UTR_MEDIATED_MRNA_STABILIZATION	GOBP_3_UTR_MEDIATED_MRNA_STABILIZATION	19	-0.540461	-1.57673	0.0449102	0.112038	1	3434	tags=63%, list=24%, signal=83%
GOBP_ENDOTHELIAL_CELL_APOPTOTIC_PROCESS	GOBP_ENDOTHELIAL_CELL_APOPTOTIC_PROCESS	41	-0.437351	-1.57571	0.012605	0.112281	1	417	tags=20%, list=3%, signal=20%
GOBP_NEGATIVE_REGULATION_OF_CELLULAR_SENESCENCE	GOBP_NEGATIVE_REGULATION_OF_CELLULAR_SENESCENCE	17	-0.542998	-1.57447	0.0357143	0.112674	1	3688	tags=53%, list=26%, signal=71%
GOBP_POSITIVE_REGULATION_BY_HOST_OF_VIRAL_TRANSCRIPTION	GOBP_POSITIVE_REGULATION_BY_HOST_OF_VIRAL_TRANSCRIPTION	16	-0.547355	-1.57432	0.0415512	0.112309	1	3322	tags=56%, list=23%, signal=73%
GOBP_BLASTOCYST_FORMATION	GOBP_BLASTOCYST_FORMATION	29	-0.457946	-1.57399	0.0283688	0.112093	1	3524	tags=55%, list=25%, signal=73%
GOBP_REGULATION_OF_DNA_REPAIR	GOBP_REGULATION_OF_DNA_REPAIR	123	-0.349559	-1.57288	0	0.112465	1	3222	tags=39%, list=23%, signal=50%
GOBP_MITOTIC_DNA_INTEGRITY_CHECKPOINT	GOBP_MITOTIC_DNA_INTEGRITY_CHECKPOINT	102	-0.362724	-1.56467	0	0.118342	1	3342	tags=42%, list=23%, signal=55%
GOBP_POSITIVE_REGULATION_OF_MITOTIC_NUCLEAR_DIVISION	GOBP_POSITIVE_REGULATION_OF_MITOTIC_NUCLEAR_DIVISION	37	-0.427597	-1.56037	0.0217391	0.121266	1	3000	tags=35%, list=21%, signal=44%
GOBP_NEGATIVE_REGULATION_OF_RNA_SPLICING	GOBP_NEGATIVE_REGULATION_OF_RNA_SPLICING	25	-0.480056	-1.55868	0.019802	0.122082	1	3051	tags=44%, list=21%, signal=56%
GOBP_SIGNAL_TRANSDUCTION_INVOLVED_IN_CELL_CYCLE_CHECKPOINT	GOBP_SIGNAL_TRANSDUCTION_INVOLVED_IN_CELL_CYCLE_CHECKPOINT	72	-0.381235	-1.5583	0.00531915	0.121844	1	3161	tags=42%, list=22%, signal=53%
GOBP_HISTONE_H2A_ACETYLATION	GOBP_HISTONE_H2A_ACETYLATION	16	-0.550319	-1.55698	0.0274725	0.122447	1	3027	tags=38%, list=21%, signal=48%
GOBP_REGULATION_OF_MRNA_CATABOLIC_PROCESS	GOBP_REGULATION_OF_MRNA_CATABOLIC_PROCESS	200	-0.320212	-1.55692	0	0.121991	1	3529	tags=41%, list=25%, signal=53%
GOBP_MOTILE_CILIUM_ASSEMBLY	GOBP_MOTILE_CILIUM_ASSEMBLY	18	-0.532952	-1.5548	0.0220126	0.123391	1	1460	tags=39%, list=10%, signal=43%
GOBP_NUCLEAR_CHROMOSOME_SEGREGATION	GOBP_NUCLEAR_CHROMOSOME_SEGREGATION	242	-0.315298	-1.55479	0	0.122877	1	4098	tags=41%, list=29%, signal=56%
GOBP_SEGMENTATION	GOBP_SEGMENTATION	68	-0.378566	-1.55423	0	0.122795	1	1296	tags=24%, list=9%, signal=26%
GOBP_ERROR_PRONE_TRANSLESION_SYNTHESIS	GOBP_ERROR_PRONE_TRANSLESION_SYNTHESIS	21	-0.498391	-1.5508	0.0447284	0.125254	1	4800	tags=57%, list=34%, signal=86%
GOBP_REGULATION_OF_NUCLEAR_DIVISION	GOBP_REGULATION_OF_NUCLEAR_DIVISION	119	-0.342915	-1.54243	0	0.131899	1	3161	tags=29%, list=22%, signal=36%
GOBP_REGULATION_OF_SENSORY_PERCEPTION	GOBP_REGULATION_OF_SENSORY_PERCEPTION	23	-0.485048	-1.54223	0.0181159	0.131551	1	787	tags=26%, list=6%, signal=28%
GOBP_CELLULAR_RESPONSE_TO_CORTICOSTEROID_STIMULUS	GOBP_CELLULAR_RESPONSE_TO_CORTICOSTEROID_STIMULUS	47	-0.412653	-1.53829	0.0140845	0.134354	1	2284	tags=36%, list=16%, signal=43%
GOBP_FEMALE_MEIOTIC_NUCLEAR_DIVISION	GOBP_FEMALE_MEIOTIC_NUCLEAR_DIVISION	24	-0.469694	-1.53746	0.0262295	0.134581	1	1488	tags=25%, list=10%, signal=28%
GOBP_FIBROBLAST_GROWTH_FACTOR_RECEPTOR_SIGNALING_PATHWAY	GOBP_FIBROBLAST_GROWTH_FACTOR_RECEPTOR_SIGNALING_PATHWAY	88	-0.358369	-1.53677	0.0121212	0.134644	1	1502	tags=20%, list=11%, signal=23%
KEGG_PYRIMIDINE_METABOLISM	KEGG_PYRIMIDINE_METABOLISM	89	-0.360591	-1.5339	0.0131579	0.136682	1	3829	tags=52%, list=27%, signal=70%
GOBP_REGULATION_OF_DNA_METABOLIC_PROCESS	GOBP_REGULATION_OF_DNA_METABOLIC_PROCESS	314	-0.299582	-1.52945	0	0.139999	1	2968	tags=34%, list=21%, signal=42%
GOBP_REGULATION_OF_TRANSCRIPTION_INITIATION_FROM_RNA_POLYMERASE_II_PROMOTER	GOBP_REGULATION_OF_TRANSCRIPTION_INITIATION_FROM_RNA_POLYMERASE_II_PROMOTER	33	-0.435497	-1.52393	0.0316901	0.144365	1	3524	tags=55%, list=25%, signal=72%
GOBP_POSITIVE_REGULATION_OF_PROTEIN_TARGETING_TO_MEMBRANE	GOBP_POSITIVE_REGULATION_OF_PROTEIN_TARGETING_TO_MEMBRANE	29	-0.44547	-1.52333	0.0226415	0.144365	1	869	tags=21%, list=6%, signal=22%
GOBP_RRNA_TRANSCRIPTION	GOBP_RRNA_TRANSCRIPTION	33	-0.442039	-1.5227	0.0298507	0.144382	1	3677	tags=64%, list=26%, signal=86%
GOBP_POSITIVE_REGULATION_OF_ERBB_SIGNALING_PATHWAY	GOBP_POSITIVE_REGULATION_OF_ERBB_SIGNALING_PATHWAY	36	-0.4287	-1.52162	0.0286738	0.144911	1	2637	tags=42%, list=19%, signal=51%
GOBP_HISTONE_H3_ACETYLATION	GOBP_HISTONE_H3_ACETYLATION	58	-0.39493	-1.52017	0.028436	0.145646	1	2967	tags=36%, list=21%, signal=46%
GOBP_MRNA_CIS_SPLICING_VIA_SPLICEOSOME	GOBP_MRNA_CIS_SPLICING_VIA_SPLICEOSOME	21	-0.496181	-1.51958	0.0451613	0.145629	1	2791	tags=52%, list=20%, signal=65%
GOBP_DNA_TEMPLATED_TRANSCRIPTION_INITIATION	GOBP_DNA_TEMPLATED_TRANSCRIPTION_INITIATION	218	-0.312302	-1.51493	0	0.149013	1	3571	tags=41%, list=25%, signal=54%
GOBP_REGULATION_OF_RESPONSE_TO_DNA_DAMAGE_STIMULUS	GOBP_REGULATION_OF_RESPONSE_TO_DNA_DAMAGE_STIMULUS	208	-0.308183	-1.50623	0	0.156095	1	2894	tags=33%, list=20%, signal=41%
GOBP_VENTRICULAR_SEPTUM_MORPHOGENESIS	GOBP_VENTRICULAR_SEPTUM_MORPHOGENESIS	29	-0.436447	-1.50573	0.0387324	0.15606	1	1935	tags=31%, list=14%, signal=36%
GOBP_POSITIVE_REGULATION_OF_TELOMERE_MAINTENANCE	GOBP_POSITIVE_REGULATION_OF_TELOMERE_MAINTENANCE	49	-0.388307	-1.50442	0.0229008	0.156807	1	3134	tags=43%, list=22%, signal=55%
GOBP_LONG_TERM_MEMORY	GOBP_LONG_TERM_MEMORY	28	-0.457299	-1.50403	0.03663	0.15662	1	1377	tags=32%, list=10%, signal=36%
GOBP_MACROMOLECULE_METHYLATION	GOBP_MACROMOLECULE_METHYLATION	269	-0.308444	-1.50286	0	0.157173	1	3761	tags=39%, list=26%, signal=53%
GOBP_SISTER_CHROMATID_COHESION	GOBP_SISTER_CHROMATID_COHESION	52	-0.39353	-1.50208	0.0267857	0.157276	1	4489	tags=52%, list=32%, signal=76%
GOBP_POSITIVE_REGULATION_OF_DNA_REPAIR	GOBP_POSITIVE_REGULATION_OF_DNA_REPAIR	71	-0.363503	-1.50138	0.00483092	0.157397	1	2893	tags=37%, list=20%, signal=46%
GOBP_RESPONSE_TO_X_RAY	GOBP_RESPONSE_TO_X_RAY	31	-0.434681	-1.50133	0.0384615	0.156855	1	3007	tags=45%, list=21%, signal=57%
GOBP_MESENCHYME_MORPHOGENESIS	GOBP_MESENCHYME_MORPHOGENESIS	38	-0.420852	-1.50041	0.0428016	0.15703	1	1340	tags=26%, list=9%, signal=29%
GOBP_ENDOTHELIAL_CELL_PROLIFERATION	GOBP_ENDOTHELIAL_CELL_PROLIFERATION	119	-0.332545	-1.49629	0	0.159253	1	1565	tags=20%, list=11%, signal=22%
GOBP_SPLICEOSOMAL_COMPLEX_ASSEMBLY	GOBP_SPLICEOSOMAL_COMPLEX_ASSEMBLY	57	-0.377465	-1.4947	0.0112994	0.160094	1	3546	tags=44%, list=25%, signal=58%
GOBP_NEGATIVE_REGULATION_OF_DNA_REPLICATION	GOBP_NEGATIVE_REGULATION_OF_DNA_REPLICATION	29	-0.443522	-1.49402	0.0282686	0.160132	1	3198	tags=55%, list=22%, signal=71%
GOBP_NUCLEOSOME_ASSEMBLY	GOBP_NUCLEOSOME_ASSEMBLY	83	-0.359163	-1.48778	0.00595238	0.165703	1	2610	tags=35%, list=18%, signal=43%
GOBP_GLUTAMINE_METABOLIC_PROCESS	GOBP_GLUTAMINE_METABOLIC_PROCESS	21	-0.486931	-1.48656	0.0466667	0.165732	1	2835	tags=38%, list=20%, signal=48%
GOBP_CHROMATIN_ORGANIZATION_INVOLVED_IN_REGULATION_OF_TRANSCRIPTION	GOBP_CHROMATIN_ORGANIZATION_INVOLVED_IN_REGULATION_OF_TRANSCRIPTION	102	-0.343251	-1.48409	0.00657895	0.16778	1	3125	tags=38%, list=22%, signal=49%
GOBP_POSITIVE_REGULATION_OF_AXON_EXTENSION	GOBP_POSITIVE_REGULATION_OF_AXON_EXTENSION	37	-0.417736	-1.48375	0.0371747	0.167571	1	645	tags=14%, list=5%, signal=14%
GOBP_NEGATIVE_REGULATION_OF_NUCLEAR_DIVISION	GOBP_NEGATIVE_REGULATION_OF_NUCLEAR_DIVISION	51	-0.39431	-1.47854	0.0486726	0.172464	1	4558	tags=43%, list=32%, signal=63%
GOBP_POSITIVE_REGULATION_OF_RNA_SPLICING	GOBP_POSITIVE_REGULATION_OF_RNA_SPLICING	35	-0.421129	-1.47541	0.0358423	0.175072	1	3751	tags=54%, list=26%, signal=74%
GOBP_REGULATION_OF_CELLULAR_RESPONSE_TO_HEAT	GOBP_REGULATION_OF_CELLULAR_RESPONSE_TO_HEAT	78	-0.355318	-1.46877	0.00606061	0.179689	1	4098	tags=53%, list=29%, signal=73%
GOBP_NEGATIVE_REGULATION_OF_CARDIAC_MUSCLE_TISSUE_GROWTH	GOBP_NEGATIVE_REGULATION_OF_CARDIAC_MUSCLE_TISSUE_GROWTH	22	-0.474404	-1.46184	0.0477707	0.184651	1	2432	tags=36%, list=17%, signal=44%
GOBP_NEGATIVE_REGULATION_OF_CELL_CYCLE_PHASE_TRANSITION	GOBP_NEGATIVE_REGULATION_OF_CELL_CYCLE_PHASE_TRANSITION	234	-0.299332	-1.46126	0	0.184661	1	3791	tags=39%, list=27%, signal=53%
GOBP_COVALENT_CHROMATIN_MODIFICATION	GOBP_COVALENT_CHROMATIN_MODIFICATION	421	-0.277767	-1.45923	0	0.186488	1	2893	tags=28%, list=20%, signal=34%
GOBP_NON_RECOMBINATIONAL_REPAIR	GOBP_NON_RECOMBINATIONAL_REPAIR	90	-0.344973	-1.45824	0.0277778	0.187023	1	3224	tags=46%, list=23%, signal=59%
HALLMARK_KRAS_SIGNALING_UP	HALLMARK_KRAS_SIGNALING_UP	172	-0.311804	-1.45336	0.011236	0.191084	1	669	tags=16%, list=5%, signal=16%
GOBP_NEGATIVE_REGULATION_OF_CELLULAR_RESPONSE_TO_GROWTH_FACTOR_STIMULUS	GOBP_NEGATIVE_REGULATION_OF_CELLULAR_RESPONSE_TO_GROWTH_FACTOR_STIMULUS	73	-0.350968	-1.45301	0.0178571	0.190794	1	1069	tags=15%, list=8%, signal=16%
GOBP_POSITIVE_REGULATION_OF_DNA_METABOLIC_PROCESS	GOBP_POSITIVE_REGULATION_OF_DNA_METABOLIC_PROCESS	184	-0.304051	-1.44726	0	0.194455	1	2469	tags=30%, list=17%, signal=36%
GOBP_HISTONE_METHYLATION	GOBP_HISTONE_METHYLATION	119	-0.325453	-1.44542	0	0.195864	1	4255	tags=45%, list=30%, signal=63%
GOBP_VIRAL_GENE_EXPRESSION	GOBP_VIRAL_GENE_EXPRESSION	192	-0.305679	-1.44428	0	0.195229	1	5085	tags=57%, list=36%, signal=87%
GOBP_POSITIVE_REGULATION_OF_NUCLEAR_DIVISION	GOBP_POSITIVE_REGULATION_OF_NUCLEAR_DIVISION	46	-0.392835	-1.44357	0.0194175	0.195434	1	3000	tags=35%, list=21%, signal=44%
GOBP_PROTEIN_METHYLATION	GOBP_PROTEIN_METHYLATION	154	-0.307949	-1.44139	0	0.197319	1	4255	tags=44%, list=30%, signal=62%
GOBP_MITOTIC_CELL_CYCLE_CHECKPOINT	GOBP_MITOTIC_CELL_CYCLE_CHECKPOINT	153	-0.310716	-1.44001	0	0.198414	1	3342	tags=36%, list=23%, signal=46%
GOBP_REGULATION_OF_BEHAVIOR	GOBP_REGULATION_OF_BEHAVIOR	39	-0.398566	-1.43994	0.0295203	0.197867	1	1528	tags=26%, list=11%, signal=29%
GOBP_SIGNAL_TRANSDUCTION_BY_P53_CLASS_MEDIATOR	GOBP_SIGNAL_TRANSDUCTION_BY_P53_CLASS_MEDIATOR	248	-0.285324	-1.4361	0	0.200629	1	3198	tags=37%, list=22%, signal=47%
GOBP_TELOMERE_MAINTENANCE_VIA_TELOMERE_LENGTHENING	GOBP_TELOMERE_MAINTENANCE_VIA_TELOMERE_LENGTHENING	77	-0.348715	-1.43228	0.0280899	0.203715	1	3851	tags=44%, list=27%, signal=60%
GOBP_REGULATION_OF_EPITHELIAL_CELL_DIFFERENTIATION	GOBP_REGULATION_OF_EPITHELIAL_CELL_DIFFERENTIATION	107	-0.319897	-1.43058	0.0289855	0.205221	1	2695	tags=34%, list=19%, signal=41%
GOBP_SULFUR_AMINO_ACID_METABOLIC_PROCESS	GOBP_SULFUR_AMINO_ACID_METABOLIC_PROCESS	32	-0.407173	-1.42575	0.0479452	0.207798	1	3622	tags=41%, list=25%, signal=54%
GOBP_REGULATION_OF_CHROMOSOME_ORGANIZATION	GOBP_REGULATION_OF_CHROMOSOME_ORGANIZATION	260	-0.291758	-1.42507	0	0.207932	1	4976	tags=54%, list=35%, signal=81%
GOBP_RNA_DEPENDENT_DNA_BIOSYNTHETIC_PROCESS	GOBP_RNA_DEPENDENT_DNA_BIOSYNTHETIC_PROCESS	68	-0.35729	-1.42285	0.0162162	0.209381	1	3851	tags=47%, list=27%, signal=64%
GOBP_POSITIVE_REGULATION_OF_CELL_CYCLE_PROCESS	GOBP_POSITIVE_REGULATION_OF_CELL_CYCLE_PROCESS	251	-0.281633	-1.42113	0	0.210224	1	2857	tags=31%, list=20%, signal=38%
KEGG_PROTEASOME	KEGG_PROTEASOME	42	-0.380001	-1.42054	0.0488722	0.210276	1	4191	tags=55%, list=29%, signal=77%
GOBP_NEGATIVE_REGULATION_OF_MITOTIC_CELL_CYCLE	GOBP_NEGATIVE_REGULATION_OF_MITOTIC_CELL_CYCLE	279	-0.285405	-1.4203	0	0.209965	1	3804	tags=39%, list=27%, signal=52%
GOBP_AMYLOID_PRECURSOR_PROTEIN_METABOLIC_PROCESS	GOBP_AMYLOID_PRECURSOR_PROTEIN_METABOLIC_PROCESS	65	-0.350343	-1.41532	0.028436	0.214255	1	716	tags=12%, list=5%, signal=13%
GOBP_RNA_PHOSPHODIESTER_BOND_HYDROLYSIS	GOBP_RNA_PHOSPHODIESTER_BOND_HYDROLYSIS	139	-0.314333	-1.41473	0.00869565	0.214324	1	3558	tags=45%, list=25%, signal=60%
GOBP_CIRCADIAN_REGULATION_OF_GENE_EXPRESSION	GOBP_CIRCADIAN_REGULATION_OF_GENE_EXPRESSION	58	-0.355869	-1.41325	0.0376344	0.214046	1	1707	tags=26%, list=12%, signal=29%
GOBP_POSITIVE_REGULATION_OF_CELL_CYCLE_ARREST	GOBP_POSITIVE_REGULATION_OF_CELL_CYCLE_ARREST	73	-0.334448	-1.40366	0.0456853	0.223494	1	1672	tags=25%, list=12%, signal=28%
GOBP_TELENCEPHALON_DEVELOPMENT	GOBP_TELENCEPHALON_DEVELOPMENT	172	-0.292172	-1.40355	0.010101	0.222957	1	2411	tags=26%, list=17%, signal=30%
GOBP_METAPHASE_PLATE_CONGRESSION	GOBP_METAPHASE_PLATE_CONGRESSION	62	-0.343544	-1.39846	0.0248756	0.226775	1	4068	tags=42%, list=29%, signal=58%
GOBP_TRANSLATIONAL_INITIATION	GOBP_TRANSLATIONAL_INITIATION	179	-0.301493	-1.39294	0	0.229094	1	5292	tags=59%, list=37%, signal=93%
GOBP_NERVE_DEVELOPMENT	GOBP_NERVE_DEVELOPMENT	45	-0.369945	-1.39131	0.0481928	0.230556	1	773	tags=16%, list=5%, signal=16%
GOBP_POSITIVE_REGULATION_OF_ENDOTHELIAL_CELL_PROLIFERATION	GOBP_POSITIVE_REGULATION_OF_ENDOTHELIAL_CELL_PROLIFERATION	76	-0.339675	-1.39086	0.0410256	0.2305	1	2470	tags=29%, list=17%, signal=35%
GOBP_PEPTIDYL_LYSINE_MODIFICATION	GOBP_PEPTIDYL_LYSINE_MODIFICATION	354	-0.276232	-1.3865	0	0.234904	1	3926	tags=38%, list=28%, signal=51%
GOBP_ALTERNATIVE_MRNA_SPLICING_VIA_SPLICEOSOME	GOBP_ALTERNATIVE_MRNA_SPLICING_VIA_SPLICEOSOME	65	-0.345833	-1.38593	0.0364583	0.234391	1	3395	tags=45%, list=24%, signal=58%
GOBP_REGULATION_OF_CELL_CYCLE_ARREST	GOBP_REGULATION_OF_CELL_CYCLE_ARREST	93	-0.326912	-1.38556	0.0258065	0.234283	1	2857	tags=33%, list=20%, signal=41%
GOBP_POSITIVE_REGULATION_OF_AXONOGENESIS	GOBP_POSITIVE_REGULATION_OF_AXONOGENESIS	68	-0.343356	-1.38454	0.0476191	0.234294	1	1316	tags=15%, list=9%, signal=16%
GOBP_CHONDROCYTE_DIFFERENTIATION	GOBP_CHONDROCYTE_DIFFERENTIATION	84	-0.317815	-1.38372	0.043956	0.23465	1	2186	tags=25%, list=15%, signal=29%
GOBP_POSITIVE_REGULATION_OF_MRNA_METABOLIC_PROCESS	GOBP_POSITIVE_REGULATION_OF_MRNA_METABOLIC_PROCESS	80	-0.326503	-1.38323	0.0273224	0.234736	1	3211	tags=39%, list=23%, signal=50%
GOBP_MITOTIC_METAPHASE_PLATE_CONGRESSION	GOBP_MITOTIC_METAPHASE_PLATE_CONGRESSION	49	-0.359622	-1.37862	0.041841	0.236775	1	4068	tags=45%, list=29%, signal=63%
GOBP_REGULATION_OF_HEART_GROWTH	GOBP_REGULATION_OF_HEART_GROWTH	53	-0.356626	-1.37793	0.0316742	0.23645	1	2027	tags=30%, list=14%, signal=35%
GOBP_REGULATION_OF_CYCLIN_DEPENDENT_PROTEIN_KINASE_ACTIVITY	GOBP_REGULATION_OF_CYCLIN_DEPENDENT_PROTEIN_KINASE_ACTIVITY	85	-0.32656	-1.37443	0.0285714	0.240442	1	1916	tags=29%, list=13%, signal=34%
GOBP_PLACENTA_DEVELOPMENT	GOBP_PLACENTA_DEVELOPMENT	110	-0.304133	-1.37402	0.0331126	0.240421	1	1973	tags=23%, list=14%, signal=26%
GOBP_POSITIVE_REGULATION_OF_CHROMOSOME_ORGANIZATION	GOBP_POSITIVE_REGULATION_OF_CHROMOSOME_ORGANIZATION	154	-0.2885	-1.36843	0.0104167	0.243591	1	3227	tags=36%, list=23%, signal=46%
GOBP_IMPORT_INTO_NUCLEUS	GOBP_IMPORT_INTO_NUCLEUS	134	-0.30079	-1.36713	0.0172414	0.243393	1	3812	tags=42%, list=27%, signal=57%
GOBP_RESPONSE_TO_FIBROBLAST_GROWTH_FACTOR	GOBP_RESPONSE_TO_FIBROBLAST_GROWTH_FACTOR	113	-0.300916	-1.36571	0.0344828	0.24337	1	1926	tags=26%, list=14%, signal=29%
GOBP_CIRCADIAN_RHYTHM	GOBP_CIRCADIAN_RHYTHM	171	-0.293251	-1.36341	0.0113636	0.244537	1	2811	tags=32%, list=20%, signal=39%
GOBP_EPHRIN_RECEPTOR_SIGNALING_PATHWAY	GOBP_EPHRIN_RECEPTOR_SIGNALING_PATHWAY	79	-0.320282	-1.36319	0.0342857	0.244203	1	1472	tags=16%, list=10%, signal=18%
GOBP_REGULATION_OF_HEMATOPOIETIC_PROGENITOR_CELL_DIFFERENTIATION	GOBP_REGULATION_OF_HEMATOPOIETIC_PROGENITOR_CELL_DIFFERENTIATION	79	-0.319025	-1.35074	0.017341	0.255796	1	4197	tags=48%, list=29%, signal=68%
GOBP_EMBRYONIC_PLACENTA_DEVELOPMENT	GOBP_EMBRYONIC_PLACENTA_DEVELOPMENT	63	-0.330053	-1.35028	0.0465116	0.255205	1	3031	tags=32%, list=21%, signal=40%
GOBP_POSITIVE_REGULATION_OF_RESPONSE_TO_DNA_DAMAGE_STIMULUS	GOBP_POSITIVE_REGULATION_OF_RESPONSE_TO_DNA_DAMAGE_STIMULUS	99	-0.312443	-1.35025	0.0172414	0.254606	1	2893	tags=34%, list=20%, signal=43%
GOBP_PROTEIN_LOCALIZATION_TO_ENDOPLASMIC_RETICULUM	GOBP_PROTEIN_LOCALIZATION_TO_ENDOPLASMIC_RETICULUM	136	-0.300834	-1.34159	0.037037	0.265074	1	5292	tags=56%, list=37%, signal=88%
GOBP_MITOTIC_G1_S_TRANSITION_CHECKPOINT	GOBP_MITOTIC_G1_S_TRANSITION_CHECKPOINT	61	-0.33547	-1.34059	0.0379147	0.263784	1	3342	tags=41%, list=23%, signal=53%
GOBP_CARTILAGE_DEVELOPMENT	GOBP_CARTILAGE_DEVELOPMENT	139	-0.289604	-1.34002	0.0078125	0.262674	1	2100	tags=22%, list=15%, signal=26%
GOBP_REGULATION_OF_TELOMERE_MAINTENANCE_VIA_TELOMERE_LENGTHENING	GOBP_REGULATION_OF_TELOMERE_MAINTENANCE_VIA_TELOMERE_LENGTHENING	58	-0.337532	-1.33432	0.0360825	0.266189	1	4976	tags=60%, list=35%, signal=92%
GOBP_REGULATION_OF_SIGNAL_TRANSDUCTION_BY_P53_CLASS_MEDIATOR	GOBP_REGULATION_OF_SIGNAL_TRANSDUCTION_BY_P53_CLASS_MEDIATOR	166	-0.280938	-1.33139	0.0163934	0.268615	1	3122	tags=35%, list=22%, signal=44%
GOBP_ORGAN_GROWTH	GOBP_ORGAN_GROWTH	124	-0.304957	-1.32977	0.0183486	0.270262	1	1381	tags=19%, list=10%, signal=21%
GOBP_PROTEIN_CONTAINING_COMPLEX_LOCALIZATION	GOBP_PROTEIN_CONTAINING_COMPLEX_LOCALIZATION	260	-0.260076	-1.3275	0	0.270852	1	4039	tags=40%, list=28%, signal=55%
GOBP_REGULATION_OF_CELL_CYCLE_PHASE_TRANSITION	GOBP_REGULATION_OF_CELL_CYCLE_PHASE_TRANSITION	420	-0.250901	-1.32348	0	0.274796	1	2863	tags=28%, list=20%, signal=34%
GOBP_NUCLEIC_ACID_PHOSPHODIESTER_BOND_HYDROLYSIS	GOBP_NUCLEIC_ACID_PHOSPHODIESTER_BOND_HYDROLYSIS	267	-0.263094	-1.32204	0.0185185	0.276239	1	3450	tags=40%, list=24%, signal=51%
GOBP_DNA_BIOSYNTHETIC_PROCESS	GOBP_DNA_BIOSYNTHETIC_PROCESS	178	-0.275547	-1.31459	0.0126582	0.284176	1	3224	tags=39%, list=23%, signal=50%
GOBP_MICROTUBULE_ORGANIZING_CENTER_ORGANIZATION	GOBP_MICROTUBULE_ORGANIZING_CENTER_ORGANIZATION	132	-0.285769	-1.31281	0.0403226	0.286103	1	2668	tags=29%, list=19%, signal=35%
GOBP_POSITIVE_REGULATION_OF_CELL_CYCLE	GOBP_POSITIVE_REGULATION_OF_CELL_CYCLE	327	-0.271512	-1.31139	0.030303	0.287058	1	2857	tags=29%, list=20%, signal=36%
GOBP_TRANSCRIPTION_INITIATION_FROM_RNA_POLYMERASE_II_PROMOTER	GOBP_TRANSCRIPTION_INITIATION_FROM_RNA_POLYMERASE_II_PROMOTER	172	-0.282672	-1.30337	0	0.295207	1	3365	tags=37%, list=24%, signal=47%
GOBP_CELL_CYCLE_G1_S_PHASE_TRANSITION	GOBP_CELL_CYCLE_G1_S_PHASE_TRANSITION	252	-0.259025	-1.26911	0	0.324688	1	3259	tags=36%, list=23%, signal=46%
GOBP_REGULATION_OF_MUSCLE_CELL_DIFFERENTIATION	GOBP_REGULATION_OF_MUSCLE_CELL_DIFFERENTIATION	106	-0.288078	-1.26211	0.0487805	0.330953	1	1150	tags=18%, list=8%, signal=19%
GOBP_REGULATION_OF_NEURON_DIFFERENTIATION	GOBP_REGULATION_OF_NEURON_DIFFERENTIATION	133	-0.272426	-1.24372	0.0393701	0.347947	1	2435	tags=25%, list=17%, signal=30%
GOBP_GENE_SILENCING	GOBP_GENE_SILENCING	232	-0.25296	-1.23794	0.0181818	0.350412	1	3434	tags=36%, list=24%, signal=46%
GOBP_IN_UTERO_EMBRYONIC_DEVELOPMENT	GOBP_IN_UTERO_EMBRYONIC_DEVELOPMENT	289	-0.242493	-1.22776	0	0.362836	1	3298	tags=33%, list=23%, signal=42%
GOBP_SIGNAL_TRANSDUCTION_IN_RESPONSE_TO_DNA_DAMAGE	GOBP_SIGNAL_TRANSDUCTION_IN_RESPONSE_TO_DNA_DAMAGE	122	-0.272151	-1.22774	0.0314961	0.362175	1	3161	tags=37%, list=22%, signal=47%
GOBP_FOREBRAIN_DEVELOPMENT	GOBP_FOREBRAIN_DEVELOPMENT	254	-0.2548	-1.21827	0	0.369896	1	2411	tags=23%, list=17%, signal=27%
GOBP_CELL_CYCLE_ARREST	GOBP_CELL_CYCLE_ARREST	205	-0.254379	-1.21821	0.0461538	0.369333	1	1977	tags=22%, list=14%, signal=26%
GOBP_ORGANELLE_FISSION	GOBP_ORGANELLE_FISSION	439	-0.227999	-1.21218	0	0.376224	1	3122	tags=27%, list=22%, signal=34%
GOBP_REGULATION_OF_PROTEIN_SERINE_THREONINE_KINASE_ACTIVITY	GOBP_REGULATION_OF_PROTEIN_SERINE_THREONINE_KINASE_ACTIVITY	411	-0.222968	-1.20857	0	0.381531	1	1584	tags=18%, list=11%, signal=20%

## Sheet: Clone4_Upregulation
NAME	GS<br> follow link to MSigDB	SIZE	ES	NES	NOM p-val	FDR q-val	FWER p-val	RANK AT MAX	LEADING EDGE
GOBP_ATP_SYNTHESIS_COUPLED_ELECTRON_TRANSPORT	GOBP_ATP_SYNTHESIS_COUPLED_ELECTRON_TRANSPORT	81	0.611502	2.29194	0	0.000821254	0.001	4110	tags=72%, list=29%, signal=100%
KEGG_OXIDATIVE_PHOSPHORYLATION	KEGG_OXIDATIVE_PHOSPHORYLATION	106	0.561888	2.20742	0	0.00164165	0.004	3451	tags=59%, list=24%, signal=78%
KEGG_PARKINSONS_DISEASE	KEGG_PARKINSONS_DISEASE	101	0.569929	2.19974	0	0.00136391	0.005	4362	tags=65%, list=31%, signal=94%
GOBP_RESPIRATORY_ELECTRON_TRANSPORT_CHAIN	GOBP_RESPIRATORY_ELECTRON_TRANSPORT_CHAIN	97	0.55741	2.15224	0	0.00306327	0.015	4459	tags=70%, list=31%, signal=101%
GOBP_OXIDATIVE_PHOSPHORYLATION	GOBP_OXIDATIVE_PHOSPHORYLATION	123	0.540868	2.15034	0	0.00245062	0.015	3926	tags=61%, list=28%, signal=83%
GOBP_POSITIVE_REGULATION_OF_INTERLEUKIN_12_PRODUCTION	GOBP_POSITIVE_REGULATION_OF_INTERLEUKIN_12_PRODUCTION	25	0.692556	2.07072	0	0.0100925	0.073	477	tags=20%, list=3%, signal=21%
GOBP_MITOCHONDRIAL_ELECTRON_TRANSPORT_NADH_TO_UBIQUINONE	GOBP_MITOCHONDRIAL_ELECTRON_TRANSPORT_NADH_TO_UBIQUINONE	43	0.63249	2.06922	0	0.00865073	0.073	3378	tags=65%, list=24%, signal=85%
GOBP_MITOCHONDRIAL_RESPIRATORY_CHAIN_COMPLEX_ASSEMBLY	GOBP_MITOCHONDRIAL_RESPIRATORY_CHAIN_COMPLEX_ASSEMBLY	90	0.540114	2.05286	0	0.00981631	0.095	4454	tags=66%, list=31%, signal=95%
GOBP_POSITIVE_REGULATION_OF_LIPID_STORAGE	GOBP_POSITIVE_REGULATION_OF_LIPID_STORAGE	20	0.72436	2.0451	0	0.0100908	0.11	785	tags=30%, list=6%, signal=32%
HALLMARK_OXIDATIVE_PHOSPHORYLATION	HALLMARK_OXIDATIVE_PHOSPHORYLATION	197	0.482988	2.02968	0	0.0123573	0.147	4440	tags=54%, list=31%, signal=78%
KEGG_RIBOSOME	KEGG_RIBOSOME	81	0.540432	2.00462	0	0.016973	0.209	5788	tags=80%, list=41%, signal=134%
GOBP_LEUKOTRIENE_METABOLIC_PROCESS	GOBP_LEUKOTRIENE_METABOLIC_PROCESS	21	0.696602	2.00296	0	0.0162424	0.217	500	tags=24%, list=4%, signal=25%
GOBP_NADH_DEHYDROGENASE_COMPLEX_ASSEMBLY	GOBP_NADH_DEHYDROGENASE_COMPLEX_ASSEMBLY	56	0.568895	1.99588	0	0.0168785	0.235	4556	tags=70%, list=32%, signal=102%
GOBP_SYNAPTIC_VESICLE_CYTOSKELETAL_TRANSPORT	GOBP_SYNAPTIC_VESICLE_CYTOSKELETAL_TRANSPORT	18	0.71748	1.96795	0	0.023685	0.325	2684	tags=72%, list=19%, signal=89%
GOBP_INTERLEUKIN_17_PRODUCTION	GOBP_INTERLEUKIN_17_PRODUCTION	23	0.672064	1.93945	0	0.0349144	0.461	433	tags=26%, list=3%, signal=27%
GOBP_CRISTAE_FORMATION	GOBP_CRISTAE_FORMATION	33	0.604912	1.93275	0	0.0368821	0.494	3901	tags=58%, list=27%, signal=79%
GOBP_REGULATION_OF_DEFENSE_RESPONSE_TO_VIRUS_BY_HOST	GOBP_REGULATION_OF_DEFENSE_RESPONSE_TO_VIRUS_BY_HOST	32	0.605281	1.91382	0	0.0455534	0.601	156	tags=16%, list=1%, signal=16%
GOBP_SARCOMERE_ORGANIZATION	GOBP_SARCOMERE_ORGANIZATION	31	0.60455	1.89961	0	0.051346	0.667	974	tags=26%, list=7%, signal=28%
GOBP_N_ACETYLGLUCOSAMINE_METABOLIC_PROCESS	GOBP_N_ACETYLGLUCOSAMINE_METABOLIC_PROCESS	17	0.706927	1.88416	0.00166113	0.0593395	0.751	335	tags=24%, list=2%, signal=24%
GOBP_ELECTRON_TRANSPORT_CHAIN	GOBP_ELECTRON_TRANSPORT_CHAIN	147	0.459099	1.87756	0	0.0620591	0.778	4556	tags=63%, list=32%, signal=91%
HALLMARK_INTERFERON_ALPHA_RESPONSE	HALLMARK_INTERFERON_ALPHA_RESPONSE	93	0.48836	1.86771	0	0.0676765	0.826	2856	tags=42%, list=20%, signal=52%
GOBP_ALPHA_BETA_T_CELL_PROLIFERATION	GOBP_ALPHA_BETA_T_CELL_PROLIFERATION	25	0.628701	1.86684	0.00174825	0.065459	0.828	1849	tags=32%, list=13%, signal=37%
GOBP_DEFENSE_RESPONSE_TO_GRAM_NEGATIVE_BACTERIUM	GOBP_DEFENSE_RESPONSE_TO_GRAM_NEGATIVE_BACTERIUM	40	0.556159	1.86051	0.00162075	0.0679795	0.853	3227	tags=38%, list=23%, signal=48%
KEGG_ALZHEIMERS_DISEASE	KEGG_ALZHEIMERS_DISEASE	139	0.455128	1.84859	0	0.0762241	0.889	3484	tags=47%, list=24%, signal=62%
GOBP_MITOCHONDRIAL_ATP_SYNTHESIS_COUPLED_PROTON_TRANSPORT	GOBP_MITOCHONDRIAL_ATP_SYNTHESIS_COUPLED_PROTON_TRANSPORT	20	0.646545	1.83816	0.00169779	0.0832569	0.913	4298	tags=65%, list=30%, signal=93%
GOBP_BENZENE_CONTAINING_COMPOUND_METABOLIC_PROCESS	GOBP_BENZENE_CONTAINING_COMPOUND_METABOLIC_PROCESS	19	0.658214	1.82537	0.00169492	0.0926766	0.945	1898	tags=47%, list=13%, signal=55%
GOBP_COTRANSLATIONAL_PROTEIN_TARGETING_TO_MEMBRANE	GOBP_COTRANSLATIONAL_PROTEIN_TARGETING_TO_MEMBRANE	96	0.473911	1.82161	0	0.0926336	0.949	5788	tags=72%, list=41%, signal=120%
GOBP_POSITIVE_REGULATION_OF_CD4_POSITIVE_ALPHA_BETA_T_CELL_DIFFERENTIATION	GOBP_POSITIVE_REGULATION_OF_CD4_POSITIVE_ALPHA_BETA_T_CELL_DIFFERENTIATION	23	0.628676	1.82073	0.00165837	0.0903474	0.95	678	tags=26%, list=5%, signal=27%
GOBP_MYOFIBRIL_ASSEMBLY	GOBP_MYOFIBRIL_ASSEMBLY	49	0.534036	1.81593	0.00158228	0.0922871	0.958	974	tags=20%, list=7%, signal=22%
GOBP_POSITIVE_REGULATION_OF_T_HELPER_CELL_DIFFERENTIATION	GOBP_POSITIVE_REGULATION_OF_T_HELPER_CELL_DIFFERENTIATION	15	0.693068	1.81327	0.00358423	0.0920504	0.961	678	tags=33%, list=5%, signal=35%
GOBP_REGULATION_OF_SYSTEMIC_ARTERIAL_BLOOD_PRESSURE_MEDIATED_BY_A_CHEMICAL_SIGNAL	GOBP_REGULATION_OF_SYSTEMIC_ARTERIAL_BLOOD_PRESSURE_MEDIATED_BY_A_CHEMICAL_SIGNAL	30	0.592868	1.8068	0.00165289	0.0961596	0.97	2139	tags=40%, list=15%, signal=47%
GOBP_POSITIVE_T_CELL_SELECTION	GOBP_POSITIVE_T_CELL_SELECTION	27	0.596319	1.80077	0.00165837	0.100728	0.974	1807	tags=30%, list=13%, signal=34%
GOBP_POSITIVE_REGULATION_OF_CD4_POSITIVE_ALPHA_BETA_T_CELL_ACTIVATION	GOBP_POSITIVE_REGULATION_OF_CD4_POSITIVE_ALPHA_BETA_T_CELL_ACTIVATION	27	0.603359	1.79362	0.00480769	0.106676	0.982	678	tags=22%, list=5%, signal=23%
GOBP_PROTON_TRANSMEMBRANE_TRANSPORT	GOBP_PROTON_TRANSMEMBRANE_TRANSPORT	120	0.447645	1.79235	0.00139665	0.105203	0.983	3451	tags=45%, list=24%, signal=59%
GOBP_POSITIVE_REGULATION_OF_NIK_NF_KAPPAB_SIGNALING	GOBP_POSITIVE_REGULATION_OF_NIK_NF_KAPPAB_SIGNALING	56	0.510399	1.78696	0.00160514	0.109143	0.986	554	tags=20%, list=4%, signal=20%
GOBP_POSITIVE_REGULATION_OF_ALPHA_BETA_T_CELL_ACTIVATION	GOBP_POSITIVE_REGULATION_OF_ALPHA_BETA_T_CELL_ACTIVATION	45	0.514075	1.78094	0.00314465	0.113288	0.99	1849	tags=27%, list=13%, signal=31%
GOBP_DRUG_METABOLIC_PROCESS	GOBP_DRUG_METABOLIC_PROCESS	28	0.585049	1.77909	0.0017331	0.112544	0.99	807	tags=25%, list=6%, signal=26%
GOBP_T_CELL_LINEAGE_COMMITMENT	GOBP_T_CELL_LINEAGE_COMMITMENT	19	0.641005	1.77804	0.00335008	0.110768	0.991	473	tags=21%, list=3%, signal=22%
GOBP_CELLULAR_RESPIRATION	GOBP_CELLULAR_RESPIRATION	162	0.431091	1.77468	0	0.111955	0.995	3926	tags=48%, list=28%, signal=66%
GOBP_BARBED_END_ACTIN_FILAMENT_CAPPING	GOBP_BARBED_END_ACTIN_FILAMENT_CAPPING	24	0.609353	1.77374	0.00673401	0.110388	0.995	1749	tags=25%, list=12%, signal=28%
GOBP_REGULATION_OF_SYSTEMIC_ARTERIAL_BLOOD_PRESSURE_BY_HORMONE	GOBP_REGULATION_OF_SYSTEMIC_ARTERIAL_BLOOD_PRESSURE_BY_HORMONE	22	0.60559	1.77361	0.00167504	0.107895	0.995	2546	tags=45%, list=18%, signal=55%
GOBP_SYNAPTIC_VESICLE_TRANSPORT	GOBP_SYNAPTIC_VESICLE_TRANSPORT	39	0.531098	1.77336	0	0.1056	0.995	1781	tags=41%, list=13%, signal=47%
GOBP_DEFENSE_RESPONSE_TO_BACTERIUM	GOBP_DEFENSE_RESPONSE_TO_BACTERIUM	137	0.433105	1.76338	0	0.115504	0.995	1919	tags=24%, list=13%, signal=28%
GOBP_SIGNALING_RECEPTOR_LIGAND_PRECURSOR_PROCESSING	GOBP_SIGNALING_RECEPTOR_LIGAND_PRECURSOR_PROCESSING	18	0.640806	1.75943	0.00530973	0.11788	0.996	894	tags=33%, list=6%, signal=36%
GOBP_POSITIVE_REGULATION_OF_DEFENSE_RESPONSE_TO_VIRUS_BY_HOST	GOBP_POSITIVE_REGULATION_OF_DEFENSE_RESPONSE_TO_VIRUS_BY_HOST	25	0.588656	1.75541	0.00352734	0.120744	0.997	64	tags=12%, list=0%, signal=12%
GOBP_POSITIVE_REGULATION_OF_INFLAMMATORY_RESPONSE	GOBP_POSITIVE_REGULATION_OF_INFLAMMATORY_RESPONSE	92	0.457495	1.74332	0	0.133533	0.999	2951	tags=36%, list=21%, signal=45%
KEGG_CARDIAC_MUSCLE_CONTRACTION	KEGG_CARDIAC_MUSCLE_CONTRACTION	57	0.491236	1.74284	0.00306279	0.131179	0.999	3440	tags=51%, list=24%, signal=67%
GOBP_REGULATION_OF_NITRIC_OXIDE_METABOLIC_PROCESS	GOBP_REGULATION_OF_NITRIC_OXIDE_METABOLIC_PROCESS	46	0.519853	1.73873	0.00155763	0.133567	1	809	tags=24%, list=6%, signal=25%
GOBP_INTERLEUKIN_12_PRODUCTION	GOBP_INTERLEUKIN_12_PRODUCTION	39	0.525001	1.73453	0.0112	0.137158	1	1289	tags=18%, list=9%, signal=20%
GOBP_MUSCLE_FILAMENT_SLIDING	GOBP_MUSCLE_FILAMENT_SLIDING	32	0.555053	1.73364	0.00974026	0.135511	1	2212	tags=34%, list=16%, signal=41%
GOBP_STRIATED_MUSCLE_CELL_DEVELOPMENT	GOBP_STRIATED_MUSCLE_CELL_DEVELOPMENT	86	0.459666	1.73293	0	0.133912	1	2937	tags=33%, list=21%, signal=41%
GOBP_THYROID_GLAND_DEVELOPMENT	GOBP_THYROID_GLAND_DEVELOPMENT	18	0.623704	1.72761	0.01	0.139556	1	3506	tags=56%, list=25%, signal=74%
GOBP_NEGATIVE_REGULATION_OF_INTERLEUKIN_8_PRODUCTION	GOBP_NEGATIVE_REGULATION_OF_INTERLEUKIN_8_PRODUCTION	16	0.658421	1.72708	0.0153061	0.137696	1	2543	tags=44%, list=18%, signal=53%
GOBP_T_CELL_SELECTION	GOBP_T_CELL_SELECTION	38	0.534222	1.72515	0.00802568	0.137541	1	1807	tags=26%, list=13%, signal=30%
GOBP_NEUROTRANSMITTER_METABOLIC_PROCESS	GOBP_NEUROTRANSMITTER_METABOLIC_PROCESS	17	0.635745	1.72325	0.00517241	0.137629	1	2376	tags=41%, list=17%, signal=49%
GOBP_LIPID_CATABOLIC_PROCESS	GOBP_LIPID_CATABOLIC_PROCESS	263	0.396064	1.72101	0	0.138037	1	2978	tags=37%, list=21%, signal=46%
GOBP_CD4_POSITIVE_OR_CD8_POSITIVE_ALPHA_BETA_T_CELL_LINEAGE_COMMITMENT	GOBP_CD4_POSITIVE_OR_CD8_POSITIVE_ALPHA_BETA_T_CELL_LINEAGE_COMMITMENT	15	0.655783	1.72086	0.0163934	0.135816	1	382	tags=20%, list=3%, signal=21%
GOBP_CELLULAR_PIGMENTATION	GOBP_CELLULAR_PIGMENTATION	45	0.509787	1.72022	0.00491803	0.134349	1	3011	tags=44%, list=21%, signal=56%
GOBP_POSITIVE_REGULATION_OF_CYTOSOLIC_CALCIUM_ION_CONCENTRATION_INVOLVED_IN_PHOSPHOLIPASE_C_ACTIVATING_G_PROTEIN_COUPLED_SIGNALING_PATHWAY	GOBP_POSITIVE_REGULATION_OF_CYTOSOLIC_CALCIUM_ION_CONCENTRATION_INVOLVED_IN_PHOSPHOLIPASE_C_ACTIVATING_G_PROTEIN_COUPLED_SIGNALING_PATHWAY	20	0.615954	1.72002	0.00865052	0.132362	1	3210	tags=55%, list=23%, signal=71%
GOBP_REGULATION_OF_HEART_RATE	GOBP_REGULATION_OF_HEART_RATE	62	0.48535	1.71989	0.0015748	0.130307	1	2363	tags=32%, list=17%, signal=39%
GOBP_VASOCONSTRICTION	GOBP_VASOCONSTRICTION	49	0.500493	1.71978	0.00473934	0.128371	1	1254	tags=22%, list=9%, signal=25%
KEGG_HUNTINGTONS_DISEASE	KEGG_HUNTINGTONS_DISEASE	157	0.415105	1.71671	0	0.130488	1	4110	tags=48%, list=29%, signal=66%
KEGG_VIRAL_MYOCARDITIS	KEGG_VIRAL_MYOCARDITIS	49	0.501418	1.71548	0.00328947	0.129937	1	2757	tags=39%, list=19%, signal=48%
GOBP_REGULATION_OF_VOLTAGE_GATED_CALCIUM_CHANNEL_ACTIVITY	GOBP_REGULATION_OF_VOLTAGE_GATED_CALCIUM_CHANNEL_ACTIVITY	27	0.567738	1.71445	0.00990099	0.129234	1	2241	tags=33%, list=16%, signal=39%
GOBP_KERATAN_SULFATE_BIOSYNTHETIC_PROCESS	GOBP_KERATAN_SULFATE_BIOSYNTHETIC_PROCESS	25	0.57991	1.7103	0.0113269	0.132987	1	211	tags=16%, list=1%, signal=16%
GOBP_POSITIVE_REGULATION_OF_MUSCLE_CONTRACTION	GOBP_POSITIVE_REGULATION_OF_MUSCLE_CONTRACTION	25	0.580503	1.70605	0.00811688	0.136641	1	666	tags=20%, list=5%, signal=21%
GOBP_POSITIVE_REGULATION_OF_RHO_PROTEIN_SIGNAL_TRANSDUCTION	GOBP_POSITIVE_REGULATION_OF_RHO_PROTEIN_SIGNAL_TRANSDUCTION	24	0.582238	1.70113	0.00838926	0.141592	1	3957	tags=54%, list=28%, signal=75%
HALLMARK_MYOGENESIS	HALLMARK_MYOGENESIS	179	0.404095	1.69816	0	0.144026	1	3400	tags=35%, list=24%, signal=45%
GOBP_FLUID_TRANSPORT	GOBP_FLUID_TRANSPORT	23	0.585205	1.69697	0.0128824	0.143811	1	2655	tags=39%, list=19%, signal=48%
GOBP_MITOCHONDRIAL_ELECTRON_TRANSPORT_CYTOCHROME_C_TO_OXYGEN	GOBP_MITOCHONDRIAL_ELECTRON_TRANSPORT_CYTOCHROME_C_TO_OXYGEN	17	0.628528	1.69583	0.0150754	0.143381	1	3440	tags=71%, list=24%, signal=93%
GOBP_NEGATIVE_REGULATION_OF_CALCIUM_ION_TRANSMEMBRANE_TRANSPORTER_ACTIVITY	GOBP_NEGATIVE_REGULATION_OF_CALCIUM_ION_TRANSMEMBRANE_TRANSPORTER_ACTIVITY	23	0.579283	1.69548	0.0115321	0.141951	1	2692	tags=43%, list=19%, signal=54%
GOBP_POSITIVE_REGULATION_OF_ALPHA_BETA_T_CELL_DIFFERENTIATION	GOBP_POSITIVE_REGULATION_OF_ALPHA_BETA_T_CELL_DIFFERENTIATION	36	0.527176	1.69233	0.00677966	0.144233	1	1719	tags=28%, list=12%, signal=32%
KEGG_HISTIDINE_METABOLISM	KEGG_HISTIDINE_METABOLISM	25	0.56779	1.6882	0.00512821	0.148135	1	3228	tags=48%, list=23%, signal=62%
GOBP_SULFUR_COMPOUND_CATABOLIC_PROCESS	GOBP_SULFUR_COMPOUND_CATABOLIC_PROCESS	45	0.503879	1.68557	0.00826446	0.149925	1	3320	tags=38%, list=23%, signal=49%
GOBP_NEGATIVE_REGULATION_OF_CALCIUM_ION_TRANSMEMBRANE_TRANSPORT	GOBP_NEGATIVE_REGULATION_OF_CALCIUM_ION_TRANSMEMBRANE_TRANSPORT	26	0.563363	1.68302	0.00503356	0.151471	1	2692	tags=38%, list=19%, signal=47%
GOBP_REGULATION_OF_T_HELPER_1_TYPE_IMMUNE_RESPONSE	GOBP_REGULATION_OF_T_HELPER_1_TYPE_IMMUNE_RESPONSE	19	0.608832	1.6812	0.0118846	0.152305	1	396	tags=32%, list=3%, signal=32%
GOBP_ATP_SYNTHESIS_COUPLED_PROTON_TRANSPORT	GOBP_ATP_SYNTHESIS_COUPLED_PROTON_TRANSPORT	23	0.576423	1.6697	0.00499168	0.168799	1	4298	tags=61%, list=30%, signal=87%
GOBP_REGULATION_OF_MUSCLE_CONTRACTION	GOBP_REGULATION_OF_MUSCLE_CONTRACTION	114	0.423542	1.66913	0.00142857	0.167526	1	2363	tags=28%, list=17%, signal=33%
GOBP_REACTIVE_NITROGEN_SPECIES_METABOLIC_PROCESS	GOBP_REACTIVE_NITROGEN_SPECIES_METABOLIC_PROCESS	63	0.466995	1.66809	0.0015949	0.167002	1	1404	tags=27%, list=10%, signal=30%
GOBP_PODOSOME_ASSEMBLY	GOBP_PODOSOME_ASSEMBLY	15	0.620329	1.66381	0.0201681	0.172156	1	1641	tags=27%, list=12%, signal=30%
GOBP_LEUKOCYTE_MIGRATION	GOBP_LEUKOCYTE_MIGRATION	319	0.373392	1.6638	0	0.170061	1	2989	tags=30%, list=21%, signal=37%
GOBP_ESTABLISHMENT_OF_PROTEIN_LOCALIZATION_TO_ENDOPLASMIC_RETICULUM	GOBP_ESTABLISHMENT_OF_PROTEIN_LOCALIZATION_TO_ENDOPLASMIC_RETICULUM	109	0.425374	1.66287	0	0.169295	1	5788	tags=69%, list=41%, signal=115%
GOBP_NEGATIVE_REGULATION_OF_LEUKOCYTE_MIGRATION	GOBP_NEGATIVE_REGULATION_OF_LEUKOCYTE_MIGRATION	29	0.548349	1.66233	0.0133111	0.168064	1	1521	tags=45%, list=11%, signal=50%
GOBP_DETECTION_OF_OTHER_ORGANISM	GOBP_DETECTION_OF_OTHER_ORGANISM	16	0.620096	1.66135	0.0118846	0.167505	1	3318	tags=63%, list=23%, signal=81%
GOBP_MONOCARBOXYLIC_ACID_CATABOLIC_PROCESS	GOBP_MONOCARBOXYLIC_ACID_CATABOLIC_PROCESS	115	0.421735	1.66032	0	0.167076	1	3816	tags=46%, list=27%, signal=62%
GOBP_SYNAPTIC_VESICLE_LOCALIZATION	GOBP_SYNAPTIC_VESICLE_LOCALIZATION	48	0.488202	1.65532	0.0066335	0.173123	1	1781	tags=38%, list=13%, signal=43%
GOBP_REACTIVE_OXYGEN_SPECIES_METABOLIC_PROCESS	GOBP_REACTIVE_OXYGEN_SPECIES_METABOLIC_PROCESS	205	0.390919	1.65464	0.00277393	0.172197	1	2142	tags=26%, list=15%, signal=30%
GOBP_NEGATIVE_REGULATION_OF_ENDOPLASMIC_RETICULUM_STRESS_INDUCED_INTRINSIC_APOPTOTIC_SIGNALING_PATHWAY	GOBP_NEGATIVE_REGULATION_OF_ENDOPLASMIC_RETICULUM_STRESS_INDUCED_INTRINSIC_APOPTOTIC_SIGNALING_PATHWAY	17	0.616841	1.65292	0.0225694	0.172946	1	3620	tags=59%, list=25%, signal=79%
GOBP_PROTEIN_KINASE_A_SIGNALING	GOBP_PROTEIN_KINASE_A_SIGNALING	30	0.544542	1.65278	0.0126582	0.171251	1	1004	tags=27%, list=7%, signal=29%
GOBP_LEUKOCYTE_TETHERING_OR_ROLLING	GOBP_LEUKOCYTE_TETHERING_OR_ROLLING	22	0.575641	1.64822	0.0120069	0.176199	1	1086	tags=18%, list=8%, signal=20%
GOBP_REGULATION_OF_CALCIUM_ION_TRANSMEMBRANE_TRANSPORTER_ACTIVITY	GOBP_REGULATION_OF_CALCIUM_ION_TRANSMEMBRANE_TRANSPORTER_ACTIVITY	65	0.45972	1.64669	0.0015674	0.176396	1	2692	tags=32%, list=19%, signal=40%
GOBP_POSITIVE_REGULATION_OF_GRANULOCYTE_CHEMOTAXIS	GOBP_POSITIVE_REGULATION_OF_GRANULOCYTE_CHEMOTAXIS	20	0.580607	1.6451	0.0204429	0.177005	1	2160	tags=25%, list=15%, signal=29%
GOBP_POSITIVE_REGULATION_OF_SMOOTH_MUSCLE_CONTRACTION	GOBP_POSITIVE_REGULATION_OF_SMOOTH_MUSCLE_CONTRACTION	16	0.621267	1.64314	0.0257732	0.178088	1	666	tags=25%, list=5%, signal=26%
GOBP_ATP_BIOSYNTHETIC_PROCESS	GOBP_ATP_BIOSYNTHETIC_PROCESS	47	0.480276	1.63915	0.0130933	0.182946	1	3408	tags=43%, list=24%, signal=56%
GOBP_CELLULAR_EXTRAVASATION	GOBP_CELLULAR_EXTRAVASATION	54	0.464357	1.63588	0.00789889	0.186689	1	1289	tags=19%, list=9%, signal=20%
KEGG_LYSOSOME	KEGG_LYSOSOME	111	0.414702	1.63484	0.002886	0.186627	1	3653	tags=42%, list=26%, signal=57%
GOBP_POSITIVE_REGULATION_OF_REACTIVE_OXYGEN_SPECIES_METABOLIC_PROCESS	GOBP_POSITIVE_REGULATION_OF_REACTIVE_OXYGEN_SPECIES_METABOLIC_PROCESS	75	0.448233	1.63468	0.00312012	0.184931	1	2619	tags=33%, list=18%, signal=41%
GOBP_ORGANIC_ACID_CATABOLIC_PROCESS	GOBP_ORGANIC_ACID_CATABOLIC_PROCESS	218	0.384462	1.63441	0.00132626	0.183461	1	2666	tags=31%, list=19%, signal=37%
GOBP_POSITIVE_REGULATION_OF_NITRIC_OXIDE_METABOLIC_PROCESS	GOBP_POSITIVE_REGULATION_OF_NITRIC_OXIDE_METABOLIC_PROCESS	29	0.52852	1.6315	0.019544	0.186435	1	370	tags=21%, list=3%, signal=21%
GOBP_FATTY_ACID_CATABOLIC_PROCESS	GOBP_FATTY_ACID_CATABOLIC_PROCESS	98	0.424463	1.63059	0.00302115	0.186199	1	3642	tags=44%, list=26%, signal=59%
GOBP_PIGMENT_GRANULE_ORGANIZATION	GOBP_PIGMENT_GRANULE_ORGANIZATION	24	0.557748	1.63008	0.0184255	0.185239	1	2684	tags=46%, list=19%, signal=56%
GOBP_DEFENSE_RESPONSE_TO_GRAM_POSITIVE_BACTERIUM	GOBP_DEFENSE_RESPONSE_TO_GRAM_POSITIVE_BACTERIUM	46	0.486888	1.6288	0.0113269	0.185491	1	3006	tags=37%, list=21%, signal=47%
GOBP_NEGATIVE_REGULATION_OF_MONONUCLEAR_CELL_MIGRATION	GOBP_NEGATIVE_REGULATION_OF_MONONUCLEAR_CELL_MIGRATION	16	0.614497	1.62856	0.0240964	0.18408	1	1521	tags=38%, list=11%, signal=42%
GOBP_SUPEROXIDE_METABOLIC_PROCESS	GOBP_SUPEROXIDE_METABOLIC_PROCESS	47	0.477482	1.62694	0.00782473	0.185263	1	2117	tags=36%, list=15%, signal=42%
GOBP_RESPONSE_TO_FATTY_ACID	GOBP_RESPONSE_TO_FATTY_ACID	51	0.475308	1.62453	0.0110063	0.187792	1	2672	tags=33%, list=19%, signal=41%
GOBP_POSITIVE_REGULATION_OF_INTERFERON_GAMMA_PRODUCTION	GOBP_POSITIVE_REGULATION_OF_INTERFERON_GAMMA_PRODUCTION	41	0.489364	1.62322	0.0148515	0.188282	1	477	tags=15%, list=3%, signal=15%
GOBP_NEGATIVE_REGULATION_OF_ENDOCYTOSIS	GOBP_NEGATIVE_REGULATION_OF_ENDOCYTOSIS	41	0.49585	1.62285	0.00963082	0.187249	1	1980	tags=29%, list=14%, signal=34%
KEGG_ANTIGEN_PROCESSING_AND_PRESENTATION	KEGG_ANTIGEN_PROCESSING_AND_PRESENTATION	41	0.491982	1.62084	0.0200669	0.188736	1	1849	tags=32%, list=13%, signal=36%
GOBP_REGULATION_OF_T_HELPER_17_TYPE_IMMUNE_RESPONSE	GOBP_REGULATION_OF_T_HELPER_17_TYPE_IMMUNE_RESPONSE	18	0.594934	1.61998	0.024055	0.188394	1	678	tags=22%, list=5%, signal=23%
GOBP_RELEASE_OF_SEQUESTERED_CALCIUM_ION_INTO_CYTOSOL_BY_ENDOPLASMIC_RETICULUM	GOBP_RELEASE_OF_SEQUESTERED_CALCIUM_ION_INTO_CYTOSOL_BY_ENDOPLASMIC_RETICULUM	26	0.549407	1.61956	0.0170358	0.187397	1	2692	tags=46%, list=19%, signal=57%
HALLMARK_CHOLESTEROL_HOMEOSTASIS	HALLMARK_CHOLESTEROL_HOMEOSTASIS	69	0.448155	1.6189	0.00301205	0.186755	1	2025	tags=30%, list=14%, signal=35%
GOBP_KILLING_OF_CELLS_OF_OTHER_ORGANISM	GOBP_KILLING_OF_CELLS_OF_OTHER_ORGANISM	23	0.559013	1.61773	0.0252951	0.186776	1	3699	tags=61%, list=26%, signal=82%
GOBP_POSITIVE_REGULATION_OF_T_CELL_MEDIATED_CYTOTOXICITY	GOBP_POSITIVE_REGULATION_OF_T_CELL_MEDIATED_CYTOTOXICITY	15	0.614675	1.61592	0.0243478	0.188153	1	64	tags=13%, list=0%, signal=13%
GOBP_MICROGLIAL_CELL_ACTIVATION	GOBP_MICROGLIAL_CELL_ACTIVATION	32	0.514218	1.61508	0.0193861	0.188145	1	1718	tags=38%, list=12%, signal=43%
GOBP_RIBONUCLEOSIDE_TRIPHOSPHATE_BIOSYNTHETIC_PROCESS	GOBP_RIBONUCLEOSIDE_TRIPHOSPHATE_BIOSYNTHETIC_PROCESS	61	0.452662	1.61186	0.0108359	0.191954	1	3408	tags=39%, list=24%, signal=52%
GOBP_POSITIVE_REGULATION_OF_ACTIN_CYTOSKELETON_REORGANIZATION	GOBP_POSITIVE_REGULATION_OF_ACTIN_CYTOSKELETON_REORGANIZATION	16	0.611748	1.61162	0.0264084	0.190694	1	3312	tags=50%, list=23%, signal=65%
GOBP_REGULATION_OF_T_HELPER_CELL_DIFFERENTIATION	GOBP_REGULATION_OF_T_HELPER_CELL_DIFFERENTIATION	29	0.525984	1.6083	0.0117647	0.194679	1	678	tags=17%, list=5%, signal=18%
GOBP_REGULATION_OF_VASCULAR_ENDOTHELIAL_GROWTH_FACTOR_RECEPTOR_SIGNALING_PATHWAY	GOBP_REGULATION_OF_VASCULAR_ENDOTHELIAL_GROWTH_FACTOR_RECEPTOR_SIGNALING_PATHWAY	22	0.549302	1.60812	0.0131363	0.193292	1	2521	tags=32%, list=18%, signal=39%
GOBP_REACTIVE_OXYGEN_SPECIES_BIOSYNTHETIC_PROCESS	GOBP_REACTIVE_OXYGEN_SPECIES_BIOSYNTHETIC_PROCESS	90	0.424587	1.60775	0.00156495	0.192357	1	1561	tags=24%, list=11%, signal=27%
GOBP_POSITIVE_REGULATION_OF_INTERLEUKIN_10_PRODUCTION	GOBP_POSITIVE_REGULATION_OF_INTERLEUKIN_10_PRODUCTION	29	0.53508	1.60496	0.015748	0.195332	1	926	tags=21%, list=7%, signal=22%
HALLMARK_BILE_ACID_METABOLISM	HALLMARK_BILE_ACID_METABOLISM	94	0.420955	1.6035	0.00297177	0.196287	1	2727	tags=36%, list=19%, signal=44%
GOBP_REGULATION_OF_NIK_NF_KAPPAB_SIGNALING	GOBP_REGULATION_OF_NIK_NF_KAPPAB_SIGNALING	80	0.428487	1.60317	0.00596125	0.195269	1	3222	tags=31%, list=23%, signal=40%
GOBP_GLYCOPROTEIN_CATABOLIC_PROCESS	GOBP_GLYCOPROTEIN_CATABOLIC_PROCESS	22	0.552273	1.60078	0.0295652	0.198086	1	1434	tags=36%, list=10%, signal=40%
GOBP_CELLULAR_RESPONSE_TO_ALKALOID	GOBP_CELLULAR_RESPONSE_TO_ALKALOID	23	0.542009	1.59955	0.0287162	0.198371	1	3674	tags=48%, list=26%, signal=64%
GOBP_REGULATION_OF_DEFENSE_RESPONSE_TO_VIRUS_BY_VIRUS	GOBP_REGULATION_OF_DEFENSE_RESPONSE_TO_VIRUS_BY_VIRUS	26	0.527797	1.59672	0.0208668	0.201715	1	4141	tags=38%, list=29%, signal=54%
GOBP_CELLULAR_RESPONSE_TO_LOW_DENSITY_LIPOPROTEIN_PARTICLE_STIMULUS	GOBP_CELLULAR_RESPONSE_TO_LOW_DENSITY_LIPOPROTEIN_PARTICLE_STIMULUS	16	0.599815	1.59216	0.0336879	0.208194	1	2249	tags=44%, list=16%, signal=52%
HALLMARK_APOPTOSIS	HALLMARK_APOPTOSIS	149	0.385141	1.58798	0.00274348	0.214047	1	1772	tags=23%, list=12%, signal=27%
GOBP_REGULATION_OF_RYANODINE_SENSITIVE_CALCIUM_RELEASE_CHANNEL_ACTIVITY	GOBP_REGULATION_OF_RYANODINE_SENSITIVE_CALCIUM_RELEASE_CHANNEL_ACTIVITY	21	0.552019	1.58523	0.0253378	0.21741	1	2505	tags=33%, list=18%, signal=40%
GOBP_ICOSANOID_METABOLIC_PROCESS	GOBP_ICOSANOID_METABOLIC_PROCESS	80	0.419792	1.58359	0.00456621	0.218745	1	2450	tags=31%, list=17%, signal=38%
GOBP_CELLULAR_RESPONSE_TO_LIPOPROTEIN_PARTICLE_STIMULUS	GOBP_CELLULAR_RESPONSE_TO_LIPOPROTEIN_PARTICLE_STIMULUS	27	0.531132	1.58278	0.0274443	0.218588	1	2249	tags=37%, list=16%, signal=44%
GOBP_REGULATION_OF_MACROPHAGE_DERIVED_FOAM_CELL_DIFFERENTIATION	GOBP_REGULATION_OF_MACROPHAGE_DERIVED_FOAM_CELL_DIFFERENTIATION	24	0.534274	1.57919	0.0249169	0.223782	1	2489	tags=38%, list=17%, signal=45%
GOBP_T_HELPER_1_TYPE_IMMUNE_RESPONSE	GOBP_T_HELPER_1_TYPE_IMMUNE_RESPONSE	32	0.509415	1.57837	0.0242215	0.223445	1	623	tags=22%, list=4%, signal=23%
GOBP_KERATAN_SULFATE_METABOLIC_PROCESS	GOBP_KERATAN_SULFATE_METABOLIC_PROCESS	30	0.506696	1.57549	0.0179153	0.227373	1	211	tags=13%, list=1%, signal=14%
KEGG_ETHER_LIPID_METABOLISM	KEGG_ETHER_LIPID_METABOLISM	26	0.521956	1.57478	0.0234114	0.226881	1	1408	tags=23%, list=10%, signal=26%
GOBP_SENSORY_PERCEPTION_OF_TASTE	GOBP_SENSORY_PERCEPTION_OF_TASTE	24	0.532192	1.57345	0.0293638	0.227786	1	1515	tags=29%, list=11%, signal=33%
GOBP_FOAM_CELL_DIFFERENTIATION	GOBP_FOAM_CELL_DIFFERENTIATION	30	0.502943	1.56875	0.022508	0.235107	1	2489	tags=37%, list=17%, signal=44%
GOBP_NUCLEOSIDE_TRIPHOSPHATE_BIOSYNTHETIC_PROCESS	GOBP_NUCLEOSIDE_TRIPHOSPHATE_BIOSYNTHETIC_PROCESS	72	0.42972	1.56789	0.00909091	0.234997	1	4298	tags=46%, list=30%, signal=65%
GOBP_PHAGOCYTOSIS_RECOGNITION	GOBP_PHAGOCYTOSIS_RECOGNITION	16	0.594052	1.56561	0.0320946	0.237864	1	1013	tags=31%, list=7%, signal=34%
GOBP_MUSCLE_CONTRACTION	GOBP_MUSCLE_CONTRACTION	254	0.357832	1.564	0	0.239144	1	2363	tags=24%, list=17%, signal=29%
GOBP_REGULATION_OF_CELL_KILLING	GOBP_REGULATION_OF_CELL_KILLING	52	0.450586	1.56267	0.0124224	0.23989	1	802	tags=15%, list=6%, signal=16%
KEGG_TYPE_I_DIABETES_MELLITUS	KEGG_TYPE_I_DIABETES_MELLITUS	19	0.573585	1.5625	0.0343699	0.238548	1	2658	tags=53%, list=19%, signal=65%
GOBP_MITOCHONDRIAL_TRANSLATIONAL_TERMINATION	GOBP_MITOCHONDRIAL_TRANSLATIONAL_TERMINATION	89	0.411224	1.56207	0.00146413	0.23771	1	4927	tags=53%, list=35%, signal=80%
GOBP_REGULATION_OF_DEFENSE_RESPONSE_TO_VIRUS	GOBP_REGULATION_OF_DEFENSE_RESPONSE_TO_VIRUS	55	0.450306	1.5617	0.0139535	0.236774	1	493	tags=11%, list=3%, signal=11%
GOBP_GRANULOCYTE_CHEMOTAXIS	GOBP_GRANULOCYTE_CHEMOTAXIS	82	0.411555	1.56097	0.0058997	0.236324	1	2989	tags=34%, list=21%, signal=43%
GOBP_CELLULAR_RESPONSE_TO_FATTY_ACID	GOBP_CELLULAR_RESPONSE_TO_FATTY_ACID	29	0.514895	1.55973	0.0252951	0.237102	1	3466	tags=45%, list=24%, signal=59%
GOBP_RESPONSE_TO_NITRIC_OXIDE	GOBP_RESPONSE_TO_NITRIC_OXIDE	15	0.594174	1.55922	0.0329289	0.236547	1	4	tags=7%, list=0%, signal=7%
GOBP_REGULATION_OF_CD4_POSITIVE_ALPHA_BETA_T_CELL_DIFFERENTIATION	GOBP_REGULATION_OF_CD4_POSITIVE_ALPHA_BETA_T_CELL_DIFFERENTIATION	40	0.471434	1.55835	0.0161551	0.236371	1	678	tags=15%, list=5%, signal=16%
GOBP_REGULATION_OF_GRANULOCYTE_CHEMOTAXIS	GOBP_REGULATION_OF_GRANULOCYTE_CHEMOTAXIS	38	0.475396	1.5575	0.0176849	0.236483	1	2973	tags=37%, list=21%, signal=46%
GOBP_PEROXISOME_ORGANIZATION	GOBP_PEROXISOME_ORGANIZATION	76	0.416521	1.55619	0.00765697	0.237314	1	4706	tags=58%, list=33%, signal=86%
GOBP_POSITIVE_REGULATION_OF_NUCLEOTIDE_BIOSYNTHETIC_PROCESS	GOBP_POSITIVE_REGULATION_OF_NUCLEOTIDE_BIOSYNTHETIC_PROCESS	15	0.608323	1.55555	0.0255973	0.237133	1	3408	tags=53%, list=24%, signal=70%
GOBP_RESPONSE_TO_INTERFERON_GAMMA	GOBP_RESPONSE_TO_INTERFERON_GAMMA	150	0.381741	1.55515	0.00435414	0.234795	1	2856	tags=29%, list=20%, signal=36%
GOBP_CELLULAR_LIPID_CATABOLIC_PROCESS	GOBP_CELLULAR_LIPID_CATABOLIC_PROCESS	195	0.365819	1.5548	0.00137174	0.233972	1	2978	tags=35%, list=21%, signal=44%
GOBP_REGULATION_OF_MEMBRANE_POTENTIAL	GOBP_REGULATION_OF_MEMBRANE_POTENTIAL	296	0.349578	1.5524	0	0.237153	1	2872	tags=31%, list=20%, signal=38%
GOBP_REGULATION_OF_REACTIVE_OXYGEN_SPECIES_BIOSYNTHETIC_PROCESS	GOBP_REGULATION_OF_REACTIVE_OXYGEN_SPECIES_BIOSYNTHETIC_PROCESS	68	0.421117	1.55146	0.0197269	0.237404	1	809	tags=18%, list=6%, signal=19%
GOBP_NEGATIVE_REGULATION_OF_PHAGOCYTOSIS	GOBP_NEGATIVE_REGULATION_OF_PHAGOCYTOSIS	18	0.564344	1.54689	0.0322581	0.244604	1	459	tags=17%, list=3%, signal=17%
GOBP_CELLULAR_COMPONENT_ASSEMBLY_INVOLVED_IN_MORPHOGENESIS	GOBP_CELLULAR_COMPONENT_ASSEMBLY_INVOLVED_IN_MORPHOGENESIS	84	0.412324	1.54554	0.0102639	0.245713	1	2801	tags=27%, list=20%, signal=34%
KEGG_CALCIUM_SIGNALING_PATHWAY	KEGG_CALCIUM_SIGNALING_PATHWAY	136	0.383565	1.54504	0.00585652	0.245166	1	2872	tags=30%, list=20%, signal=37%
GOBP_GLUCOSAMINE_CONTAINING_COMPOUND_METABOLIC_PROCESS	GOBP_GLUCOSAMINE_CONTAINING_COMPOUND_METABOLIC_PROCESS	22	0.532613	1.54491	0.0316667	0.243871	1	335	tags=18%, list=2%, signal=19%
GOBP_ARGININE_METABOLIC_PROCESS	GOBP_ARGININE_METABOLIC_PROCESS	16	0.578895	1.54336	0.0463458	0.245436	1	2527	tags=44%, list=18%, signal=53%
KEGG_DRUG_METABOLISM_CYTOCHROME_P450	KEGG_DRUG_METABOLISM_CYTOCHROME_P450	39	0.470768	1.54186	0.0282862	0.246933	1	2477	tags=44%, list=17%, signal=53%
HALLMARK_ALLOGRAFT_REJECTION	HALLMARK_ALLOGRAFT_REJECTION	144	0.378588	1.54094	0.00852273	0.247061	1	2143	tags=26%, list=15%, signal=30%
GOBP_COLLAGEN_CATABOLIC_PROCESS	GOBP_COLLAGEN_CATABOLIC_PROCESS	36	0.486302	1.53975	0.0332226	0.247859	1	3036	tags=33%, list=21%, signal=42%
GOBP_CELLULAR_METABOLIC_COMPOUND_SALVAGE	GOBP_CELLULAR_METABOLIC_COMPOUND_SALVAGE	30	0.499803	1.537	0.0364583	0.251732	1	2838	tags=40%, list=20%, signal=50%
GOBP_ENDOCRINE_PROCESS	GOBP_ENDOCRINE_PROCESS	48	0.45551	1.5359	0.00461538	0.252437	1	2217	tags=33%, list=16%, signal=39%
GOBP_REGULATION_OF_T_CELL_MEDIATED_CYTOTOXICITY	GOBP_REGULATION_OF_T_CELL_MEDIATED_CYTOTOXICITY	19	0.555005	1.53526	0.0447504	0.252187	1	64	tags=11%, list=0%, signal=11%
GOBP_ATP_METABOLIC_PROCESS	GOBP_ATP_METABOLIC_PROCESS	270	0.351608	1.53335	0.00129032	0.254633	1	3946	tags=42%, list=28%, signal=57%
GOBP_GLUTATHIONE_METABOLIC_PROCESS	GOBP_GLUTATHIONE_METABOLIC_PROCESS	49	0.451139	1.53205	0.0186625	0.255834	1	3204	tags=45%, list=23%, signal=58%
GOBP_RESPONSE_TO_XENOBIOTIC_STIMULUS	GOBP_RESPONSE_TO_XENOBIOTIC_STIMULUS	86	0.406376	1.53129	0.0126984	0.256008	1	2401	tags=31%, list=17%, signal=38%
GOBP_ANTIGEN_PROCESSING_AND_PRESENTATION_OF_ENDOGENOUS_ANTIGEN	GOBP_ANTIGEN_PROCESSING_AND_PRESENTATION_OF_ENDOGENOUS_ANTIGEN	15	0.591889	1.53076	0.040404	0.255703	1	2658	tags=53%, list=19%, signal=66%
GOBP_PIGMENT_GRANULE_LOCALIZATION	GOBP_PIGMENT_GRANULE_LOCALIZATION	21	0.540185	1.53074	0.0392799	0.254246	1	3011	tags=52%, list=21%, signal=66%
GOBP_PURINE_NUCLEOSIDE_BIOSYNTHETIC_PROCESS	GOBP_PURINE_NUCLEOSIDE_BIOSYNTHETIC_PROCESS	16	0.55776	1.53022	0.0466667	0.25375	1	2116	tags=31%, list=15%, signal=37%
GOBP_REGULATION_OF_STRIATED_MUSCLE_CONTRACTION	GOBP_REGULATION_OF_STRIATED_MUSCLE_CONTRACTION	67	0.424483	1.52812	0.0121766	0.256472	1	2363	tags=28%, list=17%, signal=34%
GOBP_MEMBRANE_INVAGINATION	GOBP_MEMBRANE_INVAGINATION	59	0.435581	1.52812	0.0172684	0.255012	1	2118	tags=22%, list=15%, signal=26%
GOBP_TISSUE_REGENERATION	GOBP_TISSUE_REGENERATION	60	0.428506	1.5253	0.0137195	0.259211	1	3956	tags=52%, list=28%, signal=71%
GOBP_PURINE_CONTAINING_COMPOUND_CATABOLIC_PROCESS	GOBP_PURINE_CONTAINING_COMPOUND_CATABOLIC_PROCESS	41	0.4586	1.52284	0.0252366	0.261127	1	1665	tags=24%, list=12%, signal=28%
GOBP_POSITIVE_REGULATION_OF_BONE_MINERALIZATION	GOBP_POSITIVE_REGULATION_OF_BONE_MINERALIZATION	30	0.49929	1.52166	0.0358306	0.261937	1	1256	tags=30%, list=9%, signal=33%
GOBP_REGULATION_OF_NEUROTRANSMITTER_TRANSPORT	GOBP_REGULATION_OF_NEUROTRANSMITTER_TRANSPORT	78	0.410587	1.51885	0.00883652	0.266211	1	3672	tags=41%, list=26%, signal=55%
GOBP_POSITIVE_REGULATION_OF_NEUROTRANSMITTER_TRANSPORT	GOBP_POSITIVE_REGULATION_OF_NEUROTRANSMITTER_TRANSPORT	17	0.557754	1.51777	0.0403509	0.267046	1	1759	tags=35%, list=12%, signal=40%
GOBP_REGULATION_OF_LEUKOCYTE_MIGRATION	GOBP_REGULATION_OF_LEUKOCYTE_MIGRATION	152	0.36715	1.51678	0.00289017	0.267625	1	2973	tags=36%, list=21%, signal=44%
GOBP_POSITIVE_REGULATION_OF_TRANSPORTER_ACTIVITY	GOBP_POSITIVE_REGULATION_OF_TRANSPORTER_ACTIVITY	90	0.394865	1.516	0.0148588	0.267645	1	2606	tags=32%, list=18%, signal=39%
GOBP_RETROGRADE_VESICLE_MEDIATED_TRANSPORT_GOLGI_TO_ENDOPLASMIC_RETICULUM	GOBP_RETROGRADE_VESICLE_MEDIATED_TRANSPORT_GOLGI_TO_ENDOPLASMIC_RETICULUM	81	0.401403	1.51514	0.0122511	0.267879	1	2533	tags=23%, list=18%, signal=28%
GOBP_NEGATIVE_REGULATION_OF_CYTOKINE_PRODUCTION_INVOLVED_IN_INFLAMMATORY_RESPONSE	GOBP_NEGATIVE_REGULATION_OF_CYTOKINE_PRODUCTION_INVOLVED_IN_INFLAMMATORY_RESPONSE	17	0.556393	1.51138	0.042735	0.272867	1	3607	tags=53%, list=25%, signal=71%
GOBP_LEUKOCYTE_ADHESION_TO_VASCULAR_ENDOTHELIAL_CELL	GOBP_LEUKOCYTE_ADHESION_TO_VASCULAR_ENDOTHELIAL_CELL	38	0.466502	1.50855	0.0274194	0.277514	1	1086	tags=13%, list=8%, signal=14%
GOBP_NUCLEOBASE_CONTAINING_SMALL_MOLECULE_BIOSYNTHETIC_PROCESS	GOBP_NUCLEOBASE_CONTAINING_SMALL_MOLECULE_BIOSYNTHETIC_PROCESS	91	0.397816	1.5085	0.0119581	0.276152	1	1748	tags=21%, list=12%, signal=24%
GOBP_REGULATION_OF_LEUKOCYTE_MEDIATED_CYTOTOXICITY	GOBP_REGULATION_OF_LEUKOCYTE_MEDIATED_CYTOTOXICITY	41	0.451253	1.50652	0.0287081	0.279019	1	589	tags=12%, list=4%, signal=13%
GOBP_REGULATION_OF_NEUTROPHIL_CHEMOTAXIS	GOBP_REGULATION_OF_NEUTROPHIL_CHEMOTAXIS	23	0.524665	1.50638	0.0390492	0.277863	1	2542	tags=26%, list=18%, signal=32%
GOBP_BRANCHING_INVOLVED_IN_SALIVARY_GLAND_MORPHOGENESIS	GOBP_BRANCHING_INVOLVED_IN_SALIVARY_GLAND_MORPHOGENESIS	18	0.554599	1.50584	0.0383973	0.277539	1	1067	tags=33%, list=7%, signal=36%
GOBP_AMINE_CATABOLIC_PROCESS	GOBP_AMINE_CATABOLIC_PROCESS	20	0.533447	1.50487	0.0438449	0.276703	1	4625	tags=70%, list=32%, signal=104%
GOBP_HETEROTYPIC_CELL_CELL_ADHESION	GOBP_HETEROTYPIC_CELL_CELL_ADHESION	42	0.45364	1.50219	0.0187207	0.281044	1	2727	tags=31%, list=19%, signal=38%
GOBP_IMPORT_ACROSS_PLASMA_MEMBRANE	GOBP_IMPORT_ACROSS_PLASMA_MEMBRANE	126	0.374199	1.50206	0.0137363	0.279903	1	2713	tags=28%, list=19%, signal=34%
GOBP_MUSCLE_CELL_DEVELOPMENT	GOBP_MUSCLE_CELL_DEVELOPMENT	135	0.371338	1.49986	0.00706215	0.283324	1	2801	tags=27%, list=20%, signal=34%
GOBP_WATER_TRANSPORT	GOBP_WATER_TRANSPORT	15	0.575486	1.49745	0.0382514	0.28698	1	2655	tags=33%, list=19%, signal=41%
GOBP_PROTEIN_LOCALIZATION_TO_ENDOPLASMIC_RETICULUM	GOBP_PROTEIN_LOCALIZATION_TO_ENDOPLASMIC_RETICULUM	136	0.371742	1.497	0.00703235	0.286521	1	4650	tags=49%, list=33%, signal=72%
GOBP_REGULATION_OF_INFLAMMATORY_RESPONSE	GOBP_REGULATION_OF_INFLAMMATORY_RESPONSE	252	0.341755	1.496	0.00539811	0.287134	1	2973	tags=30%, list=21%, signal=37%
GOBP_MONOCARBOXYLIC_ACID_BIOSYNTHETIC_PROCESS	GOBP_MONOCARBOXYLIC_ACID_BIOSYNTHETIC_PROCESS	164	0.36092	1.49518	0.00710227	0.287402	1	3793	tags=40%, list=27%, signal=54%
GOBP_FATTY_ACID_METABOLIC_PROCESS	GOBP_FATTY_ACID_METABOLIC_PROCESS	306	0.335014	1.49445	0.0025641	0.287669	1	3805	tags=39%, list=27%, signal=52%
GOBP_PHAGOSOME_MATURATION	GOBP_PHAGOSOME_MATURATION	40	0.455011	1.4917	0.04414	0.292344	1	3451	tags=48%, list=24%, signal=63%
GOBP_REGULATION_OF_REACTIVE_OXYGEN_SPECIES_METABOLIC_PROCESS	GOBP_REGULATION_OF_REACTIVE_OXYGEN_SPECIES_METABOLIC_PROCESS	147	0.3652	1.49016	0.0116448	0.294248	1	2619	tags=28%, list=18%, signal=34%
GOBP_BRANCHING_INVOLVED_IN_BLOOD_VESSEL_MORPHOGENESIS	GOBP_BRANCHING_INVOLVED_IN_BLOOD_VESSEL_MORPHOGENESIS	26	0.498049	1.4901	0.0399306	0.292862	1	972	tags=19%, list=7%, signal=21%
GOBP_NEUTROPHIL_CHEMOTAXIS	GOBP_NEUTROPHIL_CHEMOTAXIS	66	0.415998	1.48828	0.0221519	0.295785	1	2232	tags=24%, list=16%, signal=29%
GOBP_KERATINIZATION	GOBP_KERATINIZATION	50	0.433691	1.48532	0.0252366	0.299555	1	3884	tags=44%, list=27%, signal=60%
HALLMARK_FATTY_ACID_METABOLISM	HALLMARK_FATTY_ACID_METABOLISM	143	0.363548	1.48516	0.00413793	0.298424	1	3875	tags=34%, list=27%, signal=47%
GOBP_LEUKOCYTE_CHEMOTAXIS	GOBP_LEUKOCYTE_CHEMOTAXIS	144	0.361049	1.48499	0.00849858	0.297352	1	2989	tags=35%, list=21%, signal=44%
GOBP_INTERLEUKIN_4_PRODUCTION	GOBP_INTERLEUKIN_4_PRODUCTION	23	0.502513	1.48184	0.0483333	0.300348	1	2767	tags=43%, list=19%, signal=54%
GOBP_NEUROTRANSMITTER_REUPTAKE	GOBP_NEUROTRANSMITTER_REUPTAKE	24	0.520644	1.48173	0.0444811	0.299241	1	3339	tags=50%, list=23%, signal=65%
GOBP_REGULATION_OF_CD4_POSITIVE_ALPHA_BETA_T_CELL_ACTIVATION	GOBP_REGULATION_OF_CD4_POSITIVE_ALPHA_BETA_T_CELL_ACTIVATION	50	0.427826	1.47991	0.034202	0.30031	1	678	tags=12%, list=5%, signal=13%
GOBP_POSITIVE_REGULATION_OF_BIOMINERALIZATION	GOBP_POSITIVE_REGULATION_OF_BIOMINERALIZATION	35	0.461691	1.47975	0.0393443	0.299252	1	2565	tags=37%, list=18%, signal=45%
GOBP_INTERLEUKIN_10_PRODUCTION	GOBP_INTERLEUKIN_10_PRODUCTION	39	0.463399	1.47972	0.0369181	0.297957	1	3222	tags=38%, list=23%, signal=50%
GOBP_CELLULAR_BIOGENIC_AMINE_METABOLIC_PROCESS	GOBP_CELLULAR_BIOGENIC_AMINE_METABOLIC_PROCESS	67	0.409719	1.47934	0.0307692	0.297426	1	3518	tags=46%, list=25%, signal=61%
GOBP_CD4_POSITIVE_ALPHA_BETA_T_CELL_ACTIVATION	GOBP_CD4_POSITIVE_ALPHA_BETA_T_CELL_ACTIVATION	74	0.400285	1.47932	0.0254873	0.296103	1	678	tags=12%, list=5%, signal=13%
GOBP_LIPID_OXIDATION	GOBP_LIPID_OXIDATION	99	0.381094	1.47927	0.0107362	0.294833	1	3642	tags=38%, list=26%, signal=51%
GOBP_IMPORT_INTO_CELL	GOBP_IMPORT_INTO_CELL	179	0.353201	1.4788	0.0071736	0.294554	1	3238	tags=31%, list=23%, signal=40%
GOBP_REGULATION_OF_MICROTUBULE_BASED_MOVEMENT	GOBP_REGULATION_OF_MICROTUBULE_BASED_MOVEMENT	35	0.463137	1.47848	0.0488599	0.293872	1	3524	tags=51%, list=25%, signal=68%
GOBP_PEROXISOMAL_TRANSPORT	GOBP_PEROXISOMAL_TRANSPORT	65	0.408336	1.47796	0.0249221	0.293606	1	4706	tags=57%, list=33%, signal=85%
GOBP_MYELOID_LEUKOCYTE_MIGRATION	GOBP_MYELOID_LEUKOCYTE_MIGRATION	140	0.368838	1.47795	0.0137931	0.292319	1	2989	tags=33%, list=21%, signal=41%
GOBP_HEART_PROCESS	GOBP_HEART_PROCESS	195	0.352398	1.47789	0.00276243	0.291119	1	2692	tags=28%, list=19%, signal=34%
GOBP_NEGATIVE_REGULATION_OF_ACTIN_FILAMENT_DEPOLYMERIZATION	GOBP_NEGATIVE_REGULATION_OF_ACTIN_FILAMENT_DEPOLYMERIZATION	41	0.446821	1.4774	0.0412541	0.290885	1	1749	tags=20%, list=12%, signal=22%
GOBP_POSITIVE_REGULATION_OF_CALCIUM_MEDIATED_SIGNALING	GOBP_POSITIVE_REGULATION_OF_CALCIUM_MEDIATED_SIGNALING	23	0.529075	1.47684	0.0350877	0.290791	1	3227	tags=52%, list=23%, signal=67%
GOBP_REGULATION_OF_SMOOTH_MUSCLE_CONTRACTION	GOBP_REGULATION_OF_SMOOTH_MUSCLE_CONTRACTION	37	0.462327	1.47616	0.0293638	0.291077	1	2692	tags=35%, list=19%, signal=43%
GOBP_NUCLEOSIDE_TRIPHOSPHATE_METABOLIC_PROCESS	GOBP_NUCLEOSIDE_TRIPHOSPHATE_METABOLIC_PROCESS	92	0.382245	1.47611	0.0177515	0.289883	1	3222	tags=33%, list=23%, signal=42%
GOBP_CARDIAC_MUSCLE_CONTRACTION	GOBP_CARDIAC_MUSCLE_CONTRACTION	94	0.386591	1.47447	0.0100287	0.290856	1	2474	tags=28%, list=17%, signal=33%
GOBP_ALPHA_BETA_T_CELL_ACTIVATION	GOBP_ALPHA_BETA_T_CELL_ACTIVATION	107	0.379939	1.47347	0.0172911	0.291622	1	1849	tags=19%, list=13%, signal=21%
KEGG_HYPERTROPHIC_CARDIOMYOPATHY_HCM	KEGG_HYPERTROPHIC_CARDIOMYOPATHY_HCM	67	0.4036	1.47274	0.0196672	0.291841	1	2515	tags=30%, list=18%, signal=36%
GOBP_NEGATIVE_REGULATION_OF_INTRACELLULAR_TRANSPORT	GOBP_NEGATIVE_REGULATION_OF_INTRACELLULAR_TRANSPORT	49	0.431807	1.47171	0.037037	0.292802	1	442	tags=14%, list=3%, signal=15%
KEGG_DILATED_CARDIOMYOPATHY	KEGG_DILATED_CARDIOMYOPATHY	71	0.399855	1.47128	0.0267296	0.292464	1	2515	tags=30%, list=18%, signal=36%
GOBP_REGULATION_OF_ALPHA_BETA_T_CELL_ACTIVATION	GOBP_REGULATION_OF_ALPHA_BETA_T_CELL_ACTIVATION	71	0.407657	1.47073	0.0298273	0.292412	1	1849	tags=20%, list=13%, signal=23%
GOBP_REGULATION_OF_HEART_CONTRACTION	GOBP_REGULATION_OF_HEART_CONTRACTION	160	0.356908	1.4671	0.00566572	0.297843	1	2692	tags=29%, list=19%, signal=35%
GOBP_SARCOPLASMIC_RETICULUM_CALCIUM_ION_TRANSPORT	GOBP_SARCOPLASMIC_RETICULUM_CALCIUM_ION_TRANSPORT	29	0.479467	1.46368	0.0438449	0.301445	1	2692	tags=41%, list=19%, signal=51%
GOBP_INTEGRIN_MEDIATED_SIGNALING_PATHWAY	GOBP_INTEGRIN_MEDIATED_SIGNALING_PATHWAY	95	0.381411	1.4626	0.019432	0.302679	1	3047	tags=29%, list=21%, signal=37%
GOBP_CORNIFICATION	GOBP_CORNIFICATION	43	0.440489	1.46129	0.0409449	0.301674	1	1378	tags=23%, list=10%, signal=26%
GOBP_RESPONSE_TO_BACTERIUM	GOBP_RESPONSE_TO_BACTERIUM	403	0.319805	1.46015	0.00121212	0.303014	1	2788	tags=25%, list=20%, signal=30%
GOBP_EXTRACELLULAR_MATRIX_DISASSEMBLY	GOBP_EXTRACELLULAR_MATRIX_DISASSEMBLY	64	0.40613	1.45953	0.027907	0.302978	1	4190	tags=45%, list=29%, signal=64%
KEGG_NEUROACTIVE_LIGAND_RECEPTOR_INTERACTION	KEGG_NEUROACTIVE_LIGAND_RECEPTOR_INTERACTION	128	0.36562	1.45702	0.020202	0.306033	1	2872	tags=34%, list=20%, signal=43%
GOBP_POSITIVE_REGULATION_OF_REACTIVE_OXYGEN_SPECIES_BIOSYNTHETIC_PROCESS	GOBP_POSITIVE_REGULATION_OF_REACTIVE_OXYGEN_SPECIES_BIOSYNTHETIC_PROCESS	38	0.45713	1.45656	0.0392799	0.304591	1	370	tags=18%, list=3%, signal=19%
GOBP_ORGANELLE_MEMBRANE_FUSION	GOBP_ORGANELLE_MEMBRANE_FUSION	96	0.376057	1.45576	0.0207101	0.30522	1	2868	tags=31%, list=20%, signal=39%
GOBP_NEGATIVE_REGULATION_OF_IMMUNE_EFFECTOR_PROCESS	GOBP_NEGATIVE_REGULATION_OF_IMMUNE_EFFECTOR_PROCESS	88	0.383565	1.45511	0.029052	0.305506	1	3335	tags=35%, list=23%, signal=46%
GOBP_INTERLEUKIN_1_PRODUCTION	GOBP_INTERLEUKIN_1_PRODUCTION	79	0.387203	1.4508	0.0317221	0.311277	1	693	tags=18%, list=5%, signal=19%
GOBP_VESICLE_ORGANIZATION	GOBP_VESICLE_ORGANIZATION	307	0.325696	1.44573	0.00252844	0.319839	1	3617	tags=32%, list=25%, signal=42%
GOBP_ORGANIC_ACID_BIOSYNTHETIC_PROCESS	GOBP_ORGANIC_ACID_BIOSYNTHETIC_PROCESS	245	0.334424	1.44505	0.00802139	0.318675	1	3793	tags=35%, list=27%, signal=47%
GOBP_INNER_MITOCHONDRIAL_MEMBRANE_ORGANIZATION	GOBP_INNER_MITOCHONDRIAL_MEMBRANE_ORGANIZATION	54	0.415445	1.44131	0.0377644	0.323476	1	3901	tags=41%, list=27%, signal=56%
GOBP_POTASSIUM_ION_IMPORT_ACROSS_PLASMA_MEMBRANE	GOBP_POTASSIUM_ION_IMPORT_ACROSS_PLASMA_MEMBRANE	33	0.452357	1.44042	0.0416667	0.322871	1	2692	tags=30%, list=19%, signal=37%
HALLMARK_COAGULATION	HALLMARK_COAGULATION	106	0.369401	1.43942	0.0281899	0.323782	1	2214	tags=26%, list=16%, signal=31%
GOBP_CELLULAR_RESPONSE_TO_TOXIC_SUBSTANCE	GOBP_CELLULAR_RESPONSE_TO_TOXIC_SUBSTANCE	87	0.379886	1.43839	0.0139535	0.32493	1	3928	tags=51%, list=28%, signal=69%
GOBP_SMOOTH_MUSCLE_CONTRACTION	GOBP_SMOOTH_MUSCLE_CONTRACTION	66	0.398123	1.43559	0.0311573	0.327661	1	1329	tags=21%, list=9%, signal=23%
GOBP_INTERLEUKIN_1_BETA_PRODUCTION	GOBP_INTERLEUKIN_1_BETA_PRODUCTION	69	0.397276	1.43527	0.0366826	0.327221	1	693	tags=16%, list=5%, signal=17%
GOBP_CELL_KILLING	GOBP_CELL_KILLING	83	0.386836	1.43327	0.0292826	0.3292	1	802	tags=13%, list=6%, signal=14%
GOBP_REGULATION_OF_RHO_PROTEIN_SIGNAL_TRANSDUCTION	GOBP_REGULATION_OF_RHO_PROTEIN_SIGNAL_TRANSDUCTION	71	0.389916	1.42951	0.0401855	0.334533	1	3074	tags=30%, list=22%, signal=38%
GOBP_NEGATIVE_REGULATION_OF_MITOCHONDRION_ORGANIZATION	GOBP_NEGATIVE_REGULATION_OF_MITOCHONDRION_ORGANIZATION	43	0.427107	1.42892	0.0466238	0.333482	1	1014	tags=21%, list=7%, signal=22%
GOBP_REGULATION_OF_BLOOD_CIRCULATION	GOBP_REGULATION_OF_BLOOD_CIRCULATION	187	0.334813	1.42864	0.00821918	0.332975	1	2692	tags=27%, list=19%, signal=33%
GOBP_MUSCLE_SYSTEM_PROCESS	GOBP_MUSCLE_SYSTEM_PROCESS	321	0.319637	1.42774	0	0.331505	1	2363	tags=23%, list=17%, signal=27%
GOBP_MITOCHONDRION_ORGANIZATION	GOBP_MITOCHONDRION_ORGANIZATION	499	0.30753	1.42439	0	0.337086	1	3926	tags=35%, list=28%, signal=46%
GOBP_REGULATION_OF_MITOCHONDRIAL_MEMBRANE_POTENTIAL	GOBP_REGULATION_OF_MITOCHONDRIAL_MEMBRANE_POTENTIAL	64	0.400136	1.42289	0.0443425	0.338269	1	2872	tags=36%, list=20%, signal=45%
GOBP_REGULATION_OF_NEUROTRANSMITTER_LEVELS	GOBP_REGULATION_OF_NEUROTRANSMITTER_LEVELS	162	0.342775	1.42233	0.0192837	0.337186	1	2692	tags=29%, list=19%, signal=35%
GOBP_RESPONSE_TO_CALCIUM_ION	GOBP_RESPONSE_TO_CALCIUM_ION	113	0.356109	1.42052	0.0210843	0.339038	1	2565	tags=24%, list=18%, signal=29%
GOBP_REGULATION_OF_CARDIAC_CONDUCTION	GOBP_REGULATION_OF_CARDIAC_CONDUCTION	44	0.424799	1.41403	0.0436187	0.349621	1	2363	tags=30%, list=17%, signal=35%
GOBP_REGULATION_OF_CYTOSOLIC_CALCIUM_ION_CONCENTRATION	GOBP_REGULATION_OF_CYTOSOLIC_CALCIUM_ION_CONCENTRATION	230	0.326678	1.41175	0.00899743	0.353867	1	2804	tags=28%, list=20%, signal=35%
HALLMARK_P53_PATHWAY	HALLMARK_P53_PATHWAY	188	0.333546	1.40891	0.0166205	0.357136	1	3186	tags=34%, list=22%, signal=43%
GOBP_RIBONUCLEOSIDE_TRIPHOSPHATE_METABOLIC_PROCESS	GOBP_RIBONUCLEOSIDE_TRIPHOSPHATE_METABOLIC_PROCESS	74	0.384224	1.40795	0.047976	0.358272	1	2138	tags=26%, list=15%, signal=30%
GOBP_ORGANELLE_FUSION	GOBP_ORGANELLE_FUSION	131	0.349709	1.40574	0.0229885	0.359984	1	2868	tags=30%, list=20%, signal=37%
GOBP_RESPONSE_TO_METAL_ION	GOBP_RESPONSE_TO_METAL_ION	275	0.320821	1.40572	0.00806452	0.35883	1	3557	tags=33%, list=25%, signal=43%
GOBP_POSITIVE_REGULATION_OF_NF_KAPPAB_TRANSCRIPTION_FACTOR_ACTIVITY	GOBP_POSITIVE_REGULATION_OF_NF_KAPPAB_TRANSCRIPTION_FACTOR_ACTIVITY	138	0.342731	1.40353	0.0214592	0.359262	1	3707	tags=36%, list=26%, signal=48%
GOBP_NUCLEOSIDE_PHOSPHATE_CATABOLIC_PROCESS	GOBP_NUCLEOSIDE_PHOSPHATE_CATABOLIC_PROCESS	67	0.384608	1.40329	0.046729	0.358739	1	1665	tags=19%, list=12%, signal=22%
GOBP_ADHERENS_JUNCTION_ORGANIZATION	GOBP_ADHERENS_JUNCTION_ORGANIZATION	54	0.404249	1.40199	0.0494418	0.360725	1	2669	tags=30%, list=19%, signal=36%
GOBP_NEGATIVE_REGULATION_OF_PEPTIDASE_ACTIVITY	GOBP_NEGATIVE_REGULATION_OF_PEPTIDASE_ACTIVITY	159	0.340668	1.40112	0.0152355	0.361664	1	1663	tags=19%, list=12%, signal=22%
GOBP_POLYOL_BIOSYNTHETIC_PROCESS	GOBP_POLYOL_BIOSYNTHETIC_PROCESS	50	0.402319	1.39956	0.0496795	0.364103	1	3508	tags=42%, list=25%, signal=56%
GOBP_POSITIVE_REGULATION_OF_CATION_CHANNEL_ACTIVITY	GOBP_POSITIVE_REGULATION_OF_CATION_CHANNEL_ACTIVITY	54	0.401069	1.39884	0.0427892	0.363484	1	1753	tags=26%, list=12%, signal=29%
GOBP_MITOCHONDRIAL_TRANSLATION	GOBP_MITOCHONDRIAL_TRANSLATION	134	0.345511	1.39857	0.0208044	0.363	1	4927	tags=47%, list=35%, signal=71%
GOBP_CHEMOKINE_PRODUCTION	GOBP_CHEMOKINE_PRODUCTION	71	0.380234	1.39673	0.0422535	0.364033	1	1311	tags=21%, list=9%, signal=23%
GOBP_CD4_POSITIVE_ALPHA_BETA_T_CELL_DIFFERENTIATION	GOBP_CD4_POSITIVE_ALPHA_BETA_T_CELL_DIFFERENTIATION	61	0.389359	1.39502	0.0476191	0.365907	1	678	tags=13%, list=5%, signal=14%
GOBP_REGULATION_OF_MUSCLE_SYSTEM_PROCESS	GOBP_REGULATION_OF_MUSCLE_SYSTEM_PROCESS	171	0.335741	1.39214	0.0128388	0.370557	1	2363	tags=25%, list=17%, signal=29%
GOBP_CELL_RECOGNITION	GOBP_CELL_RECOGNITION	108	0.355274	1.39112	0.0308824	0.371764	1	2323	tags=26%, list=16%, signal=31%
HALLMARK_DNA_REPAIR	HALLMARK_DNA_REPAIR	148	0.340359	1.39059	0.0293255	0.371885	1	4547	tags=41%, list=32%, signal=59%
GOBP_RESPONSE_TO_TOXIC_SUBSTANCE	GOBP_RESPONSE_TO_TOXIC_SUBSTANCE	180	0.333192	1.38896	0.0162382	0.374731	1	2450	tags=29%, list=17%, signal=35%
GOBP_GRANULOCYTE_MIGRATION	GOBP_GRANULOCYTE_MIGRATION	97	0.358547	1.38857	0.0378215	0.373423	1	2989	tags=29%, list=21%, signal=36%
GOBP_POSITIVE_REGULATION_OF_INTERLEUKIN_1_PRODUCTION	GOBP_POSITIVE_REGULATION_OF_INTERLEUKIN_1_PRODUCTION	46	0.417883	1.38412	0.0438312	0.377593	1	636	tags=17%, list=4%, signal=18%
GOBP_FATTY_ACID_BIOSYNTHETIC_PROCESS	GOBP_FATTY_ACID_BIOSYNTHETIC_PROCESS	123	0.345854	1.38307	0.0316369	0.379152	1	2965	tags=33%, list=21%, signal=41%
GOBP_SMALL_MOLECULE_CATABOLIC_PROCESS	GOBP_SMALL_MOLECULE_CATABOLIC_PROCESS	351	0.308092	1.38085	0.00510204	0.382309	1	3875	tags=35%, list=27%, signal=47%
HALLMARK_INTERFERON_GAMMA_RESPONSE	HALLMARK_INTERFERON_GAMMA_RESPONSE	177	0.330106	1.37794	0.0258503	0.387217	1	2856	tags=30%, list=20%, signal=37%
GOBP_SINGLE_FERTILIZATION	GOBP_SINGLE_FERTILIZATION	101	0.350565	1.37542	0.0373134	0.391153	1	2571	tags=29%, list=18%, signal=35%
GOBP_MULTICELLULAR_ORGANISMAL_SIGNALING	GOBP_MULTICELLULAR_ORGANISMAL_SIGNALING	137	0.342275	1.37473	0.0262431	0.390685	1	2529	tags=28%, list=18%, signal=34%
GOBP_REGULATION_OF_CATION_CHANNEL_ACTIVITY	GOBP_REGULATION_OF_CATION_CHANNEL_ACTIVITY	121	0.339836	1.36793	0.0403587	0.404879	1	1564	tags=21%, list=11%, signal=23%
GOBP_STRIATED_MUSCLE_CONTRACTION	GOBP_STRIATED_MUSCLE_CONTRACTION	128	0.340304	1.36484	0.0459259	0.410889	1	2474	tags=24%, list=17%, signal=29%
GOBP_VASCULAR_PROCESS_IN_CIRCULATORY_SYSTEM	GOBP_VASCULAR_PROCESS_IN_CIRCULATORY_SYSTEM	185	0.323102	1.36108	0.0239044	0.416288	1	2243	tags=23%, list=16%, signal=27%
GOBP_MITOCHONDRIAL_MEMBRANE_ORGANIZATION	GOBP_MITOCHONDRIAL_MEMBRANE_ORGANIZATION	130	0.333333	1.35385	0.0451237	0.422471	1	3425	tags=28%, list=24%, signal=37%
GOBP_CIRCULATORY_SYSTEM_PROCESS	GOBP_CIRCULATORY_SYSTEM_PROCESS	431	0.294207	1.3513	0.0075188	0.424574	1	2692	tags=25%, list=19%, signal=30%
HALLMARK_XENOBIOTIC_METABOLISM	HALLMARK_XENOBIOTIC_METABOLISM	170	0.327218	1.35031	0.0339463	0.425987	1	1255	tags=18%, list=9%, signal=20%
GOBP_PURINE_CONTAINING_COMPOUND_BIOSYNTHETIC_PROCESS	GOBP_PURINE_CONTAINING_COMPOUND_BIOSYNTHETIC_PROCESS	176	0.324044	1.34813	0.0273973	0.428401	1	2138	tags=22%, list=15%, signal=26%
GOBP_NUCLEOSIDE_PHOSPHATE_BIOSYNTHETIC_PROCESS	GOBP_NUCLEOSIDE_PHOSPHATE_BIOSYNTHETIC_PROCESS	231	0.309958	1.3425	0.0200803	0.434434	1	3901	tags=34%, list=27%, signal=46%
GOBP_PROTEIN_PROCESSING	GOBP_PROTEIN_PROCESSING	174	0.320739	1.34207	0.0257802	0.43329	1	3703	tags=36%, list=26%, signal=48%
GOBP_POSITIVE_REGULATION_OF_LEUKOCYTE_PROLIFERATION	GOBP_POSITIVE_REGULATION_OF_LEUKOCYTE_PROLIFERATION	104	0.3473	1.34142	0.0481752	0.432641	1	1849	tags=22%, list=13%, signal=25%
GOBP_PROTEIN_HOMOOLIGOMERIZATION	GOBP_PROTEIN_HOMOOLIGOMERIZATION	142	0.328139	1.33052	0.0420168	0.450022	1	1852	tags=19%, list=13%, signal=22%
GOBP_REGULATION_OF_PEPTIDASE_ACTIVITY	GOBP_REGULATION_OF_PEPTIDASE_ACTIVITY	323	0.2978	1.32727	0.0149813	0.454641	1	3351	tags=31%, list=24%, signal=40%
GOBP_NEGATIVE_REGULATION_OF_LOCOMOTION	GOBP_NEGATIVE_REGULATION_OF_LOCOMOTION	253	0.301246	1.32188	0.0195312	0.46174	1	1521	tags=19%, list=11%, signal=21%
GOBP_CARBOHYDRATE_TRANSPORT	GOBP_CARBOHYDRATE_TRANSPORT	125	0.329723	1.32092	0.0486726	0.462251	1	2655	tags=25%, list=19%, signal=30%
GOBP_CALCIUM_MEDIATED_SIGNALING	GOBP_CALCIUM_MEDIATED_SIGNALING	151	0.325688	1.31976	0.0447552	0.463178	1	3484	tags=34%, list=24%, signal=45%
GOBP_CELLULAR_MODIFIED_AMINO_ACID_METABOLIC_PROCESS	GOBP_CELLULAR_MODIFIED_AMINO_ACID_METABOLIC_PROCESS	154	0.322834	1.3164	0.0351391	0.463673	1	3204	tags=31%, list=23%, signal=40%
GOBP_MYELOID_LEUKOCYTE_MEDIATED_IMMUNITY	GOBP_MYELOID_LEUKOCYTE_MEDIATED_IMMUNITY	458	0.286225	1.31466	0.0133983	0.466332	1	3675	tags=31%, list=26%, signal=41%
GOBP_PROTEIN_MATURATION	GOBP_PROTEIN_MATURATION	240	0.298839	1.3034	0.0355263	0.477373	1	3703	tags=35%, list=26%, signal=46%
GOBP_PROTEIN_COMPLEX_OLIGOMERIZATION	GOBP_PROTEIN_COMPLEX_OLIGOMERIZATION	188	0.308257	1.29842	0.0399467	0.483043	1	1852	tags=18%, list=13%, signal=20%
GOBP_PROTEIN_TARGETING_TO_MEMBRANE	GOBP_PROTEIN_TARGETING_TO_MEMBRANE	181	0.304697	1.2975	0.0481928	0.482317	1	4702	tags=46%, list=33%, signal=68%
GOBP_ANION_TRANSMEMBRANE_TRANSPORT	GOBP_ANION_TRANSMEMBRANE_TRANSPORT	443	0.278237	1.27587	0.0317073	0.515356	1	2785	tags=23%, list=20%, signal=28%
GOBP_REGULATION_OF_IMMUNE_EFFECTOR_PROCESS	GOBP_REGULATION_OF_IMMUNE_EFFECTOR_PROCESS	285	0.286388	1.26358	0.0461538	0.525881	1	3497	tags=28%, list=25%, signal=37%
GOBP_NEGATIVE_REGULATION_OF_RESPONSE_TO_EXTERNAL_STIMULUS	GOBP_NEGATIVE_REGULATION_OF_RESPONSE_TO_EXTERNAL_STIMULUS	266	0.289522	1.26143	0.0481144	0.530503	1	3439	tags=33%, list=24%, signal=43%
GOBP_PROTEIN_TARGETING	GOBP_PROTEIN_TARGETING	395	0.276529	1.25376	0.0354523	0.541182	1	4479	tags=38%, list=31%, signal=55%
GOBP_METAL_ION_HOMEOSTASIS	GOBP_METAL_ION_HOMEOSTASIS	471	0.266213	1.22634	0.044226	0.564016	1	2804	tags=25%, list=20%, signal=30%

## Sheet: Clone4_Downregulation
NAME	GS<br> follow link to MSigDB	SIZE	ES	NES	NOM p-val	FDR q-val	FWER p-val	RANK AT MAX	LEADING EDGE
GOBP_HISTONE_H3_K4_METHYLATION	GOBP_HISTONE_H3_K4_METHYLATION	48	-0.615543	-2.27736	0	0.0106377	0.008	2707	tags=52%, list=19%, signal=64%
GOBP_HISTONE_METHYLATION	GOBP_HISTONE_METHYLATION	119	-0.511243	-2.24843	0	0.00799139	0.012	2707	tags=45%, list=19%, signal=55%
GOBP_HISTONE_H3_K4_TRIMETHYLATION	GOBP_HISTONE_H3_K4_TRIMETHYLATION	16	-0.785814	-2.21815	0	0.00973233	0.021	1939	tags=69%, list=14%, signal=80%
GOBP_PEPTIDYL_LYSINE_METHYLATION	GOBP_PEPTIDYL_LYSINE_METHYLATION	113	-0.500009	-2.18055	0	0.0149161	0.044	2707	tags=43%, list=19%, signal=53%
GOBP_RNA_EXPORT_FROM_NUCLEUS	GOBP_RNA_EXPORT_FROM_NUCLEUS	130	-0.497429	-2.17322	0	0.0135432	0.05	4356	tags=57%, list=31%, signal=81%
GOBP_POSITIVE_REGULATION_OF_VASCULAR_ENDOTHELIAL_GROWTH_FACTOR_PRODUCTION	GOBP_POSITIVE_REGULATION_OF_VASCULAR_ENDOTHELIAL_GROWTH_FACTOR_PRODUCTION	24	-0.706852	-2.16675	0	0.0115011	0.051	358	tags=29%, list=3%, signal=30%
GOBP_TRNA_TRANSPORT	GOBP_TRNA_TRANSPORT	36	-0.608833	-2.14813	0	0.0132606	0.067	2649	tags=47%, list=19%, signal=58%
GOBP_HETEROCHROMATIN_ORGANIZATION	GOBP_HETEROCHROMATIN_ORGANIZATION	53	-0.571324	-2.14457	0	0.0119359	0.068	2576	tags=38%, list=18%, signal=46%
GOBP_PEPTIDYL_LYSINE_TRIMETHYLATION	GOBP_PEPTIDYL_LYSINE_TRIMETHYLATION	41	-0.607579	-2.14043	0	0.0111946	0.071	2659	tags=56%, list=19%, signal=69%
HALLMARK_MYC_TARGETS_V2	HALLMARK_MYC_TARGETS_V2	56	-0.564976	-2.13342	0	0.0109992	0.077	3898	tags=63%, list=27%, signal=86%
GOBP_MRNA_EXPORT_FROM_NUCLEUS	GOBP_MRNA_EXPORT_FROM_NUCLEUS	106	-0.493149	-2.07925	0	0.0215967	0.161	4570	tags=58%, list=32%, signal=84%
GOBP_VASCULAR_ENDOTHELIAL_GROWTH_FACTOR_PRODUCTION	GOBP_VASCULAR_ENDOTHELIAL_GROWTH_FACTOR_PRODUCTION	31	-0.614699	-2.05885	0	0.0256657	0.202	358	tags=23%, list=3%, signal=23%
GOBP_POSITIVE_REGULATION_OF_MRNA_SPLICING_VIA_SPLICEOSOME	GOBP_POSITIVE_REGULATION_OF_MRNA_SPLICING_VIA_SPLICEOSOME	21	-0.666755	-2.04785	0	0.0271548	0.23	1396	tags=38%, list=10%, signal=42%
GOBP_REGULATION_OF_MRNA_SPLICING_VIA_SPLICEOSOME	GOBP_REGULATION_OF_MRNA_SPLICING_VIA_SPLICEOSOME	91	-0.486059	-2.04366	0	0.0267358	0.243	4974	tags=62%, list=35%, signal=94%
GOBP_MRNA_TRANSPORT	GOBP_MRNA_TRANSPORT	137	-0.456778	-2.04018	0	0.0265423	0.256	4570	tags=56%, list=32%, signal=82%
GOBP_REGULATION_OF_HISTONE_METHYLATION	GOBP_REGULATION_OF_HISTONE_METHYLATION	55	-0.531902	-2.03793	0	0.0257909	0.265	2581	tags=40%, list=18%, signal=49%
GOBP_NEGATIVE_REGULATION_OF_CELLULAR_RESPONSE_TO_GROWTH_FACTOR_STIMULUS	GOBP_NEGATIVE_REGULATION_OF_CELLULAR_RESPONSE_TO_GROWTH_FACTOR_STIMULUS	73	-0.492279	-2.02571	0	0.028939	0.315	2725	tags=41%, list=19%, signal=51%
GOBP_REGULATION_OF_FIBROBLAST_GROWTH_FACTOR_RECEPTOR_SIGNALING_PATHWAY	GOBP_REGULATION_OF_FIBROBLAST_GROWTH_FACTOR_RECEPTOR_SIGNALING_PATHWAY	21	-0.658388	-2.02068	0	0.0291085	0.332	1619	tags=43%, list=11%, signal=48%
GOBP_NCRNA_EXPORT_FROM_NUCLEUS	GOBP_NCRNA_EXPORT_FROM_NUCLEUS	37	-0.574519	-2.0191	0	0.028133	0.337	3968	tags=57%, list=28%, signal=78%
GOBP_POSITIVE_REGULATION_OF_DNA_REPLICATION	GOBP_POSITIVE_REGULATION_OF_DNA_REPLICATION	35	-0.581391	-2.00399	0	0.0315643	0.379	3279	tags=51%, list=23%, signal=67%
GOBP_NEGATIVE_REGULATION_OF_ERBB_SIGNALING_PATHWAY	GOBP_NEGATIVE_REGULATION_OF_ERBB_SIGNALING_PATHWAY	50	-0.525009	-1.99158	0	0.0348786	0.432	2714	tags=44%, list=19%, signal=54%
GOBP_AXIS_ELONGATION	GOBP_AXIS_ELONGATION	21	-0.646031	-1.98894	0	0.0344978	0.439	1781	tags=52%, list=13%, signal=60%
GOBP_POSITIVE_REGULATION_OF_GLUCOSE_METABOLIC_PROCESS	GOBP_POSITIVE_REGULATION_OF_GLUCOSE_METABOLIC_PROCESS	30	-0.604808	-1.9778	0	0.0375386	0.485	834	tags=23%, list=6%, signal=25%
GOBP_EMBRYONIC_PLACENTA_MORPHOGENESIS	GOBP_EMBRYONIC_PLACENTA_MORPHOGENESIS	17	-0.690222	-1.97756	0	0.0360321	0.485	3415	tags=71%, list=24%, signal=93%
GOBP_POSITIVE_REGULATION_OF_HISTONE_METHYLATION	GOBP_POSITIVE_REGULATION_OF_HISTONE_METHYLATION	32	-0.577279	-1.96418	0	0.0409006	0.544	2581	tags=47%, list=18%, signal=57%
GOBP_MRNA_SPLICE_SITE_SELECTION	GOBP_MRNA_SPLICE_SITE_SELECTION	32	-0.578632	-1.9593	0	0.0413721	0.564	4552	tags=75%, list=32%, signal=110%
GOBP_REGULATION_OF_GLUCAN_BIOSYNTHETIC_PROCESS	GOBP_REGULATION_OF_GLUCAN_BIOSYNTHETIC_PROCESS	23	-0.62737	-1.94757	0.00251889	0.0456243	0.615	1907	tags=35%, list=13%, signal=40%
GOBP_COVALENT_CHROMATIN_MODIFICATION	GOBP_COVALENT_CHROMATIN_MODIFICATION	421	-0.38441	-1.94603	0	0.0452355	0.623	3132	tags=36%, list=22%, signal=45%
GOBP_REGULATION_OF_GENE_EXPRESSION_EPIGENETIC	GOBP_REGULATION_OF_GENE_EXPRESSION_EPIGENETIC	151	-0.424614	-1.93679	0	0.0499293	0.674	2684	tags=33%, list=19%, signal=40%
GOBP_NEGATIVE_REGULATION_OF_EPITHELIAL_TO_MESENCHYMAL_TRANSITION	GOBP_NEGATIVE_REGULATION_OF_EPITHELIAL_TO_MESENCHYMAL_TRANSITION	29	-0.587154	-1.9355	0	0.0488427	0.677	961	tags=28%, list=7%, signal=30%
GOBP_HISTONE_H3_K9_METHYLATION	GOBP_HISTONE_H3_K9_METHYLATION	31	-0.586587	-1.93272	0	0.0486724	0.685	2659	tags=58%, list=19%, signal=71%
GOBP_PROTEIN_DNA_COMPLEX_DISASSEMBLY	GOBP_PROTEIN_DNA_COMPLEX_DISASSEMBLY	18	-0.656187	-1.9323	0.005	0.0474386	0.687	3521	tags=78%, list=25%, signal=103%
GOBP_PEPTIDYL_LYSINE_DIMETHYLATION	GOBP_PEPTIDYL_LYSINE_DIMETHYLATION	20	-0.64228	-1.92897	0	0.0474838	0.697	2659	tags=65%, list=19%, signal=80%
GOBP_AXIS_SPECIFICATION	GOBP_AXIS_SPECIFICATION	56	-0.504913	-1.92416	0	0.0487437	0.716	2762	tags=39%, list=19%, signal=49%
GOBP_RDNA_HETEROCHROMATIN_ASSEMBLY	GOBP_RDNA_HETEROCHROMATIN_ASSEMBLY	15	-0.696226	-1.91569	0	0.0520518	0.752	2033	tags=47%, list=14%, signal=54%
GOBP_SEGMENTATION	GOBP_SEGMENTATION	68	-0.492344	-1.91363	0	0.0518186	0.756	3328	tags=44%, list=23%, signal=57%
GOBP_DNA_METHYLATION_DEPENDENT_HETEROCHROMATIN_ASSEMBLY	GOBP_DNA_METHYLATION_DEPENDENT_HETEROCHROMATIN_ASSEMBLY	19	-0.646911	-1.91243	0.0027027	0.0511662	0.761	2195	tags=37%, list=15%, signal=44%
GOBP_REGULATION_OF_GLYCOGEN_METABOLIC_PROCESS	GOBP_REGULATION_OF_GLYCOGEN_METABOLIC_PROCESS	27	-0.5917	-1.90993	0	0.0510078	0.768	2781	tags=44%, list=20%, signal=55%
GOBP_CALCIUM_DEPENDENT_CELL_CELL_ADHESION_VIA_PLASMA_MEMBRANE_CELL_ADHESION_MOLECULES	GOBP_CALCIUM_DEPENDENT_CELL_CELL_ADHESION_VIA_PLASMA_MEMBRANE_CELL_ADHESION_MOLECULES	31	-0.575454	-1.90322	0.00505051	0.0534056	0.789	2156	tags=45%, list=15%, signal=53%
GOBP_PROTEIN_METHYLATION	GOBP_PROTEIN_METHYLATION	154	-0.41509	-1.88631	0	0.0618185	0.842	2707	tags=37%, list=19%, signal=45%
GOBP_DEVELOPMENTAL_GROWTH_INVOLVED_IN_MORPHOGENESIS	GOBP_DEVELOPMENTAL_GROWTH_INVOLVED_IN_MORPHOGENESIS	192	-0.400202	-1.87994	0	0.0644202	0.863	1619	tags=26%, list=11%, signal=28%
GOBP_CHROMATIN_ORGANIZATION_INVOLVED_IN_REGULATION_OF_TRANSCRIPTION	GOBP_CHROMATIN_ORGANIZATION_INVOLVED_IN_REGULATION_OF_TRANSCRIPTION	102	-0.443853	-1.87617	0	0.065006	0.87	2371	tags=31%, list=17%, signal=37%
GOBP_POSITIVE_REGULATION_OF_DNA_TEMPLATED_TRANSCRIPTION_ELONGATION	GOBP_POSITIVE_REGULATION_OF_DNA_TEMPLATED_TRANSCRIPTION_ELONGATION	26	-0.590939	-1.87592	0	0.063525	0.87	2093	tags=38%, list=15%, signal=45%
GOBP_POSITIVE_REGULATION_OF_TRANSCRIPTION_BY_RNA_POLYMERASE_I	GOBP_POSITIVE_REGULATION_OF_TRANSCRIPTION_BY_RNA_POLYMERASE_I	23	-0.614009	-1.87561	0.00243309	0.062201	0.872	3649	tags=70%, list=26%, signal=93%
GOBP_ESTABLISHMENT_OF_RNA_LOCALIZATION	GOBP_ESTABLISHMENT_OF_RNA_LOCALIZATION	181	-0.403674	-1.87074	0	0.0651855	0.892	4482	tags=54%, list=31%, signal=78%
GOBP_CELLULAR_RESPONSE_TO_KETONE	GOBP_CELLULAR_RESPONSE_TO_KETONE	74	-0.4658	-1.86873	0	0.065117	0.897	2407	tags=36%, list=17%, signal=44%
GOBP_HISTONE_H3_K9_MODIFICATION	GOBP_HISTONE_H3_K9_MODIFICATION	42	-0.523562	-1.85058	0	0.077479	0.933	2659	tags=48%, list=19%, signal=58%
GOBP_FEAR_RESPONSE	GOBP_FEAR_RESPONSE	23	-0.595008	-1.84905	0.00510204	0.0769961	0.935	1038	tags=30%, list=7%, signal=33%
GOBP_REGULATION_OF_MRNA_PROCESSING	GOBP_REGULATION_OF_MRNA_PROCESSING	129	-0.42214	-1.84796	0	0.0762943	0.938	4974	tags=63%, list=35%, signal=96%
GOBP_SOMITOGENESIS	GOBP_SOMITOGENESIS	45	-0.507966	-1.8448	0	0.0769018	0.943	3328	tags=47%, list=23%, signal=61%
GOBP_RNA_LOCALIZATION	GOBP_RNA_LOCALIZATION	213	-0.388443	-1.84002	0	0.0793973	0.951	4570	tags=53%, list=32%, signal=77%
GOBP_SOMITE_DEVELOPMENT	GOBP_SOMITE_DEVELOPMENT	58	-0.483322	-1.83411	0	0.0820574	0.954	2682	tags=40%, list=19%, signal=49%
GOBP_REGULATION_OF_OSTEOBLAST_PROLIFERATION	GOBP_REGULATION_OF_OSTEOBLAST_PROLIFERATION	18	-0.637246	-1.83362	0.00765306	0.0810799	0.955	1164	tags=33%, list=8%, signal=36%
GOBP_VASCULAR_ENDOTHELIAL_CELL_PROLIFERATION	GOBP_VASCULAR_ENDOTHELIAL_CELL_PROLIFERATION	19	-0.620667	-1.8293	0.00247525	0.0834168	0.966	2548	tags=37%, list=18%, signal=45%
GOBP_FIBROBLAST_APOPTOTIC_PROCESS	GOBP_FIBROBLAST_APOPTOTIC_PROCESS	19	-0.630491	-1.82504	0.00478469	0.0854537	0.973	431	tags=16%, list=3%, signal=16%
GOBP_HISTONE_H4_K16_ACETYLATION	GOBP_HISTONE_H4_K16_ACETYLATION	20	-0.610556	-1.82463	0.0170732	0.0841626	0.973	2554	tags=40%, list=18%, signal=49%
GOBP_CIRCADIAN_REGULATION_OF_GENE_EXPRESSION	GOBP_CIRCADIAN_REGULATION_OF_GENE_EXPRESSION	58	-0.477263	-1.82055	0	0.0856465	0.974	2878	tags=47%, list=20%, signal=58%
GOBP_NUCLEAR_EXPORT	GOBP_NUCLEAR_EXPORT	187	-0.388181	-1.82049	0	0.0842166	0.974	4304	tags=51%, list=30%, signal=73%
GOBP_LONG_TERM_MEMORY	GOBP_LONG_TERM_MEMORY	28	-0.561542	-1.81651	0.0026455	0.0858626	0.977	1298	tags=36%, list=9%, signal=39%
GOBP_PEPTIDYL_LYSINE_MODIFICATION	GOBP_PEPTIDYL_LYSINE_MODIFICATION	354	-0.359336	-1.80436	0	0.0944647	0.985	2716	tags=31%, list=19%, signal=37%
GOBP_ENDOTHELIAL_CELL_PROLIFERATION	GOBP_ENDOTHELIAL_CELL_PROLIFERATION	119	-0.40903	-1.79941	0	0.0977602	0.988	1344	tags=22%, list=9%, signal=24%
GOBP_GLUCAN_BIOSYNTHETIC_PROCESS	GOBP_GLUCAN_BIOSYNTHETIC_PROCESS	37	-0.5167	-1.79496	0.00255102	0.100101	0.99	3387	tags=43%, list=24%, signal=57%
GOBP_POSITIVE_REGULATION_OF_CELLULAR_CARBOHYDRATE_METABOLIC_PROCESS	GOBP_POSITIVE_REGULATION_OF_CELLULAR_CARBOHYDRATE_METABOLIC_PROCESS	38	-0.522948	-1.79322	0	0.100219	0.99	1119	tags=21%, list=8%, signal=23%
GOBP_REGULATION_OF_ALTERNATIVE_MRNA_SPLICING_VIA_SPLICEOSOME	GOBP_REGULATION_OF_ALTERNATIVE_MRNA_SPLICING_VIA_SPLICEOSOME	51	-0.491352	-1.78574	0.00277778	0.105462	0.994	4580	tags=61%, list=32%, signal=89%
GOBP_MAINTENANCE_OF_CELL_NUMBER	GOBP_MAINTENANCE_OF_CELL_NUMBER	128	-0.403342	-1.78227	0	0.107094	0.995	3576	tags=44%, list=25%, signal=58%
GOBP_RNA_SPLICING_VIA_TRANSESTERIFICATION_REACTIONS	GOBP_RNA_SPLICING_VIA_TRANSESTERIFICATION_REACTIONS	333	-0.35865	-1.77811	0	0.109916	0.995	4580	tags=49%, list=32%, signal=71%
GOBP_NEGATIVE_REGULATION_OF_RNA_SPLICING	GOBP_NEGATIVE_REGULATION_OF_RNA_SPLICING	25	-0.567217	-1.77249	0.00255754	0.11421	0.996	4366	tags=68%, list=31%, signal=98%
GOBP_RESPONSE_TO_FIBROBLAST_GROWTH_FACTOR	GOBP_RESPONSE_TO_FIBROBLAST_GROWTH_FACTOR	113	-0.415349	-1.77036	0	0.114849	0.996	1722	tags=24%, list=12%, signal=27%
GOBP_REGULATION_OF_NON_CANONICAL_WNT_SIGNALING_PATHWAY	GOBP_REGULATION_OF_NON_CANONICAL_WNT_SIGNALING_PATHWAY	21	-0.579795	-1.7683	0.0078329	0.115316	0.997	2200	tags=38%, list=15%, signal=45%
GOBP_CELLULAR_RESPONSE_TO_PROSTAGLANDIN_STIMULUS	GOBP_CELLULAR_RESPONSE_TO_PROSTAGLANDIN_STIMULUS	15	-0.630841	-1.76365	0.0144231	0.118649	0.997	2259	tags=40%, list=16%, signal=47%
GOBP_GENETIC_IMPRINTING	GOBP_GENETIC_IMPRINTING	22	-0.566118	-1.76286	0.0097561	0.117764	0.997	1939	tags=32%, list=14%, signal=37%
GOBP_REGULATION_OF_CARDIAC_MUSCLE_CELL_PROLIFERATION	GOBP_REGULATION_OF_CARDIAC_MUSCLE_CELL_PROLIFERATION	31	-0.524901	-1.75761	0.00519481	0.121685	0.998	3000	tags=45%, list=21%, signal=57%
GOBP_ALTERNATIVE_MRNA_SPLICING_VIA_SPLICEOSOME	GOBP_ALTERNATIVE_MRNA_SPLICING_VIA_SPLICEOSOME	65	-0.449399	-1.75606	0.00255754	0.121671	0.998	4580	tags=63%, list=32%, signal=93%
GOBP_PROSTATE_GLAND_DEVELOPMENT	GOBP_PROSTATE_GLAND_DEVELOPMENT	30	-0.540113	-1.75599	0.0107527	0.120098	0.998	1881	tags=43%, list=13%, signal=50%
GOBP_NEGATIVE_REGULATION_OF_CARDIAC_MUSCLE_TISSUE_GROWTH	GOBP_NEGATIVE_REGULATION_OF_CARDIAC_MUSCLE_TISSUE_GROWTH	22	-0.555499	-1.75436	0.00462963	0.120389	0.998	717	tags=18%, list=5%, signal=19%
GOBP_RECEPTOR_LOCALIZATION_TO_SYNAPSE	GOBP_RECEPTOR_LOCALIZATION_TO_SYNAPSE	42	-0.492858	-1.75088	0.00522193	0.122075	0.998	2392	tags=36%, list=17%, signal=43%
GOBP_RESPONSE_TO_X_RAY	GOBP_RESPONSE_TO_X_RAY	31	-0.526851	-1.74906	0.00738916	0.122418	0.998	2002	tags=35%, list=14%, signal=41%
GOBP_CHROMATIN_REMODELING	GOBP_CHROMATIN_REMODELING	173	-0.37849	-1.74817	0	0.121985	0.998	3254	tags=38%, list=23%, signal=48%
GOBP_ACTIVATION_OF_MAPKK_ACTIVITY	GOBP_ACTIVATION_OF_MAPKK_ACTIVITY	46	-0.474234	-1.74181	0.00269542	0.127117	0.998	2542	tags=35%, list=18%, signal=42%
GOBP_REGULATION_OF_GENE_SILENCING_BY_RNA	GOBP_REGULATION_OF_GENE_SILENCING_BY_RNA	93	-0.415718	-1.73929	0	0.128309	0.998	3012	tags=37%, list=21%, signal=46%
GOBP_ERYTHROCYTE_DEVELOPMENT	GOBP_ERYTHROCYTE_DEVELOPMENT	27	-0.533584	-1.73668	0.0155844	0.12971	0.998	2116	tags=41%, list=15%, signal=48%
GOBP_DNA_DOUBLE_STRAND_BREAK_PROCESSING	GOBP_DNA_DOUBLE_STRAND_BREAK_PROCESSING	23	-0.560663	-1.73612	0.0165877	0.128922	0.999	3731	tags=61%, list=26%, signal=82%
GOBP_NEGATIVE_REGULATION_OF_INTRACELLULAR_STEROID_HORMONE_RECEPTOR_SIGNALING_PATHWAY	GOBP_NEGATIVE_REGULATION_OF_INTRACELLULAR_STEROID_HORMONE_RECEPTOR_SIGNALING_PATHWAY	31	-0.512112	-1.73505	0.00753769	0.128406	0.999	2733	tags=45%, list=19%, signal=56%
GOBP_SPLICEOSOMAL_COMPLEX_ASSEMBLY	GOBP_SPLICEOSOMAL_COMPLEX_ASSEMBLY	57	-0.458033	-1.73409	0.00273973	0.127805	0.999	4552	tags=58%, list=32%, signal=85%
GOBP_REGULATION_OF_RAC_PROTEIN_SIGNAL_TRANSDUCTION	GOBP_REGULATION_OF_RAC_PROTEIN_SIGNAL_TRANSDUCTION	17	-0.61501	-1.73359	0.014218	0.126706	0.999	3165	tags=53%, list=22%, signal=68%
GOBP_POSITIVE_REGULATION_OF_ENDOTHELIAL_CELL_PROLIFERATION	GOBP_POSITIVE_REGULATION_OF_ENDOTHELIAL_CELL_PROLIFERATION	76	-0.421901	-1.73016	0.00542005	0.129154	0.999	1619	tags=24%, list=11%, signal=27%
GOBP_REGULATION_OF_RNA_SPLICING	GOBP_REGULATION_OF_RNA_SPLICING	133	-0.394999	-1.72998	0	0.127852	0.999	4990	tags=60%, list=35%, signal=92%
GOBP_NEGATIVE_REGULATION_OF_GENE_EXPRESSION_EPIGENETIC	GOBP_NEGATIVE_REGULATION_OF_GENE_EXPRESSION_EPIGENETIC	75	-0.428163	-1.72669	0.00597015	0.129819	0.999	2554	tags=32%, list=18%, signal=39%
KEGG_LYSINE_DEGRADATION	KEGG_LYSINE_DEGRADATION	41	-0.481381	-1.72633	0.00524934	0.128732	0.999	2267	tags=34%, list=16%, signal=40%
GOBP_DECIDUALIZATION	GOBP_DECIDUALIZATION	18	-0.59089	-1.72562	0.0119904	0.12801	0.999	1184	tags=39%, list=8%, signal=42%
GOBP_NON_CANONICAL_WNT_SIGNALING_PATHWAY	GOBP_NON_CANONICAL_WNT_SIGNALING_PATHWAY	139	-0.381178	-1.72422	0	0.128073	0.999	3137	tags=37%, list=22%, signal=47%
GOBP_REGULATION_OF_POLYSACCHARIDE_BIOSYNTHETIC_PROCESS	GOBP_REGULATION_OF_POLYSACCHARIDE_BIOSYNTHETIC_PROCESS	31	-0.52456	-1.72259	0	0.12854	1	1907	tags=29%, list=13%, signal=33%
GOBP_LIVER_REGENERATION	GOBP_LIVER_REGENERATION	26	-0.549297	-1.71986	0.0101523	0.129833	1	822	tags=23%, list=6%, signal=24%
GOBP_VENTRICULAR_SEPTUM_MORPHOGENESIS	GOBP_VENTRICULAR_SEPTUM_MORPHOGENESIS	29	-0.521489	-1.71769	0.00252525	0.130854	1	2681	tags=41%, list=19%, signal=51%
GOBP_REGULATION_OF_POLYSACCHARIDE_METABOLIC_PROCESS	GOBP_REGULATION_OF_POLYSACCHARIDE_METABOLIC_PROCESS	35	-0.502855	-1.71741	0.00255754	0.129712	1	2937	tags=40%, list=21%, signal=50%
GOBP_REGULATION_OF_ANDROGEN_RECEPTOR_SIGNALING_PATHWAY	GOBP_REGULATION_OF_ANDROGEN_RECEPTOR_SIGNALING_PATHWAY	23	-0.544924	-1.71458	0.00498753	0.132098	1	2116	tags=39%, list=15%, signal=46%
GOBP_RNA_SPLICING	GOBP_RNA_SPLICING	420	-0.333931	-1.71217	0	0.133453	1	4580	tags=48%, list=32%, signal=68%
GOBP_NEGATIVE_REGULATION_OF_DOUBLE_STRAND_BREAK_REPAIR_VIA_HOMOLOGOUS_RECOMBINATION	GOBP_NEGATIVE_REGULATION_OF_DOUBLE_STRAND_BREAK_REPAIR_VIA_HOMOLOGOUS_RECOMBINATION	17	-0.599296	-1.71015	0.020316	0.134116	1	1611	tags=41%, list=11%, signal=46%
GOBP_NEGATIVE_REGULATION_OF_MRNA_SPLICING_VIA_SPLICEOSOME	GOBP_NEGATIVE_REGULATION_OF_MRNA_SPLICING_VIA_SPLICEOSOME	20	-0.568989	-1.71002	0.0121359	0.132895	1	4366	tags=70%, list=31%, signal=101%
GOBP_PROSTATE_GLAND_MORPHOGENESIS	GOBP_PROSTATE_GLAND_MORPHOGENESIS	17	-0.579978	-1.70743	0.0192308	0.134512	1	1619	tags=47%, list=11%, signal=53%
GOBP_NEGATIVE_REGULATION_OF_B_CELL_ACTIVATION	GOBP_NEGATIVE_REGULATION_OF_B_CELL_ACTIVATION	25	-0.537571	-1.70615	0.00746269	0.134518	1	1218	tags=24%, list=9%, signal=26%
GOBP_REGULATION_OF_DNA_REPLICATION	GOBP_REGULATION_OF_DNA_REPLICATION	99	-0.40449	-1.70485	0	0.134703	1	3552	tags=41%, list=25%, signal=55%
GOBP_NEGATIVE_REGULATION_OF_MRNA_PROCESSING	GOBP_NEGATIVE_REGULATION_OF_MRNA_PROCESSING	29	-0.512127	-1.70199	0.0121065	0.136421	1	4936	tags=76%, list=35%, signal=116%
GOBP_POSITIVE_REGULATION_OF_AMINE_TRANSPORT	GOBP_POSITIVE_REGULATION_OF_AMINE_TRANSPORT	24	-0.533005	-1.69953	0.0178117	0.138011	1	437	tags=17%, list=3%, signal=17%
GOBP_REGULATION_OF_TRANSCRIPTION_BY_RNA_POLYMERASE_I	GOBP_REGULATION_OF_TRANSCRIPTION_BY_RNA_POLYMERASE_I	32	-0.502841	-1.69697	0.00484261	0.13982	1	3688	tags=59%, list=26%, signal=80%
GOBP_MRNA_PROCESSING	GOBP_MRNA_PROCESSING	479	-0.33032	-1.69401	0	0.14165	1	4580	tags=48%, list=32%, signal=69%
GOBP_MULTICELLULAR_ORGANISMAL_RESPONSE_TO_STRESS	GOBP_MULTICELLULAR_ORGANISMAL_RESPONSE_TO_STRESS	44	-0.461444	-1.69359	0.00544959	0.140836	1	1130	tags=23%, list=8%, signal=25%
GOBP_OSTEOBLAST_PROLIFERATION	GOBP_OSTEOBLAST_PROLIFERATION	23	-0.553663	-1.69004	0.0121359	0.143582	1	1164	tags=30%, list=8%, signal=33%
GOBP_REGULATION_OF_HISTONE_MODIFICATION	GOBP_REGULATION_OF_HISTONE_MODIFICATION	127	-0.38213	-1.68588	0	0.147193	1	4036	tags=43%, list=28%, signal=59%
GOBP_ANDROGEN_RECEPTOR_SIGNALING_PATHWAY	GOBP_ANDROGEN_RECEPTOR_SIGNALING_PATHWAY	34	-0.502422	-1.68437	0.01	0.147717	1	2116	tags=35%, list=15%, signal=41%
GOBP_RENAL_FILTRATION	GOBP_RENAL_FILTRATION	16	-0.586088	-1.68028	0.0295567	0.150609	1	922	tags=31%, list=6%, signal=33%
HALLMARK_MYC_TARGETS_V1	HALLMARK_MYC_TARGETS_V1	199	-0.361551	-1.67897	0	0.150655	1	4729	tags=51%, list=33%, signal=75%
GOBP_REGULATION_OF_BEHAVIOR	GOBP_REGULATION_OF_BEHAVIOR	39	-0.481929	-1.67783	0.00268097	0.150748	1	2896	tags=46%, list=20%, signal=58%
GOBP_MRNA_CIS_SPLICING_VIA_SPLICEOSOME	GOBP_MRNA_CIS_SPLICING_VIA_SPLICEOSOME	21	-0.560577	-1.67764	0.0175439	0.149727	1	4705	tags=62%, list=33%, signal=92%
HALLMARK_G2M_CHECKPOINT	HALLMARK_G2M_CHECKPOINT	194	-0.362319	-1.6764	0	0.149787	1	3693	tags=42%, list=26%, signal=56%
GOBP_CARDIAC_MUSCLE_CELL_PROLIFERATION	GOBP_CARDIAC_MUSCLE_CELL_PROLIFERATION	40	-0.462427	-1.67627	0.00835655	0.148575	1	3328	tags=48%, list=23%, signal=62%
GOBP_TRABECULA_MORPHOGENESIS	GOBP_TRABECULA_MORPHOGENESIS	35	-0.486954	-1.67572	0.0127877	0.147848	1	2422	tags=43%, list=17%, signal=52%
GOBP_TELOMERE_ORGANIZATION	GOBP_TELOMERE_ORGANIZATION	147	-0.372419	-1.67366	0	0.14869	1	3761	tags=39%, list=26%, signal=53%
GOBP_NCRNA_TRANSCRIPTION	GOBP_NCRNA_TRANSCRIPTION	107	-0.392587	-1.67218	0	0.149281	1	3754	tags=46%, list=26%, signal=62%
GOBP_CHONDROCYTE_DEVELOPMENT	GOBP_CHONDROCYTE_DEVELOPMENT	23	-0.537401	-1.67192	0.0157895	0.148277	1	2829	tags=43%, list=20%, signal=54%
GOBP_POSITIVE_REGULATION_BY_HOST_OF_VIRAL_TRANSCRIPTION	GOBP_POSITIVE_REGULATION_BY_HOST_OF_VIRAL_TRANSCRIPTION	16	-0.594217	-1.66981	0.0285714	0.149149	1	3482	tags=63%, list=24%, signal=83%
GOBP_DNA_TEMPLATED_TRANSCRIPTION_ELONGATION	GOBP_DNA_TEMPLATED_TRANSCRIPTION_ELONGATION	109	-0.390968	-1.66909	0	0.148786	1	3543	tags=39%, list=25%, signal=51%
GOBP_REGULATION_OF_MRNA_METABOLIC_PROCESS	GOBP_REGULATION_OF_MRNA_METABOLIC_PROCESS	315	-0.334236	-1.66878	0	0.147922	1	4476	tags=50%, list=31%, signal=72%
GOBP_WNT_SIGNALING_PATHWAY_CALCIUM_MODULATING_PATHWAY	GOBP_WNT_SIGNALING_PATHWAY_CALCIUM_MODULATING_PATHWAY	36	-0.480521	-1.66822	0.00987654	0.147436	1	3100	tags=50%, list=22%, signal=64%
GOBP_TRANSCRIPTION_BY_RNA_POLYMERASE_I	GOBP_TRANSCRIPTION_BY_RNA_POLYMERASE_I	64	-0.427288	-1.66752	0.002849	0.14701	1	3721	tags=48%, list=26%, signal=65%
GOBP_NEGATIVE_REGULATION_OF_RESPONSE_TO_DNA_DAMAGE_STIMULUS	GOBP_NEGATIVE_REGULATION_OF_RESPONSE_TO_DNA_DAMAGE_STIMULUS	80	-0.404604	-1.66466	0.00595238	0.149106	1	2305	tags=28%, list=16%, signal=33%
KEGG_WNT_SIGNALING_PATHWAY	KEGG_WNT_SIGNALING_PATHWAY	125	-0.381569	-1.66138	0	0.151636	1	3147	tags=40%, list=22%, signal=51%
GOBP_RNA_3_END_PROCESSING	GOBP_RNA_3_END_PROCESSING	141	-0.371119	-1.65959	0	0.152553	1	4681	tags=52%, list=33%, signal=77%
GOBP_RIBONUCLEOPROTEIN_COMPLEX_BIOGENESIS	GOBP_RIBONUCLEOPROTEIN_COMPLEX_BIOGENESIS	417	-0.326306	-1.65886	0	0.152231	1	3979	tags=41%, list=28%, signal=55%
GOBP_REGULATION_OF_INTRACELLULAR_STEROID_HORMONE_RECEPTOR_SIGNALING_PATHWAY	GOBP_REGULATION_OF_INTRACELLULAR_STEROID_HORMONE_RECEPTOR_SIGNALING_PATHWAY	65	-0.428974	-1.6539	0.00789474	0.156852	1	2787	tags=38%, list=20%, signal=48%
GOBP_EMBRYONIC_CAMERA_TYPE_EYE_MORPHOGENESIS	GOBP_EMBRYONIC_CAMERA_TYPE_EYE_MORPHOGENESIS	17	-0.56936	-1.65041	0.0244499	0.160026	1	4036	tags=59%, list=28%, signal=82%
GOBP_EMBRYONIC_AXIS_SPECIFICATION	GOBP_EMBRYONIC_AXIS_SPECIFICATION	26	-0.502828	-1.64806	0.0156658	0.161878	1	2762	tags=46%, list=19%, signal=57%
GOBP_NEGATIVE_REGULATION_OF_STEM_CELL_DIFFERENTIATION	GOBP_NEGATIVE_REGULATION_OF_STEM_CELL_DIFFERENTIATION	18	-0.57352	-1.64723	0.026253	0.161617	1	3413	tags=50%, list=24%, signal=66%
GOBP_REGULATION_OF_TELOMERE_MAINTENANCE	GOBP_REGULATION_OF_TELOMERE_MAINTENANCE	77	-0.403529	-1.6444	0.0137741	0.163913	1	3761	tags=42%, list=26%, signal=56%
GOBP_REGULATION_OF_HORMONE_BIOSYNTHETIC_PROCESS	GOBP_REGULATION_OF_HORMONE_BIOSYNTHETIC_PROCESS	16	-0.577805	-1.64153	0.0329412	0.165914	1	1463	tags=31%, list=10%, signal=35%
GOBP_REGULATION_OF_POSTSYNAPTIC_MEMBRANE_NEUROTRANSMITTER_RECEPTOR_LEVELS	GOBP_REGULATION_OF_POSTSYNAPTIC_MEMBRANE_NEUROTRANSMITTER_RECEPTOR_LEVELS	49	-0.444666	-1.64103	0.0107239	0.16529	1	2450	tags=24%, list=17%, signal=29%
GOBP_POSITIVE_REGULATION_OF_EPITHELIAL_CELL_DIFFERENTIATION	GOBP_POSITIVE_REGULATION_OF_EPITHELIAL_CELL_DIFFERENTIATION	37	-0.458478	-1.63879	0.00767263	0.167043	1	1224	tags=32%, list=9%, signal=35%
GOBP_MACROMOLECULE_METHYLATION	GOBP_MACROMOLECULE_METHYLATION	269	-0.336237	-1.63833	0	0.166467	1	2707	tags=30%, list=19%, signal=36%
GOBP_REGULATION_OF_CHROMATIN_ASSEMBLY	GOBP_REGULATION_OF_CHROMATIN_ASSEMBLY	19	-0.559352	-1.63714	0.0364078	0.166727	1	1583	tags=32%, list=11%, signal=35%
GOBP_EMBRYO_IMPLANTATION	GOBP_EMBRYO_IMPLANTATION	38	-0.466384	-1.63691	0.00519481	0.165803	1	2015	tags=29%, list=14%, signal=34%
GOBP_HEPARAN_SULFATE_PROTEOGLYCAN_METABOLIC_PROCESS	GOBP_HEPARAN_SULFATE_PROTEOGLYCAN_METABOLIC_PROCESS	25	-0.519442	-1.6339	0.0283505	0.168428	1	2346	tags=24%, list=16%, signal=29%
GOBP_MRNA_MODIFICATION	GOBP_MRNA_MODIFICATION	23	-0.52828	-1.63359	0.0221675	0.167739	1	3188	tags=57%, list=22%, signal=73%
GOBP_ENERGY_RESERVE_METABOLIC_PROCESS	GOBP_ENERGY_RESERVE_METABOLIC_PROCESS	66	-0.419692	-1.63351	0.00265957	0.166631	1	2781	tags=33%, list=20%, signal=41%
GOBP_DNA_INTEGRITY_CHECKPOINT	GOBP_DNA_INTEGRITY_CHECKPOINT	148	-0.362008	-1.63205	0	0.167196	1	3057	tags=32%, list=21%, signal=41%
GOBP_CARTILAGE_DEVELOPMENT	GOBP_CARTILAGE_DEVELOPMENT	139	-0.36723	-1.6312	0	0.167095	1	3202	tags=37%, list=23%, signal=48%
GOBP_POSITIVE_REGULATION_OF_HISTONE_H3_K4_METHYLATION	GOBP_POSITIVE_REGULATION_OF_HISTONE_H3_K4_METHYLATION	16	-0.586518	-1.63098	0.0249433	0.166169	1	2581	tags=50%, list=18%, signal=61%
GOBP_METHYLATION	GOBP_METHYLATION	309	-0.332262	-1.63073	0	0.165417	1	2613	tags=30%, list=18%, signal=36%
GOBP_POSITIVE_REGULATION_OF_DNA_REPAIR	GOBP_POSITIVE_REGULATION_OF_DNA_REPAIR	71	-0.407511	-1.62926	0.0111111	0.1662	1	1484	tags=18%, list=10%, signal=20%
GOBP_POSITIVE_REGULATION_OF_CELLULAR_RESPONSE_TO_INSULIN_STIMULUS	GOBP_POSITIVE_REGULATION_OF_CELLULAR_RESPONSE_TO_INSULIN_STIMULUS	23	-0.519428	-1.62598	0.0152284	0.168895	1	717	tags=17%, list=5%, signal=18%
GOBP_REGULATION_OF_CHROMATIN_ORGANIZATION	GOBP_REGULATION_OF_CHROMATIN_ORGANIZATION	167	-0.355724	-1.62508	0	0.169001	1	3722	tags=38%, list=26%, signal=50%
GOBP_POSITIVE_REGULATION_OF_CARDIAC_MUSCLE_CELL_PROLIFERATION	GOBP_POSITIVE_REGULATION_OF_CARDIAC_MUSCLE_CELL_PROLIFERATION	19	-0.556002	-1.62389	0.0289855	0.169225	1	3000	tags=53%, list=21%, signal=67%
GOBP_MRNA_CLEAVAGE	GOBP_MRNA_CLEAVAGE	22	-0.535138	-1.62316	0.0128205	0.169124	1	1618	tags=36%, list=11%, signal=41%
GOBP_NEURON_MIGRATION	GOBP_NEURON_MIGRATION	108	-0.380002	-1.6226	0.00314465	0.168731	1	2344	tags=31%, list=16%, signal=37%
GOBP_POSITIVE_REGULATION_OF_RNA_SPLICING	GOBP_POSITIVE_REGULATION_OF_RNA_SPLICING	35	-0.480928	-1.62226	0.0181347	0.168025	1	2975	tags=46%, list=21%, signal=58%
GOBP_RESPONSE_TO_LEUKEMIA_INHIBITORY_FACTOR	GOBP_RESPONSE_TO_LEUKEMIA_INHIBITORY_FACTOR	69	-0.407013	-1.62218	0	0.167061	1	3487	tags=41%, list=25%, signal=53%
GOBP_P_BODY_ASSEMBLY	GOBP_P_BODY_ASSEMBLY	21	-0.539667	-1.61794	0.0254453	0.171161	1	2733	tags=52%, list=19%, signal=65%
GOBP_REGULATION_OF_GENE_EXPRESSION_BY_GENETIC_IMPRINTING	GOBP_REGULATION_OF_GENE_EXPRESSION_BY_GENETIC_IMPRINTING	15	-0.589789	-1.61761	0.0327103	0.170486	1	2439	tags=33%, list=17%, signal=40%
GOBP_REGULATION_OF_ERBB_SIGNALING_PATHWAY	GOBP_REGULATION_OF_ERBB_SIGNALING_PATHWAY	87	-0.399475	-1.61569	0.0058651	0.171787	1	2714	tags=32%, list=19%, signal=40%
GOBP_RESPONSE_TO_PROSTAGLANDIN_E	GOBP_RESPONSE_TO_PROSTAGLANDIN_E	17	-0.564756	-1.6134	0.0272277	0.173795	1	2259	tags=35%, list=16%, signal=42%
GOBP_GENE_SILENCING	GOBP_GENE_SILENCING	232	-0.336784	-1.61299	0	0.173116	1	3147	tags=34%, list=22%, signal=43%
GOBP_VENTRICULAR_SEPTUM_DEVELOPMENT	GOBP_VENTRICULAR_SEPTUM_DEVELOPMENT	51	-0.432515	-1.61279	0.00862069	0.172371	1	2456	tags=35%, list=17%, signal=43%
GOBP_REGULATION_OF_HISTONE_H3_K9_METHYLATION	GOBP_REGULATION_OF_HISTONE_H3_K9_METHYLATION	17	-0.569822	-1.61109	0.0299252	0.173303	1	2439	tags=47%, list=17%, signal=57%
HALLMARK_ANGIOGENESIS	HALLMARK_ANGIOGENESIS	31	-0.490209	-1.60777	0.015748	0.176565	1	1735	tags=23%, list=12%, signal=26%
GOBP_BLASTODERM_SEGMENTATION	GOBP_BLASTODERM_SEGMENTATION	16	-0.581431	-1.60654	0.0257611	0.177086	1	2294	tags=44%, list=16%, signal=52%
GOBP_REGULATION_OF_SPROUTING_ANGIOGENESIS	GOBP_REGULATION_OF_SPROUTING_ANGIOGENESIS	33	-0.482035	-1.60492	0.0224439	0.178116	1	3581	tags=55%, list=25%, signal=73%
GOBP_NUCLEOBASE_CONTAINING_COMPOUND_TRANSPORT	GOBP_NUCLEOBASE_CONTAINING_COMPOUND_TRANSPORT	224	-0.33993	-1.60283	0	0.179651	1	4304	tags=46%, list=30%, signal=66%
GOBP_POSITIVE_REGULATION_OF_MRNA_METABOLIC_PROCESS	GOBP_POSITIVE_REGULATION_OF_MRNA_METABOLIC_PROCESS	80	-0.393	-1.6028	0.00598802	0.178607	1	3175	tags=44%, list=22%, signal=56%
GOBP_REGULATION_OF_EPITHELIAL_TO_MESENCHYMAL_TRANSITION	GOBP_REGULATION_OF_EPITHELIAL_TO_MESENCHYMAL_TRANSITION	81	-0.395987	-1.60202	0.00869565	0.17845	1	2762	tags=32%, list=19%, signal=40%
GOBP_FIBROBLAST_MIGRATION	GOBP_FIBROBLAST_MIGRATION	43	-0.45203	-1.60196	0.00744417	0.177465	1	2558	tags=35%, list=18%, signal=42%
GOBP_NEGATIVE_REGULATION_OF_DNA_REPAIR	GOBP_NEGATIVE_REGULATION_OF_DNA_REPAIR	34	-0.471507	-1.60042	0.0135135	0.178509	1	1611	tags=29%, list=11%, signal=33%
GOBP_POSITIVE_REGULATION_OF_CHROMOSOME_ORGANIZATION	GOBP_POSITIVE_REGULATION_OF_CHROMOSOME_ORGANIZATION	154	-0.359419	-1.59939	0	0.178959	1	4231	tags=42%, list=30%, signal=59%
GOBP_NEGATIVE_REGULATION_OF_MUSCLE_CELL_DIFFERENTIATION	GOBP_NEGATIVE_REGULATION_OF_MUSCLE_CELL_DIFFERENTIATION	44	-0.450144	-1.59862	0.0185185	0.17892	1	1161	tags=23%, list=8%, signal=25%
GOBP_REGULATION_OF_SENSORY_PERCEPTION	GOBP_REGULATION_OF_SENSORY_PERCEPTION	23	-0.51945	-1.59828	0.026699	0.178344	1	156	tags=17%, list=1%, signal=18%
GOBP_NEGATIVE_REGULATION_OF_MRNA_METABOLIC_PROCESS	GOBP_NEGATIVE_REGULATION_OF_MRNA_METABOLIC_PROCESS	82	-0.389562	-1.59774	0.00890208	0.178048	1	4964	tags=65%, list=35%, signal=99%
GOBP_HISTONE_H3_DEACETYLATION	GOBP_HISTONE_H3_DEACETYLATION	19	-0.556296	-1.59222	0.0238663	0.184404	1	2876	tags=42%, list=20%, signal=53%
GOBP_REGULATION_OF_DNA_METHYLATION	GOBP_REGULATION_OF_DNA_METHYLATION	20	-0.535255	-1.5917	0.0380048	0.184043	1	3483	tags=50%, list=24%, signal=66%
GOBP_PHOSPHATIDYLINOSITOL_DEPHOSPHORYLATION	GOBP_PHOSPHATIDYLINOSITOL_DEPHOSPHORYLATION	27	-0.489757	-1.59165	0.0200501	0.183056	1	3527	tags=52%, list=25%, signal=69%
GOBP_CELLULAR_RESPONSE_TO_VITAMIN	GOBP_CELLULAR_RESPONSE_TO_VITAMIN	25	-0.519647	-1.59049	0.0456731	0.183326	1	1299	tags=32%, list=9%, signal=35%
GOBP_POSITIVE_REGULATION_OF_RESPONSE_TO_DNA_DAMAGE_STIMULUS	GOBP_POSITIVE_REGULATION_OF_RESPONSE_TO_DNA_DAMAGE_STIMULUS	99	-0.376961	-1.58997	0.0030581	0.183132	1	1484	tags=18%, list=10%, signal=20%
GOBP_TRANSCRIPTION_ELONGATION_FROM_RNA_POLYMERASE_II_PROMOTER	GOBP_TRANSCRIPTION_ELONGATION_FROM_RNA_POLYMERASE_II_PROMOTER	81	-0.393598	-1.58994	0.0027933	0.182144	1	3543	tags=38%, list=25%, signal=51%
GOBP_CHROMATIN_DISASSEMBLY	GOBP_CHROMATIN_DISASSEMBLY	18	-0.553285	-1.58942	0.0480769	0.181855	1	3521	tags=72%, list=25%, signal=96%
GOBP_CHONDROCYTE_DIFFERENTIATION	GOBP_CHONDROCYTE_DIFFERENTIATION	84	-0.384305	-1.58908	0.00869565	0.181286	1	3202	tags=37%, list=23%, signal=47%
GOBP_RESPONSE_TO_VITAMIN_D	GOBP_RESPONSE_TO_VITAMIN_D	29	-0.489754	-1.58706	0.0463215	0.182722	1	1299	tags=31%, list=9%, signal=34%
GOBP_HEMATOPOIETIC_STEM_CELL_DIFFERENTIATION	GOBP_HEMATOPOIETIC_STEM_CELL_DIFFERENTIATION	78	-0.390003	-1.58678	0.0114943	0.182103	1	4387	tags=46%, list=31%, signal=66%
GOBP_TRANSCRIPTION_BY_RNA_POLYMERASE_III	GOBP_TRANSCRIPTION_BY_RNA_POLYMERASE_III	44	-0.446142	-1.58527	0.0247934	0.182927	1	3015	tags=50%, list=21%, signal=63%
GOBP_NEGATIVE_REGULATION_OF_HISTONE_METHYLATION	GOBP_NEGATIVE_REGULATION_OF_HISTONE_METHYLATION	19	-0.53526	-1.58405	0.0239808	0.183669	1	3065	tags=47%, list=22%, signal=60%
GOBP_POSITIVE_REGULATION_OF_CHROMATIN_ORGANIZATION	GOBP_POSITIVE_REGULATION_OF_CHROMATIN_ORGANIZATION	93	-0.379765	-1.57992	0.0115942	0.188254	1	4231	tags=42%, list=30%, signal=59%
GOBP_POSITIVE_REGULATION_OF_FOCAL_ADHESION_ASSEMBLY	GOBP_POSITIVE_REGULATION_OF_FOCAL_ADHESION_ASSEMBLY	22	-0.514953	-1.57992	0.0220049	0.18726	1	956	tags=23%, list=7%, signal=24%
GOBP_MATURATION_OF_5_8S_RRNA_FROM_TRICISTRONIC_RRNA_TRANSCRIPT_SSU_RRNA_5_8S_RRNA_LSU_RRNA	GOBP_MATURATION_OF_5_8S_RRNA_FROM_TRICISTRONIC_RRNA_TRANSCRIPT_SSU_RRNA_5_8S_RRNA_LSU_RRNA	24	-0.510117	-1.57874	0.0221675	0.187664	1	3795	tags=54%, list=27%, signal=74%
GOBP_HISTONE_H4_ACETYLATION	GOBP_HISTONE_H4_ACETYLATION	64	-0.400957	-1.57569	0.0135501	0.190718	1	2716	tags=34%, list=19%, signal=42%
GOBP_REGULATION_OF_MORPHOGENESIS_OF_AN_EPITHELIUM	GOBP_REGULATION_OF_MORPHOGENESIS_OF_AN_EPITHELIUM	43	-0.439357	-1.57447	0.0184697	0.191381	1	1619	tags=28%, list=11%, signal=31%
GOBP_NEURON_PROJECTION_EXTENSION	GOBP_NEURON_PROJECTION_EXTENSION	143	-0.349717	-1.57355	0	0.19155	1	1619	tags=23%, list=11%, signal=26%
GOBP_PROTEIN_LOCALIZATION_TO_POSTSYNAPSE	GOBP_PROTEIN_LOCALIZATION_TO_POSTSYNAPSE	35	-0.44898	-1.57329	0.0154242	0.190936	1	1747	tags=23%, list=12%, signal=26%
GOBP_POSITIVE_REGULATION_OF_EPITHELIAL_CELL_PROLIFERATION	GOBP_POSITIVE_REGULATION_OF_EPITHELIAL_CELL_PROLIFERATION	144	-0.355215	-1.57159	0.0030303	0.192347	1	2671	tags=29%, list=19%, signal=36%
GOBP_NEGATIVE_REGULATION_OF_BMP_SIGNALING_PATHWAY	GOBP_NEGATIVE_REGULATION_OF_BMP_SIGNALING_PATHWAY	37	-0.43718	-1.57115	0.0259067	0.191933	1	3197	tags=43%, list=22%, signal=56%
GOBP_SENSORY_PERCEPTION_OF_TEMPERATURE_STIMULUS	GOBP_SENSORY_PERCEPTION_OF_TEMPERATURE_STIMULUS	15	-0.57266	-1.56885	0.0489511	0.194194	1	136	tags=13%, list=1%, signal=13%
GOBP_DNA_REPLICATION	GOBP_DNA_REPLICATION	265	-0.321836	-1.56729	0	0.195473	1	3645	tags=36%, list=26%, signal=48%
GOBP_BETA_CATENIN_TCF_COMPLEX_ASSEMBLY	GOBP_BETA_CATENIN_TCF_COMPLEX_ASSEMBLY	31	-0.466098	-1.5628	0.0322581	0.200825	1	2707	tags=45%, list=19%, signal=56%
GOBP_ANIMAL_ORGAN_REGENERATION	GOBP_ANIMAL_ORGAN_REGENERATION	63	-0.407276	-1.55922	0.0114943	0.205095	1	1831	tags=25%, list=13%, signal=29%
GOBP_TRABECULA_FORMATION	GOBP_TRABECULA_FORMATION	16	-0.545107	-1.55543	0.0398126	0.209404	1	307	tags=19%, list=2%, signal=19%
GOBP_MRNA_3_END_PROCESSING	GOBP_MRNA_3_END_PROCESSING	99	-0.369559	-1.5553	0	0.208568	1	4527	tags=54%, list=32%, signal=78%
GOBP_NCRNA_PROCESSING	GOBP_NCRNA_PROCESSING	372	-0.30635	-1.55526	0	0.207581	1	3815	tags=38%, list=27%, signal=51%
GOBP_DETERMINATION_OF_ADULT_LIFESPAN	GOBP_DETERMINATION_OF_ADULT_LIFESPAN	15	-0.550413	-1.55501	0.0399002	0.206852	1	3964	tags=67%, list=28%, signal=92%
GOBP_INTRACELLULAR_STEROID_HORMONE_RECEPTOR_SIGNALING_PATHWAY	GOBP_INTRACELLULAR_STEROID_HORMONE_RECEPTOR_SIGNALING_PATHWAY	94	-0.365198	-1.55486	0.00291545	0.206	1	3532	tags=41%, list=25%, signal=55%
GOBP_POSITIVE_REGULATION_OF_CARBOHYDRATE_METABOLIC_PROCESS	GOBP_POSITIVE_REGULATION_OF_CARBOHYDRATE_METABOLIC_PROCESS	62	-0.401975	-1.55399	0.0117302	0.206262	1	2710	tags=29%, list=19%, signal=36%
HALLMARK_MITOTIC_SPINDLE	HALLMARK_MITOTIC_SPINDLE	198	-0.330051	-1.55371	0	0.205693	1	3688	tags=36%, list=26%, signal=48%
GOBP_REGULATION_OF_RESPONSE_TO_DNA_DAMAGE_STIMULUS	GOBP_REGULATION_OF_RESPONSE_TO_DNA_DAMAGE_STIMULUS	208	-0.333248	-1.55218	0.00395257	0.206816	1	2305	tags=22%, list=16%, signal=26%
GOBP_REGULATION_OF_FIBROBLAST_MIGRATION	GOBP_REGULATION_OF_FIBROBLAST_MIGRATION	34	-0.46165	-1.55023	0.0244565	0.208444	1	2558	tags=38%, list=18%, signal=47%
GOBP_POSITIVE_REGULATION_OF_CANONICAL_WNT_SIGNALING_PATHWAY	GOBP_POSITIVE_REGULATION_OF_CANONICAL_WNT_SIGNALING_PATHWAY	129	-0.350754	-1.54986	0.00660066	0.20791	1	3426	tags=36%, list=24%, signal=47%
GOBP_CELLULAR_GLUCAN_METABOLIC_PROCESS	GOBP_CELLULAR_GLUCAN_METABOLIC_PROCESS	58	-0.40165	-1.54885	0.0222841	0.20841	1	3387	tags=40%, list=24%, signal=52%
GOBP_NERVE_DEVELOPMENT	GOBP_NERVE_DEVELOPMENT	45	-0.433325	-1.54737	0.0231884	0.209237	1	1747	tags=24%, list=12%, signal=28%
GOBP_PROTEIN_LOCALIZATION_TO_CHROMATIN	GOBP_PROTEIN_LOCALIZATION_TO_CHROMATIN	29	-0.475757	-1.54712	0.0208333	0.208568	1	2310	tags=28%, list=16%, signal=33%
GOBP_RRNA_METABOLIC_PROCESS	GOBP_RRNA_METABOLIC_PROCESS	225	-0.328127	-1.54562	0	0.209708	1	3898	tags=42%, list=27%, signal=57%
GOBP_POSITIVE_REGULATION_OF_CELL_SUBSTRATE_JUNCTION_ORGANIZATION	GOBP_POSITIVE_REGULATION_OF_CELL_SUBSTRATE_JUNCTION_ORGANIZATION	27	-0.477109	-1.54363	0.037037	0.211506	1	2006	tags=26%, list=14%, signal=30%
KEGG_ONE_CARBON_POOL_BY_FOLATE	KEGG_ONE_CARBON_POOL_BY_FOLATE	15	-0.548988	-1.54225	0.0412621	0.212398	1	3978	tags=60%, list=28%, signal=83%
GOBP_REGULATION_OF_GENERATION_OF_PRECURSOR_METABOLITES_AND_ENERGY	GOBP_REGULATION_OF_GENERATION_OF_PRECURSOR_METABOLITES_AND_ENERGY	140	-0.344577	-1.54156	0	0.212433	1	2360	tags=31%, list=17%, signal=36%
GOBP_EMBRYONIC_DIGIT_MORPHOGENESIS	GOBP_EMBRYONIC_DIGIT_MORPHOGENESIS	40	-0.441541	-1.54051	0.0227273	0.213074	1	3540	tags=48%, list=25%, signal=63%
GOBP_REGULATION_OF_INTRINSIC_APOPTOTIC_SIGNALING_PATHWAY_IN_RESPONSE_TO_DNA_DAMAGE_BY_P53_CLASS_MEDIATOR	GOBP_REGULATION_OF_INTRINSIC_APOPTOTIC_SIGNALING_PATHWAY_IN_RESPONSE_TO_DNA_DAMAGE_BY_P53_CLASS_MEDIATOR	16	-0.552691	-1.54049	0.0391198	0.212127	1	64	tags=13%, list=0%, signal=13%
HALLMARK_APICAL_SURFACE	HALLMARK_APICAL_SURFACE	38	-0.439283	-1.54021	0.0190217	0.211568	1	1192	tags=21%, list=8%, signal=23%
GOBP_PEPTIDYL_LYSINE_ACETYLATION	GOBP_PEPTIDYL_LYSINE_ACETYLATION	153	-0.339576	-1.5402	0.00332226	0.210631	1	4231	tags=44%, list=30%, signal=62%
GOBP_REGULATION_OF_ADENYLATE_CYCLASE_ACTIVITY	GOBP_REGULATION_OF_ADENYLATE_CYCLASE_ACTIVITY	17	-0.539947	-1.53953	0.0306905	0.210609	1	560	tags=18%, list=4%, signal=18%
GOBP_EPITHELIAL_TO_MESENCHYMAL_TRANSITION	GOBP_EPITHELIAL_TO_MESENCHYMAL_TRANSITION	126	-0.349799	-1.53915	0.00682594	0.210179	1	3147	tags=37%, list=22%, signal=46%
GOBP_EPITHELIAL_CELL_PROLIFERATION	GOBP_EPITHELIAL_CELL_PROLIFERATION	297	-0.315216	-1.53901	0	0.209512	1	2748	tags=28%, list=19%, signal=34%
GOBP_POSITIVE_REGULATION_OF_DNA_TEMPLATED_TRANSCRIPTION_INITIATION	GOBP_POSITIVE_REGULATION_OF_DNA_TEMPLATED_TRANSCRIPTION_INITIATION	35	-0.450947	-1.5386	0.0353535	0.209122	1	4106	tags=63%, list=29%, signal=88%
GOBP_REGULATION_OF_CHROMATIN_ASSEMBLY_OR_DISASSEMBLY	GOBP_REGULATION_OF_CHROMATIN_ASSEMBLY_OR_DISASSEMBLY	23	-0.49379	-1.53591	0.0289157	0.211589	1	2353	tags=35%, list=17%, signal=42%
GOBP_NEGATIVE_REGULATION_OF_MAP_KINASE_ACTIVITY	GOBP_NEGATIVE_REGULATION_OF_MAP_KINASE_ACTIVITY	64	-0.404023	-1.53589	0.0177515	0.210706	1	1006	tags=22%, list=7%, signal=23%
GOBP_POSITIVE_REGULATION_OF_WNT_SIGNALING_PATHWAY	GOBP_POSITIVE_REGULATION_OF_WNT_SIGNALING_PATHWAY	152	-0.340987	-1.53531	0	0.210557	1	3154	tags=33%, list=22%, signal=42%
GOBP_DEVELOPMENTAL_GROWTH	GOBP_DEVELOPMENTAL_GROWTH	497	-0.294167	-1.5328	0	0.213339	1	2842	tags=31%, list=20%, signal=37%
GOBP_MAMMARY_GLAND_DUCT_MORPHOGENESIS	GOBP_MAMMARY_GLAND_DUCT_MORPHOGENESIS	23	-0.511468	-1.53064	0.0333333	0.215504	1	3120	tags=52%, list=22%, signal=67%
GOBP_REGULATION_OF_EPITHELIAL_CELL_DIFFERENTIATION	GOBP_REGULATION_OF_EPITHELIAL_CELL_DIFFERENTIATION	107	-0.357894	-1.53015	0.00925926	0.215251	1	1689	tags=28%, list=12%, signal=32%
[truncated: 203 more rows]

## Sheet: Dox_Induction_Upregulated
NAME	GS<br> follow link to MSigDB	SIZE	ES	NES	NOM p-val	FDR q-val	FWER p-val	RANK AT MAX	LEADING EDGE
[truncated: 20 more rows]

[truncated: 1 more sheets: Dox_Induction_Downregulated]
