# Supplementary material for: BORIS/CTCFL epigenetically reprograms clustered CTCF binding sites into alternative transcriptional start sites
Source: Genome Biol. 2024 Jan 31;25:40. doi: 10.1186/s13059-024-03175-0 (PMC10832218; doi:10.1186/s13059-024-03175-0)
Supplement: Supplementary file 6 — Additional file 6: Supplementary Table S5. A list of significantly enriched transcription factor (TF) binding motifs at CTCF/BORIS binding sites converted into active promoters. [file 13059_2024_3175_MOESM6_ESM.xlsx]

## Sheet: TableS5
rank	motif_DB	motif_ID	motif_alt_ID	consensus	p-value	adj_p-value	E-value	tests	FASTA_max	pos	neg	PWM_min	TP	%TP	FP	%FP
1	db/MOUSE/HOCOMOCOv11_full_MOUSE_mono_meme_format.meme	CTCFL_MOUSE.H11MO.0.A		GCCRSCAGGGGGCGCYVB	1.87e-272	1.25e-268	1.63e-265	6693	5871	5871	6347	1.05	4169	71.01	2509	39.53
2	db/HUMAN/HOCOMOCOv11_full_HUMAN_mono_meme_format.meme	CTCFL_HUMAN.H11MO.0.A		GCCDSYAGGGGGCGCYV	1.53e-256	1.55e-252	2.01e-249	10114	5871	5871	6347	8.74	3463	58.98	1811	28.53
3	db/MOUSE/HOCOMOCOv11_full_MOUSE_mono_meme_format.meme	CTCF_MOUSE.H11MO.0.A		YGGCCASCAGRGGGCGCYVB	3.56e-242	2.71e-238	3.52e-235	7623	5871	5871	6347	2.12	3771	64.23	2182	34.38
4	db/HUMAN/HOCOMOCOv11_full_HUMAN_mono_meme_format.meme	CTCF_HUMAN.H11MO.0.A		YGGCCACCAGRKGGCRSYV	4.17e-217	3.91e-213	5.08e-210	9380	5871	5871	6347	5.57	3286	55.97	1783	28.09
5	db/HUMAN/HOCOMOCOv11_full_HUMAN_mono_meme_format.meme	HAND1_HUMAN.H11MO.1.D		KSYCTGG	1.4e-145	1.55e-141	2.02e-138	11125	5871	5871	6347	2.27	3617	61.61	2441	38.46
6	db/MOUSE/HOCOMOCOv11_full_MOUSE_mono_meme_format.meme	HAND1_MOUSE.H11MO.1.C		KSYCTGG	1.4e-145	1.55e-141	2.02e-138	11125	5871	5871	6347	2.27	3617	61.61	2441	38.46
7	db/HUMAN/HOCOMOCOv11_full_HUMAN_mono_meme_format.meme	ZFX_HUMAN.H11MO.1.A		DGVRGVVSAGGCCKVGG	3.86e-111	3.5e-107	4.55e-104	9066	5871	5871	6347	1.36	4501	76.66	3663	57.71
8	db/HUMAN/HOCOMOCOv11_full_HUMAN_mono_meme_format.meme	AP2B_HUMAN.H11MO.0.B		GCCYGVGGGS	4.81e-107	2.47e-103	3.21e-100	5139	5871	5871	6347	1	3066	52.22	2072	32.65
9	db/MOUSE/HOCOMOCOv11_full_MOUSE_mono_meme_format.meme	AP2B_MOUSE.H11MO.0.B		GCCYGVGGGS	4.81e-107	2.47e-103	3.21e-100	5139	5871	5871	6347	1	3066	52.22	2072	32.65
10	db/HUMAN/HOCOMOCOv11_full_HUMAN_mono_meme_format.meme	FEV_HUMAN.H11MO.0.B		GCVGGAAGYG	3.42e-106	3.29e-102	4.27e-99	9600	5871	5871	6347	1.43	3432	58.46	2458	38.73
11	db/MOUSE/HOCOMOCOv11_full_MOUSE_mono_meme_format.meme	FEV_MOUSE.H11MO.0.B		GCVGGAAGYG	3.42e-106	3.29e-102	4.27e-99	9600	5871	5871	6347	1.43	3432	58.46	2458	38.73
12	db/MOUSE/HOCOMOCOv11_full_MOUSE_mono_meme_format.meme	NFIC_MOUSE.H11MO.1.A		YYTGGCWBNNNKCCM	2.33e-100	2.27e-96	2.95e-93	9766	5871	5871	6347	1.34	4431	75.47	3641	57.37
13	db/HUMAN/HOCOMOCOv11_full_HUMAN_mono_meme_format.meme	SMAD3_HUMAN.H11MO.0.B		SYCTSHCWSCWS	6.07e-94	7.25e-90	9.42e-87	11936	5871	5871	6347	2.37	4616	78.62	3914	61.67
14	db/MOUSE/HOCOMOCOv11_full_MOUSE_mono_meme_format.meme	SMAD3_MOUSE.H11MO.0.B		SYCTSHCWSCWS	6.07e-94	7.25e-90	9.42e-87	11936	5871	5871	6347	2.37	4616	78.62	3914	61.67
15	db/HUMAN/HOCOMOCOv11_full_HUMAN_mono_meme_format.meme	ZIC2_HUMAN.H11MO.0.D		KRMYHCCTGCTGWGH	2.78e-92	2.05e-88	2.67e-85	7384	5871	5871	6347	1.03	4049	68.97	3234	50.95
16	db/MOUSE/HOCOMOCOv11_full_MOUSE_mono_meme_format.meme	PRDM5_MOUSE.H11MO.1.A		VMWGGAGRN	3.28e-88	3.85e-84	5.01e-81	11738	5871	5871	6347	2.7	2387	40.66	1517	23.9
17	db/HUMAN/HOCOMOCOv11_full_HUMAN_mono_meme_format.meme	ZIC1_HUMAN.H11MO.0.B		KGGGWGGTS	4.35e-88	4.02e-84	5.23e-81	9252	5871	5871	6347	2.3	2877	49	1994	31.42
18	db/MOUSE/HOCOMOCOv11_full_MOUSE_mono_meme_format.meme	ZIC1_MOUSE.H11MO.0.B		KGGGWGGTS	4.35e-88	4.02e-84	5.23e-81	9252	5871	5871	6347	2.3	2877	49	1994	31.42
19	db/HUMAN/HOCOMOCOv11_full_HUMAN_mono_meme_format.meme	E2F7_HUMAN.H11MO.0.B		GDGGCGGGAARDR	2.5e-86	2.28e-82	2.96e-79	9110	5871	5871	6347	1.22	4500	76.65	3817	60.14
20	db/MOUSE/HOCOMOCOv11_full_MOUSE_mono_meme_format.meme	E2F7_MOUSE.H11MO.0.C		GDGGCGGGAARDR	2.5e-86	2.28e-82	2.96e-79	9110	5871	5871	6347	1.22	4500	76.65	3817	60.14
21	db/HUMAN/HOCOMOCOv11_full_HUMAN_mono_meme_format.meme	KLF13_HUMAN.H11MO.0.D		DRGKGGGCGKD	9.24e-85	2.2e-81	2.87e-78	2384	5871	5871	6347	1.01	1570	26.74	814	12.82
22	db/HUMAN/HOCOMOCOv11_full_HUMAN_mono_meme_format.meme	NKX22_HUMAN.H11MO.0.D		DSAGWGSH	8.66e-84	1.04e-79	1.36e-76	12057	5871	5871	6347	1.69	4079	69.48	3326	52.4
23	db/MOUSE/HOCOMOCOv11_full_MOUSE_mono_meme_format.meme	E2F6_MOUSE.H11MO.0.A		NKGGCGGGARRG	6.4e-83	4.19e-79	5.45e-76	6551	5871	5871	6347	1.02	3652	62.2	2846	44.84
24	db/MOUSE/HOCOMOCOv11_full_MOUSE_mono_meme_format.meme	SMAD4_MOUSE.H11MO.0.A		CTGTCTGNCACY	4.04e-82	4.33e-78	5.62e-75	10710	5871	5871	6347	1.28	5043	85.9	4557	71.8
25	db/MOUSE/HOCOMOCOv11_full_MOUSE_mono_meme_format.meme	THB_MOUSE.H11MO.0.D		RRGGTCABYBNRGGACA	4.74e-82	4.42e-78	5.75e-75	9324	5871	5871	6347	1.06	4818	82.06	4253	67.01
26	db/MOUSE/HOCOMOCOv11_full_MOUSE_mono_meme_format.meme	PRDM5_MOUSE.H11MO.0.A		VMTGGAGADCMRGGW	5.7e-79	5.18e-75	6.74e-72	9093	5871	5871	6347	1.86	3710	63.19	2938	46.29
27	db/MOUSE/HOCOMOCOv11_full_MOUSE_mono_meme_format.meme	GLI3_MOUSE.H11MO.0.D		BSTGGGTGGYCY	2.84e-77	2.32e-73	3.01e-70	8152	5871	5871	6347	1.18	4008	68.27	3289	51.82
28	db/HUMAN/HOCOMOCOv11_full_HUMAN_mono_meme_format.meme	ZN563_HUMAN.H11MO.1.C		SHRGCAGCWSWG	5.81e-77	4.98e-73	6.48e-70	8574	5871	5871	6347	1.19	4213	71.76	3532	55.65
29	db/HUMAN/HOCOMOCOv11_full_HUMAN_mono_meme_format.meme	ARNT2_HUMAN.H11MO.0.D		GNCGTGGSASRC	8.01e-77	5.53e-73	7.19e-70	6911	5871	5871	6347	1.17	3493	59.5	2714	42.76
30	db/MOUSE/HOCOMOCOv11_full_MOUSE_mono_meme_format.meme	ARNT2_MOUSE.H11MO.0.D		GNCGTGGSASRC	8.01e-77	5.53e-73	7.19e-70	6911	5871	5871	6347	1.17	3493	59.5	2714	42.76
31	db/HUMAN/HOCOMOCOv11_full_HUMAN_mono_meme_format.meme	TAF1_HUMAN.H11MO.0.A		RARRWGGCGGMGGMGR	1.73e-76	1.54e-72	2e-69	8894	5871	5871	6347	1.14	4499	76.63	3883	61.18
32	db/MOUSE/HOCOMOCOv11_full_MOUSE_mono_meme_format.meme	E2F1_MOUSE.H11MO.0.A		GRGGGCGGGRMV	1.78e-74	8.96e-71	1.16e-67	5026	5871	5871	6347	1.27	2452	41.76	1662	26.19
33	db/MOUSE/HOCOMOCOv11_full_MOUSE_mono_meme_format.meme	NFIB_MOUSE.H11MO.0.C		CYTGGCWSV	1.31e-73	1.14e-69	1.48e-66	8694	5871	5871	6347	1.94	3218	54.81	2442	38.47
34	db/MOUSE/HOCOMOCOv11_full_MOUSE_mono_meme_format.meme	HTF4_MOUSE.H11MO.0.A		RGCAGGTGKG	3.19e-73	3.21e-69	4.18e-66	10060	5871	5871	6347	1.7	4170	71.03	3508	55.27
35	db/MOUSE/HOCOMOCOv11_full_MOUSE_mono_meme_format.meme	RARA_MOUSE.H11MO.3.A		SMVAGGTCAGRG	2.38e-72	1.87e-68	2.43e-65	7831	5871	5871	6347	1	4237	72.17	3594	56.63
36	db/HUMAN/HOCOMOCOv11_full_HUMAN_mono_meme_format.meme	ZBT7A_HUMAN.H11MO.0.A		VRGGGKCKY	5.69e-71	3.62e-67	4.7e-64	6365	5871	5871	6347	1.28	2995	51.01	2228	35.1
37	db/MOUSE/HOCOMOCOv11_full_MOUSE_mono_meme_format.meme	ZBT7A_MOUSE.H11MO.0.B		VRGGGKCKY	5.69e-71	3.62e-67	4.7e-64	6365	5871	5871	6347	1.28	2995	51.01	2228	35.1
38	db/HUMAN/HOCOMOCOv11_full_HUMAN_mono_meme_format.meme	NFIB_HUMAN.H11MO.0.D		YCYTGGCAS	1.98e-70	1.91e-66	2.48e-63	9650	5871	5871	6347	1.84	3915	66.68	3232	50.92
39	db/MOUSE/HOCOMOCOv11_full_MOUSE_mono_meme_format.meme	E2F4_MOUSE.H11MO.0.A		RGGGGGCGGGRMNN	6.6e-70	3.11e-66	4.05e-63	4716	5871	5871	6347	1.01	2739	46.65	1975	31.12
40	db/HUMAN/HOCOMOCOv11_full_HUMAN_mono_meme_format.meme	SP3_HUMAN.H11MO.0.B		SGVVGGGGGCGGGGCBRGSS	3.71e-69	3.03e-65	3.94e-62	8170	5871	5871	6347	1.31	4180	71.2	3550	55.93
41	db/MOUSE/HOCOMOCOv11_full_MOUSE_mono_meme_format.meme	SP3_MOUSE.H11MO.0.B		SGVVGGGGGCGGGGCBRGSS	3.71e-69	3.03e-65	3.94e-62	8170	5871	5871	6347	1.31	4180	71.2	3550	55.93
42	db/MOUSE/HOCOMOCOv11_full_MOUSE_mono_meme_format.meme	SALL1_MOUSE.H11MO.0.D		DGGRGGSWGGGGSRRGS	4.01e-69	4.5e-65	5.85e-62	11210	5871	5871	6347	1.65	5421	92.34	5190	81.77
43	db/HUMAN/HOCOMOCOv11_full_HUMAN_mono_meme_format.meme	ITF2_HUMAN.H11MO.0.C		DGCAGSTGKS	5.22e-69	5e-65	6.5e-62	9577	5871	5871	6347	1.65	3910	66.6	3237	51
44	db/MOUSE/HOCOMOCOv11_full_MOUSE_mono_meme_format.meme	SP1_MOUSE.H11MO.1.A		GGGGGCGGGGC	8.92e-69	6.99e-65	9.09e-62	7842	5871	5871	6347	1.28	3998	68.1	3340	52.62
45	db/HUMAN/HOCOMOCOv11_full_HUMAN_mono_meme_format.meme	SALL4_HUMAN.H11MO.0.B		GSDGGGWGGG	2.15e-68	2.28e-64	2.97e-61	10610	5871	5871	6347	1.56	4921	83.82	4482	70.62
46	db/MOUSE/HOCOMOCOv11_full_MOUSE_mono_meme_format.meme	SALL4_MOUSE.H11MO.0.A		GSDGGGWGGG	2.15e-68	2.28e-64	2.97e-61	10610	5871	5871	6347	1.56	4921	83.82	4482	70.62
47	db/MOUSE/HOCOMOCOv11_full_MOUSE_mono_meme_format.meme	PRD16_MOUSE.H11MO.0.B		YCCCAGGGRA	1.45e-67	1.47e-63	1.91e-60	10160	5871	5871	6347	2.12	3437	58.54	2721	42.87
48	db/HUMAN/HOCOMOCOv11_full_HUMAN_mono_meme_format.meme	VEZF1_HUMAN.H11MO.1.C		RRRRGGAGGGGR	5.49e-67	6.15e-63	8e-60	11205	5871	5871	6347	1.99	4770	81.25	4294	67.65
49	db/HUMAN/HOCOMOCOv11_full_HUMAN_mono_meme_format.meme	MAZ_HUMAN.H11MO.1.A		RRGGGAGGGGS	5.91e-66	4.44e-62	5.77e-59	7509	5871	5871	6347	1.24	3879	66.07	3225	50.81
50	db/MOUSE/HOCOMOCOv11_full_MOUSE_mono_meme_format.meme	MAZ_MOUSE.H11MO.1.A		RRGGGAGGGGS	5.91e-66	4.44e-62	5.77e-59	7509	5871	5871	6347	1.24	3879	66.07	3225	50.81
51	db/HUMAN/HOCOMOCOv11_full_HUMAN_mono_meme_format.meme	TBX3_HUMAN.H11MO.0.C		DRAGGTGBSAR	4.37e-66	4.62e-62	6e-59	10558	5871	5871	6347	1.76	3782	64.42	3114	49.06
52	db/HUMAN/HOCOMOCOv11_full_HUMAN_mono_meme_format.meme	TFCP2_HUMAN.H11MO.0.D		SCCTGMNCDSRCCRGA	7.28e-65	4.3e-61	5.59e-58	5912	5871	5871	6347	1.07	3175	54.08	2461	38.77
53	db/MOUSE/HOCOMOCOv11_full_MOUSE_mono_meme_format.meme	TFCP2_MOUSE.H11MO.0.D		SCCTGMNCDSRCCRGA	7.28e-65	4.3e-61	5.59e-58	5912	5871	5871	6347	1.07	3175	54.08	2461	38.77
54	db/HUMAN/HOCOMOCOv11_full_HUMAN_mono_meme_format.meme	SP4_HUMAN.H11MO.0.A		SRGVARGRGGCGGRGCHDRR	1.99e-64	1.79e-60	2.33e-57	8994	5871	5871	6347	2.62	3684	62.75	3017	47.53
55	db/MOUSE/HOCOMOCOv11_full_MOUSE_mono_meme_format.meme	SP4_MOUSE.H11MO.0.B		SRGVARGRGGCGGRGCHDRR	1.99e-64	1.79e-60	2.33e-57	8994	5871	5871	6347	2.62	3684	62.75	3017	47.53
56	db/HUMAN/HOCOMOCOv11_full_HUMAN_mono_meme_format.meme	SP2_HUMAN.H11MO.1.B		RGGRGGCGGGGC	3.06e-64	2.05e-60	2.66e-57	6690	5871	5871	6347	1.5	3229	55	2523	39.75
57	db/MOUSE/HOCOMOCOv11_full_MOUSE_mono_meme_format.meme	SP2_MOUSE.H11MO.1.C		RGGRGGCGGGGC	3.06e-64	2.05e-60	2.66e-57	6690	5871	5871	6347	1.5	3229	55	2523	39.75
58	db/HUMAN/HOCOMOCOv11_full_HUMAN_mono_meme_format.meme	THAP1_HUMAN.H11MO.0.C		SGCCGCCATSTYGGSYBCGGGC	7.45e-64	2.39e-60	3.11e-57	3209	5871	5871	6347	1.04	1947	33.16	1255	19.77
59	db/HUMAN/HOCOMOCOv11_full_HUMAN_mono_meme_format.meme	RARA_HUMAN.H11MO.1.A		VAGGTCAGRG	1.1e-63	9.37e-60	1.22e-56	8492	5871	5871	6347	1.01	4491	76.49	3967	62.5
60	db/HUMAN/HOCOMOCOv11_full_HUMAN_mono_meme_format.meme	TFDP1_HUMAN.H11MO.0.C		RRRRGGCGGGAARN	3.06e-63	2.01e-59	2.61e-56	6552	5871	5871	6347	1.01	3609	61.47	2943	46.37
61	db/MOUSE/HOCOMOCOv11_full_MOUSE_mono_meme_format.meme	TFDP1_MOUSE.H11MO.0.D		RRRRGGCGGGAARN	3.06e-63	2.01e-59	2.61e-56	6552	5871	5871	6347	1.01	3609	61.47	2943	46.37
62	db/HUMAN/HOCOMOCOv11_full_HUMAN_mono_meme_format.meme	ZN770_HUMAN.H11MO.1.C		DGGAGGCYGRG	6.72e-63	4.62e-59	6.01e-56	6873	5871	5871	6347	1.04	3734	63.6	3085	48.61
63	db/HUMAN/HOCOMOCOv11_full_HUMAN_mono_meme_format.meme	Z324A_HUMAN.H11MO.0.C		KVTCAAACCATCCTTKSCTKSCW	8.35e-63	6.41e-59	8.33e-56	7669	5871	5871	6347	1.21	3784	64.45	3142	49.5
64	db/HUMAN/HOCOMOCOv11_full_HUMAN_mono_meme_format.meme	SP1_HUMAN.H11MO.1.A		VGGGGGCGGGGCCK	3.25e-62	1.23e-58	1.6e-55	3776	5871	5871	6347	1.02	2237	38.1	1537	24.22
65	db/HUMAN/HOCOMOCOv11_full_HUMAN_mono_meme_format.meme	ZN770_HUMAN.H11MO.0.C		GGGAGGCYGAGGBRGGAGGATC	5.86e-62	5.13e-58	6.67e-55	8744	5871	5871	6347	1.08	4606	78.45	4123	64.96
66	db/HUMAN/HOCOMOCOv11_full_HUMAN_mono_meme_format.meme	SP2_HUMAN.H11MO.0.A		GGSSVGGGGGCGGGGCCDGSGS	4.25e-61	2.66e-57	3.46e-54	6261	5871	5871	6347	1.06	3456	58.87	2792	43.99
67	db/MOUSE/HOCOMOCOv11_full_MOUSE_mono_meme_format.meme	SP2_MOUSE.H11MO.0.B		GGSSVGGGGGCGGGGCCDGSGS	4.25e-61	2.66e-57	3.46e-54	6261	5871	5871	6347	1.06	3456	58.87	2792	43.99
68	db/MOUSE/HOCOMOCOv11_full_MOUSE_mono_meme_format.meme	SP5_MOUSE.H11MO.1.C		GRRGDGGGAGGRG	2.86e-61	2.91e-57	3.78e-54	10164	5871	5871	6347	5.06	3227	54.97	2544	40.08
69	db/HUMAN/HOCOMOCOv11_full_HUMAN_mono_meme_format.meme	SUH_HUMAN.H11MO.0.A		VSYSTGGGAAV	4.69e-61	4e-57	5.2e-54	8523	5871	5871	6347	1.07	4342	73.96	3806	59.97
70	db/MOUSE/HOCOMOCOv11_full_MOUSE_mono_meme_format.meme	AP2C_MOUSE.H11MO.0.A		YRSCCYCAGGSYN	1.13e-60	5.74e-57	7.46e-54	5084	5871	5871	6347	1	2889	49.21	2195	34.58
71	db/HUMAN/HOCOMOCOv11_full_HUMAN_mono_meme_format.meme	COT1_HUMAN.H11MO.0.C		GRGGKSARAGGTCAGGG	7.18e-61	6.22e-57	8.09e-54	8663	5871	5871	6347	1.18	4320	73.58	3781	59.57
72	db/MOUSE/HOCOMOCOv11_full_MOUSE_mono_meme_format.meme	ESR2_MOUSE.H11MO.1.A		RGGTCAGV	1.17e-60	9.89e-57	1.29e-53	8446	5871	5871	6347	1.07	4351	74.11	3820	60.19
73	db/HUMAN/HOCOMOCOv11_full_HUMAN_mono_meme_format.meme	ZSC22_HUMAN.H11MO.0.C		RGKCWGAGGGMGGAGG	2.61e-60	2.02e-56	2.62e-53	7713	5871	5871	6347	1.07	4089	69.65	3512	55.33
74	db/MOUSE/HOCOMOCOv11_full_MOUSE_mono_meme_format.meme	SMAD2_MOUSE.H11MO.0.A		TCTGYCTGB	3.25e-60	3.72e-56	4.83e-53	11417	5871	5871	6347	1.81	4766	81.18	4339	68.36
75	db/HUMAN/HOCOMOCOv11_full_HUMAN_mono_meme_format.meme	NR1H4_HUMAN.H11MO.1.B		RGGTCAKT	7.65e-60	6.4e-56	8.31e-53	8363	5871	5871	6347	1.04	4304	73.31	3770	59.4
76	db/MOUSE/HOCOMOCOv11_full_MOUSE_mono_meme_format.meme	NR1H4_MOUSE.H11MO.1.A		RGGTCAKT	7.65e-60	6.4e-56	8.31e-53	8363	5871	5871	6347	1.04	4304	73.31	3770	59.4
77	db/HUMAN/HOCOMOCOv11_full_HUMAN_mono_meme_format.meme	ZF64A_HUMAN.H11MO.0.D		GGGGCCCGGGAMYCDG	1.95e-59	7.2e-56	9.35e-53	3690	5871	5871	6347	1.03	2157	36.74	1480	23.32
78	db/HUMAN/HOCOMOCOv11_full_HUMAN_mono_meme_format.meme	KLF6_HUMAN.H11MO.0.A		GSRRGGGHGGGGMHGGGRV	9.53e-60	9.08e-56	1.18e-52	9535	5871	5871	6347	1.79	4340	73.92	3814	60.09
79	db/MOUSE/HOCOMOCOv11_full_MOUSE_mono_meme_format.meme	KLF6_MOUSE.H11MO.0.B		GSRRGGGHGGGGMHGGGRV	9.53e-60	9.08e-56	1.18e-52	9535	5871	5871	6347	1.79	4340	73.92	3814	60.09
80	db/MOUSE/HOCOMOCOv11_full_MOUSE_mono_meme_format.meme	KLF5_MOUSE.H11MO.0.A		RGGGSWGGGHGGGGC	1.51e-59	1.21e-55	1.57e-52	8046	5871	5871	6347	1.4	4014	68.37	3431	54.06
81	db/MOUSE/HOCOMOCOv11_full_MOUSE_mono_meme_format.meme	ZIC2_MOUSE.H11MO.0.C		DGCYHCCTGCTGWGH	2.75e-59	1.42e-55	1.85e-52	5167	5871	5871	6347	1.05	2863	48.77	2179	34.33
82	db/HUMAN/HOCOMOCOv11_full_HUMAN_mono_meme_format.meme	RARG_HUMAN.H11MO.1.B		VAGGTCAS	1e-58	8.79e-55	1.14e-51	8771	5871	5871	6347	1.12	4373	74.48	3862	60.85
83	db/MOUSE/HOCOMOCOv11_full_MOUSE_mono_meme_format.meme	RARG_MOUSE.H11MO.1.C		VAGGTCAS	1e-58	8.79e-55	1.14e-51	8771	5871	5871	6347	1.12	4373	74.48	3862	60.85
84	db/HUMAN/HOCOMOCOv11_full_HUMAN_mono_meme_format.meme	PATZ1_HUMAN.H11MO.0.C		GGGGMGGGGGMKGGRRVGGVRG	1.12e-58	1.12e-54	1.46e-51	10017	5871	5871	6347	2.57	4423	75.34	3923	61.81
85	db/HUMAN/HOCOMOCOv11_full_HUMAN_mono_meme_format.meme	IKZF1_HUMAN.H11MO.0.C		BTGGGARR	4.75e-58	5.04e-54	6.56e-51	10622	5871	5871	6347	2.12	3260	55.53	2605	41.04
86	db/MOUSE/HOCOMOCOv11_full_MOUSE_mono_meme_format.meme	IKZF1_MOUSE.H11MO.0.C		BTGGGARR	4.75e-58	5.04e-54	6.56e-51	10622	5871	5871	6347	2.12	3260	55.53	2605	41.04
87	db/HUMAN/HOCOMOCOv11_full_HUMAN_mono_meme_format.meme	NFIC_HUMAN.H11MO.1.A		TYYTGGCWS	6.59e-58	6.35e-54	8.25e-51	9630	5871	5871	6347	1.81	3213	54.73	2556	40.27
88	db/MOUSE/HOCOMOCOv11_full_MOUSE_mono_meme_format.meme	NFIC_MOUSE.H11MO.0.A		TYYTGGCWS	6.59e-58	6.35e-54	8.25e-51	9630	5871	5871	6347	1.81	3213	54.73	2556	40.27
89	db/HUMAN/HOCOMOCOv11_full_HUMAN_mono_meme_format.meme	GLIS3_HUMAN.H11MO.0.D		GYGGGGGGTM	2.53e-57	1.24e-53	1.61e-50	4889	5871	5871	6347	1.02	2759	46.99	2088	32.9
90	db/MOUSE/HOCOMOCOv11_full_MOUSE_mono_meme_format.meme	GLIS3_MOUSE.H11MO.0.D		GYGGGGGGTM	2.53e-57	1.24e-53	1.61e-50	4889	5871	5871	6347	1.02	2759	46.99	2088	32.9
91	db/HUMAN/HOCOMOCOv11_full_HUMAN_mono_meme_format.meme	ZIC3_HUMAN.H11MO.0.B		GGCYHCCTGCTGWGH	2.22e-57	1.24e-53	1.62e-50	5588	5871	5871	6347	1.02	3107	52.92	2448	38.57
92	db/MOUSE/HOCOMOCOv11_full_MOUSE_mono_meme_format.meme	ZIC3_MOUSE.H11MO.0.A		GGCYHCCTGCTGWGH	2.22e-57	1.24e-53	1.62e-50	5588	5871	5871	6347	1.02	3107	52.92	2448	38.57
93	db/HUMAN/HOCOMOCOv11_full_HUMAN_mono_meme_format.meme	SP4_HUMAN.H11MO.1.A		GRRRGGGGMGGGGCBK	3.51e-57	2.67e-53	3.47e-50	7609	5871	5871	6347	3.36	2990	50.93	2327	36.66
94	db/MOUSE/HOCOMOCOv11_full_MOUSE_mono_meme_format.meme	SP4_MOUSE.H11MO.1.B		GRRRGGGGMGGGGCBK	3.51e-57	2.67e-53	3.47e-50	7609	5871	5871	6347	3.36	2990	50.93	2327	36.66
95	db/HUMAN/HOCOMOCOv11_full_HUMAN_mono_meme_format.meme	TBX21_HUMAN.H11MO.0.A		GDGDRGGTGTGRV	6.58e-57	7.45e-53	9.69e-50	11322	5871	5871	6347	2.1	3528	60.09	2905	45.77
96	db/HUMAN/HOCOMOCOv11_full_HUMAN_mono_meme_format.meme	E2F1_HUMAN.H11MO.0.A		RRNKGGCGGGAARR	2.98e-56	1.31e-52	1.7e-49	4380	5871	5871	6347	1.01	2511	42.77	1847	29.1
97	db/HUMAN/HOCOMOCOv11_full_HUMAN_mono_meme_format.meme	RXRA_HUMAN.H11MO.0.A		VRGDVRGNVARAGGTCARRG	1.32e-56	1.41e-52	1.83e-49	10641	5871	5871	6347	1.62	4723	80.45	4312	67.94
98	db/HUMAN/HOCOMOCOv11_full_HUMAN_mono_meme_format.meme	SMAD2_HUMAN.H11MO.0.A		TGTCTGNCWCCT	1.94e-56	1.93e-52	2.5e-49	9947	5871	5871	6347	1.34	4517	76.94	4056	63.9
99	db/HUMAN/HOCOMOCOv11_full_HUMAN_mono_meme_format.meme	PATZ1_HUMAN.H11MO.1.C		AGGGAGGGG	2.1e-56	2.17e-52	2.83e-49	10367	5871	5871	6347	3.4	3193	54.39	2547	40.13
100	db/HUMAN/HOCOMOCOv11_full_HUMAN_mono_meme_format.meme	ESR2_HUMAN.H11MO.0.A		RGGTCASCSTGMCCY	8.85e-56	5.2e-52	6.76e-49	5880	5871	5871	6347	1.03	3236	55.12	2598	40.93
101	db/MOUSE/HOCOMOCOv11_full_MOUSE_mono_meme_format.meme	ESR2_MOUSE.H11MO.0.A		RGGTCASCSTGMCCY	8.85e-56	5.2e-52	6.76e-49	5880	5871	5871	6347	1.03	3236	55.12	2598	40.93
102	db/HUMAN/HOCOMOCOv11_full_HUMAN_mono_meme_format.meme	KLF3_HUMAN.H11MO.0.B		GGRGVDGGGCGGGGCYGGG	1.15e-55	8.01e-52	1.04e-48	6988	5871	5871	6347	1.11	3724	63.43	3133	49.36
103	db/MOUSE/HOCOMOCOv11_full_MOUSE_mono_meme_format.meme	KLF3_MOUSE.H11MO.0.A		GGRGVDGGGCGGGGCYGGG	1.15e-55	8.01e-52	1.04e-48	6988	5871	5871	6347	1.11	3724	63.43	3133	49.36
104	db/HUMAN/HOCOMOCOv11_full_HUMAN_mono_meme_format.meme	LYL1_HUMAN.H11MO.0.A		CCAKCTGYTYYCTB	1.13e-55	1.35e-51	1.76e-48	11928	5871	5871	6347	2.32	3504	59.68	2889	45.52
105	db/MOUSE/HOCOMOCOv11_full_MOUSE_mono_meme_format.meme	LYL1_MOUSE.H11MO.0.A		CCAKCTGYTYYCTB	1.13e-55	1.35e-51	1.76e-48	11928	5871	5871	6347	2.32	3504	59.68	2889	45.52
106	db/HUMAN/HOCOMOCOv11_full_HUMAN_mono_meme_format.meme	E2F6_HUMAN.H11MO.0.A		DGGGCGGGARRVR	3.09e-55	2.92e-51	3.8e-48	9443	5871	5871	6347	2.16	3421	58.27	2802	44.15
107	db/HUMAN/HOCOMOCOv11_full_HUMAN_mono_meme_format.meme	THA_HUMAN.H11MO.0.C		RGGTCABYTSAGGTCAK	6.57e-55	4.91e-51	6.38e-48	7464	5871	5871	6347	1.09	3753	63.92	3172	49.98
108	db/HUMAN/HOCOMOCOv11_full_HUMAN_mono_meme_format.meme	KLF4_HUMAN.H11MO.0.A		WGGGYGKGGC	1.03e-54	6.09e-51	7.92e-48	5900	5871	5871	6347	1.45	2774	47.25	2124	33.46
109	db/HUMAN/HOCOMOCOv11_full_HUMAN_mono_meme_format.meme	HTF4_HUMAN.H11MO.0.A		DSCAGSTGKG	1.57e-54	1.44e-50	1.87e-47	9133	5871	5871	6347	1.07	4628	78.83	4209	66.31
110	db/HUMAN/HOCOMOCOv11_full_HUMAN_mono_meme_format.meme	ZN341_HUMAN.H11MO.0.C		GRGGRRRRGGRGRRGGAASAGC	3.94e-54	4.07e-50	5.29e-47	10336	5871	5871	6347	3.09	4350	74.09	3872	61.01
111	db/HUMAN/HOCOMOCOv11_full_HUMAN_mono_meme_format.meme	ZN563_HUMAN.H11MO.0.C		RGGNTCMTNDCHGGCAGCTGY	2.13e-53	1.23e-49	1.6e-46	5785	5871	5871	6347	1.04	3160	53.82	2537	39.97
112	db/MOUSE/HOCOMOCOv11_full_MOUSE_mono_meme_format.meme	SRBP1_MOUSE.H11MO.0.B		GGTGGGGTGAB	2.75e-53	1.72e-49	2.24e-46	6256	5871	5871	6347	1.13	3055	52.04	2427	38.24
113	db/HUMAN/HOCOMOCOv11_full_HUMAN_mono_meme_format.meme	KLF12_HUMAN.H11MO.0.C		VGGGGCGGGGC	5.06e-53	2e-49	2.6e-46	3945	5871	5871	6347	1.03	2268	38.63	1633	25.73
114	db/HUMAN/HOCOMOCOv11_full_HUMAN_mono_meme_format.meme	PTF1A_HUMAN.H11MO.0.B		SCAGCTGBYBBYBYYCHC	2.8e-53	2.26e-49	2.93e-46	8064	5871	5871	6347	1.04	4235	72.13	3742	58.96
115	db/MOUSE/HOCOMOCOv11_full_MOUSE_mono_meme_format.meme	PTF1A_MOUSE.H11MO.0.A		SCAGCTGBYBBYBYYCHC	2.8e-53	2.26e-49	2.93e-46	8064	5871	5871	6347	1.04	4235	72.13	3742	58.96
116	db/HUMAN/HOCOMOCOv11_full_HUMAN_mono_meme_format.meme	PURA_HUMAN.H11MO.0.D		GGWRKKGGDGGGCVKGG	2.34e-53	2.27e-49	2.95e-46	9701	5871	5871	6347	1.55	4555	77.58	4128	65.04
117	db/MOUSE/HOCOMOCOv11_full_MOUSE_mono_meme_format.meme	PURA_MOUSE.H11MO.0.D		GGWRKKGGDGGGCVKGG	2.34e-53	2.27e-49	2.95e-46	9701	5871	5871	6347	1.55	4555	77.58	4128	65.04
118	db/HUMAN/HOCOMOCOv11_full_HUMAN_mono_meme_format.meme	E2F3_HUMAN.H11MO.0.A		DDGGCGGGAAA	3.95e-53	3.85e-49	5.01e-46	9760	5871	5871	6347	1.82	3455	58.85	2857	45.01
119	db/HUMAN/HOCOMOCOv11_full_HUMAN_mono_meme_format.meme	E2F4_HUMAN.H11MO.0.A		SRGGGCGGGAARD	1.95e-52	6.65e-49	8.64e-46	3415	5871	5871	6347	1.01	2017	34.36	1397	22.01
120	db/HUMAN/HOCOMOCOv11_full_HUMAN_mono_meme_format.meme	SRBP2_HUMAN.H11MO.0.B		VSGTGGGGWGABG	6.61e-53	7.1e-49	9.23e-46	10736	5871	5871	6347	2.14	3498	59.58	2906	45.79
121	db/MOUSE/HOCOMOCOv11_full_MOUSE_mono_meme_format.meme	SRBP2_MOUSE.H11MO.0.B		VSGTGGGGWGABG	6.61e-53	7.1e-49	9.23e-46	10736	5871	5871	6347	2.14	3498	59.58	2906	45.79
122	db/HUMAN/HOCOMOCOv11_full_HUMAN_mono_meme_format.meme	PROX1_HUMAN.H11MO.0.D		KGGKARGGCGKSKKGGG	8.15e-53	7.26e-49	9.43e-46	8906	5871	5871	6347	1.17	4384	74.67	3924	61.82
123	db/HUMAN/HOCOMOCOv11_full_HUMAN_mono_meme_format.meme	NR1H4_HUMAN.H11MO.0.B		RRGGKCAVTGRCCBSGVGG	2.28e-52	9.25e-49	1.2e-45	4062	5871	5871	6347	1.04	2305	39.26	1674	26.37
124	db/MOUSE/HOCOMOCOv11_full_MOUSE_mono_meme_format.meme	NR1H4_MOUSE.H11MO.0.A		RRGGKCAVTGRCCBSGVGG	2.28e-52	9.25e-49	1.2e-45	4062	5871	5871	6347	1.04	2305	39.26	1674	26.37
125	db/MOUSE/HOCOMOCOv11_full_MOUSE_mono_meme_format.meme	KLF4_MOUSE.H11MO.0.A		KRRRVWGGGTGKGGC	2.73e-52	2.53e-48	3.28e-45	9246	5871	5871	6347	1.31	4425	75.37	3978	62.68
126	db/HUMAN/HOCOMOCOv11_full_HUMAN_mono_meme_format.meme	OSR2_HUMAN.H11MO.0.C		GBYSCWGCTNCTGYDG	1.47e-51	1.22e-47	1.58e-44	8276	5871	5871	6347	1.02	4346	74.02	3889	61.27
127	db/MOUSE/HOCOMOCOv11_full_MOUSE_mono_meme_format.meme	ZBT17_MOUSE.H11MO.0.A		GGSGGHGGGGGAGGGGMGG	1.55e-51	1.24e-47	1.62e-44	8013	5871	5871	6347	1.42	4010	68.3	3494	55.05
128	db/HUMAN/HOCOMOCOv11_full_HUMAN_mono_meme_format.meme	NFIC_HUMAN.H11MO.0.A		CYTGGCHBYMWGCCARG	2.18e-51	1.35e-47	1.76e-44	6208	5871	5871	6347	1.12	3173	54.05	2568	40.46
129	db/HUMAN/HOCOMOCOv11_full_HUMAN_mono_meme_format.meme	KLF5_HUMAN.H11MO.0.A		WGGGTGKGGCDGGG	3.96e-51	3.47e-47	4.51e-44	8756	5871	5871	6347	1.28	4317	73.53	3858	60.78
130	db/HUMAN/HOCOMOCOv11_full_HUMAN_mono_meme_format.meme	COT2_HUMAN.H11MO.1.A		RGRGYCARAGGTCARVR	3.91e-50	3.42e-46	4.45e-43	8743	5871	5871	6347	1.61	3495	59.53	2927	46.12
131	db/MOUSE/HOCOMOCOv11_full_MOUSE_mono_meme_format.meme	COT2_MOUSE.H11MO.2.B		RGRGYCARAGGTCARVR	3.91e-50	3.42e-46	4.45e-43	8743	5871	5871	6347	1.61	3495	59.53	2927	46.12
132	db/HUMAN/HOCOMOCOv11_full_HUMAN_mono_meme_format.meme	COT1_HUMAN.H11MO.1.C		BSARAGGTCAGRG	5.48e-50	4.4e-46	5.72e-43	8026	5871	5871	6347	1.36	3713	63.24	3170	49.94
133	db/HUMAN/HOCOMOCOv11_full_HUMAN_mono_meme_format.meme	NR1H3_HUMAN.H11MO.1.B		MVAGGTCAVR	7.66e-50	7.48e-46	9.73e-43	9770	5871	5871	6347	1.39	4140	70.52	3660	57.67
134	db/MOUSE/HOCOMOCOv11_full_MOUSE_mono_meme_format.meme	NR1H3_MOUSE.H11MO.2.A		MVAGGTCAVR	7.66e-50	7.48e-46	9.73e-43	9770	5871	5871	6347	1.39	4140	70.52	3660	57.67
135	db/HUMAN/HOCOMOCOv11_full_HUMAN_mono_meme_format.meme	RORA_HUMAN.H11MO.0.C		AWSTRGGTCARRG	1.57e-49	1.36e-45	1.77e-42	8635	5871	5871	6347	1.01	4501	76.66	4094	64.5
136	db/MOUSE/HOCOMOCOv11_full_MOUSE_mono_meme_format.meme	RORA_MOUSE.H11MO.0.C		AWSTRGGTCARRG	1.57e-49	1.36e-45	1.77e-42	8635	5871	5871	6347	1.01	4501	76.66	4094	64.5
137	db/MOUSE/HOCOMOCOv11_full_MOUSE_mono_meme_format.meme	TAF1_MOUSE.H11MO.0.A		VAARAWGGCGGMGG	2.13e-49	2e-45	2.6e-42	9389	5871	5871	6347	1.23	4280	72.9	3829	60.33
138	db/MOUSE/HOCOMOCOv11_full_MOUSE_mono_meme_format.meme	ZFX_MOUSE.H11MO.1.B		CCAGGCCC	3.32e-49	2.13e-45	2.77e-42	6428	5871	5871	6347	1	3492	59.48	2932	46.2
139	db/HUMAN/HOCOMOCOv11_full_HUMAN_mono_meme_format.meme	RARG_HUMAN.H11MO.0.B		RGGTCASVRTGVCMTGRV	5.54e-49	3.62e-45	4.71e-42	6536	5871	5871	6347	1.1	3323	56.6	2750	43.33
140	db/MOUSE/HOCOMOCOv11_full_MOUSE_mono_meme_format.meme	RARG_MOUSE.H11MO.0.C		RGGTCASVRTGVCMTGRV	5.54e-49	3.62e-45	4.71e-42	6536	5871	5871	6347	1.1	3323	56.6	2750	43.33
141	db/HUMAN/HOCOMOCOv11_full_HUMAN_mono_meme_format.meme	PLAG1_HUMAN.H11MO.0.D		GGRGGSMHNWVKAGGGG	5.93e-49	4e-45	5.2e-42	6748	5871	5871	6347	1.03	3633	61.88	3090	48.68
142	db/MOUSE/HOCOMOCOv11_full_MOUSE_mono_meme_format.meme	PLAG1_MOUSE.H11MO.0.D		GGRGGSMHNWVKAGGGG	5.93e-49	4e-45	5.2e-42	6748	5871	5871	6347	1.03	3633	61.88	3090	48.68
143	db/HUMAN/HOCOMOCOv11_full_HUMAN_mono_meme_format.meme	HES1_HUMAN.H11MO.0.D		VMGVCACGMGMCM	1.85e-48	6.01e-45	7.81e-42	3243	5871	5871	6347	1.05	1825	31.08	1246	19.63
144	db/MOUSE/HOCOMOCOv11_full_MOUSE_mono_meme_format.meme	HES1_MOUSE.H11MO.0.D		VMGVCACGMGMCM	1.85e-48	6.01e-45	7.81e-42	3243	5871	5871	6347	1.05	1825	31.08	1246	19.63
145	db/HUMAN/HOCOMOCOv11_full_HUMAN_mono_meme_format.meme	VEZF1_HUMAN.H11MO.0.C		GGRRRRGRRGGAGGGGGRGRRR	6.15e-49	6.58e-45	8.55e-42	10703	5871	5871	6347	2.29	4981	84.84	4706	74.15
146	db/HUMAN/HOCOMOCOv11_full_HUMAN_mono_meme_format.meme	KLF15_HUMAN.H11MO.0.A		RGGGMGGRGVDGGGGGRGG	3.33e-48	2.78e-44	3.62e-41	8352	5871	5871	6347	1.46	4154	70.75	3691	58.15
147	db/MOUSE/HOCOMOCOv11_full_MOUSE_mono_meme_format.meme	KLF15_MOUSE.H11MO.0.A		RGGGMGGRGVDGGGGGRGG	3.33e-48	2.78e-44	3.62e-41	8352	5871	5871	6347	1.46	4154	70.75	3691	58.15
148	db/MOUSE/HOCOMOCOv11_full_MOUSE_mono_meme_format.meme	SP1_MOUSE.H11MO.0.A		GGVGGGGGVGGGGGMGGGGCSGGG	4.11e-48	2.82e-44	3.67e-41	6867	5871	5871	6347	1.18	3680	62.68	3150	49.63
149	db/MOUSE/HOCOMOCOv11_full_MOUSE_mono_meme_format.meme	KLF1_MOUSE.H11MO.0.A		DGGGYGKGGCYGGG	5.05e-48	3.27e-44	4.26e-41	6487	5871	5871	6347	1.04	3485	59.36	2935	46.24
150	db/HUMAN/HOCOMOCOv11_full_HUMAN_mono_meme_format.meme	PLAL1_HUMAN.H11MO.0.D		CRGGGGGCCC	1.26e-47	3.93e-44	5.1e-41	3122	5871	5871	6347	1.02	1840	31.34	1266	19.95
151	db/HUMAN/HOCOMOCOv11_full_HUMAN_mono_meme_format.meme	EGR1_HUMAN.H11MO.0.A		VDRDGCGKGGGYGGRRR	5.01e-48	4.68e-44	6.08e-41	9344	5871	5871	6347	1.01	4828	82.23	4515	71.14
152	db/HUMAN/HOCOMOCOv11_full_HUMAN_mono_meme_format.meme	KLF1_HUMAN.H11MO.0.A		DGGGYGKGGCYGGG	1e-47	6.39e-44	8.31e-41	6363	5871	5871	6347	1.04	3435	58.51	2883	45.42
153	db/HUMAN/HOCOMOCOv11_full_HUMAN_mono_meme_format.meme	AP2C_HUMAN.H11MO.0.A		VTGSCCTGRGGSHR	1.82e-47	8.48e-44	1.1e-40	4662	5871	5871	6347	1.04	2595	44.2	2002	31.54
154	db/HUMAN/HOCOMOCOv11_full_HUMAN_mono_meme_format.meme	WT1_HUMAN.H11MO.1.B		GWGGGAGGAGS	1.72e-47	1.71e-43	2.22e-40	9923	5871	5871	6347	1.58	4403	75	3993	62.91
155	db/MOUSE/HOCOMOCOv11_full_MOUSE_mono_meme_format.meme	WT1_MOUSE.H11MO.1.A		GWGGGAGGAGS	1.72e-47	1.71e-43	2.22e-40	9923	5871	5871	6347	1.58	4403	75	3993	62.91
156	db/HUMAN/HOCOMOCOv11_full_HUMAN_mono_meme_format.meme	WT1_HUMAN.H11MO.0.C		RGGVGGGGGAGGRGGVGGRG	4.72e-47	3.85e-43	5e-40	8145	5871	5871	6347	1.54	3996	68.06	3518	55.43
157	db/MOUSE/HOCOMOCOv11_full_MOUSE_mono_meme_format.meme	WT1_MOUSE.H11MO.0.B		RGGVGGGGGAGGRGGVGGRG	4.72e-47	3.85e-43	5e-40	8145	5871	5871	6347	1.54	3996	68.06	3518	55.43
158	db/HUMAN/HOCOMOCOv11_full_HUMAN_mono_meme_format.meme	NR1H3_HUMAN.H11MO.0.B		CHRRGGTYACTNNAGGTCA	8.35e-47	5e-43	6.5e-40	5989	5871	5871	6347	1.03	3236	55.12	2676	42.16
159	db/MOUSE/HOCOMOCOv11_full_MOUSE_mono_meme_format.meme	NR1H3_MOUSE.H11MO.1.A		CHRRGGTYACTNNAGGTCA	8.35e-47	5e-43	6.5e-40	5989	5871	5871	6347	1.03	3236	55.12	2676	42.16
160	db/HUMAN/HOCOMOCOv11_full_HUMAN_mono_meme_format.meme	PTF1A_HUMAN.H11MO.1.B		RGCAGCTGG	6.09e-47	5.21e-43	6.78e-40	8565	5871	5871	6347	1.94	3121	53.16	2552	40.21
161	db/MOUSE/HOCOMOCOv11_full_MOUSE_mono_meme_format.meme	PTF1A_MOUSE.H11MO.1.A		RGCAGCTGG	6.09e-47	5.21e-43	6.78e-40	8565	5871	5871	6347	1.94	3121	53.16	2552	40.21
162	db/HUMAN/HOCOMOCOv11_full_HUMAN_mono_meme_format.meme	SP1_HUMAN.H11MO.0.A		VGGGGGCGGGGCCKGGGGGGGG	1.9e-46	5.58e-43	7.25e-40	2935	5871	5871	6347	1.39	1654	28.17	1103	17.38
163	db/HUMAN/HOCOMOCOv11_full_HUMAN_mono_meme_format.meme	FLI1_HUMAN.H11MO.0.A		SRRGGMAGGAAGGRRRGR	1.02e-46	9.74e-43	1.27e-39	9521	5871	5871	6347	1.31	4663	79.42	4318	68.03
164	db/MOUSE/HOCOMOCOv11_full_MOUSE_mono_meme_format.meme	FLI1_MOUSE.H11MO.1.A		SRRRRRSAGGAAGBRRRRV	1.11e-46	1.01e-42	1.31e-39	9033	5871	5871	6347	1.02	4686	79.82	4347	68.49
165	db/MOUSE/HOCOMOCOv11_full_MOUSE_mono_meme_format.meme	THA_MOUSE.H11MO.1.C		TRAGGWCAS	1.26e-46	1.13e-42	1.47e-39	8946	5871	5871	6347	1.48	3683	62.73	3167	49.9
166	db/HUMAN/HOCOMOCOv11_full_HUMAN_mono_meme_format.meme	ZBT17_HUMAN.H11MO.0.A		SRRGGWGGGGGAGGGGMRR	1.08e-46	1.18e-42	1.53e-39	10921	5871	5871	6347	3.1	4608	78.49	4250	66.96
167	db/HUMAN/HOCOMOCOv11_full_HUMAN_mono_meme_format.meme	NR0B1_HUMAN.H11MO.0.D		GMGKGGGASR	2.6e-46	1.39e-42	1.8e-39	5334	5871	5871	6347	1.02	2918	49.7	2344	36.93
168	db/MOUSE/HOCOMOCOv11_full_MOUSE_mono_meme_format.meme	NR0B1_MOUSE.H11MO.0.D		GMGKGGGASR	2.6e-46	1.39e-42	1.8e-39	5334	5871	5871	6347	1.02	2918	49.7	2344	36.93
169	db/HUMAN/HOCOMOCOv11_full_HUMAN_mono_meme_format.meme	ESR1_HUMAN.H11MO.1.A		CHRGGTCASV	2.58e-46	1.71e-42	2.23e-39	6632	5871	5871	6347	1.33	2941	50.09	2368	37.31
170	db/MOUSE/HOCOMOCOv11_full_MOUSE_mono_meme_format.meme	ESR1_MOUSE.H11MO.1.A		CHRGGTCASV	2.58e-46	1.71e-42	2.23e-39	6632	5871	5871	6347	1.33	2941	50.09	2368	37.31
171	db/HUMAN/HOCOMOCOv11_full_HUMAN_mono_meme_format.meme	ZN263_HUMAN.H11MO.0.A		GGGAGGAGGRRGRGGRGGRR	2.14e-46	1.86e-42	2.42e-39	8696	5871	5871	6347	1.05	4522	77.02	4147	65.34
172	db/HUMAN/HOCOMOCOv11_full_HUMAN_mono_meme_format.meme	ZN219_HUMAN.H11MO.0.D		GDGGGGGGYGGA	3.75e-46	2.21e-42	2.88e-39	5898	5871	5871	6347	1.41	2908	49.53	2335	36.79
173	db/HUMAN/HOCOMOCOv11_full_HUMAN_mono_meme_format.meme	ETV7_HUMAN.H11MO.0.D		VAGGAAR	3.19e-46	3.54e-42	4.61e-39	11102	5871	5871	6347	2.09	3500	59.62	2968	46.76
174	db/MOUSE/HOCOMOCOv11_full_MOUSE_mono_meme_format.meme	SP5_MOUSE.H11MO.0.C		RRGGRGGRGGRGRRGGGGGAGGRG	5.74e-46	5.48e-42	7.12e-39	9544	5871	5871	6347	1.75	4615	78.61	4265	67.2
175	db/MOUSE/HOCOMOCOv11_full_MOUSE_mono_meme_format.meme	AP2A_MOUSE.H11MO.0.A		VTRSCCTGRGGC	1.62e-45	6.28e-42	8.16e-39	3877	5871	5871	6347	1.04	2195	37.39	1621	25.54
176	db/HUMAN/HOCOMOCOv11_full_HUMAN_mono_meme_format.meme	TBX15_HUMAN.H11MO.0.D		GGGGGGGGGGGGGTGGGDR	1.23e-45	9.98e-42	1.3e-38	8136	5871	5871	6347	1.04	4276	72.83	3858	60.78
177	db/HUMAN/HOCOMOCOv11_full_HUMAN_mono_meme_format.meme	AP2A_HUMAN.H11MO.0.A		ATKSCCTGRGGSHAD	1.92e-45	1.03e-41	1.34e-38	5353	5871	5871	6347	1.02	2944	50.14	2379	37.48
178	db/MOUSE/HOCOMOCOv11_full_MOUSE_mono_meme_format.meme	TBX3_MOUSE.H11MO.0.B		RAGGTGYBA	1.48e-45	1.13e-41	1.47e-38	7660	5871	5871	6347	1.01	4017	68.42	3556	56.03
179	db/HUMAN/HOCOMOCOv11_full_HUMAN_mono_meme_format.meme	ETV5_HUMAN.H11MO.0.C		RRRSAGGAARDGRV	1.23e-45	1.43e-41	1.86e-38	11631	5871	5871	6347	1.86	5014	85.4	4776	75.25
180	db/MOUSE/HOCOMOCOv11_full_MOUSE_mono_meme_format.meme	ETV5_MOUSE.H11MO.0.D		RRRSAGGAARDGRV	1.23e-45	1.43e-41	1.86e-38	11631	5871	5871	6347	1.86	5014	85.4	4776	75.25
181	db/HUMAN/HOCOMOCOv11_full_HUMAN_mono_meme_format.meme	ID4_HUMAN.H11MO.0.D		DNCAGGTGYNV	4.27e-45	3.42e-41	4.45e-38	8009	5871	5871	6347	1.23	3573	60.86	3059	48.2
182	db/HUMAN/HOCOMOCOv11_full_HUMAN_mono_meme_format.meme	P73_HUMAN.H11MO.1.A		GRRCATGYCTGG	9.86e-45	7.31e-41	9.5e-38	7416	5871	5871	6347	1.02	3903	66.48	3433	54.09
183	db/MOUSE/HOCOMOCOv11_full_MOUSE_mono_meme_format.meme	P73_MOUSE.H11MO.1.B		GRRCATGYCTGG	9.86e-45	7.31e-41	9.5e-38	7416	5871	5871	6347	1.02	3903	66.48	3433	54.09
184	db/HUMAN/HOCOMOCOv11_full_HUMAN_mono_meme_format.meme	P63_HUMAN.H11MO.1.A		VDRCATGCCTG	8.86e-45	7.59e-41	9.87e-38	8572	5871	5871	6347	1.04	4401	74.96	4015	63.26
185	db/MOUSE/HOCOMOCOv11_full_MOUSE_mono_meme_format.meme	P63_MOUSE.H11MO.1.B		VDRCATGCCTG	8.86e-45	7.59e-41	9.87e-38	8572	5871	5871	6347	1.04	4401	74.96	4015	63.26
186	db/HUMAN/HOCOMOCOv11_full_HUMAN_mono_meme_format.meme	MAZ_HUMAN.H11MO.0.A		GGGGGAGGGGGDGRGRRRGRRG	1.29e-44	1.36e-40	1.77e-37	10587	5871	5871	6347	2.26	4931	83.99	4676	73.67
187	db/MOUSE/HOCOMOCOv11_full_MOUSE_mono_meme_format.meme	MAZ_MOUSE.H11MO.0.A		GGGGGAGGGGGDGRGRRRGRRG	1.29e-44	1.36e-40	1.77e-37	10587	5871	5871	6347	2.26	4931	83.99	4676	73.67
188	db/MOUSE/HOCOMOCOv11_full_MOUSE_mono_meme_format.meme	ZFX_MOUSE.H11MO.0.B		GSCBVGGCCTGSSSSSCBS	4.96e-44	1.52e-40	1.98e-37	3069	5871	5871	6347	1.35	1546	26.33	1022	16.1
189	db/HUMAN/HOCOMOCOv11_full_HUMAN_mono_meme_format.meme	ZN148_HUMAN.H11MO.0.D		KGRGKGGGGGAGGGG	5.37e-44	4.19e-40	5.45e-37	7816	5871	5871	6347	1.02	4114	70.07	3683	58.03
190	db/MOUSE/HOCOMOCOv11_full_MOUSE_mono_meme_format.meme	ZN148_MOUSE.H11MO.0.D		KGRGKGGGGGAGGGG	5.37e-44	4.19e-40	5.45e-37	7816	5871	5871	6347	1.02	4114	70.07	3683	58.03
191	db/HUMAN/HOCOMOCOv11_full_HUMAN_mono_meme_format.meme	KLF16_HUMAN.H11MO.0.D		GGGGGYGKGKBGGGGGGGG	1.03e-43	8.59e-40	1.12e-36	8353	5871	5871	6347	1.13	4288	73.04	3890	61.29
192	db/HUMAN/HOCOMOCOv11_full_HUMAN_mono_meme_format.meme	ETV4_HUMAN.H11MO.0.B		VRCAGGAARBR	1.75e-43	1.89e-39	2.45e-36	10820	5871	5871	6347	1.94	4163	70.91	3745	59
193	db/HUMAN/HOCOMOCOv11_full_HUMAN_mono_meme_format.meme	BHA15_HUMAN.H11MO.0.B		SSAGCAGCTGG	4.87e-43	2.94e-39	3.82e-36	6030	5871	5871	6347	1.04	3221	54.86	2695	42.46
194	db/MOUSE/HOCOMOCOv11_full_MOUSE_mono_meme_format.meme	BHA15_MOUSE.H11MO.0.A		SSAGCAGCTGG	4.87e-43	2.94e-39	3.82e-36	6030	5871	5871	6347	1.04	3221	54.86	2695	42.46
195	db/MOUSE/HOCOMOCOv11_full_MOUSE_mono_meme_format.meme	NR2C2_MOUSE.H11MO.0.A		RGGTCARAGGTCA	1.04e-42	8.25e-39	1.07e-35	7972	5871	5871	6347	1.02	4161	70.87	3750	59.08
196	db/HUMAN/HOCOMOCOv11_full_HUMAN_mono_meme_format.meme	ZN281_HUMAN.H11MO.0.A		RGGWGGGGGAGGGGV	1.3e-42	9.89e-39	1.29e-35	7586	5871	5871	6347	1.04	3998	68.1	3562	56.12
197	db/HUMAN/HOCOMOCOv11_full_HUMAN_mono_meme_format.meme	ERG_HUMAN.H11MO.0.A		RRRSAGGAAGYGG	1.32e-42	1.16e-38	1.51e-35	8800	5871	5871	6347	1.01	4562	77.7	4230	66.65
198	db/HUMAN/HOCOMOCOv11_full_HUMAN_mono_meme_format.meme	ZN263_HUMAN.H11MO.1.A		SRGGGAGGASG	3.88e-42	2.14e-38	2.79e-35	5525	5871	5871	6347	1.01	3027	51.56	2497	39.34
199	db/MOUSE/HOCOMOCOv11_full_MOUSE_mono_meme_format.meme	ELK4_MOUSE.H11MO.0.B		SRRCCGGAAGYRG	1.44e-41	8.57e-38	1.11e-34	5947	5871	5871	6347	1.01	3219	54.83	2707	42.65
200	db/MOUSE/HOCOMOCOv11_full_MOUSE_mono_meme_format.meme	MYF5_MOUSE.H11MO.0.D		SCAGCTGTYHY	1.43e-41	1.1e-37	1.42e-34	7639	5871	5871	6347	1.13	3748	63.84	3288	51.8
201	db/MOUSE/HOCOMOCOv11_full_MOUSE_mono_meme_format.meme	TF2L1_MOUSE.H11MO.1.C		RRACTGGYTY	1.89e-41	1.17e-37	1.52e-34	6179	5871	5871	6347	1.01	3331	56.74	2829	44.57
202	db/HUMAN/HOCOMOCOv11_full_HUMAN_mono_meme_format.meme	ZSC31_HUMAN.H11MO.0.C		RGCAGCAGGGCARTTAKR	5.17e-41	2.06e-37	2.68e-34	3979	5871	5871	6347	1.02	2258	38.46	1721	27.12
203	db/MOUSE/HOCOMOCOv11_full_MOUSE_mono_meme_format.meme	ESR1_MOUSE.H11MO.0.A		RGGTCASMSTGACCY	3.62e-41	2.4e-37	3.11e-34	6627	5871	5871	6347	1.05	3507	59.73	3024	47.64
204	db/MOUSE/HOCOMOCOv11_full_MOUSE_mono_meme_format.meme	EGR2_MOUSE.H11MO.0.A		KGHGTGGGHGGGGG	5.33e-41	4.53e-37	5.88e-34	8497	5871	5871	6347	1.16	4273	72.78	3898	61.41
205	db/MOUSE/HOCOMOCOv11_full_MOUSE_mono_meme_format.meme	EGR2_MOUSE.H11MO.1.A		RKGHGKGGGHGGRRGDGG	5.52e-41	5.5e-37	7.14e-34	9964	5871	5871	6347	1.29	4917	83.75	4689	73.88
206	db/HUMAN/HOCOMOCOv11_full_HUMAN_mono_meme_format.meme	SPIC_HUMAN.H11MO.0.D		KVDRRWGGGKDRG	7.45e-41	8.32e-37	1.08e-33	11171	5871	5871	6347	1.48	4752	80.94	4481	70.6
207	db/MOUSE/HOCOMOCOv11_full_MOUSE_mono_meme_format.meme	E2F3_MOUSE.H11MO.0.A		GGGCGGGARS	3.27e-40	9.61e-37	1.25e-33	2940	5871	5871	6347	1	1724	29.36	1214	19.13
208	db/HUMAN/HOCOMOCOv11_full_HUMAN_mono_meme_format.meme	STF1_HUMAN.H11MO.0.B		SYYCAAGGYCA	1.38e-40	1.14e-36	1.48e-33	8222	5871	5871	6347	1.41	3658	62.31	3197	50.37
209	db/MOUSE/HOCOMOCOv11_full_MOUSE_mono_meme_format.meme	STF1_MOUSE.H11MO.0.B		SYYCAAGGYCA	1.38e-40	1.14e-36	1.48e-33	8222	5871	5871	6347	1.41	3658	62.31	3197	50.37
210	db/HUMAN/HOCOMOCOv11_full_HUMAN_mono_meme_format.meme	NR2C2_HUMAN.H11MO.0.B		GSTYMVRGGTCA	3.43e-40	1.43e-36	1.86e-33	4166	5871	5871	6347	1.04	2286	38.94	1756	27.67
211	db/HUMAN/HOCOMOCOv11_full_HUMAN_mono_meme_format.meme	TFE2_HUMAN.H11MO.0.A		SMCAGCTGCWB	3.47e-40	2.34e-36	3.04e-33	6758	5871	5871	6347	1.06	3539	60.28	3069	48.35
212	db/MOUSE/HOCOMOCOv11_full_MOUSE_mono_meme_format.meme	TFE2_MOUSE.H11MO.0.A		SMCAGCTGCWB	3.47e-40	2.34e-36	3.04e-33	6758	5871	5871	6347	1.06	3539	60.28	3069	48.35
213	db/HUMAN/HOCOMOCOv11_full_HUMAN_mono_meme_format.meme	NFIA_HUMAN.H11MO.1.D		MTTGGCW	3.24e-40	2.68e-36	3.49e-33	8277	5871	5871	6347	1.31	2858	48.68	2338	36.84
214	db/MOUSE/HOCOMOCOv11_full_MOUSE_mono_meme_format.meme	NFIA_MOUSE.H11MO.1.D		MTTGGCW	3.24e-40	2.68e-36	3.49e-33	8277	5871	5871	6347	1.31	2858	48.68	2338	36.84
215	db/MOUSE/HOCOMOCOv11_full_MOUSE_mono_meme_format.meme	SUH_MOUSE.H11MO.0.A		BYSTGGGAAAV	3.26e-40	2.99e-36	3.88e-33	9162	5871	5871	6347	1.01	4704	80.12	4427	69.75
216	db/HUMAN/HOCOMOCOv11_full_HUMAN_mono_meme_format.meme	ETV6_HUMAN.H11MO.0.D		RCAGGAARK	5.77e-40	6.37e-36	8.29e-33	11054	5871	5871	6347	1.61	4648	79.17	4360	68.69
217	db/MOUSE/HOCOMOCOv11_full_MOUSE_mono_meme_format.meme	ETV6_MOUSE.H11MO.0.C		RCAGGAARK	5.77e-40	6.37e-36	8.29e-33	11054	5871	5871	6347	1.61	4648	79.17	4360	68.69
218	db/HUMAN/HOCOMOCOv11_full_HUMAN_mono_meme_format.meme	KLF8_HUMAN.H11MO.0.C		CAGGGKGTG	2e-39	8.69e-36	1.13e-32	4335	5871	5871	6347	2.09	1697	28.9	1195	18.83
219	db/MOUSE/HOCOMOCOv11_full_MOUSE_mono_meme_format.meme	KLF8_MOUSE.H11MO.0.C		CAGGGKGTG	2e-39	8.69e-36	1.13e-32	4335	5871	5871	6347	2.09	1697	28.9	1195	18.83
220	db/HUMAN/HOCOMOCOv11_full_HUMAN_mono_meme_format.meme	ZIC4_HUMAN.H11MO.0.D		DCRCAGCGGGGGGTC	1.53e-38	1.89e-35	2.46e-32	1233	5871	5871	6347	1.04	798	13.59	419	6.6
221	db/HUMAN/HOCOMOCOv11_full_HUMAN_mono_meme_format.meme	ZN335_HUMAN.H11MO.1.A		YGCCTGW	2.68e-39	2.09e-35	2.71e-32	7775	5871	5871	6347	1.29	3266	55.63	2780	43.8
222	db/MOUSE/HOCOMOCOv11_full_MOUSE_mono_meme_format.meme	ZN335_MOUSE.H11MO.1.A		YGCCTGW	2.68e-39	2.09e-35	2.71e-32	7775	5871	5871	6347	1.29	3266	55.63	2780	43.8
223	db/HUMAN/HOCOMOCOv11_full_HUMAN_mono_meme_format.meme	GLI1_HUMAN.H11MO.0.D		YSTGGGTGGTCY	3.94e-39	2.1e-35	2.72e-32	5320	5871	5871	6347	1.04	2846	48.48	2336	36.8
224	db/MOUSE/HOCOMOCOv11_full_MOUSE_mono_meme_format.meme	GLI1_MOUSE.H11MO.0.C		YSTGGGTGGTCY	3.94e-39	2.1e-35	2.72e-32	5320	5871	5871	6347	1.04	2846	48.48	2336	36.8
225	db/HUMAN/HOCOMOCOv11_full_HUMAN_mono_meme_format.meme	ZN449_HUMAN.H11MO.0.C		TGGTTGGGCTB	3.4e-39	2.25e-35	2.92e-32	6606	5871	5871	6347	1.05	3490	59.44	3025	47.66
226	db/HUMAN/HOCOMOCOv11_full_HUMAN_mono_meme_format.meme	MAFA_HUMAN.H11MO.0.D		STGCTGACBMYGCAGYHTYCV	5.85e-39	3.02e-35	3.92e-32	5156	5871	5871	6347	1.02	2830	48.2	2321	36.57
227	db/HUMAN/HOCOMOCOv11_full_HUMAN_mono_meme_format.meme	ZN816_HUMAN.H11MO.1.C		RADGGGGACAKGHW	4.68e-39	3.85e-35	5.01e-32	8223	5871	5871	6347	1.42	3181	54.18	2691	42.4
228	db/HUMAN/HOCOMOCOv11_full_HUMAN_mono_meme_format.meme	EGR2_HUMAN.H11MO.1.A		GRDGHGKGGGHGGRGG	4.95e-38	4.58e-34	5.95e-31	9253	5871	5871	6347	1.01	4748	80.87	4502	70.93
229	db/MOUSE/HOCOMOCOv11_full_MOUSE_mono_meme_format.meme	ERG_MOUSE.H11MO.0.A		VVRCMGGAAGYRVV	6.54e-38	4.7e-34	6.11e-31	7189	5871	5871	6347	1.18	3509	59.77	3059	48.2
230	db/HUMAN/HOCOMOCOv11_full_HUMAN_mono_meme_format.meme	ZN467_HUMAN.H11MO.0.C		GGGGAGGGGRRGGRGRRGGRRR	1.48e-37	1.33e-33	1.73e-30	9010	5871	5871	6347	1.18	4582	78.04	4302	67.78
231	db/HUMAN/HOCOMOCOv11_full_HUMAN_mono_meme_format.meme	EGR2_HUMAN.H11MO.0.A		GRGRRKGWGKGGGHGGRG	1.48e-37	1.5e-33	1.96e-30	10142	5871	5871	6347	1.71	4806	81.86	4579	72.14
232	db/HUMAN/HOCOMOCOv11_full_HUMAN_mono_meme_format.meme	ZBT48_HUMAN.H11MO.0.C		YHAGGGACCRKS	3.9e-37	2.23e-33	2.9e-30	5729	5871	5871	6347	1	3102	52.84	2626	41.37
233	db/HUMAN/HOCOMOCOv11_full_HUMAN_mono_meme_format.meme	PPARG_HUMAN.H11MO.0.A		MWSTRGGKSARAGGKCA	3.26e-37	2.48e-33	3.23e-30	7609	5871	5871	6347	1.01	3993	68.01	3610	56.88
234	db/MOUSE/HOCOMOCOv11_full_MOUSE_mono_meme_format.meme	RXRG_MOUSE.H11MO.1.B		RAGKTCAAGG	3.89e-37	3.51e-33	4.57e-30	9026	5871	5871	6347	1.19	4238	72.19	3895	61.37
235	db/HUMAN/HOCOMOCOv11_full_HUMAN_mono_meme_format.meme	EGR4_HUMAN.H11MO.0.D		GGSGGYRGGGM	1.13e-36	5.42e-33	7.04e-30	4798	5871	5871	6347	1.01	2645	45.05	2152	33.91
236	db/MOUSE/HOCOMOCOv11_full_MOUSE_mono_meme_format.meme	EGR4_MOUSE.H11MO.0.D		GGSGGYRGGGM	1.13e-36	5.42e-33	7.04e-30	4798	5871	5871	6347	1.01	2645	45.05	2152	33.91
237	db/HUMAN/HOCOMOCOv11_full_HUMAN_mono_meme_format.meme	ASCL1_HUMAN.H11MO.0.A		CHVCASCTGCYBYY	1.54e-36	1.07e-32	1.39e-29	6934	5871	5871	6347	1.22	3435	58.51	2992	47.14
238	db/HUMAN/HOCOMOCOv11_full_HUMAN_mono_meme_format.meme	SMAD4_HUMAN.H11MO.0.B		CWGTCTGDCACCT	5.47e-36	3.88e-32	5.04e-29	7089	5871	5871	6347	1.02	3725	63.45	3319	52.29
239	db/HUMAN/HOCOMOCOv11_full_HUMAN_mono_meme_format.meme	PBX3_HUMAN.H11MO.0.A		TGABTGRCRGS	7.65e-36	4.19e-32	5.45e-29	5477	5871	5871	6347	1.08	2754	46.91	2273	35.81
240	db/MOUSE/HOCOMOCOv11_full_MOUSE_mono_meme_format.meme	FLI1_MOUSE.H11MO.0.A		GGVRCCGGAAGYGS	1.74e-35	8.32e-32	1.08e-28	4779	5871	5871	6347	1.02	2614	44.52	2132	33.59
241	db/HUMAN/HOCOMOCOv11_full_HUMAN_mono_meme_format.meme	CLOCK_HUMAN.H11MO.0.C		CWGHCACGTGMVVM	1.88e-35	1.39e-31	1.81e-28	7373	5871	5871	6347	1.02	3800	64.72	3409	53.71
242	db/MOUSE/HOCOMOCOv11_full_MOUSE_mono_meme_format.meme	CLOCK_MOUSE.H11MO.0.C		CWGHCACGTGMVVM	1.88e-35	1.39e-31	1.81e-28	7373	5871	5871	6347	1.02	3800	64.72	3409	53.71
243	db/MOUSE/HOCOMOCOv11_full_MOUSE_mono_meme_format.meme	ETV4_MOUSE.H11MO.0.B		SAGGAAGT	1.56e-35	1.5e-31	1.95e-28	9609	5871	5871	6347	1.26	4170	71.03	3832	60.37
244	db/HUMAN/HOCOMOCOv11_full_HUMAN_mono_meme_format.meme	OLIG2_HUMAN.H11MO.1.B		CCAKCTGYYY	1.78e-35	2.07e-31	2.7e-28	11677	5871	5871	6347	1.98	2933	49.96	2464	38.82
245	db/MOUSE/HOCOMOCOv11_full_MOUSE_mono_meme_format.meme	OLIG2_MOUSE.H11MO.1.A		CCAKCTGYYY	1.78e-35	2.07e-31	2.7e-28	11677	5871	5871	6347	1.98	2933	49.96	2464	38.82
246	db/HUMAN/HOCOMOCOv11_full_HUMAN_mono_meme_format.meme	ZN740_HUMAN.H11MO.0.D		DKKGGGGGGGHRDK	4.42e-35	2.92e-31	3.79e-28	6602	5871	5871	6347	1.02	3502	59.65	3081	48.54
247	db/MOUSE/HOCOMOCOv11_full_MOUSE_mono_meme_format.meme	PRGR_MOUSE.H11MO.1.A		VRGRACAK	4.08e-35	4.59e-31	5.96e-28	11226	5871	5871	6347	1.96	2427	41.34	1945	30.64
248	db/HUMAN/HOCOMOCOv11_full_HUMAN_mono_meme_format.meme	VDR_HUMAN.H11MO.0.A		RRGGTCABYGRGKTCA	7.5e-34	3.64e-30	4.73e-27	4850	5871	5871	6347	1.01	2657	45.26	2193	34.55
249	db/MOUSE/HOCOMOCOv11_full_MOUSE_mono_meme_format.meme	VDR_MOUSE.H11MO.0.A		RRGGTCABYGRGKTCA	7.5e-34	3.64e-30	4.73e-27	4850	5871	5871	6347	1.01	2657	45.26	2193	34.55
250	db/HUMAN/HOCOMOCOv11_full_HUMAN_mono_meme_format.meme	COE1_HUMAN.H11MO.0.A		ADBTCCCCAGGGAVH	1.25e-33	6.07e-30	7.89e-27	4855	5871	5871	6347	1.07	2580	43.94	2116	33.34
251	db/MOUSE/HOCOMOCOv11_full_MOUSE_mono_meme_format.meme	TBX21_MOUSE.H11MO.0.A		RRAGGTGWGARD	1.11e-33	1.29e-29	1.67e-26	11632	5871	5871	6347	1.77	4421	75.3	4147	65.34
252	db/HUMAN/HOCOMOCOv11_full_HUMAN_mono_meme_format.meme	GSC2_HUMAN.H11MO.0.D		RKMGGRTTRGB	3.63e-33	1.45e-29	1.89e-26	3997	5871	5871	6347	1.04	2115	36.02	1652	26.03
253	db/HUMAN/HOCOMOCOv11_full_HUMAN_mono_meme_format.meme	ESR1_HUMAN.H11MO.0.A		AGGTCASMSTGACCY	3.74e-33	2.02e-29	2.63e-26	5401	5871	5871	6347	1.14	2756	46.94	2303	36.28
254	db/HUMAN/HOCOMOCOv11_full_HUMAN_mono_meme_format.meme	MESP1_HUMAN.H11MO.0.D		VCAGGTGKKBD	4.46e-33	3.8e-29	4.93e-26	8519	5871	5871	6347	1.14	4081	69.51	3755	59.16
255	db/HUMAN/HOCOMOCOv11_full_HUMAN_mono_meme_format.meme	ZEB1_HUMAN.H11MO.0.A		BVCAGGTGWG	4.47e-33	3.87e-29	5.03e-26	8664	5871	5871	6347	1.11	4200	71.54	3893	61.34
256	db/MOUSE/HOCOMOCOv11_full_MOUSE_mono_meme_format.meme	ZEB1_MOUSE.H11MO.0.B		BVCAGGTGWG	4.47e-33	3.87e-29	5.03e-26	8664	5871	5871	6347	1.11	4200	71.54	3893	61.34
257	db/MOUSE/HOCOMOCOv11_full_MOUSE_mono_meme_format.meme	COE1_MOUSE.H11MO.0.A		RGYCCCWGGGGAS	1.13e-32	4.29e-29	5.58e-26	3790	5871	5871	6347	1.04	2098	35.73	1640	25.84
258	db/HUMAN/HOCOMOCOv11_full_HUMAN_mono_meme_format.meme	MXI1_HUMAN.H11MO.1.A		SCCACGTGSYB	1.78e-32	9.62e-29	1.25e-25	5406	5871	5871	6347	1.09	2673	45.53	2224	35.04
259	db/HUMAN/HOCOMOCOv11_full_HUMAN_mono_meme_format.meme	ASCL2_HUMAN.H11MO.0.D		VCASCTGCT	2.52e-32	1.69e-28	2.2e-25	6707	5871	5871	6347	3.09	2327	39.64	1872	29.49
260	db/MOUSE/HOCOMOCOv11_full_MOUSE_mono_meme_format.meme	ASCL2_MOUSE.H11MO.0.C		VCASCTGCT	2.52e-32	1.69e-28	2.2e-25	6707	5871	5871	6347	3.09	2327	39.64	1872	29.49
261	db/HUMAN/HOCOMOCOv11_full_HUMAN_mono_meme_format.meme	ZN554_HUMAN.H11MO.0.C		GCWGAGYCANGTRGDKKRCT	2.7e-32	1.94e-28	2.52e-25	7178	5871	5871	6347	1.02	3765	64.13	3404	53.63
262	db/HUMAN/HOCOMOCOv11_full_HUMAN_mono_meme_format.meme	KLF14_HUMAN.H11MO.0.D		DRGKGGGCGTGGY	1.15e-31	3.19e-28	4.15e-25	2775	5871	5871	6347	1.26	1419	24.17	1000	15.76
263	db/HUMAN/HOCOMOCOv11_full_HUMAN_mono_meme_format.meme	ZBTB6_HUMAN.H11MO.0.C		GGWGMTGGAGCCD	7.23e-32	4.41e-28	5.74e-25	6101	5871	5871	6347	1.02	3233	55.07	2823	44.48
264	db/MOUSE/HOCOMOCOv11_full_MOUSE_mono_meme_format.meme	ZBTB6_MOUSE.H11MO.0.D		GGWGMTGGAGCCD	7.23e-32	4.41e-28	5.74e-25	6101	5871	5871	6347	1.02	3233	55.07	2823	44.48
265	db/HUMAN/HOCOMOCOv11_full_HUMAN_mono_meme_format.meme	NDF2_HUMAN.H11MO.0.B		RRCAGATGG	6.86e-32	5.37e-28	6.98e-25	7832	5871	5871	6347	1.06	3958	67.42	3627	57.15
266	db/MOUSE/HOCOMOCOv11_full_MOUSE_mono_meme_format.meme	ASCL1_MOUSE.H11MO.0.A		CWSCASCTGCYBCY	1.19e-31	6.69e-28	8.69e-25	5640	5871	5871	6347	1.07	2985	50.84	2560	40.33
267	db/HUMAN/HOCOMOCOv11_full_HUMAN_mono_meme_format.meme	FLI1_HUMAN.H11MO.1.A		RRRCAGGAAGBRG	1.06e-31	9.31e-28	1.21e-24	8748	5871	5871	6347	2.25	3375	57.49	2979	46.94
268	db/HUMAN/HOCOMOCOv11_full_HUMAN_mono_meme_format.meme	KLF9_HUMAN.H11MO.0.C		GRRGKGGGCGTGGCC	2.82e-31	9.84e-28	1.28e-24	3486	5871	5871	6347	1.33	1790	30.49	1353	21.32
269	db/HUMAN/HOCOMOCOv11_full_HUMAN_mono_meme_format.meme	SMAD1_HUMAN.H11MO.0.D		RSCCTGTCTGCC	1.96e-31	1.75e-27	2.28e-24	8921	5871	5871	6347	1.74	3439	58.58	3052	48.09
270	db/MOUSE/HOCOMOCOv11_full_MOUSE_mono_meme_format.meme	SMAD1_MOUSE.H11MO.0.D		RSCCTGTCTGCC	1.96e-31	1.75e-27	2.28e-24	8921	5871	5871	6347	1.74	3439	58.58	3052	48.09
271	db/HUMAN/HOCOMOCOv11_full_HUMAN_mono_meme_format.meme	ESR2_HUMAN.H11MO.1.A		AGGTCAS	2.51e-31	1.89e-27	2.45e-24	7510	5871	5871	6347	1.61	2571	43.79	2131	33.57
272	db/MOUSE/HOCOMOCOv11_full_MOUSE_mono_meme_format.meme	ZN322_MOUSE.H11MO.0.B		GAGCCTGSTACWSWGCCTGR	1.27e-30	4.76e-27	6.19e-24	3732	5871	5871	6347	1.26	1823	31.05	1391	21.92
273	db/MOUSE/HOCOMOCOv11_full_MOUSE_mono_meme_format.meme	MYOD1_MOUSE.H11MO.0.A		VCAGCTGTYBCYSYC	1.95e-30	1.14e-26	1.49e-23	5854	5871	5871	6347	1.01	3125	53.23	2723	42.9
274	db/HUMAN/HOCOMOCOv11_full_HUMAN_mono_meme_format.meme	OLIG2_HUMAN.H11MO.0.B		CCAKCTGYTYYYYWBCHB	1.27e-30	1.23e-26	1.6e-23	9709	5871	5871	6347	2.88	2153	36.67	1715	27.02
275	db/MOUSE/HOCOMOCOv11_full_MOUSE_mono_meme_format.meme	OLIG2_MOUSE.H11MO.0.A		CCAKCTGYTYYYYWBCHB	1.27e-30	1.23e-26	1.6e-23	9709	5871	5871	6347	2.88	2153	36.67	1715	27.02
276	db/MOUSE/HOCOMOCOv11_full_MOUSE_mono_meme_format.meme	NR1H3_MOUSE.H11MO.0.A		SWGGBCARAGKTCAS	1.68e-30	1.48e-26	1.92e-23	8803	5871	5871	6347	1.01	4499	76.63	4274	67.34
277	db/HUMAN/HOCOMOCOv11_full_HUMAN_mono_meme_format.meme	MYOD1_HUMAN.H11MO.0.A		VCAGCTGYYBCYGBC	3.53e-30	2e-26	2.6e-23	5664	5871	5871	6347	1.5	2674	45.55	2250	35.45
278	db/HUMAN/HOCOMOCOv11_full_HUMAN_mono_meme_format.meme	ZFX_HUMAN.H11MO.0.A		SCAGGCCBCR	4.53e-30	2.06e-26	2.68e-23	4558	5871	5871	6347	1.17	2278	38.8	1846	29.08
279	db/HUMAN/HOCOMOCOv11_full_HUMAN_mono_meme_format.meme	PPARA_HUMAN.H11MO.1.B		AAAGGTCAG	2.99e-30	2.83e-26	3.68e-23	9473	5871	5871	6347	1.08	4599	78.33	4397	69.28
280	db/HUMAN/HOCOMOCOv11_full_HUMAN_mono_meme_format.meme	SRBP1_HUMAN.H11MO.0.A		DGTSRGGTGAB	4.98e-30	4.06e-26	5.27e-23	8146	5871	5871	6347	1.22	3594	61.22	3239	51.03
281	db/HUMAN/HOCOMOCOv11_full_HUMAN_mono_meme_format.meme	MECP2_HUMAN.H11MO.0.C		SCCGGRR	3.89e-29	8.85e-26	1.15e-22	2277	5871	5871	6347	1	1333	22.7	942	14.84
282	db/MOUSE/HOCOMOCOv11_full_MOUSE_mono_meme_format.meme	MECP2_MOUSE.H11MO.0.C		SCCGGRR	3.89e-29	8.85e-26	1.15e-22	2277	5871	5871	6347	1	1333	22.7	942	14.84
283	db/HUMAN/HOCOMOCOv11_full_HUMAN_mono_meme_format.meme	PRGR_HUMAN.H11MO.1.A		RGRACAGAM	1.31e-29	1.35e-25	1.75e-22	10270	5871	5871	6347	2.75	1929	32.86	1504	23.7
284	db/HUMAN/HOCOMOCOv11_full_HUMAN_mono_meme_format.meme	TGIF1_HUMAN.H11MO.0.A		TGACAGS	2.33e-29	2.42e-25	3.15e-22	10393	5871	5871	6347	1	5209	88.72	5174	81.52
285	db/MOUSE/HOCOMOCOv11_full_MOUSE_mono_meme_format.meme	PAX5_MOUSE.H11MO.0.A		VDRVKCAGYSRAGCGTGAC	1.14e-28	2.94e-25	3.82e-22	2580	5871	5871	6347	1.02	1487	25.33	1089	17.16
286	db/MOUSE/HOCOMOCOv11_full_MOUSE_mono_meme_format.meme	ETS1_MOUSE.H11MO.0.A		VRRRCMGGAAGTGG	5.18e-29	3.18e-25	4.13e-22	6134	5871	5871	6347	1.01	3248	55.32	2872	45.25
287	db/MOUSE/HOCOMOCOv11_full_MOUSE_mono_meme_format.meme	EGR1_MOUSE.H11MO.0.A		GKGCGKGGGCGGGG	1.11e-28	5.24e-25	6.81e-22	4727	5871	5871	6347	1.01	2568	43.74	2157	33.98
288	db/HUMAN/HOCOMOCOv11_full_HUMAN_mono_meme_format.meme	TBX1_HUMAN.H11MO.0.D		GGGYGGGYAGGGGTGGGMDD	9.82e-29	6.13e-25	7.97e-22	6247	5871	5871	6347	1.05	3304	56.28	2936	46.26
289	db/HUMAN/HOCOMOCOv11_full_HUMAN_mono_meme_format.meme	ATOH1_HUMAN.H11MO.0.B		RRCAGMTGG	1.15e-28	8.14e-25	1.06e-21	7074	5871	5871	6347	1.83	2648	45.1	2240	35.29
290	db/MOUSE/HOCOMOCOv11_full_MOUSE_mono_meme_format.meme	ATOH1_MOUSE.H11MO.0.B		RRCAGMTGG	1.15e-28	8.14e-25	1.06e-21	7074	5871	5871	6347	1.83	2648	45.1	2240	35.29
291	db/MOUSE/HOCOMOCOv11_full_MOUSE_mono_meme_format.meme	MYC_MOUSE.H11MO.0.A		MGCCACGTGSBC	3.36e-28	9.17e-25	1.19e-21	2727	5871	5871	6347	1.01	1562	26.61	1164	18.34
292	db/HUMAN/HOCOMOCOv11_full_HUMAN_mono_meme_format.meme	MYF6_HUMAN.H11MO.0.C		CASCTGC	1.31e-28	9.96e-25	1.3e-21	7600	5871	5871	6347	2.91	2150	36.62	1733	27.3
293	db/MOUSE/HOCOMOCOv11_full_MOUSE_mono_meme_format.meme	MYF6_MOUSE.H11MO.0.C		CASCTGC	1.31e-28	9.96e-25	1.3e-21	7600	5871	5871	6347	2.91	2150	36.62	1733	27.3
294	db/MOUSE/HOCOMOCOv11_full_MOUSE_mono_meme_format.meme	COT2_MOUSE.H11MO.0.A		BMARAGGTCARRR	1.52e-28	1.23e-24	1.59e-21	8077	5871	5871	6347	1.01	4152	70.72	3888	61.26
295	db/HUMAN/HOCOMOCOv11_full_HUMAN_mono_meme_format.meme	MYOG_HUMAN.H11MO.0.B		CHSCAGCTGYYYB	1.56e-27	7.82e-24	1.02e-20	5025	5871	5871	6347	1.02	2696	45.92	2303	36.28
296	db/MOUSE/HOCOMOCOv11_full_MOUSE_mono_meme_format.meme	MYOG_MOUSE.H11MO.0.A		CHSCAGCTGYYYB	1.56e-27	7.82e-24	1.02e-20	5025	5871	5871	6347	1.02	2696	45.92	2303	36.28
297	db/HUMAN/HOCOMOCOv11_full_HUMAN_mono_meme_format.meme	RFX5_HUMAN.H11MO.0.A		GTCABCWGTTGCYRGGSARA	2.72e-27	9.28e-24	1.21e-20	3415	5871	5871	6347	1.02	1907	32.48	1506	23.73
298	db/HUMAN/HOCOMOCOv11_full_HUMAN_mono_meme_format.meme	ZN322_HUMAN.H11MO.0.B		GWGCCTGSTACWSWGCCTGR	3.39e-27	1.17e-23	1.52e-20	3461	5871	5871	6347	1.1	1856	31.61	1457	22.96
299	db/HUMAN/HOCOMOCOv11_full_HUMAN_mono_meme_format.meme	MXI1_HUMAN.H11MO.0.A		VCACGTGGSNGSBGS	4.53e-27	3.15e-23	4.1e-20	6970	5871	5871	6347	1.32	2752	46.87	2367	37.29
300	db/MOUSE/HOCOMOCOv11_full_MOUSE_mono_meme_format.meme	MXI1_MOUSE.H11MO.0.A		VCACGTGGSNGSBGS	4.53e-27	3.15e-23	4.1e-20	6970	5871	5871	6347	1.32	2752	46.87	2367	37.29
301	db/MOUSE/HOCOMOCOv11_full_MOUSE_mono_meme_format.meme	TF2L1_MOUSE.H11MO.0.C		RDCYRGTTYHRDCYRGYTY	1.88e-26	5.05e-23	6.56e-20	2687	5871	5871	6347	1.01	1533	26.11	1153	18.17
302	db/MOUSE/HOCOMOCOv11_full_MOUSE_mono_meme_format.meme	SIX4_MOUSE.H11MO.0.C		WGWAACCTGASMSY	5.81e-27	5.94e-23	7.73e-20	10236	5871	5871	6347	1.14	4548	77.47	4372	68.88
303	db/HUMAN/HOCOMOCOv11_full_HUMAN_mono_meme_format.meme	ZN320_HUMAN.H11MO.0.C		GKGGGDCCMGGGGGCCWRTG	3.4e-26	1.13e-22	1.47e-19	3323	5871	5871	6347	1.76	1370	23.34	1002	15.79
304	db/HUMAN/HOCOMOCOv11_full_HUMAN_mono_meme_format.meme	ETV1_HUMAN.H11MO.0.A		SRCCGGAAGYG	3.94e-26	1.36e-22	1.76e-19	3436	5871	5871	6347	1.04	1862	31.72	1474	23.22
305	db/HUMAN/HOCOMOCOv11_full_HUMAN_mono_meme_format.meme	RXRA_HUMAN.H11MO.1.A		SARAGGTCAS	2.09e-26	2.04e-22	2.65e-19	9751	5871	5871	6347	1.33	4090	69.66	3842	60.53
306	db/MOUSE/HOCOMOCOv11_full_MOUSE_mono_meme_format.meme	COT2_MOUSE.H11MO.1.B		VAGGTCAARGGTCAM	2.58e-26	2.25e-22	2.93e-19	8730	5871	5871	6347	1.24	3787	64.5	3499	55.13
307	db/HUMAN/HOCOMOCOv11_full_HUMAN_mono_meme_format.meme	ELF2_HUMAN.H11MO.0.C		RAVCCGGAAGTGR	7.95e-26	3.53e-22	4.59e-19	4444	5871	5871	6347	1.02	2395	40.79	2012	31.7
308	db/HUMAN/HOCOMOCOv11_full_HUMAN_mono_meme_format.meme	RARG_HUMAN.H11MO.2.D		GGRGKTCRVCNRVAGGTCAV	9.51e-26	4.3e-22	5.59e-19	4525	5871	5871	6347	1.17	2230	37.98	1845	29.07
309	db/MOUSE/HOCOMOCOv11_full_MOUSE_mono_meme_format.meme	NKX25_MOUSE.H11MO.0.A		DSTBRAGTGS	1.12e-25	8.98e-22	1.17e-18	8033	5871	5871	6347	1.23	3334	56.79	3006	47.36
310	db/HUMAN/HOCOMOCOv11_full_HUMAN_mono_meme_format.meme	ETS1_HUMAN.H11MO.0.A		RRRCMGGAAGTGG	1.59e-25	9.97e-22	1.3e-18	6291	5871	5871	6347	1.03	3266	55.63	2934	46.23
311	db/HUMAN/HOCOMOCOv11_full_HUMAN_mono_meme_format.meme	NKX25_HUMAN.H11MO.0.B		KKRAGWGS	1.24e-25	1.46e-21	1.89e-18	11797	5871	5871	6347	1.64	3878	66.05	3610	56.88
312	db/HUMAN/HOCOMOCOv11_full_HUMAN_mono_meme_format.meme	IRX2_HUMAN.H11MO.0.D		RCDKGKBDKGDCRKGTDVK	1.94e-25	1.75e-21	2.28e-18	9054	5871	5871	6347	1.02	4555	77.58	4398	69.29
313	db/HUMAN/HOCOMOCOv11_full_HUMAN_mono_meme_format.meme	ELF1_HUMAN.H11MO.0.A		VRACCCGGAAGTGS	5.98e-25	2.19e-21	2.85e-18	3663	5871	5871	6347	1.27	1712	29.16	1340	21.11
314	db/HUMAN/HOCOMOCOv11_full_HUMAN_mono_meme_format.meme	GRHL1_HUMAN.H11MO.0.D		AACCWGTTYTNC	3.62e-25	2.34e-21	3.04e-18	6460	5871	5871	6347	1.01	3362	57.26	3043	47.94
315	db/MOUSE/HOCOMOCOv11_full_MOUSE_mono_meme_format.meme	MYOD1_MOUSE.H11MO.1.A		SCAGCTGYYSC	6.24e-25	3.12e-21	4.05e-18	4996	5871	5871	6347	1.23	2481	42.26	2111	33.26
316	db/HUMAN/HOCOMOCOv11_full_HUMAN_mono_meme_format.meme	ETS2_HUMAN.H11MO.0.B		RDVRGGAARVRRR	2.79e-25	3.29e-21	4.28e-18	11788	5871	5871	6347	3.71	2969	50.57	2618	41.25
317	db/MOUSE/HOCOMOCOv11_full_MOUSE_mono_meme_format.meme	ETS2_MOUSE.H11MO.0.A		RDVRGGAARVRRR	2.79e-25	3.29e-21	4.28e-18	11788	5871	5871	6347	3.71	2969	50.57	2618	41.25
318	db/HUMAN/HOCOMOCOv11_full_HUMAN_mono_meme_format.meme	MYOD1_HUMAN.H11MO.1.A		CHGCAGCTGTY	1.12e-24	6.01e-21	7.81e-18	5367	5871	5871	6347	1.05	2807	47.81	2454	38.66
319	db/HUMAN/HOCOMOCOv11_full_HUMAN_mono_meme_format.meme	TAL1_HUMAN.H11MO.1.A		VARSAARCAGVTGKB	6.38e-25	7.05e-21	9.16e-18	11045	5871	5871	6347	1.97	3758	64.01	3484	54.89
320	db/MOUSE/HOCOMOCOv11_full_MOUSE_mono_meme_format.meme	ZN281_MOUSE.H11MO.0.A		GGGGTGGGGGAGGGG	1.63e-24	8.33e-21	1.08e-17	5108	5871	5871	6347	1.04	2728	46.47	2373	37.39
321	db/MOUSE/HOCOMOCOv11_full_MOUSE_mono_meme_format.meme	RFX6_MOUSE.H11MO.0.C		SKGTTGCYNDG	9.83e-25	1.08e-20	1.41e-17	10994	5871	5871	6347	2.28	2500	42.58	2133	33.61
322	db/HUMAN/HOCOMOCOv11_full_HUMAN_mono_meme_format.meme	PAX5_HUMAN.H11MO.0.A		SCSKGGGCARCVRAGCGWGAC	5e-24	1.25e-20	1.63e-17	2502	5871	5871	6347	1.24	1268	21.6	927	14.61
323	db/MOUSE/HOCOMOCOv11_full_MOUSE_mono_meme_format.meme	THA_MOUSE.H11MO.0.C		RRGGTCABHTRAGGWCA	4.48e-24	2.23e-20	2.9e-17	4978	5871	5871	6347	1.12	2467	42.02	2107	33.2
324	db/MOUSE/HOCOMOCOv11_full_MOUSE_mono_meme_format.meme	MAFA_MOUSE.H11MO.0.D		BTGCTGASTCWGB	8.6e-24	7.73e-20	1e-16	8987	5871	5871	6347	1.11	4249	72.37	4058	63.94
325	db/HUMAN/HOCOMOCOv11_full_HUMAN_mono_meme_format.meme	E2F4_HUMAN.H11MO.1.A		GGCGGGAADTTBNR	8.73e-23	9.85e-20	1.28e-16	1129	5871	5871	6347	1.01	697	11.87	429	6.76
326	db/MOUSE/HOCOMOCOv11_full_MOUSE_mono_meme_format.meme	E2F4_MOUSE.H11MO.1.A		GGCGGGAADTTBNR	8.73e-23	9.85e-20	1.28e-16	1129	5871	5871	6347	1.01	697	11.87	429	6.76
327	db/HUMAN/HOCOMOCOv11_full_HUMAN_mono_meme_format.meme	SNAI1_HUMAN.H11MO.0.C		SCAGGTGK	1.69e-23	1.21e-19	1.57e-16	7144	5871	5871	6347	2.7	2395	40.79	2040	32.14
328	db/MOUSE/HOCOMOCOv11_full_MOUSE_mono_meme_format.meme	SNAI1_MOUSE.H11MO.0.C		SCAGGTGK	1.69e-23	1.21e-19	1.57e-16	7144	5871	5871	6347	2.7	2395	40.79	2040	32.14
329	db/HUMAN/HOCOMOCOv11_full_HUMAN_mono_meme_format.meme	PBX1_HUMAN.H11MO.0.A		TGABTGACAG	2.54e-23	1.46e-19	1.9e-16	5761	5871	5871	6347	1.01	3027	51.56	2705	42.62
330	db/HUMAN/HOCOMOCOv11_full_HUMAN_mono_meme_format.meme	RARA_HUMAN.H11MO.2.A		RGGTCANSRRVAGGTCA	3.7e-23	1.56e-19	2.03e-16	4224	5871	5871	6347	1.06	2193	37.35	1838	28.96
331	db/MOUSE/HOCOMOCOv11_full_MOUSE_mono_meme_format.meme	RARA_MOUSE.H11MO.2.A		RGGTCANSRRVAGGTCA	3.7e-23	1.56e-19	2.03e-16	4224	5871	5871	6347	1.06	2193	37.35	1838	28.96
332	db/HUMAN/HOCOMOCOv11_full_HUMAN_mono_meme_format.meme	ZBT18_HUMAN.H11MO.0.C		KCCAGMTGTKB	3.01e-23	2.1e-19	2.73e-16	6962	5871	5871	6347	1.01	3602	61.35	3332	52.5
333	db/MOUSE/HOCOMOCOv11_full_MOUSE_mono_meme_format.meme	ZBT18_MOUSE.H11MO.0.D		KCCAGMTGTKB	3.01e-23	2.1e-19	2.73e-16	6962	5871	5871	6347	1.01	3602	61.35	3332	52.5
334	db/MOUSE/HOCOMOCOv11_full_MOUSE_mono_meme_format.meme	PPARG_MOUSE.H11MO.0.A		AWSTRGGKCAAAGGKCA	2.87e-23	2.12e-19	2.76e-16	7380	5871	5871	6347	1.04	3737	63.65	3482	54.86
335	db/HUMAN/HOCOMOCOv11_full_HUMAN_mono_meme_format.meme	XBP1_HUMAN.H11MO.0.D		GSKGACGTGGC	9.12e-23	2.54e-19	3.3e-16	2783	5871	5871	6347	1.01	1559	26.55	1215	19.14
336	db/HUMAN/HOCOMOCOv11_full_HUMAN_mono_meme_format.meme	PKNX1_HUMAN.H11MO.0.B		TGABTGRCAGS	7.73e-23	3.43e-19	4.45e-16	4433	5871	5871	6347	1.07	2260	38.49	1910	30.09
337	db/MOUSE/HOCOMOCOv11_full_MOUSE_mono_meme_format.meme	PKNX1_MOUSE.H11MO.0.A		TGABTGRCAGS	7.73e-23	3.43e-19	4.45e-16	4433	5871	5871	6347	1.07	2260	38.49	1910	30.09
338	db/MOUSE/HOCOMOCOv11_full_MOUSE_mono_meme_format.meme	RUNX2_MOUSE.H11MO.0.A		BYCTGTGGTTWB	5.08e-23	3.97e-19	5.16e-16	7813	5871	5871	6347	1.01	4008	68.27	3791	59.73
339	db/HUMAN/HOCOMOCOv11_full_HUMAN_mono_meme_format.meme	PPARA_HUMAN.H11MO.0.B		AWSTRGGKSAAAGGTCA	6.78e-23	4.18e-19	5.43e-16	6156	5871	5871	6347	1.01	3228	54.98	2927	46.12
340	db/HUMAN/HOCOMOCOv11_full_HUMAN_mono_meme_format.meme	ZN667_HUMAN.H11MO.0.C		GTGSCYTTMARAGCTCMBC	1.77e-22	1.17e-18	1.52e-15	6610	5871	5871	6347	1.02	3443	58.64	3167	49.9
341	db/HUMAN/HOCOMOCOv11_full_HUMAN_mono_meme_format.meme	SNAI2_HUMAN.H11MO.0.A		RRCAGGTGCN	2.49e-22	1.21e-18	1.58e-15	4865	5871	5871	6347	1	2599	44.27	2266	35.7
342	db/MOUSE/HOCOMOCOv11_full_MOUSE_mono_meme_format.meme	ELF1_MOUSE.H11MO.0.A		SRACCCGGAAGTGS	7.46e-22	1.81e-18	2.36e-15	2429	5871	5871	6347	1.02	1367	23.28	1041	16.4
343	db/HUMAN/HOCOMOCOv11_full_HUMAN_mono_meme_format.meme	ZN335_HUMAN.H11MO.0.A		RGCTGYCYNBVSCKMTGCCTGW	4.32e-22	2.48e-18	3.22e-15	5740	5871	5871	6347	1.57	2188	37.27	1846	29.08
344	db/MOUSE/HOCOMOCOv11_full_MOUSE_mono_meme_format.meme	ZN335_MOUSE.H11MO.0.A		RGCTGYCYNBVSCKMTGCCTGW	4.32e-22	2.48e-18	3.22e-15	5740	5871	5871	6347	1.57	2188	37.27	1846	29.08
345	db/HUMAN/HOCOMOCOv11_full_HUMAN_mono_meme_format.meme	ELF5_HUMAN.H11MO.0.A		VGRASSAGGAAGTRV	5e-22	3.6e-18	4.69e-15	7216	5871	5871	6347	1.27	3400	57.91	3126	49.25
346	db/HUMAN/HOCOMOCOv11_full_HUMAN_mono_meme_format.meme	RFX1_HUMAN.H11MO.0.B		SSSSCBGTTGCCAKGGVRACSS	3.11e-21	4.28e-18	5.56e-15	1376	5871	5871	6347	1.26	716	12.2	456	7.18
347	db/MOUSE/HOCOMOCOv11_full_MOUSE_mono_meme_format.meme	RFX1_MOUSE.H11MO.0.A		SSSSCBGTTGCCAKGGVRACSS	3.11e-21	4.28e-18	5.56e-15	1376	5871	5871	6347	1.26	716	12.2	456	7.18
348	db/HUMAN/HOCOMOCOv11_full_HUMAN_mono_meme_format.meme	HAND1_HUMAN.H11MO.0.D		RGSYCTGGYYWNTSTCA	7.47e-22	5.5e-18	7.15e-15	7366	5871	5871	6347	1.01	3787	64.5	3557	56.04
349	db/MOUSE/HOCOMOCOv11_full_MOUSE_mono_meme_format.meme	HAND1_MOUSE.H11MO.0.C		RGSYCTGGYYWNTSTCA	7.47e-22	5.5e-18	7.15e-15	7366	5871	5871	6347	1.01	3787	64.5	3557	56.04
350	db/MOUSE/HOCOMOCOv11_full_MOUSE_mono_meme_format.meme	NR1D2_MOUSE.H11MO.0.A		RRRDAWGTRRGTCASDRRR	6.77e-22	7.45e-18	9.69e-15	11005	5871	5871	6347	2.25	3581	60.99	3327	52.42
351	db/HUMAN/HOCOMOCOv11_full_HUMAN_mono_meme_format.meme	ZEP2_HUMAN.H11MO.0.D		GGYDGGGWAACCSS	2.56e-21	8.23e-18	1.07e-14	3215	5871	5871	6347	1.09	1580	26.91	1251	19.71
352	db/MOUSE/HOCOMOCOv11_full_MOUSE_mono_meme_format.meme	ZEP2_MOUSE.H11MO.0.D		GGYDGGGWAACCSS	2.56e-21	8.23e-18	1.07e-14	3215	5871	5871	6347	1.09	1580	26.91	1251	19.71
353	db/MOUSE/HOCOMOCOv11_full_MOUSE_mono_meme_format.meme	ERR3_MOUSE.H11MO.0.C		YCAAGGTCAC	1.66e-21	1.03e-17	1.34e-14	6218	5871	5871	6347	1.07	3117	53.09	2826	44.52
354	db/MOUSE/HOCOMOCOv11_full_MOUSE_mono_meme_format.meme	PPARA_MOUSE.H11MO.0.A		AASTRGGKSAAAGGTCA	2.45e-21	1.5e-17	1.95e-14	6121	5871	5871	6347	1.01	3201	54.52	2919	45.99
355	db/HUMAN/HOCOMOCOv11_full_HUMAN_mono_meme_format.meme	MZF1_HUMAN.H11MO.0.B		RRDRGGGAWTKRR	1.7e-21	1.52e-17	1.97e-14	8919	5871	5871	6347	1.93	3115	53.06	2824	44.49
356	db/HUMAN/HOCOMOCOv11_full_HUMAN_mono_meme_format.meme	NGN2_HUMAN.H11MO.0.D		RBARCAGATGGB	2.37e-21	1.6e-17	2.08e-14	6749	5871	5871	6347	1.9	2316	39.45	1986	31.29
357	db/MOUSE/HOCOMOCOv11_full_MOUSE_mono_meme_format.meme	NGN2_MOUSE.H11MO.0.C		RBARCAGATGGB	2.37e-21	1.6e-17	2.08e-14	6749	5871	5871	6347	1.9	2316	39.45	1986	31.29
358	db/HUMAN/HOCOMOCOv11_full_HUMAN_mono_meme_format.meme	NFKB2_HUMAN.H11MO.0.B		GGGRAAKYCCC	6.93e-21	2.34e-17	3.04e-14	3379	5871	5871	6347	1.09	1765	30.06	1437	22.64
359	db/MOUSE/HOCOMOCOv11_full_MOUSE_mono_meme_format.meme	NFKB2_MOUSE.H11MO.0.C		GGGRAAKYCCC	6.93e-21	2.34e-17	3.04e-14	3379	5871	5871	6347	1.09	1765	30.06	1437	22.64
360	db/HUMAN/HOCOMOCOv11_full_HUMAN_mono_meme_format.meme	NFIA_HUMAN.H11MO.0.C		TTGGCHNRNWGCCAR	1.38e-20	6.84e-17	8.9e-14	4956	5871	5871	6347	1.02	2594	44.18	2284	35.99
361	db/MOUSE/HOCOMOCOv11_full_MOUSE_mono_meme_format.meme	NFIA_MOUSE.H11MO.0.C		TTGGCHNRNWGCCAR	1.38e-20	6.84e-17	8.9e-14	4956	5871	5871	6347	1.02	2594	44.18	2284	35.99
362	db/HUMAN/HOCOMOCOv11_full_HUMAN_mono_meme_format.meme	ZN350_HUMAN.H11MO.1.D		ASGGGVVGCARDNVTTTGKKGCCC	4.56e-20	7.18e-17	9.33e-14	1573	5871	5871	6347	1.09	905	15.41	631	9.94
363	db/HUMAN/HOCOMOCOv11_full_HUMAN_mono_meme_format.meme	ETV2_HUMAN.H11MO.0.B		RRARRCAGGAARYRGS	1.35e-20	7.89e-17	1.03e-13	5829	5871	5871	6347	1.01	3054	52.02	2771	43.66
364	db/MOUSE/HOCOMOCOv11_full_MOUSE_mono_meme_format.meme	ETV2_MOUSE.H11MO.0.A		RRARRCAGGAARYRGS	1.35e-20	7.89e-17	1.03e-13	5829	5871	5871	6347	1.01	3054	52.02	2771	43.66
365	db/HUMAN/HOCOMOCOv11_full_HUMAN_mono_meme_format.meme	RELB_HUMAN.H11MO.0.C		RGGGRMTTTCCM	2.96e-20	1e-16	1.3e-13	3389	5871	5871	6347	1.02	1820	31	1499	23.62
366	db/MOUSE/HOCOMOCOv11_full_MOUSE_mono_meme_format.meme	RELB_MOUSE.H11MO.0.C		RGGGRMTTTCCM	2.96e-20	1e-16	1.3e-13	3389	5871	5871	6347	1.02	1820	31	1499	23.62
367	db/MOUSE/HOCOMOCOv11_full_MOUSE_mono_meme_format.meme	SNAI2_MOUSE.H11MO.0.A		RRCAGGTGCNB	4.74e-20	2.24e-16	2.91e-13	4723	5871	5871	6347	1.14	2438	41.53	2129	33.54
368	db/HUMAN/HOCOMOCOv11_full_HUMAN_mono_meme_format.meme	ZKSC3_HUMAN.H11MO.0.D		TYCGAGGCTAG	5.16e-20	2.26e-16	2.94e-13	4378	5871	5871	6347	1.53	1658	28.24	1342	21.14
369	db/HUMAN/HOCOMOCOv11_full_HUMAN_mono_meme_format.meme	ZN708_HUMAN.H11MO.1.D		AGGYACAGC	4.32e-20	2.31e-16	3.01e-13	5362	5871	5871	6347	1.28	2256	38.43	1941	30.58
370	db/HUMAN/HOCOMOCOv11_full_HUMAN_mono_meme_format.meme	BHE41_HUMAN.H11MO.0.D		WSVRKSYCACGTGMWGRRRV	9.49e-20	3.4e-16	4.42e-13	3580	5871	5871	6347	1.13	1896	32.29	1581	24.91
371	db/MOUSE/HOCOMOCOv11_full_MOUSE_mono_meme_format.meme	BHE41_MOUSE.H11MO.0.D		WSVRKSYCACGTGMWGRRRV	9.49e-20	3.4e-16	4.42e-13	3580	5871	5871	6347	1.13	1896	32.29	1581	24.91
372	db/HUMAN/HOCOMOCOv11_full_HUMAN_mono_meme_format.meme	NFAT5_HUMAN.H11MO.0.D		RRRGGAARRDN	3.39e-20	3.87e-16	5.04e-13	11421	5871	5871	6347	2.55	3200	54.51	2934	46.23
373	db/HUMAN/HOCOMOCOv11_full_HUMAN_mono_meme_format.meme	HEN1_HUMAN.H11MO.0.C		BGGGKMKCAGCTGCGKCCYY	1.38e-18	1.52e-15	1.98e-12	1106	5871	5871	6347	1.1	650	11.07	419	6.6
374	db/MOUSE/HOCOMOCOv11_full_MOUSE_mono_meme_format.meme	HEN1_MOUSE.H11MO.0.C		BGGGKMKCAGCTGCGKCCYY	1.38e-18	1.52e-15	1.98e-12	1106	5871	5871	6347	1.1	650	11.07	419	6.6
375	db/HUMAN/HOCOMOCOv11_full_HUMAN_mono_meme_format.meme	TFAP4_HUMAN.H11MO.0.A		YCAGCTGWKB	3.43e-19	1.88e-15	2.45e-12	5479	5871	5871	6347	1.13	2778	47.32	2497	39.34
376	db/HUMAN/HOCOMOCOv11_full_HUMAN_mono_meme_format.meme	NR1D1_HUMAN.H11MO.0.B		RRRNMASTGGGTCAGDRDR	1.91e-19	2.04e-15	2.65e-12	10663	5871	5871	6347	1.59	4358	74.23	4242	66.83
377	db/MOUSE/HOCOMOCOv11_full_MOUSE_mono_meme_format.meme	NR1D1_MOUSE.H11MO.0.A		RRRNMASTGGGTCAGDRDR	1.91e-19	2.04e-15	2.65e-12	10663	5871	5871	6347	1.59	4358	74.23	4242	66.83
378	db/HUMAN/HOCOMOCOv11_full_HUMAN_mono_meme_format.meme	BACH1_HUMAN.H11MO.0.A		TGCTGAGTCABSS	9.59e-19	4.95e-15	6.43e-12	5163	5871	5871	6347	1.02	2698	45.95	2419	38.11
379	db/MOUSE/HOCOMOCOv11_full_MOUSE_mono_meme_format.meme	ZFP57_MOUSE.H11MO.0.B		CTGCGGCARR	8.63e-18	9.05e-15	1.18e-11	1049	5871	5871	6347	1	636	10.83	413	6.51
380	db/HUMAN/HOCOMOCOv11_full_HUMAN_mono_meme_format.meme	COT2_HUMAN.H11MO.0.A		CARAGGTCARRGD	1.36e-18	1.02e-14	1.33e-11	7496	5871	5871	6347	1.01	3825	65.15	3646	57.44
381	db/MOUSE/HOCOMOCOv11_full_MOUSE_mono_meme_format.meme	MITF_MOUSE.H11MO.0.A		YCWYGTGACY	3.89e-18	1.87e-14	2.43e-11	4801	5871	5871	6347	1.08	2301	39.19	2014	31.73
382	db/MOUSE/HOCOMOCOv11_full_MOUSE_mono_meme_format.meme	GABPA_MOUSE.H11MO.0.A		GGVRCCGGAAGTGV	1.11e-17	2.81e-14	3.66e-11	2530	5871	5871	6347	1.01	1406	23.95	1124	17.71
383	db/HUMAN/HOCOMOCOv11_full_HUMAN_mono_meme_format.meme	THB_HUMAN.H11MO.1.D		SGTSAGGTCA	5.62e-18	2.82e-14	3.66e-11	5013	5871	5871	6347	1.02	2616	44.56	2344	36.93
384	db/HUMAN/HOCOMOCOv11_full_HUMAN_mono_meme_format.meme	RREB1_HUMAN.H11MO.0.D		DKGKKKGKGGKTGKTTTGGGKT	4.39e-18	3.06e-14	3.98e-11	6959	5871	5871	6347	1.08	3562	60.67	3361	52.95
385	db/MOUSE/HOCOMOCOv11_full_MOUSE_mono_meme_format.meme	RREB1_MOUSE.H11MO.0.D		DKGKKKGKGGKTGKTTTGGGKT	4.39e-18	3.06e-14	3.98e-11	6959	5871	5871	6347	1.08	3562	60.67	3361	52.95
386	db/HUMAN/HOCOMOCOv11_full_HUMAN_mono_meme_format.meme	NDF1_HUMAN.H11MO.0.A		RRCAGATGGY	6.26e-18	4.09e-14	5.32e-11	6540	5871	5871	6347	1.5	2602	44.32	2330	36.71
387	db/MOUSE/HOCOMOCOv11_full_MOUSE_mono_meme_format.meme	NDF1_MOUSE.H11MO.0.A		RRCAGATGGY	6.26e-18	4.09e-14	5.32e-11	6540	5871	5871	6347	1.5	2602	44.32	2330	36.71
388	db/HUMAN/HOCOMOCOv11_full_HUMAN_mono_meme_format.meme	THA_HUMAN.H11MO.1.D		BTSAGGTCAS	7.2e-18	4.62e-14	6.01e-11	6419	5871	5871	6347	1.04	3231	55.03	3002	47.3
389	db/HUMAN/HOCOMOCOv11_full_HUMAN_mono_meme_format.meme	ELK3_HUMAN.H11MO.0.D		VMCHGGAARTSC	2.52e-17	7.4e-14	9.63e-11	2940	5871	5871	6347	3.52	762	12.98	527	8.3
390	db/MOUSE/HOCOMOCOv11_full_MOUSE_mono_meme_format.meme	ELK3_MOUSE.H11MO.0.D		VMCHGGAARTSC	2.52e-17	7.4e-14	9.63e-11	2940	5871	5871	6347	3.52	762	12.98	527	8.3
391	db/HUMAN/HOCOMOCOv11_full_HUMAN_mono_meme_format.meme	MAFG_HUMAN.H11MO.1.A		TGCTGAGT	1.01e-17	1.04e-13	1.35e-10	10257	5871	5871	6347	1.64	3228	54.98	3001	47.28
392	db/MOUSE/HOCOMOCOv11_full_MOUSE_mono_meme_format.meme	MAFG_MOUSE.H11MO.1.A		TGCTGAGT	1.01e-17	1.04e-13	1.35e-10	10257	5871	5871	6347	1.64	3228	54.98	3001	47.28
393	db/HUMAN/HOCOMOCOv11_full_HUMAN_mono_meme_format.meme	MAX_HUMAN.H11MO.0.A		VRGCACGTGG	2.63e-17	1.62e-13	2.11e-10	6154	5871	5871	6347	1.27	2465	41.99	2196	34.6
394	db/MOUSE/HOCOMOCOv11_full_MOUSE_mono_meme_format.meme	NR5A2_MOUSE.H11MO.0.A		KBYCAAGGYCA	3.69e-17	2.24e-13	2.91e-10	6057	5871	5871	6347	1.01	3134	53.38	2908	45.82
395	db/HUMAN/HOCOMOCOv11_full_HUMAN_mono_meme_format.meme	GABPA_HUMAN.H11MO.0.A		GVVRCCGGAAGTGV	9.74e-17	2.43e-13	3.16e-10	2494	5871	5871	6347	1.01	1382	23.54	1112	17.52
396	db/HUMAN/HOCOMOCOv11_full_HUMAN_mono_meme_format.meme	PPARD_HUMAN.H11MO.0.D		YAGGNBAAAGGTCA	5.18e-17	2.47e-13	3.22e-10	4774	5871	5871	6347	1.02	2502	42.62	2239	35.28
397	db/MOUSE/HOCOMOCOv11_full_MOUSE_mono_meme_format.meme	PPARD_MOUSE.H11MO.0.D		YAGGNBAAAGGTCA	5.18e-17	2.47e-13	3.22e-10	4774	5871	5871	6347	1.02	2502	42.62	2239	35.28
398	db/HUMAN/HOCOMOCOv11_full_HUMAN_mono_meme_format.meme	GLIS1_HUMAN.H11MO.0.D		TCGTGGGGGGTMD	1.53e-16	2.74e-13	3.56e-10	1792	5871	5871	6347	1.02	1016	17.31	766	12.07
399	db/HUMAN/HOCOMOCOv11_full_HUMAN_mono_meme_format.meme	AP2D_HUMAN.H11MO.0.D		CGCCYGVGGCSCGT	3.58e-16	3.18e-13	4.13e-10	887	5871	5871	6347	1.01	541	9.21	344	5.42
400	db/MOUSE/HOCOMOCOv11_full_MOUSE_mono_meme_format.meme	AP2D_MOUSE.H11MO.0.D		CGCCYGVGGCSCGT	3.58e-16	3.18e-13	4.13e-10	887	5871	5871	6347	1.01	541	9.21	344	5.42
401	db/HUMAN/HOCOMOCOv11_full_HUMAN_mono_meme_format.meme	THB_HUMAN.H11MO.0.C		GRSSYSASVTSAGGTCA	2.94e-16	1.16e-12	1.51e-09	3948	5871	5871	6347	1.08	2016	34.34	1749	27.56
402	db/MOUSE/HOCOMOCOv11_full_MOUSE_mono_meme_format.meme	RXRA_MOUSE.H11MO.2.A		RRGGTCAAGG	1.72e-16	1.19e-12	1.55e-09	6941	5871	5871	6347	2.79	2087	35.55	1818	28.64
403	db/HUMAN/HOCOMOCOv11_full_HUMAN_mono_meme_format.meme	RARB_HUMAN.H11MO.0.D		SAGGTCAVVVV	4.67e-16	2.78e-12	3.61e-09	5954	5871	5871	6347	1.06	3010	51.27	2792	43.99
404	db/MOUSE/HOCOMOCOv11_full_MOUSE_mono_meme_format.meme	RARB_MOUSE.H11MO.0.D		SAGGTCAVVVV	4.67e-16	2.78e-12	3.61e-09	5954	5871	5871	6347	1.06	3010	51.27	2792	43.99
405	db/HUMAN/HOCOMOCOv11_full_HUMAN_mono_meme_format.meme	P73_HUMAN.H11MO.0.A		RRRCAWGYCCARRCWTGYC	8.95e-16	3.63e-12	4.72e-09	4053	5871	5871	6347	1.05	2108	35.91	1850	29.15
406	db/MOUSE/HOCOMOCOv11_full_MOUSE_mono_meme_format.meme	P73_MOUSE.H11MO.0.B		RRRCAWGYCCARRCWTGYC	8.95e-16	3.63e-12	4.72e-09	4053	5871	5871	6347	1.05	2108	35.91	1850	29.15
407	db/MOUSE/HOCOMOCOv11_full_MOUSE_mono_meme_format.meme	ITF2_MOUSE.H11MO.0.B		VCAGGTGCD	1.49e-15	6.8e-12	8.83e-09	4571	5871	5871	6347	1.48	2268	38.63	2018	31.79
408	db/HUMAN/HOCOMOCOv11_full_HUMAN_mono_meme_format.meme	ELK4_HUMAN.H11MO.0.A		SVCCGGAAGTGV	5.5e-15	7.38e-12	9.6e-09	1342	5871	5871	6347	1.06	733	12.49	522	8.22
409	db/MOUSE/HOCOMOCOv11_full_MOUSE_mono_meme_format.meme	ELK1_MOUSE.H11MO.0.B		RCCGGAAGTGV	3.61e-15	7.78e-12	1.01e-08	2157	5871	5871	6347	1.02	1186	20.2	942	14.84
410	db/HUMAN/HOCOMOCOv11_full_HUMAN_mono_meme_format.meme	NR5A2_HUMAN.H11MO.0.B		KBYCAAGGYCA	1.4e-15	8.23e-12	1.07e-08	5872	5871	5871	6347	1	3040	51.78	2832	44.62
411	db/HUMAN/HOCOMOCOv11_full_HUMAN_mono_meme_format.meme	ZN257_HUMAN.H11MO.0.C		GMYCTTGCCTCW	2e-15	9.43e-12	1.23e-08	4713	5871	5871	6347	1.42	1948	33.18	1692	26.66
412	db/HUMAN/HOCOMOCOv11_full_HUMAN_mono_meme_format.meme	MBD2_HUMAN.H11MO.0.B		SSGKCCGGMGR	1.14e-14	1.06e-11	1.37e-08	924	5871	5871	6347	1.42	428	7.29	260	4.1
413	db/MOUSE/HOCOMOCOv11_full_MOUSE_mono_meme_format.meme	MBD2_MOUSE.H11MO.0.B		SSGKCCGGMGR	1.14e-14	1.06e-11	1.37e-08	924	5871	5871	6347	1.42	428	7.29	260	4.1
414	db/HUMAN/HOCOMOCOv11_full_HUMAN_mono_meme_format.meme	MAFF_HUMAN.H11MO.1.B		TGCTGASTC	2.03e-15	1.66e-11	2.15e-08	8177	5871	5871	6347	1.15	3744	63.77	3605	56.8
415	db/MOUSE/HOCOMOCOv11_full_MOUSE_mono_meme_format.meme	SOX9_MOUSE.H11MO.1.A		YCTTTGTTCYB	1.42e-15	1.69e-11	2.19e-08	11867	5871	5871	6347	1.98	4406	75.05	4354	68.6
416	db/HUMAN/HOCOMOCOv11_full_HUMAN_mono_meme_format.meme	ZN589_HUMAN.H11MO.0.D		CCMASGGKWWYWRCCS	9.41e-15	1.96e-11	2.55e-08	2086	5871	5871	6347	1.01	1162	19.79	924	14.56
417	db/MOUSE/HOCOMOCOv11_full_MOUSE_mono_meme_format.meme	ERR2_MOUSE.H11MO.0.A		RAGTTCAAGGTCAYMYW	3.66e-15	2.06e-11	2.67e-08	5613	5871	5871	6347	1.23	2764	47.08	2544	40.08
418	db/HUMAN/HOCOMOCOv11_full_HUMAN_mono_meme_format.meme	PEBB_HUMAN.H11MO.0.C		TYTGTGGTYWB	2.77e-15	2.06e-11	2.68e-08	7466	5871	5871	6347	1.07	3624	61.73	3474	54.73
419	db/MOUSE/HOCOMOCOv11_full_MOUSE_mono_meme_format.meme	PEBB_MOUSE.H11MO.0.C		TYTGTGGTYWB	2.77e-15	2.06e-11	2.68e-08	7466	5871	5871	6347	1.07	3624	61.73	3474	54.73
420	db/MOUSE/HOCOMOCOv11_full_MOUSE_mono_meme_format.meme	NDF2_MOUSE.H11MO.0.A		RRCAGATGGY	2.66e-15	2.26e-11	2.94e-08	8503	5871	5871	6347	2.56	2104	35.84	1853	29.19
421	db/MOUSE/HOCOMOCOv11_full_MOUSE_mono_meme_format.meme	ANDR_MOUSE.H11MO.1.A		WSTBTGTTCYTK	3.16e-15	3.29e-11	4.28e-08	10408	5871	5871	6347	1.37	4391	74.79	4342	68.41
422	db/HUMAN/HOCOMOCOv11_full_HUMAN_mono_meme_format.meme	ZN768_HUMAN.H11MO.0.C		GAGGCHCAGAGAGGTTAAGT	1.96e-14	4.42e-11	5.74e-08	2249	5871	5871	6347	1.07	1239	21.1	1002	15.79
423	db/MOUSE/HOCOMOCOv11_full_MOUSE_mono_meme_format.meme	ELF2_MOUSE.H11MO.0.C		TDNCAGGAAGTRRVT	1.73e-14	6.81e-11	8.85e-08	3944	5871	5871	6347	1.07	2044	34.82	1804	28.42
424	db/HUMAN/HOCOMOCOv11_full_HUMAN_mono_meme_format.meme	NKX21_HUMAN.H11MO.0.A		BTKGAGTGSY	9.77e-15	8.13e-11	1.06e-07	8322	5871	5871	6347	2.07	1933	32.92	1687	26.58
425	db/HUMAN/HOCOMOCOv11_full_HUMAN_mono_meme_format.meme	VDR_HUMAN.H11MO.1.A		WGRGKTCAB	9.87e-15	8.2e-11	1.07e-07	8306	5871	5871	6347	1.09	3997	68.08	3900	61.45
426	db/MOUSE/HOCOMOCOv11_full_MOUSE_mono_meme_format.meme	VDR_MOUSE.H11MO.1.A		WGRGKTCAB	9.87e-15	8.2e-11	1.07e-07	8306	5871	5871	6347	1.09	3997	68.08	3900	61.45
427	db/HUMAN/HOCOMOCOv11_full_HUMAN_mono_meme_format.meme	HESX1_HUMAN.H11MO.0.D		ABSYGGCWMRTRRMMT	3.07e-14	8.33e-11	1.08e-07	2712	5871	5871	6347	1.05	1419	24.17	1180	18.59
428	db/MOUSE/HOCOMOCOv11_full_MOUSE_mono_meme_format.meme	HESX1_MOUSE.H11MO.0.D		ABSYGGCWMRTRRMMT	3.07e-14	8.33e-11	1.08e-07	2712	5871	5871	6347	1.05	1419	24.17	1180	18.59
429	db/HUMAN/HOCOMOCOv11_full_HUMAN_mono_meme_format.meme	ZN784_HUMAN.H11MO.0.D		DMGGTAGGTRV	2.8e-14	9.87e-11	1.28e-07	3523	5871	5871	6347	1.23	1447	24.65	1207	19.02
430	db/HUMAN/HOCOMOCOv11_full_HUMAN_mono_meme_format.meme	NFKB1_HUMAN.H11MO.1.B		GGGAAAKYCCC	4.57e-14	1.2e-10	1.55e-07	2616	5871	5871	6347	1.06	1382	23.54	1146	18.06
431	db/MOUSE/HOCOMOCOv11_full_MOUSE_mono_meme_format.meme	NFKB1_MOUSE.H11MO.0.A		GGGAAAKYCCC	4.57e-14	1.2e-10	1.55e-07	2616	5871	5871	6347	1.06	1382	23.54	1146	18.06
432	db/HUMAN/HOCOMOCOv11_full_HUMAN_mono_meme_format.meme	ZN121_HUMAN.H11MO.0.C		CTGGGCAACABAGYRAGACC	7.61e-14	2.36e-10	3.06e-07	3097	5871	5871	6347	1.32	1546	26.33	1311	20.66
433	db/HUMAN/HOCOMOCOv11_full_HUMAN_mono_meme_format.meme	BMAL1_HUMAN.H11MO.0.A		KSCACGTGHSY	1.07e-13	4.08e-10	5.3e-07	3816	5871	5871	6347	1.11	1808	30.8	1576	24.83
434	db/HUMAN/HOCOMOCOv11_full_HUMAN_mono_meme_format.meme	TBX5_HUMAN.H11MO.0.D		AGGTGTGA	6.87e-14	4.87e-10	6.33e-07	7080	5871	5871	6347	1.55	2282	38.87	2059	32.44
435	db/MOUSE/HOCOMOCOv11_full_MOUSE_mono_meme_format.meme	TBX5_MOUSE.H11MO.0.D		AGGTGTGA	6.87e-14	4.87e-10	6.33e-07	7080	5871	5871	6347	1.55	2282	38.87	2059	32.44
436	db/HUMAN/HOCOMOCOv11_full_HUMAN_mono_meme_format.meme	RXRB_HUMAN.H11MO.0.C		TSAGGTCASR	7.1e-14	4.96e-10	6.45e-07	6991	5871	5871	6347	1.01	3517	59.9	3380	53.25
437	db/MOUSE/HOCOMOCOv11_full_MOUSE_mono_meme_format.meme	RXRB_MOUSE.H11MO.0.C		TSAGGTCASR	7.1e-14	4.96e-10	6.45e-07	6991	5871	5871	6347	1.01	3517	59.9	3380	53.25
438	db/HUMAN/HOCOMOCOv11_full_HUMAN_mono_meme_format.meme	TF65_HUMAN.H11MO.0.A		HWGGGRATTTCCMV	3.93e-13	9.53e-10	1.24e-06	2426	5871	5871	6347	1.43	1020	17.37	808	12.73
439	db/MOUSE/HOCOMOCOv11_full_MOUSE_mono_meme_format.meme	NKX22_MOUSE.H11MO.0.A		STBRAGWGSBB	1.25e-13	1.09e-09	1.42e-06	8752	5871	5871	6347	1.15	3968	67.59	3886	61.23
440	db/MOUSE/HOCOMOCOv11_full_MOUSE_mono_meme_format.meme	RXRA_MOUSE.H11MO.0.A		RRGRKSRDRAGKTCAAGGYCA	2.19e-13	1.85e-09	2.41e-06	8474	5871	5871	6347	5.59	2191	37.32	1973	31.09
441	db/HUMAN/HOCOMOCOv11_full_HUMAN_mono_meme_format.meme	SPZ1_HUMAN.H11MO.0.D		CGGCKGWWACMBYGGG	1.5e-12	2.07e-09	2.7e-06	1384	5871	5871	6347	1.02	784	13.35	593	9.34
442	db/MOUSE/HOCOMOCOv11_full_MOUSE_mono_meme_format.meme	SPZ1_MOUSE.H11MO.0.D		CGGCKGWWACMBYGGG	1.5e-12	2.07e-09	2.7e-06	1384	5871	5871	6347	1.02	784	13.35	593	9.34
443	db/HUMAN/HOCOMOCOv11_full_HUMAN_mono_meme_format.meme	FIGLA_HUMAN.H11MO.0.D		DHMCAGGTGKT	3.11e-13	2.26e-09	2.93e-06	7258	5871	5871	6347	1.3	3010	51.27	2840	44.75
444	db/HUMAN/HOCOMOCOv11_full_HUMAN_mono_meme_format.meme	NRL_HUMAN.H11MO.0.D		TGCTGACKYWR	5.29e-13	2.52e-09	3.28e-06	4767	5871	5871	6347	1.47	1433	24.41	1211	19.08
445	db/HUMAN/HOCOMOCOv11_full_HUMAN_mono_meme_format.meme	UBIP1_HUMAN.H11MO.0.D		SCAGARA	3.09e-13	3.14e-09	4.08e-06	10144	5871	5871	6347	2.41	958	16.32	748	11.79
446	db/MOUSE/HOCOMOCOv11_full_MOUSE_mono_meme_format.meme	UBIP1_MOUSE.H11MO.0.D		SCAGARA	3.09e-13	3.14e-09	4.08e-06	10144	5871	5871	6347	2.41	958	16.32	748	11.79
447	db/HUMAN/HOCOMOCOv11_full_HUMAN_mono_meme_format.meme	P53_HUMAN.H11MO.1.A		GGRCATGYCYGGG	1.24e-12	4.91e-09	6.39e-06	3951	5871	5871	6347	1.01	2079	35.41	1870	29.46
448	db/HUMAN/HOCOMOCOv11_full_HUMAN_mono_meme_format.meme	ZEP1_HUMAN.H11MO.0.D		TGGGAAATCCCB	4.05e-12	9.38e-09	1.22e-05	2314	5871	5871	6347	3.38	567	9.66	400	6.3
449	db/MOUSE/HOCOMOCOv11_full_MOUSE_mono_meme_format.meme	ZEP1_MOUSE.H11MO.0.D		TGGGAAATCCCB	4.05e-12	9.38e-09	1.22e-05	2314	5871	5871	6347	3.38	567	9.66	400	6.3
450	db/HUMAN/HOCOMOCOv11_full_HUMAN_mono_meme_format.meme	HIC1_HUMAN.H11MO.0.C		GGGKTGCCC	4.92e-12	1.36e-08	1.77e-05	2762	5871	5871	6347	1.01	1480	25.21	1272	20.04
451	db/MOUSE/HOCOMOCOv11_full_MOUSE_mono_meme_format.meme	HIC1_MOUSE.H11MO.0.C		GGGKTGCCC	4.92e-12	1.36e-08	1.77e-05	2762	5871	5871	6347	1.01	1480	25.21	1272	20.04
452	db/MOUSE/HOCOMOCOv11_full_MOUSE_mono_meme_format.meme	MAX_MOUSE.H11MO.0.A		SVSCACGTGGC	6.49e-12	1.94e-08	2.53e-05	2991	5871	5871	6347	1.01	1596	27.18	1390	21.9
453	db/HUMAN/HOCOMOCOv11_full_HUMAN_mono_meme_format.meme	RHXF1_HUMAN.H11MO.0.D		NRGGGATYADS	6.76e-12	3.22e-08	4.19e-05	4770	5871	5871	6347	1.03	2343	39.91	2157	33.98
454	db/HUMAN/HOCOMOCOv11_full_HUMAN_mono_meme_format.meme	ZBTB4_HUMAN.H11MO.1.D		CAATRGCGDTKGYGR	2.2e-11	3.65e-08	4.75e-05	1662	5871	5871	6347	1.26	785	13.37	607	9.56
455	db/HUMAN/HOCOMOCOv11_full_HUMAN_mono_meme_format.meme	P63_HUMAN.H11MO.0.A		DRCAWGYCCAGRCWTGYYB	1.99e-11	5.02e-08	6.52e-05	2515	5871	5871	6347	1.02	1355	23.08	1157	18.23
456	db/MOUSE/HOCOMOCOv11_full_MOUSE_mono_meme_format.meme	P63_MOUSE.H11MO.0.B		DRCAWGYCCAGRCWTGYYB	1.99e-11	5.02e-08	6.52e-05	2515	5871	5871	6347	1.02	1355	23.08	1157	18.23
457	db/HUMAN/HOCOMOCOv11_full_HUMAN_mono_meme_format.meme	HIC2_HUMAN.H11MO.0.D		HCRTGCCAGVN	1.08e-11	5.22e-08	6.78e-05	4834	5871	5871	6347	1.6	1850	31.51	1651	26.01
458	db/HUMAN/HOCOMOCOv11_full_HUMAN_mono_meme_format.meme	MAFB_HUMAN.H11MO.0.B		TGCTGASTYAD	6.41e-12	6.03e-08	7.84e-05	9406	5871	5871	6347	1.03	4598	78.32	4636	73.04
459	db/MOUSE/HOCOMOCOv11_full_MOUSE_mono_meme_format.meme	MAFB_MOUSE.H11MO.0.B		TGCTGASTYAD	6.41e-12	6.03e-08	7.84e-05	9406	5871	5871	6347	1.03	4598	78.32	4636	73.04
460	db/HUMAN/HOCOMOCOv11_full_HUMAN_mono_meme_format.meme	ZKSC1_HUMAN.H11MO.0.B		WGHRSMCCTACTRTGTGCH	3.11e-11	6.53e-08	8.49e-05	2097	5871	5871	6347	1.82	766	13.05	591	9.31
461	db/MOUSE/HOCOMOCOv11_full_MOUSE_mono_meme_format.meme	ZKSC1_MOUSE.H11MO.0.A		WGHRSMCCTACTRTGTGCH	3.11e-11	6.53e-08	8.49e-05	2097	5871	5871	6347	1.82	766	13.05	591	9.31
462	db/MOUSE/HOCOMOCOv11_full_MOUSE_mono_meme_format.meme	MYCN_MOUSE.H11MO.0.A		SCACGTGG	1.64e-11	6.54e-08	8.51e-05	3992	5871	5871	6347	1.47	1032	17.58	840	13.23
463	db/HUMAN/HOCOMOCOv11_full_HUMAN_mono_meme_format.meme	HIF1A_HUMAN.H11MO.0.C		GDACGTGM	8.43e-11	8.02e-08	0.000104	951	5871	5871	6347	1.18	373	6.35	242	3.81
464	db/MOUSE/HOCOMOCOv11_full_MOUSE_mono_meme_format.meme	HIF1A_MOUSE.H11MO.0.C		GDACGTGM	8.43e-11	8.02e-08	0.000104	951	5871	5871	6347	1.18	373	6.35	242	3.81
465	db/MOUSE/HOCOMOCOv11_full_MOUSE_mono_meme_format.meme	MAF_MOUSE.H11MO.1.A		YTGCTGASW	1.13e-11	9.17e-08	0.000119	8142	5871	5871	6347	4.57	699	11.91	524	8.26
466	db/HUMAN/HOCOMOCOv11_full_HUMAN_mono_meme_format.meme	PITX2_HUMAN.H11MO.0.D		TKGGATTAVH	1.52e-11	1.15e-07	0.000149	7525	5871	5871	6347	6.21	415	7.07	272	4.29
467	db/MOUSE/HOCOMOCOv11_full_MOUSE_mono_meme_format.meme	PITX2_MOUSE.H11MO.0.D		TKGGATTAVH	1.52e-11	1.15e-07	0.000149	7525	5871	5871	6347	6.21	415	7.07	272	4.29
468	db/MOUSE/HOCOMOCOv11_full_MOUSE_mono_meme_format.meme	AHR_MOUSE.H11MO.0.B		DTYGCGTGM	1.67e-10	1.45e-07	0.000188	863	5871	5871	6347	1	504	8.58	359	5.66
469	db/HUMAN/HOCOMOCOv11_full_HUMAN_mono_meme_format.meme	AHR_HUMAN.H11MO.0.B		DTYGCGTGM	1.67e-10	1.45e-07	0.000188	863	5871	5871	6347	1	504	8.58	359	5.66
470	db/HUMAN/HOCOMOCOv11_full_HUMAN_mono_meme_format.meme	GCM1_HUMAN.H11MO.0.D		HWVATGCKGGYMBK	4.34e-11	1.67e-07	0.000217	3841	5871	5871	6347	1.08	1874	31.92	1686	26.56
471	db/MOUSE/HOCOMOCOv11_full_MOUSE_mono_meme_format.meme	GCM1_MOUSE.H11MO.0.D		HWVATGCKGGYMBK	4.34e-11	1.67e-07	0.000217	3841	5871	5871	6347	1.08	1874	31.92	1686	26.56
472	db/HUMAN/HOCOMOCOv11_full_HUMAN_mono_meme_format.meme	E2F2_HUMAN.H11MO.0.B		GGCGCGAAAC	5.27e-10	1.88e-07	0.000244	356	5871	5871	6347	1.01	228	3.88	128	2.02
473	db/MOUSE/HOCOMOCOv11_full_MOUSE_mono_meme_format.meme	E2F2_MOUSE.H11MO.0.B		GGCGCGAAAC	5.27e-10	1.88e-07	0.000244	356	5871	5871	6347	1.01	228	3.88	128	2.02
474	db/HUMAN/HOCOMOCOv11_full_HUMAN_mono_meme_format.meme	GRHL2_HUMAN.H11MO.0.A		AACCDGTYTKDC	6.88e-11	1.89e-07	0.000246	2748	5871	5871	6347	1	1469	25.02	1279	20.15
475	db/HUMAN/HOCOMOCOv11_full_HUMAN_mono_meme_format.meme	EHF_HUMAN.H11MO.0.B		VWACSAGGAAGTDVS	5.86e-11	2.63e-07	0.000341	4481	5871	5871	6347	1.02	2312	39.38	2142	33.75
476	db/MOUSE/HOCOMOCOv11_full_MOUSE_mono_meme_format.meme	EHF_MOUSE.H11MO.0.B		VWACSAGGAAGTDVS	5.86e-11	2.63e-07	0.000341	4481	5871	5871	6347	1.02	2312	39.38	2142	33.75
477	db/MOUSE/HOCOMOCOv11_full_MOUSE_mono_meme_format.meme	RUNX3_MOUSE.H11MO.0.A		KKCTGTGGTTWS	3.71e-11	3.07e-07	0.0004	8284	5871	5871	6347	1.48	3085	52.55	2960	46.64
478	db/HUMAN/HOCOMOCOv11_full_HUMAN_mono_meme_format.meme	ZN436_HUMAN.H11MO.0.C		TCMRGGARGGCTTCCTGGAGGAGG	1.9e-09	3.42e-07	0.000445	180	5871	5871	6347	545	40	0.68	4	0.06
479	db/MOUSE/HOCOMOCOv11_full_MOUSE_mono_meme_format.meme	BCL6_MOUSE.H11MO.0.A		YGCTYTCYAGGAA	5.9e-11	4.07e-07	0.000529	6894	5871	5871	6347	1.7	1899	32.35	1714	27
480	db/HUMAN/HOCOMOCOv11_full_HUMAN_mono_meme_format.meme	ZN524_HUMAN.H11MO.0.D		GGGTDCRAGGGTTCGAGK	4.55e-10	8.34e-07	0.00108	1833	5871	5871	6347	1.02	996	16.96	825	13
481	db/MOUSE/HOCOMOCOv11_full_MOUSE_mono_meme_format.meme	PRD14_MOUSE.H11MO.0.A		RRDGTTAGAGMCCYKG	1.74e-10	8.91e-07	0.00116	5129	5871	5871	6347	1.14	2289	38.99	2127	33.51
482	db/HUMAN/HOCOMOCOv11_full_HUMAN_mono_meme_format.meme	ZN816_HUMAN.H11MO.0.C		AAARAAGGGGGACATGYWGGG	2.17e-10	9.03e-07	0.00117	4169	5871	5871	6347	1.42	1853	31.56	1677	26.42
483	db/HUMAN/HOCOMOCOv11_full_HUMAN_mono_meme_format.meme	GCR_HUMAN.H11MO.1.A		HRRGAACAGWVW	1.04e-10	9.79e-07	0.00127	9426	5871	5871	6347	2.28	2104	35.84	1930	30.41
484	db/MOUSE/HOCOMOCOv11_full_MOUSE_mono_meme_format.meme	GCR_MOUSE.H11MO.1.A		HRRGAACAGWVW	1.04e-10	9.79e-07	0.00127	9426	5871	5871	6347	2.28	2104	35.84	1930	30.41
485	db/HUMAN/HOCOMOCOv11_full_HUMAN_mono_meme_format.meme	MYB_HUMAN.H11MO.0.A		RVWGRCAGTTRR	1.92e-10	1.06e-06	0.00138	5497	5871	5871	6347	1.01	2796	47.62	2664	41.97
486	db/HUMAN/HOCOMOCOv11_full_HUMAN_mono_meme_format.meme	ELK1_HUMAN.H11MO.0.B		RCCGGAAGTGV	8.29e-10	1.46e-06	0.0019	1765	5871	5871	6347	1.01	955	16.27	789	12.43
487	db/HUMAN/HOCOMOCOv11_full_HUMAN_mono_meme_format.meme	TLX1_HUMAN.H11MO.0.D		YYGGYAMBDDGCCAAGR	4.67e-10	1.64e-06	0.00214	3519	5871	5871	6347	1.07	1665	28.36	1491	23.49
488	db/MOUSE/HOCOMOCOv11_full_MOUSE_mono_meme_format.meme	TLX1_MOUSE.H11MO.0.D		YYGGYAMBDDGCCAAGR	4.67e-10	1.64e-06	0.00214	3519	5871	5871	6347	1.07	1665	28.36	1491	23.49
489	db/HUMAN/HOCOMOCOv11_full_HUMAN_mono_meme_format.meme	BHE40_HUMAN.H11MO.0.A		DGCACGTGAS	1.05e-09	1.84e-06	0.00239	1747	5871	5871	6347	1.02	939	15.99	775	12.21
490	db/HUMAN/HOCOMOCOv11_full_HUMAN_mono_meme_format.meme	SPDEF_HUMAN.H11MO.0.D		RWCCMGGAWGWAGT	8.35e-10	2.28e-06	0.00297	2736	5871	5871	6347	1.01	1452	24.73	1280	20.17
491	db/HUMAN/HOCOMOCOv11_full_HUMAN_mono_meme_format.meme	SOX10_HUMAN.H11MO.1.A		BBYCTTTGTTYYY	2.52e-10	3.02e-06	0.00392	11986	5871	5871	6347	4.98	2307	39.29	2149	33.86
492	db/HUMAN/HOCOMOCOv11_full_HUMAN_mono_meme_format.meme	MYCN_HUMAN.H11MO.0.A		RGCCACGTGSDS	9.2e-10	3.54e-06	0.0046	3843	5871	5871	6347	1.07	1828	31.14	1663	26.2
493	db/HUMAN/HOCOMOCOv11_full_HUMAN_mono_meme_format.meme	E2F5_HUMAN.H11MO.0.B		SGCGCSAAAH	1.35e-08	3.56e-06	0.00463	264	5871	5871	6347	1.04	165	2.81	87	1.37
494	db/MOUSE/HOCOMOCOv11_full_MOUSE_mono_meme_format.meme	E2F5_MOUSE.H11MO.0.B		SGCGCSAAAH	1.35e-08	3.56e-06	0.00463	264	5871	5871	6347	1.04	165	2.81	87	1.37
495	db/MOUSE/HOCOMOCOv11_full_MOUSE_mono_meme_format.meme	BACH2_MOUSE.H11MO.0.A		TGCTGAGTCAY	7.66e-10	3.71e-06	0.00482	4839	5871	5871	6347	2.39	1004	17.1	836	13.17
496	db/MOUSE/HOCOMOCOv11_full_MOUSE_mono_meme_format.meme	TF65_MOUSE.H11MO.0.A		KGGRMTTTCCC	1.06e-09	3.71e-06	0.00482	3506	5871	5871	6347	1.04	1784	30.39	1619	25.51
497	db/MOUSE/HOCOMOCOv11_full_MOUSE_mono_meme_format.meme	NR6A1_MOUSE.H11MO.0.D		AAGKYCAAGKTCA	4.45e-10	3.9e-06	0.00506	8755	5871	5871	6347	1.43	3459	58.92	3389	53.4
498	db/MOUSE/HOCOMOCOv11_full_MOUSE_mono_meme_format.meme	PBX1_MOUSE.H11MO.0.A		TGAKTGACAGS	1.43e-09	4.98e-06	0.00648	3484	5871	5871	6347	1.2	1550	26.4	1383	21.79
499	db/HUMAN/HOCOMOCOv11_full_HUMAN_mono_meme_format.meme	HLTF_HUMAN.H11MO.0.D		KANKGCTGSMAM	7.5e-10	5.02e-06	0.00653	6702	5871	5871	6347	1.09	3184	54.23	3094	48.75
500	db/MOUSE/HOCOMOCOv11_full_MOUSE_mono_meme_format.meme	HLTF_MOUSE.H11MO.0.D		KANKGCTGSMAM	7.5e-10	5.02e-06	0.00653	6702	5871	5871	6347	1.09	3184	54.23	3094	48.75
501	db/MOUSE/HOCOMOCOv11_full_MOUSE_mono_meme_format.meme	GRHL2_MOUSE.H11MO.0.A		AACCDGTYTKDC	1.6e-09	5.65e-06	0.00734	3526	5871	5871	6347	1	1843	31.39	1683	26.52
502	db/MOUSE/HOCOMOCOv11_full_MOUSE_mono_meme_format.meme	NKX21_MOUSE.H11MO.0.A		TBTTGAGTGS	8.68e-10	6.73e-06	0.00875	7749	5871	5871	6347	1.06	3742	63.74	3707	58.41
503	db/HUMAN/HOCOMOCOv11_full_HUMAN_mono_meme_format.meme	ERR1_HUMAN.H11MO.0.A		BYCAAGGTCAMABWV	1.98e-09	7.42e-06	0.00964	3741	5871	5871	6347	1.01	1946	33.15	1791	28.22
504	db/HUMAN/HOCOMOCOv11_full_HUMAN_mono_meme_format.meme	MAF_HUMAN.H11MO.1.B		TGCTGAST	1.18e-09	9.18e-06	0.0119	7756	5871	5871	6347	2.89	995	16.95	830	13.08
505	db/MOUSE/HOCOMOCOv11_full_MOUSE_mono_meme_format.meme	RXRG_MOUSE.H11MO.0.B		GRGGRTCARRAGKTCAAGGTCA	1.71e-09	1.01e-05	0.0132	5934	5871	5871	6347	6.19	1518	25.86	1352	21.3
506	db/HUMAN/HOCOMOCOv11_full_HUMAN_mono_meme_format.meme	ZNF18_HUMAN.H11MO.0.C		GGTGTGAACHSR	3.61e-09	1.38e-05	0.0179	3811	5871	5871	6347	1.26	1648	28.07	1490	23.48
507	db/MOUSE/HOCOMOCOv11_full_MOUSE_mono_meme_format.meme	MYB_MOUSE.H11MO.0.A		RGWGRCAGTTRG	2.88e-09	1.48e-05	0.0192	5115	5871	5871	6347	1.21	1996	34	1846	29.08
508	db/HUMAN/HOCOMOCOv11_full_HUMAN_mono_meme_format.meme	ERR2_HUMAN.H11MO.0.A		YCAAGGTCA	3.83e-09	1.86e-05	0.0241	4851	5871	5871	6347	1.34	1983	33.78	1835	28.91
509	db/HUMAN/HOCOMOCOv11_full_HUMAN_mono_meme_format.meme	PPARG_HUMAN.H11MO.1.A		CARAGGKCA	2.35e-09	2.29e-05	0.0297	9721	5871	5871	6347	1.47	3635	61.91	3598	56.69
510	db/MOUSE/HOCOMOCOv11_full_MOUSE_mono_meme_format.meme	RFX2_MOUSE.H11MO.0.A		SGSNGTTGCCATGGMRACSRGD	1.52e-08	2.42e-05	0.0314	1593	5871	5871	6347	1.04	869	14.8	724	11.41
511	db/HUMAN/HOCOMOCOv11_full_HUMAN_mono_meme_format.meme	INSM1_HUMAN.H11MO.0.C		TGTMAGGGGGCR	2.48e-08	2.59e-05	0.0337	1043	5871	5871	6347	2.87	325	5.54	221	3.48
512	db/MOUSE/HOCOMOCOv11_full_MOUSE_mono_meme_format.meme	INSM1_MOUSE.H11MO.0.C		TGTMAGGGGGCR	2.48e-08	2.59e-05	0.0337	1043	5871	5871	6347	2.87	325	5.54	221	3.48
513	db/HUMAN/HOCOMOCOv11_full_HUMAN_mono_meme_format.meme	ZN331_HUMAN.H11MO.0.C		GGCTGGGCTCAGCTGGGTGG	2.53e-08	2.74e-05	0.0357	1084	5871	5871	6347	1.26	486	8.28	365	5.75
514	db/HUMAN/HOCOMOCOv11_full_HUMAN_mono_meme_format.meme	CXXC1_HUMAN.H11MO.0.D		CGKTGKY	5.82e-08	2.75e-05	0.0357	472	5871	5871	6347	1	282	4.8	187	2.95
515	db/MOUSE/HOCOMOCOv11_full_MOUSE_mono_meme_format.meme	CXXC1_MOUSE.H11MO.0.D		CGKTGKY	5.82e-08	2.75e-05	0.0357	472	5871	5871	6347	1	282	4.8	187	2.95
516	db/HUMAN/HOCOMOCOv11_full_HUMAN_mono_meme_format.meme	TBX20_HUMAN.H11MO.0.D		DRGTGHTGACAGSH	5.67e-09	3.21e-05	0.0418	5668	5871	5871	6347	1.85	1554	26.47	1398	22.03
517	db/MOUSE/HOCOMOCOv11_full_MOUSE_mono_meme_format.meme	TBX20_MOUSE.H11MO.0.C		DRGTGHTGACAGSH	5.67e-09	3.21e-05	0.0418	5668	5871	5871	6347	1.85	1554	26.47	1398	22.03
518	db/HUMAN/HOCOMOCOv11_full_HUMAN_mono_meme_format.meme	KAISO_HUMAN.H11MO.2.A		YTSGCRGGARKH	2.59e-08	6.44e-05	0.0837	2489	5871	5871	6347	1.9	662	11.28	529	8.33
519	db/MOUSE/HOCOMOCOv11_full_MOUSE_mono_meme_format.meme	KAISO_MOUSE.H11MO.2.B		YTSGCRGGARKH	2.59e-08	6.44e-05	0.0837	2489	5871	5871	6347	1.9	662	11.28	529	8.33
520	db/HUMAN/HOCOMOCOv11_full_HUMAN_mono_meme_format.meme	TBX2_HUMAN.H11MO.0.D		TGVMWWCABAGGTGTGARRHGYSMC	5.95e-08	0.000106	0.137	1773	5871	5871	6347	7.6	430	7.32	318	5.01
521	db/MOUSE/HOCOMOCOv11_full_MOUSE_mono_meme_format.meme	TBX2_MOUSE.H11MO.0.D		TGVMWWCABAGGTGTGARRHGYSMC	5.95e-08	0.000106	0.137	1773	5871	5871	6347	7.6	430	7.32	318	5.01
522	db/MOUSE/HOCOMOCOv11_full_MOUSE_mono_meme_format.meme	P53_MOUSE.H11MO.1.A		RGRCATGYCYRGG	3.16e-08	0.00011	0.143	3472	5871	5871	6347	1.18	1632	27.8	1492	23.51
523	db/MOUSE/HOCOMOCOv11_full_MOUSE_mono_meme_format.meme	ELF5_MOUSE.H11MO.0.A		RGAAGRAGGAAGWRRRR	1.67e-08	0.00014	0.182	8390	5871	5871	6347	1.66	3654	62.24	3638	57.32
524	db/HUMAN/HOCOMOCOv11_full_HUMAN_mono_meme_format.meme	ZN341_HUMAN.H11MO.1.C		GGAASAGCC	2.07e-08	0.000194	0.253	9393	5871	5871	6347	4.6	869	14.8	726	11.44
525	db/MOUSE/HOCOMOCOv11_full_MOUSE_mono_meme_format.meme	P53_MOUSE.H11MO.0.A		RGACATGCCCRGGCADGYCC	1.11e-07	0.000198	0.257	1776	5871	5871	6347	2.1	595	10.13	474	7.47
526	db/HUMAN/HOCOMOCOv11_full_HUMAN_mono_meme_format.meme	MLXPL_HUMAN.H11MO.0.D		GCAYGKGVCAMCSBCGTGB	2.12e-07	0.000202	0.263	956	5871	5871	6347	1.11	508	8.65	396	6.24
527	db/MOUSE/HOCOMOCOv11_full_MOUSE_mono_meme_format.meme	MLXPL_MOUSE.H11MO.0.D		GCAYGKGVCAMCSBCGTGB	2.12e-07	0.000202	0.263	956	5871	5871	6347	1.11	508	8.65	396	6.24
528	db/HUMAN/HOCOMOCOv11_full_HUMAN_mono_meme_format.meme	ANDR_HUMAN.H11MO.2.A		BTSTGTTCYYKB	1.93e-08	0.000206	0.268	10695	5871	5871	6347	1.08	5082	86.56	5266	82.97
529	db/HUMAN/HOCOMOCOv11_full_HUMAN_mono_meme_format.meme	ZBT7B_HUMAN.H11MO.0.D		SSCSGTTGCCATGGVRACSGS	2.19e-07	0.000208	0.27	948	5871	5871	6347	1.32	469	7.99	360	5.67
530	db/MOUSE/HOCOMOCOv11_full_MOUSE_mono_meme_format.meme	RFX6_MOUSE.H11MO.1.C		KGTTGCYRGGRDAC	2.27e-08	0.00021	0.273	9217	5871	5871	6347	4.02	1029	17.53	883	13.91
531	db/MOUSE/HOCOMOCOv11_full_MOUSE_mono_meme_format.meme	ARNT_MOUSE.H11MO.0.B		BYRCGTGC	1.82e-07	0.000219	0.285	1206	5871	5871	6347	2.38	105	1.79	48	0.76
532	db/HUMAN/HOCOMOCOv11_full_HUMAN_mono_meme_format.meme	RUNX2_HUMAN.H11MO.0.A		KGKYTGTGGTTTKK	2.38e-08	0.000229	0.297	9597	5871	5871	6347	1.04	4667	79.49	4782	75.34
533	db/MOUSE/HOCOMOCOv11_full_MOUSE_mono_meme_format.meme	PRDM9_MOUSE.H11MO.0.C		AADADGGYAGYAGCWBCTB	9.02e-08	0.000294	0.382	3260	5871	5871	6347	1.02	1694	28.85	1565	24.66
534	db/HUMAN/HOCOMOCOv11_full_HUMAN_mono_meme_format.meme	BACH2_HUMAN.H11MO.0.A		TGCTGAGTCAB	8.84e-08	0.000433	0.562	4893	5871	5871	6347	1.84	1431	24.37	1296	20.42
535	db/HUMAN/HOCOMOCOv11_full_HUMAN_mono_meme_format.meme	HEY2_HUMAN.H11MO.0.D		GKBGGCWCGTGGCHTBV	2.05e-07	0.000451	0.587	2204	5871	5871	6347	1.27	1046	17.82	916	14.43
536	db/MOUSE/HOCOMOCOv11_full_MOUSE_mono_meme_format.meme	HEY2_MOUSE.H11MO.0.D		GKBGGCWCGTGGCHTBV	2.05e-07	0.000451	0.587	2204	5871	5871	6347	1.27	1046	17.82	916	14.43
537	db/HUMAN/HOCOMOCOv11_full_HUMAN_mono_meme_format.meme	P53_HUMAN.H11MO.0.A		DGRCATGYCCAGRCATGYCY	3.26e-07	0.000516	0.671	1585	5871	5871	6347	4.07	375	6.39	276	4.35
538	db/HUMAN/HOCOMOCOv11_full_HUMAN_mono_meme_format.meme	GLIS2_HUMAN.H11MO.0.D		CKTCGCGGGGGGTM	9.47e-07	0.000528	0.687	558	5871	5871	6347	1.02	323	5.5	234	3.69
539	db/HUMAN/HOCOMOCOv11_full_HUMAN_mono_meme_format.meme	HEY1_HUMAN.H11MO.0.D		KGRCACGTGBCK	6.22e-07	0.000627	0.815	1009	5871	5871	6347	1.01	557	9.49	448	7.06
540	db/MOUSE/HOCOMOCOv11_full_MOUSE_mono_meme_format.meme	MXI1_MOUSE.H11MO.1.A		MCACGTGS	9.81e-08	0.000644	0.837	6567	5871	5871	6347	2.02	1104	18.8	968	15.25
541	db/HUMAN/HOCOMOCOv11_full_HUMAN_mono_meme_format.meme	GCM2_HUMAN.H11MO.0.D		BATGCGGGTAB	1.45e-06	0.000667	0.868	460	5871	5871	6347	1.16	252	4.29	173	2.73
542	db/HUMAN/HOCOMOCOv11_full_HUMAN_mono_meme_format.meme	BC11A_HUMAN.H11MO.0.A		RAAAGAGGAAGTGARAV	5.71e-08	0.000672	0.873	11758	5871	5871	6347	6.96	2289	38.99	2180	34.35
543	db/HUMAN/HOCOMOCOv11_full_HUMAN_mono_meme_format.meme	NFE2_HUMAN.H11MO.0.A		VVRTGACTCAGCA	2.02e-07	0.000778	1.01	3852	5871	5871	6347	8.99	294	5.01	202	3.18
544	db/MOUSE/HOCOMOCOv11_full_MOUSE_mono_meme_format.meme	NF2L2_MOUSE.H11MO.0.A		RTGACTCAGCADWW	1.85e-07	0.00108	1.41	5856	5871	5871	6347	8.78	255	4.34	168	2.65
545	db/HUMAN/HOCOMOCOv11_full_HUMAN_mono_meme_format.meme	ELF3_HUMAN.H11MO.0.A		RAABVAGGAAGTRR	1.83e-07	0.00111	1.44	6058	5871	5871	6347	1.72	2216	37.74	2115	33.32
546	db/MOUSE/HOCOMOCOv11_full_MOUSE_mono_meme_format.meme	ELF3_MOUSE.H11MO.0.B		RAABVAGGAAGTRR	1.83e-07	0.00111	1.44	6058	5871	5871	6347	1.72	2216	37.74	2115	33.32
547	db/HUMAN/HOCOMOCOv11_full_HUMAN_mono_meme_format.meme	IRF3_HUMAN.H11MO.0.B		RAAARGGAAAVDGAAASDGA	1.1e-07	0.0012	1.56	10987	5871	5871	6347	267	980	16.69	846	13.33
548	db/MOUSE/HOCOMOCOv11_full_MOUSE_mono_meme_format.meme	IRF3_MOUSE.H11MO.0.A		RAAARGGAAAVDGAAASDGA	1.1e-07	0.0012	1.56	10987	5871	5871	6347	267	980	16.69	846	13.33
549	db/MOUSE/HOCOMOCOv11_full_MOUSE_mono_meme_format.meme	STAT3_MOUSE.H11MO.0.A		SAYTTCCHRGMA	1.75e-07	0.00133	1.73	7573	5871	5871	6347	1.66	2103	35.82	1996	31.45
550	db/MOUSE/HOCOMOCOv11_full_MOUSE_mono_meme_format.meme	BMAL1_MOUSE.H11MO.0.A		MCACGTGMC	4.71e-07	0.00138	1.79	2934	5871	5871	6347	1.76	796	13.56	676	10.65
551	db/HUMAN/HOCOMOCOv11_full_HUMAN_mono_meme_format.meme	ZN554_HUMAN.H11MO.1.D		GCWGAGYCA	1.36e-07	0.00151	1.96	11102	5871	5871	6347	10.2	580	9.88	461	7.26
552	db/HUMAN/HOCOMOCOv11_full_HUMAN_mono_meme_format.meme	REST_HUMAN.H11MO.0.A		TTCAGCACCAYGGACAGCKCCM	3.07e-06	0.00194	2.53	633	5871	5871	6347	1.61	296	5.04	215	3.39
553	db/MOUSE/HOCOMOCOv11_full_MOUSE_mono_meme_format.meme	TGIF1_MOUSE.H11MO.0.A		TGACAGCTG	4.35e-07	0.0022	2.86	5064	5871	5871	6347	4.05	522	8.89	413	6.51
554	db/HUMAN/HOCOMOCOv11_full_HUMAN_mono_meme_format.meme	ATF1_HUMAN.H11MO.0.B		HRRTGACGYMA	3.22e-06	0.00235	3.06	731	5871	5871	6347	1.04	388	6.61	299	4.71
555	db/HUMAN/HOCOMOCOv11_full_HUMAN_mono_meme_format.meme	SPI1_HUMAN.H11MO.0.A		RRAAAGAGGAAGTGRVD	4.86e-07	0.00281	3.65	5781	5871	5871	6347	1.72	2268	38.63	2180	34.35
556	db/HUMAN/HOCOMOCOv11_full_HUMAN_mono_meme_format.meme	FOXO1_HUMAN.H11MO.0.A		KBBYTGTTTHCN	2.52e-07	0.00282	3.67	11227	5871	5871	6347	1.61	3977	67.74	4024	63.4
557	db/HUMAN/HOCOMOCOv11_full_HUMAN_mono_meme_format.meme	ARNT_HUMAN.H11MO.0.B		STACGTGMC	3.87e-06	0.00328	4.26	848	5871	5871	6347	1.53	179	3.05	114	1.8
558	db/MOUSE/HOCOMOCOv11_full_MOUSE_mono_meme_format.meme	HSF1_MOUSE.H11MO.1.A		BTTCTGGAA	4.8e-07	0.00346	4.49	7210	5871	5871	6347	7.65	531	9.04	422	6.65
559	db/HUMAN/HOCOMOCOv11_full_HUMAN_mono_meme_format.meme	EGR3_HUMAN.H11MO.0.D		WGAGTGGGYGT	7.25e-07	0.00462	6.01	6391	5871	5871	6347	1.55	2796	47.62	2746	43.26
560	db/MOUSE/HOCOMOCOv11_full_MOUSE_mono_meme_format.meme	EGR3_MOUSE.H11MO.0.D		WGAGTGGGYGT	7.25e-07	0.00462	6.01	6391	5871	5871	6347	1.55	2796	47.62	2746	43.26
561	db/HUMAN/HOCOMOCOv11_full_HUMAN_mono_meme_format.meme	ZBT14_HUMAN.H11MO.0.C		GGAGCGCGC	8.07e-06	0.00507	6.59	630	5871	5871	6347	2.98	157	2.67	98	1.54
562	db/MOUSE/HOCOMOCOv11_full_MOUSE_mono_meme_format.meme	NFE2_MOUSE.H11MO.0.A		ATGACTCAGCARWW	1.45e-06	0.00525	6.82	3626	5871	5871	6347	16.1	252	4.29	173	2.73
563	db/HUMAN/HOCOMOCOv11_full_HUMAN_mono_meme_format.meme	NR2C1_HUMAN.H11MO.0.C		GSYVAGAGGTCAB	1.14e-06	0.00543	7.06	4760	5871	5871	6347	4.05	811	13.81	697	10.98
564	db/MOUSE/HOCOMOCOv11_full_MOUSE_mono_meme_format.meme	NR2C1_MOUSE.H11MO.0.C		GSYVAGAGGTCAB	1.14e-06	0.00543	7.06	4760	5871	5871	6347	4.05	811	13.81	697	10.98
