# Supplementary material for: BORIS/CTCFL epigenetically reprograms clustered CTCF binding sites into alternative transcriptional start sites
Source: Genome Biol. 2024 Jan 31;25:40. doi: 10.1186/s13059-024-03175-0 (PMC10832218; doi:10.1186/s13059-024-03175-0)
Supplement: Supplementary file 7 — Additional file 7: Supplementary Table S6. A list of all NGS data generated in this study. [file 13059_2024_3175_MOESM7_ESM.xlsx]

## Sheet: NGS_Data
library name	NGS_Data_Title	organism	cell line	cell type	ChIP antibody	treatment	genotype	molecule	single or paired-end	instrument model	processed data file			raw file			Replicates
											Replicate1	Replicate2	Replicate3	Replicate1	Replicate2	Replicate3	NumberOfReplicates
ChIPseq_H2AZ_NIH3T3_EV	ChIP-seq with H2AZ Abs in NIH3T3+EV cells	Mouse	NIH3T3	Mouse immortalized embryonic fibroblast cell line	H2A.Z (Abcam, catalog # ab4174)	Stable ectopic expression of a control plasmid (empty vector, EV), expressing beta-galactosidase (CpG-free plasmid (InvivoGen))	NIH3T3 stably expressing EV (Empty Vector)	Genomic DNA	single	NextSeq550	H2AZ_NIH3T3_EV_Rep1.bdg.gz	H2AZ_NIH3T3_EV_Rep2.bdg.gz	H2AZ_NIH3T3_EV_Rep3.bdg.gz	H2AZ_NIH3T3_EV_Rep1.fastq.gz	H2AZ_NIH3T3_EV_Rep2.fastq.gz	H2AZ_NIH3T3_EV_Rep3.fastq.gz	3Replicates
ChIPseq_H2AZ_NIH3T3_BORIS_single-cell_Clone2	ChIP-seq with H2AZ Abs in NIH3T3+BORIS cells	Mouse	NIH3T3	Mouse immortalized embryonic fibroblast cell line	H2A.Z (Abcam, catalog # ab4174)	Stable ectopic expression of BORIS from CpG-free plasmid (InvivoGen) - Clone#2	NIH3T3 stably expressing BORIS	Genomic DNA	single	NextSeq550	H2AZ_NIH3T3_BORIS_Rep1.bdg.gz	H2AZ_NIH3T3_BORIS_Rep2.bdg.gz	H2AZ_NIH3T3_BORIS_Rep3.bdg.gz	H2AZ_NIH3T3_BORIS_Cl2_Rep1.fastq.gz	H2AZ_NIH3T3_BORIS_Cl2_Rep2.fastq.gz	H2AZ_NIH3T3_BORIS_Cl2_Rep3.fastq.gz	3Replicates
ChIPseq_H3K4me3_NIH3T3_EV	ChIP-seq with H3K4me3 Abs in NIH3T3+EV cells	Mouse	NIH3T3	Mouse immortalized embryonic fibroblast cell line	H3K4me3 (Abcam, catalog # ab8580)	Stable ectopic expression of a control plasmid (empty vector, EV), expressing beta-galactosidase (CpG-free plasmid (InvivoGen))	NIH3T3 stably expressing EV (Empty Vector)	Genomic DNA	single	NextSeq550	H3K4me3_NIH3T3_EV_Rep1.bdg.gz	H3K4me3_NIH3T3_EV_Rep2.bdg.gz	H3K4me3_NIH3T3_EV_Rep3.bdg.gz	H3K4me3_NIH3T3_EV_Rep1.fastq.gz	H3K4me3_NIH3T3_EV_Rep2.fastq.gz	H3K4me3_NIH3T3_EV_Rep3.fastq.gz	3Replicates
ChIPseq_H3K4me3_NIH3T3_BORIS_single-cell_Clone2	ChIP-seq with H3K4me3 Abs in NIH3T3+BORIS cells	Mouse	NIH3T3	Mouse immortalized embryonic fibroblast cell line	H3K4me3 (Abcam, catalog # ab8580)	Stable ectopic expression of BORIS from CpG-free plasmid (InvivoGen) - Clone#2	NIH3T3 stably expressing BORIS	Genomic DNA	single	NextSeq550	H3K4me3_NIH3T3_BORIS_Rep1.bdg.gz	H3K4me3_NIH3T3_BORIS_Rep2.bdg.gz	H3K4me3_NIH3T3_BORIS_Rep3.bdg.gz	H3K4me3_NIH3T3_BORIS_Cl2_Rep1.fastq.gz	H3K4me3_NIH3T3_BORIS_Cl2_Rep2.fastq.gz	H3K4me3_NIH3T3_BORIS_Cl2_Rep3.fastq.gz	3Replicates
ChIPseq_H3K27ac_NIH3T3_EV	ChIP-seq with H3K27ac Abs in NIH3T3+EV cells	Mouse	NIH3T3	Mouse immortalized embryonic fibroblast cell line	H3K27ac (Abcam, catalog # ab4729)	Stable ectopic expression of a control plasmid (empty vector, EV), expressing beta-galactosidase (CpG-free plasmid (InvivoGen))	NIH3T3 stably expressing EV (Empty Vector)	Genomic DNA	single	NextSeq550	H3K27ac_NIH3T3_EV_Rep1.bdg.gz	H3K27ac_NIH3T3_EV_Rep2.bdg.gz	H3K27ac_NIH3T3_EV_Rep3.bdg.gz	H3K27ac_NIH3T3_EV_Rep1.fastq.gz	H3K27ac_NIH3T3_EV_Rep2.fastq.gz	H3K27ac_NIH3T3_EV_Rep3.fastq.gz	3Replicates
ChIPseq_H3K27ac_NIH3T3_BORIS_single-cell_Clone2	ChIP-seq with H3K27ac Abs in NIH3T3+BORIS cells	Mouse	NIH3T3	Mouse immortalized embryonic fibroblast cell line	H3K27ac (Abcam, catalog # ab4729)	Stable ectopic expression of BORIS from CpG-free plasmid (InvivoGen) - Clone#2	NIH3T3 stably expressing BORIS	Genomic DNA	single	NextSeq550	H3K27ac_NIH3T3_BORIS_Rep1.bdg.gz	H3K27ac_NIH3T3_BORIS_Rep2.bdg.gz	H3K27ac_NIH3T3_BORIS_Rep3.bdg.gz	H3K27ac_NIH3T3_BORIS_Cl2_Rep1.fastq.gz	H3K27ac_NIH3T3_BORIS_Cl2_Rep2.fastq.gz	H3K27ac_NIH3T3_BORIS_Cl2_Rep3.fastq.gz	3Replicates
ChIPseq_RNAPII_NIH3T3_EV	ChIP-seq with RNAPII Abs in NIH3T3+EV cells	Mouse	NIH3T3	Mouse immortalized embryonic fibroblast cell line	RNAPII (anti-RNA Polymerase II Antibody, CTD Antibody, clone 8WG16 (Millipore, catalog #05-952-I-100UG))	Stable ectopic expression of a control plasmid (empty vector, EV), expressing beta-galactosidase (CpG-free plasmid (InvivoGen))	NIH3T3 stably expressing EV (Empty Vector)	Genomic DNA	single	NextSeq550	RNAPII_NIH3T3_EV_Rep1.bdg.gz	RNAPII_NIH3T3_EV_Rep2.bdg.gz	RNAPII_NIH3T3_EV_Rep3.bdg.gz	RNAPII_NIH3T3_EV_Rep1.fastq.gz	RNAPII_NIH3T3_EV_Rep2.fastq.gz	RNAPII_NIH3T3_EV_Rep3.fastq.gz	3Replicates
ChIPseq_RNAPII_NIH3T3_BORIS_single-cell_Clone2	ChIP-seq with RNAPII Abs in NIH3T3+BORIS cells	Mouse	NIH3T3	Mouse immortalized embryonic fibroblast cell line	RNAPII (anti-RNA Polymerase II Antibody, CTD Antibody, clone 8WG16 (Millipore, catalog #05-952-I-100UG))	Stable ectopic expression of BORIS from CpG-free plasmid (InvivoGen) - Clone#2	NIH3T3 stably expressing BORIS	Genomic DNA	single	NextSeq550	RNAPII_NIH3T3_BORIS_Rep1.bdg.gz	RNAPII_NIH3T3_BORIS_Rep2.bdg.gz	RNAPII_NIH3T3_BORIS_Rep3.bdg.gz	RNAPII_NIH3T3_BORIS_Cl2_Rep1.fastq.gz	RNAPII_NIH3T3_BORIS_Cl2_Rep2.fastq.gz	RNAPII_NIH3T3_BORIS_Cl2_Rep3.fastq.gz	3Replicates
ChIPseq_TBP_NIH3T3_EV	ChIP-seq with TBP Abs in NIH3T3+EV cells	Mouse	NIH3T3	Mouse immortalized embryonic fibroblast cell line	TBP (Abcam, catalog # ab220788)	Stable ectopic expression of a control plasmid (empty vector, EV), expressing beta-galactosidase (CpG-free plasmid (InvivoGen))	NIH3T3 stably expressing EV (Empty Vector)	Genomic DNA	paired-end	NextSeq550, NovaSeq 6000 S1	TBP_NIH3T3_EV.bdg.gz	TBP_NIH3T3_EV_Rep2.bdg.gz		TBP_NIH3T3_EV_R1.fastq.gz, TBP_NIH3T3_EV_R2.fastq.gz	TBP_NIH3T3_EV_Rep2_R1_001.fastq.gz, TBP_NIH3T3_EV_Rep2_R2_001.fastq.gz		2Replicates
ChIPseq_TBP_NIH3T3_BORIS_single-cell_Clone2	ChIP-seq with TBP Abs in NIH3T3+BORIS cells	Mouse	NIH3T3	Mouse immortalized embryonic fibroblast cell line	TBP (Abcam, catalog # ab220788)	Stable ectopic expression of BORIS from CpG-free plasmid (InvivoGen) - Clone#2	NIH3T3 stably expressing BORIS	Genomic DNA	paired-end	NextSeq550, NovaSeq 6000 S1	TBP_NIH3T3_BORIS.bdg.gz	TBP_NIH3T3_BORIS_Clone2_Rep2.bdg.gz		TBP_NIH3T3_BORIS_R1.fastq.gz, TBP_NIH3T3_BORIS_R2.fastq.gz	TBP_NIH3T3_BORIS_Clone2_Rep2_R1_001.fastq.gz, TBP_NIH3T3_BORIS_Clone2_Rep2_R_001.fastq.gz		2Replicates
ChIPseq_PHF8_NIH3T3_EV	ChIP-seq with PHF8 Abs in NIH3T3+EV cells	Mouse	NIH3T3	Mouse immortalized embryonic fibroblast cell line	PHF8 (Bethyl Laboratories, catalog # A301-772A)	Stable ectopic expression of a control plasmid (empty vector, EV), expressing beta-galactosidase (CpG-free plasmid (InvivoGen))	NIH3T3 stably expressing EV (Empty Vector)	Genomic DNA	paired-end	NextSeq550	PHF8_NIH3T3_EV.bdg.gz			PHF8_NIH3T3_EV_R1.fastq.gz, PHF8_NIH3T3_EV_R2.fastq.gz			1Replicate
ChIPseq_PHF8_NIH3T3_BORIS_single-cell_Clone2	ChIP-seq with PHF8 Abs in NIH3T3+BORIS cells	Mouse	NIH3T3	Mouse immortalized embryonic fibroblast cell line	PHF8 (Bethyl Laboratories, catalog # A301-772A)	Stable ectopic expression of BORIS from CpG-free plasmid (InvivoGen) - Clone#2	NIH3T3 stably expressing BORIS	Genomic DNA	paired-end	NextSeq550	PHF8_NIH3T3_BORIS.bdg.gz			PHF8_NIH3T3_BORIS_R1.fastq.gz, PHF8_NIH3T3_BORIS_R2.fastq.gz	PHF8_NIH3T3_BORIS_R2.fastq.gz		1Replicate
ChIPseq_MAZ_NIH3T3_EV	ChIP-seq with MAZ Abs in NIH3T3+EV cells	Mouse	NIH3T3	Mouse immortalized embryonic fibroblast cell line	MAZ (Abcam, catalog # ab85725)	Stable ectopic expression of a control plasmid (empty vector, EV), expressing beta-galactosidase (CpG-free plasmid (InvivoGen))	NIH3T3 stably expressing EV (Empty Vector)	Genomic DNA	paired-end	NextSeq550	MAZ_NIH3T3_EV.bdg.gz			MAZ_NIH3T3_EV_R1.fastq.gz, MAZ_NIH3T3_EV_R2.fastq.gz			1Replicate
ChIPseq_MAZ_NIH3T3_BORIS_single-cell_Clone2	ChIP-seq with MAZ Abs in NIH3T3+BORIS cells	Mouse	NIH3T3	Mouse immortalized embryonic fibroblast cell line	MAZ (Abcam, catalog # ab85725)	Stable ectopic expression of BORIS from CpG-free plasmid (InvivoGen) - Clone#2	NIH3T3 stably expressing BORIS	Genomic DNA	paired-end	NextSeq550	MAZ_NIH3T3_BORIS.bdg.gz			MAZ_NIH3T3_BORIS_R1.fastq.gz, MAZ_NIH3T3_BORIS_R2.fastq.gz			1Replicate
ChIPseq_MXI1_NIH3T3_EV	ChIP-seq with MXI1 Abs in NIH3T3+EV cells	Mouse	NIH3T3	Mouse immortalized embryonic fibroblast cell line	MXI1 (R&D Systems, catalog # AF4185)	Stable ectopic expression of a control plasmid (empty vector, EV), expressing beta-galactosidase (CpG-free plasmid (InvivoGen))	NIH3T3 stably expressing EV (Empty Vector)	Genomic DNA	paired-end	NextSeq550	MXI1_NIH3T3_EV.bdg.gz			MXI1_NIH3T3_EV_R1.fastq.gz, MXI1_NIH3T3_EV_R2.fastq.gz			1Replicate
ChIPseq_MXI1_NIH3T3_BORIS_single-cell_Clone2	ChIP-seq with MXI1 Abs in NIH3T3+BORIS cells	Mouse	NIH3T3	Mouse immortalized embryonic fibroblast cell line	MXI1 (R&D Systems, catalog # AF4185)	Stable ectopic expression of BORIS from CpG-free plasmid (InvivoGen) - Clone#2	NIH3T3 stably expressing BORIS	Genomic DNA	paired-end	NextSeq550	MXI1_NIH3T3_BORIS.bdg.gz			MXI1_NIH3T3_BORIS_R1.fastq.gz, MXI1_NIH3T3_BORIS_R2.fastq.gz			1Replicate
ChIPseq_HCFC1_NIH3T3_EV	ChIP-seq with HCFC1 Abs in NIH3T3+EV cells	Mouse	NIH3T3	Mouse immortalized embryonic fibroblast cell line	HCFC1 (Novus Biologicals, catalog # NB100-68209)	Stable ectopic expression of a control plasmid (empty vector, EV), expressing beta-galactosidase (CpG-free plasmid (InvivoGen))	NIH3T3 stably expressing EV (Empty Vector)	Genomic DNA	paired-end	NextSeq550, NovaSeq 6000 S1	HCFC1_NIH3T3_EV.bdg.gz	HCFC1_NIH3T3_EV_Rep2.bdg.gz		HCFC1_NIH3T3_EV_R1.fastq.gz, HCFC1_NIH3T3_EV_R2.fastq.gz	HCFC1_NIH3T3_EV_Rep2_R1_001.fastq.gz, HCFC1_NIH3T3_EV_Rep2_R2_001.fastq.gz		2Replicates
ChIPseq_HCFC1_NIH3T3_BORIS_single-cell_Clone2	ChIP-seq with HCFC1 Abs in NIH3T3+BORIS cells	Mouse	NIH3T3	Mouse immortalized embryonic fibroblast cell line	HCFC1 (Novus Biologicals, catalog # NB100-68209)	Stable ectopic expression of BORIS from CpG-free plasmid (InvivoGen) - Clone#2	NIH3T3 stably expressing BORIS	Genomic DNA	paired-end	NextSeq550, NovaSeq 6000 S1	HCFC1_NIH3T3_BORIS.bdg.gz	HCFC1_NIH3T3_BORIS_Clone2_Rep2.bdg.gz		HCFC1_NIH3T3_BORIS_R1.fastq.gz, HCFC1_NIH3T3_BORIS_R2.fastq.gz	HCFC1_NIH3T3_BORIS_Clone2_Rep2_R1_001.fastq.gz, HCFC1_NIH3T3_BORIS_Clone2_Rep2_R2_001.fastq.gz		2Replicates
ChIPseq_SRCAP_NIH3T3_EV	ChIP-seq with SRCAP Abs in NIH3T3+EV cells	Mouse	NIH3T3	Mouse immortalized embryonic fibroblast cell line	SRCAP (Kerafast, catalog # ESL103)	Stable ectopic expression of a control plasmid (empty vector, EV), expressing beta-galactosidase (CpG-free plasmid (InvivoGen))	NIH3T3 stably expressing EV (Empty Vector)	Genomic DNA	paired-end	NextSeq550	SRCAP_NIH3T3_EV_Rep1.bdg.gz	SRCAP_NIH3T3_EV_Rep2.bdg.gz		SRCAP_NIH3T3_EV_Rep1_R1.fastq.gz, SRCAP_NIH3T3_EV_Rep1_R2.fastq.gz	SRCAP_NIH3T3_EV_Rep2_R1.fastq.gz, SRCAP_NIH3T3_EV_Rep2_R2.fastq.gz		2Replicates
ChIPseq_SRCAP_NIH3T3_BORIS_single-cell_Clone2	ChIP-seq with SRCAP Abs in NIH3T3+BORIS cells	Mouse	NIH3T3	Mouse immortalized embryonic fibroblast cell line	SRCAP (Kerafast, catalog # ESL103)	Stable ectopic expression of BORIS from CpG-free plasmid (InvivoGen) - Clone#2	NIH3T3 stably expressing BORIS	Genomic DNA	paired-end	NextSeq550	SRCAP_NIH3T3_BORIS_Rep1.bdg.gz	SRCAP_NIH3T3_BORIS_Rep2.bdg.gz		SRCAP_NIH3T3_BORIS_Cl2_Rep1_R1.fastq.gz, SRCAP_NIH3T3_BORIS_Cl2_Rep1_R2.fastq.gz	SRCAP_NIH3T3_BORIS_Cl2_Rep2_R1.fastq.gz, SRCAP_NIH3T3_BORIS_Cl2_Rep2_R2.fastq.gz		2Replicates
ChIPseq_H3K36me3_NIH3T3_EV	ChIP-seq with H3K36me3 Abs in NIH3T3+EV cells	Mouse	NIH3T3	Mouse immortalized embryonic fibroblast cell line	H3K36me3 (Diagenode, catalog # C15410058)	Stable ectopic expression of a control plasmid (empty vector, EV), expressing beta-galactosidase (CpG-free plasmid (InvivoGen))	NIH3T3 stably expressing EV (Empty Vector)	Genomic DNA	paired-end	NextSeq550	H3K36me3_NIH3T3_EV.bdg.gz			H3K36me3_NIH3T3_EV_Rep1_R1.fastq.gz, H3K36me3_NIH3T3_EV_Rep1_R2.fastq.gz	H3K36me3_NIH3T3_EV_Rep2_R1.fastq.gz, H3K36me3_NIH3T3_EV_Rep2_R2.fastq.gz	H3K36me3_NIH3T3_EV_Rep3_R1.fastq.gz, H3K36me3_NIH3T3_EV_Rep3_R2.fastq.gz	3Replicates
ChIPseq_H3K36me3_NIH3T3_BORIS_single-cell_Clone2	ChIP-seq with H3K36me3 Abs in NIH3T3+BORIS cells	Mouse	NIH3T3	Mouse immortalized embryonic fibroblast cell line	H3K36me3 (Diagenode, catalog # C15410058)	Stable ectopic expression of BORIS from CpG-free plasmid (InvivoGen) - Clone#2	NIH3T3 stably expressing BORIS	Genomic DNA	paired-end	NextSeq550	H3K36me3_NIH3T3_BORIS.bdg.gz			H3K36me3_NIH3T3_BORIS_Cl2_Rep1_R1.fastq.gz, H3K36me3_NIH3T3_BORIS_Cl2_Rep1_R2.fastq.gz	H3K36me3_NIH3T3_BORIS_Cl2_Rep2_R1.fastq.gz, H3K36me3_NIH3T3_BORIS_Cl2_Rep2_R2.fastq.gz	H3K36me3_NIH3T3_BORIS_Cl2_Rep3_R1.fastq.gz, H3K36me3_NIH3T3_BORIS_Cl2_Rep3_R2.fastq.gz	3Replicates
ChIPseq_H3K27me3_NIH3T3_EV	ChIP-seq with H3K27me3 Abs in NIH3T3+EV cells	Mouse	NIH3T3	Mouse immortalized embryonic fibroblast cell line	H3K27me3 (Diagenode, catalog # C15410195)	Stable ectopic expression of a control plasmid (empty vector, EV), expressing beta-galactosidase (CpG-free plasmid (InvivoGen))	NIH3T3 stably expressing EV (Empty Vector)	Genomic DNA	paired-end	NextSeq550	H3K27me3_NIH3T3_EV.bdg.gz			H3K27me3_NIH3T3_EV_Rep1_R1.fastq.gz, H3K27me3_NIH3T3_EV_Rep1_R2.fastq.gz	H3K27me3_NIH3T3_EV_Rep2_R1.fastq.gz, H3K27me3_NIH3T3_EV_Rep2_R2.fastq.gz		2Replicates
ChIPseq_H3K27me3_NIH3T3_BORIS_single-cell_Clone2	ChIP-seq with H3K27me3 Abs in NIH3T3+BORIS cells	Mouse	NIH3T3	Mouse immortalized embryonic fibroblast cell line	H3K27me3 (Diagenode, catalog # C15410195)	Stable ectopic expression of BORIS from CpG-free plasmid (InvivoGen) - Clone#2	NIH3T3 stably expressing BORIS	Genomic DNA	paired-end	NextSeq550	H3K27me3_NIH3T3_BORIS.bdg.gz			H3K27me3_NIH3T3_BORIS_Cl2_Rep1_R1.fastq.gz, H3K27me3_NIH3T3_BORIS_Cl2_Rep1_R2.fastq.gz	H3K27me3_NIH3T3_BORIS_Cl2_Rep2_R1.fastq.gz, H3K27me3_NIH3T3_BORIS_Cl2_Rep2_R2.fastq.gz		2Replicates
ChIPseq_CTCF_NIH3T3_EV	ChIP-seq with CTCF Abs in NIH3T3+EV cells	Mouse	NIH3T3	Mouse immortalized embryonic fibroblast cell line	CTCF custom-made mouse monoclonal (characterized in PMID:15731119)	Stable ectopic expression of a control plasmid (empty vector, EV), expressing beta-galactosidase (CpG-free plasmid (InvivoGen))	NIH3T3 stably expressing EV (Empty Vector)	Genomic DNA	single	Illumina HiSeq 2000	CTCF_NIH3T3_EV.bdg.gz			CTCF_NIH3T3_EV_Rep1.fastq.gz	CTCF_NIH3T3_EV_Rep2.fastq.gz	CTCF_NIH3T3_EV_Rep3.fastq.gz	3Replicates
ChIPseq_CTCF_NIH3T3_BORIS_single-cell_Clone2	ChIP-seq with CTCF Abs in NIH3T3+BORIS cells	Mouse	NIH3T3	Mouse immortalized embryonic fibroblast cell line	CTCF custom-made mouse monoclonal (characterized in PMID:15731119)	Stable ectopic expression of BORIS from CpG-free plasmid (InvivoGen) - Clone#2	NIH3T3 stably expressing BORIS	Genomic DNA	single	Illumina HiSeq 2000	CTCF_NIH3T3_BORIS_Cl2.bdg.gz			CTCF_NIH3T3_BORIS_Cl2_Rep1.fastq.gz	CTCF_NIH3T3_BORIS_Cl2_Rep2.fastq.gz	CTCF_NIH3T3_BORIS_Cl2_Rep3.fastq.gz	3Replicates
ChIPseq_CTCF_NIH3T3_BORIS_single-cell_Clone3	ChIP-seq with CTCF Abs in NIH3T3+BORIS cells	Mouse	NIH3T3	Mouse immortalized embryonic fibroblast cell line	CTCF custom-made mouse monoclonal (characterized in PMID:15731119)	Stable ectopic expression of BORIS from CpG-free plasmid (InvivoGen) - Clone#3	NIH3T3 stably expressing BORIS	Genomic DNA	single	Illumina HiSeq 2000	CTCF_NIH3T3_BORIS_Cl3_Rep12.bdg.gz			CTCF_NIH3T3_BORIS_Cl3_Rep1.fastq.gz	CTCF_NIH3T3_BORIS_Cl3_Rep2.fastq.gz		2Replicates
ChIPseq_CTCF_NIH3T3_BORIS_single-cell_Clone4	ChIP-seq with CTCF Abs in NIH3T3+BORIS cells	Mouse	NIH3T3	Mouse immortalized embryonic fibroblast cell line	CTCF custom-made mouse monoclonal (characterized in PMID:15731119)	Stable ectopic expression of BORIS from CpG-free plasmid (InvivoGen) - Clone#4	NIH3T3 stably expressing BORIS	Genomic DNA	single	Illumina HiSeq 2000	CTCF_NIH3T3_BORIS_Cl4_Rep12.bdg.gz			CTCF_NIH3T3_BORIS_Cl4_Rep1.fastq.gz	CTCF_NIH3T3_BORIS_Cl4_Rep2.fastq.gz		2Replicates
ChIPseq_BORIS_NIH3T3_EV	ChIP-seq with BORIS Abs in NIH3T3+EV cells	Mouse	NIH3T3	Mouse immortalized embryonic fibroblast cell line	BORIS custom-made mouse monoclonal (characterized in PMID: 21659515)	Stable ectopic expression of a control plasmid (empty vector, EV), expressing beta-galactosidase (CpG-free plasmid (InvivoGen))	NIH3T3 stably expressing EV (Empty Vector)	Genomic DNA	paired-end	Illumina HiSeq 2000	BORIS_NIH3T3_EV.bdg.gz			BORIS_NIH3T3_EV_R1.fastq.gz, BORIS_NIH3T3_EV_R2.fastq.gz			1Replicate
ChIPseq_BORIS_NIH3T3_BORIS_single-cell_Clone2	ChIP-seq with BORIS Abs in NIH3T3+BORIS cells	Mouse	NIH3T3	Mouse immortalized embryonic fibroblast cell line	BORIS custom-made mouse monoclonal (characterized in PMID: 21659515)	Stable ectopic expression of BORIS from CpG-free plasmid (InvivoGen) - Clone#2	NIH3T3 stably expressing BORIS	Genomic DNA	single	Illumina HiSeq 2000	BORIS_NIH3T3_BORIS_Cl2.bdg.gz			BORIS_NIH3T3_BORIS_Cl2_Rep1.fastq.gz	BORIS_NIH3T3_BORIS_Cl2_Rep2.fastq.gz	BORIS_NIH3T3_BORIS_Cl2_Rep3.fastq.gz	3Replicates
ChIPseq_BORIS_NIH3T3_BORIS_single-cell_Clone3	ChIP-seq with BORIS Abs in NIH3T3+BORIS cells	Mouse	NIH3T3	Mouse immortalized embryonic fibroblast cell line	BORIS custom-made mouse monoclonal (characterized in PMID: 21659515)	Stable ectopic expression of BORIS from CpG-free plasmid (InvivoGen) - Clone#3	NIH3T3 stably expressing BORIS	Genomic DNA	single	Illumina HiSeq 2000	BORIS_NIH3T3_BORIS_Cl3_Rep12.bdg.gz			BORIS_NIH3T3_BORIS_Cl3_Rep1.fastq.gz	BORIS_NIH3T3_BORIS_Cl3_Rep2.fastq.gz		2Replicates
ChIPseq_BORIS_NIH3T3_BORIS_single-cell_Clone4	ChIP-seq with BORIS Abs in NIH3T3+BORIS cells	Mouse	NIH3T3	Mouse immortalized embryonic fibroblast cell line	BORIS custom-made mouse monoclonal (characterized in PMID: 21659515)	Stable ectopic expression of BORIS from CpG-free plasmid (InvivoGen) - Clone#4	NIH3T3 stably expressing BORIS	Genomic DNA	single	Illumina HiSeq 2000	BORIS_NIH3T3_BORIS_Cl4_Rep12.bdg.gz			BORIS_NIH3T3_BORIS_Cl4_Rep1.fastq.gz	BORIS_NIH3T3_BORIS_Cl4_Rep2.fastq.gz		2Replicates
ChIPseq_H2AZ_Abs_NIH3T3_pBIG_EV_DOX	ChIP-seq with H2AZ Abs in NIH3T3+pBIGi_EV cells_Treated with DOX	Mouse	NIH3T3	Mouse immortalized embryonic fibroblast cell line	H2A.Z (Abcam, catalog # ab4174)	The cells were cultured in the presence of doxycycline (Dox) concentration (1 μg/mL) for 5 days, with the refreshment of dox every two days.	NIH3T3 stably transfected with dox-inducable pBIGi_EV (Empty Vector (luciferase) expressing plasmid (pBIGi_EV)	Genomic DNA	paired-end	Illumina HiSeq 2000	H2AZ_Dox_NIH3T3_pBIG_EV_treat_pileup.bdg.gz			H2AZ_Dox_NIH3T3_pBIG_EV_R1.fastq.gz, H2AZ_Dox_NIH3T3_pBIG_EV_R2.fastq.gz			1Replicate
ChIPseq_H2AZ_Abs_NIH3T3_pBIG_BORIS_NoDox	ChIP-seq with H2AZ Abs in NIH3T3+pBIGi_BORIS cells_Treated with no DOX	Mouse	NIH3T3	Mouse immortalized embryonic fibroblast cell line	H2A.Z (Abcam, catalog # ab4174)	The cells were cultured in the absence of doxycycline (noDox), under regular culturing conditions.	NIH3T3 stably transfected with dox-inducable pBIGi BORIS-expressing plasmid (pBIGi_BORIS)	Genomic DNA	paired-end	Illumina HiSeq 2000	H2AZ_noDox_NIH3T3_pBIG_BORIS_treat_pileup.bdg.gz	H2AZ_noDox_NIH3T3_pBIG_BORIS_treat_pileup.bdg.gz		H2AZ_noDox_NIH3T3_pBIG_BORIS_R1.fastq.gz, H2AZ_noDox_NIH3T3_pBIG_BORIS_R2.fastq.gz	H2AZ_NIH3T3_pBIG_BORIS_NoDox_Rep2_R1_001.fastq.gz, H2AZ_NIH3T3_pBIG_BORIS_NoDox_Rep2_R2_001.fastq.gz		2Replicates
ChIPseq_H2AZ_Abs_NIH3T3_pBIG_BORIS_Dox	ChIP-seq with H2AZ Abs in NIH3T3+pBIGi_BORIS cells_Treated with DOX	Mouse	NIH3T3	Mouse immortalized embryonic fibroblast cell line	H2A.Z (Abcam, catalog # ab4174)	The cells were cultured in the presence of doxycycline (Dox) concentration (1 μg/mL) for 5 days, with the refreshment of dox every two days.	NIH3T3 stably transfected with dox-inducable pBIGi BORIS-expressing plasmid (pBIGi_BORIS)	Genomic DNA	paired-end	Illumina HiSeq 2000	H2AZ_Dox_NIH3T3_pBIG_BORIS_treat_pileup.bdg.gz			H2AZ_Dox_NIH3T3_pBIG_BORIS_R1.fastq.gz, H2AZ_Dox_NIH3T3_pBIG_BORIS_R2.fastq.gz			1Replicate
ChIPseq_H2AZ_Abs_NIH3T3_pBIG_BORIS_WashOff_Dox	ChIP-seq with H2AZ Abs in NIH3T3+pBIGi_BORIS cells_Treated with WashOff DOX	Mouse	NIH3T3	Mouse immortalized embryonic fibroblast cell line	H2A.Z (Abcam, catalog # ab4174)	The cells were cultured in the presence of doxycycline (Dox) concentration (1 μg/mL) for 5 days, with the refreshment of dox every two days. After Dox treatment, the media was replaced with regular media (without dox). The cells were allowed to grow for additional 5 days (washing off Dox).	NIH3T3 stably transfected with dox-inducable pBIGi BORIS-expressing plasmid (pBIGi_BORIS)	Genomic DNA	paired-end	Illumina HiSeq 2000	H2AZ_WashOffDox_NIH3T3_pBIG_BORIS_treat_pileup.bdg.gz			H2AZ_WashOffDox_NIH3T3_pBIG_BORIS_R1.fastq.gz, H2AZ_WashOffDox_NIH3T3_pBIG_BORIS_R2.fastq.gz			1Replicate
ChIPseq_BORIS_Abs_NIH3T3_pBIG_EV_DOX	ChIP-seq with BORIS Abs in NIH3T3+pBIGi_EV cells_Treated with DOX	Mouse	NIH3T3	Mouse immortalized embryonic fibroblast cell line	BORIS custom-made mouse monoclonal (characterized in PMID: 21659515)	The cells were cultured in the presence of doxycycline (Dox) concentration (1 μg/mL) for 5 days, with the refreshment of dox every two days.	NIH3T3 stably transfected with dox-inducable pBIGi_EV (Empty Vector (luciferase) expressing plasmid (pBIGi_EV)	Genomic DNA	paired-end	NovaSeq 6000 S1	BORIS_Dox_NIH3T3_pBIG_EV_treat_pileup.bdg.gz			BORIS_Dox_NIH3T3_pBIG_EV_R1.fastq.gz, BORIS_Dox_NIH3T3_pBIG_EV_R2.fastq.gz			1Replicate
ChIPseq_BORIS_Abs_NIH3T3_pBIG_BORIS_NoDox	ChIP-seq with BORIS Abs in NIH3T3+pBIGi_BORIS cells_Treated with no DOX	Mouse	NIH3T3	Mouse immortalized embryonic fibroblast cell line	BORIS custom-made mouse monoclonal (characterized in PMID: 21659515)	The cells were cultured in the absence of doxycycline (noDox), under regular culturing conditions.	NIH3T3 stably transfected with dox-inducable pBIGi BORIS-expressing plasmid (pBIGi_BORIS)	Genomic DNA	paired-end	NovaSeq 6000 S1	BORIS_Abs_NoDox_NIH3T3_pBIG_BORIS_treat_pileup.bdg.gz	BORIS_NIH3T3_pBIG_BORIS_NoDox_Rep2_treat_pileup.bdg.gz		BORIS_noDox_NIH3T3_pBIG_BORIS_R1.fastq.gz, BORIS_noDox_NIH3T3_pBIG_BORIS_R2.fastq.gz	BORIS_NIH3T3_pBIG_BORIS_NoDox_Rep2_R1_001.fastq.gz, BORIS_NIH3T3_pBIG_BORIS_NoDox_Rep2_R2_001.fastq.gz		2Replicates
ChIPseq_BORIS_Abs_NIH3T3_pBIG_BORIS_Dox	ChIP-seq with BORIS Abs in NIH3T3+pBIGi_BORIS cells_Treated with DOX	Mouse	NIH3T3	Mouse immortalized embryonic fibroblast cell line	BORIS custom-made mouse monoclonal (characterized in PMID: 21659515)	The cells were cultured in the presence of doxycycline (Dox) concentration (1 μg/mL) for 5 days, with the refreshment of dox every two days.	NIH3T3 stably transfected with dox-inducable pBIGi BORIS-expressing plasmid (pBIGi_BORIS)	Genomic DNA	paired-end	NovaSeq 6000 S1	BORIS_Abs_Dox_NIH3T3_pBIG_BORIS_treat_pileup.bdg.gz			BORIS_Dox_NIH3T3_pBIG_BORIS_R1.fastq.gz, BORIS_Dox_NIH3T3_pBIG_BORIS_R2.fastq.gz			1Replicate
ChIPseq_BORIS_Abs_NIH3T3_pBIG_BORIS_WashOff_Dox	ChIP-seq with BORIS Abs in NIH3T3+pBIGi_BORIS cells_Treated with WashOff DOX	Mouse	NIH3T3	Mouse immortalized embryonic fibroblast cell line	BORIS custom-made mouse monoclonal (characterized in PMID: 21659515)	The cells were cultured in the presence of doxycycline (Dox) concentration (1 μg/mL) for 5 days, with the refreshment of dox every two days. After Dox treatment, the media was replaced with regular media (without dox). The cells were allowed to grow for additional 5 days (washing off Dox).	NIH3T3 stably transfected with dox-inducable pBIGi BORIS-expressing plasmid (pBIGi_BORIS)	Genomic DNA	paired-end	NovaSeq 6000 S1	BORIS_Abs_WashOff_Dox_NIH3T3_pBIG_BORIS_treat_pileup.bdg.gz			BORIS_WashOffDox_NIH3T3_pBIG_BORIS_R1.fastq.gz, BORIS_WashOffDox_NIH3T3_pBIG_BORIS_R2.fastq.gz			1Replicate
ChIPseq_BORIS_Abs_NIH3T3_pBIG_EV_DOX_24h	ChIP-seq with BORIS Abs in NIH3T3+pBIGi_EV cells_Treated with DOX for 24h	Mouse	NIH3T3	Mouse immortalized embryonic fibroblast cell line	BORIS custom-made mouse monoclonal (characterized in PMID: 21659515)	The cells were cultured in the presence of doxycycline (Dox) concentration (1 μg/mL) for 24h	NIH3T3 stably transfected with dox-inducable pBIGi_EV (Empty Vector (luciferase) expressing plasmid (pBIGi_EV)	Genomic DNA	paired-end	NovaSeq 6000 S1	BORIS_NIH3T3_pBIG_EV_Dox_24h_Rep1_treat_pileup.bdg.gz			BORIS_NIH3T3_pBIG_EV_Dox_24h_Rep1_R1_001.fastq.gz, BORIS_NIH3T3_pBIG_EV_Dox_24h_Rep1_R2_001.fastq.gz			1Replicate
ChIPseq_BORIS_Abs_NIH3T3_pBIG_BORIS_Dox_8h	ChIP-seq with BORIS Abs in NIH3T3+pBIGi_BORIS cells_Treated with DOX for 8h	Mouse	NIH3T3	Mouse immortalized embryonic fibroblast cell line	BORIS custom-made mouse monoclonal (characterized in PMID: 21659515)	The cells were cultured in the presence of doxycycline (Dox) concentration (1 μg/mL) for 8hours	NIH3T3 stably transfected with dox-inducable pBIGi BORIS-expressing plasmid (pBIGi_BORIS)	Genomic DNA	paired-end	NovaSeq 6000 S1	BORIS_NIH3T3_pBIG_BORIS_Dox_8h_Rep1_treat_pileup.bdg.gz	BORIS_NIH3T3_pBIG_BORIS_Dox_8h_Rep2_treat_pileup.bdg.gz		BORIS_NIH3T3_pBIG_BORIS_Dox_8h_Rep1_R1_001.fastq.gz, BORIS_NIH3T3_pBIG_BORIS_Dox_8h_Rep1_R2_001.fastq.gz	BORIS_NIH3T3_pBIG_BORIS_Dox_8h_Rep2_R1_001.fastq.gz, BORIS_NIH3T3_pBIG_BORIS_Dox_8h_Rep2_R2_001.fastq.gz		2Replicates
ChIPseq_BORIS_Abs_NIH3T3_pBIG_BORIS_Dox_12h	ChIP-seq with BORIS Abs in NIH3T3+pBIGi_BORIS cells_Treated with DOX for 12h	Mouse	NIH3T3	Mouse immortalized embryonic fibroblast cell line	BORIS custom-made mouse monoclonal (characterized in PMID: 21659515)	The cells were cultured in the presence of doxycycline (Dox) concentration (1 μg/mL) for 12hours	NIH3T3 stably transfected with dox-inducable pBIGi BORIS-expressing plasmid (pBIGi_BORIS)	Genomic DNA	paired-end	NovaSeq 6000 S1	BORIS_NIH3T3_pBIG_BORIS_Dox_12h_Rep1_treat_pileup.bdg.gz			BORIS_NIH3T3_pBIG_BORIS_Dox_12h_Rep1_R1_001.fastq.gz, BORIS_NIH3T3_pBIG_BORIS_Dox_12h_Rep1_R2_001.fastq.gz			1Replicate
ChIPseq_BORIS_Abs_NIH3T3_pBIG_BORIS_Dox_24h	ChIP-seq with BORIS Abs in NIH3T3+pBIGi_BORIS cells_Treated with DOX for 24h	Mouse	NIH3T3	Mouse immortalized embryonic fibroblast cell line	BORIS custom-made mouse monoclonal (characterized in PMID: 21659515)	The cells were cultured in the presence of doxycycline (Dox) concentration (1 μg/mL) for 24hours	NIH3T3 stably transfected with dox-inducable pBIGi BORIS-expressing plasmid (pBIGi_BORIS)	Genomic DNA	paired-end	NovaSeq 6000 S1	BORIS_NIH3T3_pBIG_BORIS_Dox_24h_Rep1_treat_pileup.bdg.gz	BORIS_NIH3T3_pBIG_BORIS_Dox_24h_Rep2_treat_pileup.bdg.gz		BORIS_NIH3T3_pBIG_BORIS_Dox_24h_Rep1_R1_001.fastq.gz, BORIS_NIH3T3_pBIG_BORIS_Dox_24h_Rep1_R2_001.fastq.gz	BORIS_NIH3T3_pBIG_BORIS_Dox_24h_Rep2_R1_001.fastq.gz, BORIS_NIH3T3_pBIG_BORIS_Dox_24h_Rep2_R2_001.fastq.gz		2Replicates
ChIPseq_BORIS_Abs_NIH3T3_pBIG_BORIS_WashOff_Dox_24h	ChIP-seq with BORIS Abs in NIH3T3+pBIGi_BORIS cells_Treated with WashOff DOX_24h	Mouse	NIH3T3	Mouse immortalized embryonic fibroblast cell line	BORIS custom-made mouse monoclonal (characterized in PMID: 21659515)	The cells were cultured in the presence of doxycycline (Dox) concentration (1 μg/mL) for 5 days, with the refreshment of dox every two days. After Dox treatment, the media was replaced with regular media (without dox). The cells were allowed to grow for 24h (washing off Dox).	NIH3T3 stably transfected with dox-inducable pBIGi BORIS-expressing plasmid (pBIGi_BORIS)	Genomic DNA	paired-end	NovaSeq 6000 S1	BORIS_NIH3T3_pBIG_BORIS_WashOff_24h_Rep1_Rep1_treat_pileup.bdg.gz			BORIS_NIH3T3_pBIG_BORIS_WashOff_24h_Rep1_R1_001.fastq.gz, BORIS_NIH3T3_pBIG_BORIS_WashOff_24h_Rep1_R2_001.fastq.gz			1Replicate
ChIPseq_H2AZ_Abs_NIH3T3_pBIG_EV_DOX	ChIP-seq with H2AZ Abs in NIH3T3+pBIGi_EV cells_Treated with DOX	Mouse	NIH3T3	Mouse immortalized embryonic fibroblast cell line	H2A.Z (Abcam, catalog # ab4174)	The cells were cultured in the presence of doxycycline (Dox) concentration (1 μg/mL) for 24h	NIH3T3 stably transfected with dox-inducable pBIGi_EV (Empty Vector (luciferase) expressing plasmid (pBIGi_EV)	Genomic DNA	paired-end	NovaSeq 6000 S1	H2AZ_NIH3T3_pBIG_EV_Dox_24h_Rep1_treat_pileup.bdg.gz	H2AZ_NIH3T3_pBIG_EV_Dox_24h_Rep2_treat_pileup.bdg.gz		H2AZ_NIH3T3_pBIG_EV_Dox_24h_Rep1_R1_001.fastq.gz, H2AZ_NIH3T3_pBIG_EV_Dox_24h_Rep1_R2_001.fastq.gz	H2AZ_NIH3T3_pBIG_EV_Dox_24h_Rep2_R1_001.fastq.gz, H2AZ_NIH3T3_pBIG_EV_Dox_24h_Rep2_R2_001.fastq.gz		2Replicates
ChIPseq_H2AZ_Abs_NIH3T3_pBIG_BORIS_Dox_8h	ChIP-seq with H2AZ Abs in NIH3T3+pBIGi_BORIS cells_Treated with DOX for 8h	Mouse	NIH3T3	Mouse immortalized embryonic fibroblast cell line	H2A.Z (Abcam, catalog # ab4174)	The cells were cultured in the presence of doxycycline (Dox) concentration (1 μg/mL) for 8 hours	NIH3T3 stably transfected with dox-inducable pBIGi BORIS-expressing plasmid (pBIGi_BORIS)	Genomic DNA	paired-end	NovaSeq 6000 S1	H2AZ_NIH3T3_pBIG_BORIS_Dox_8h_Rep1_treat_pileup.bdg.gz	H2AZ_NIH3T3_pBIG_BORIS_Dox_8h_Rep2_treat_pileup.bdg.gz		H2AZ_NIH3T3_pBIG_BORIS_Dox_8h_Rep1_R1_001.fastq.gz, H2AZ_NIH3T3_pBIG_BORIS_Dox_8h_Rep1_R2_001.fastq.gz	H2AZ_NIH3T3_pBIG_BORIS_Dox_8h_Rep2_R1_001.fastq.gz, H2AZ_NIH3T3_pBIG_BORIS_Dox_8h_Rep2_R2_001.fastq.gz		2Replicates
ChIPseq_H2AZ_Abs_NIH3T3_pBIG_BORIS_Dox_24h	ChIP-seq with H2AZ Abs in NIH3T3+pBIGi_BORIS cells_Treated with DOX for 24h	Mouse	NIH3T3	Mouse immortalized embryonic fibroblast cell line	H2A.Z (Abcam, catalog # ab4174)	The cells were cultured in the presence of doxycycline (Dox) concentration (1 μg/mL) for 24 hours	NIH3T3 stably transfected with dox-inducable pBIGi BORIS-expressing plasmid (pBIGi_BORIS)	Genomic DNA	paired-end	NovaSeq 6000 S1	H2AZ_NIH3T3_pBIG_BORIS_Dox_24h_Rep1_treat_pileup.bdg.gz	H2AZ_NIH3T3_pBIG_BORIS_Dox_24h_Rep2_treat_pileup.bdg.gz		H2AZ_NIH3T3_pBIG_BORIS_Dox_24h_Rep1_R1_001.fastq.gz, H2AZ_NIH3T3_pBIG_BORIS_Dox_24h_Rep1_R2_001.fastq.gz	H2AZ_NIH3T3_pBIG_BORIS_Dox_24h_Rep2_R1_001.fastq.gz, H2AZ_NIH3T3_pBIG_BORIS_Dox_24h_Rep2_R2_001.fastq.gz		2Replicates
ChIPseq_H2AZ_Abs_NIH3T3_pBIG_BORIS_WashOff_Dox	ChIP-seq with H2AZ Abs in NIH3T3+pBIGi_BORIS cells_Treated with WashOff DOX	Mouse	NIH3T3	Mouse immortalized embryonic fibroblast cell line	H2A.Z (Abcam, catalog # ab4174)	The cells were cultured in the presence of doxycycline (Dox) concentration (1 μg/mL) for 5 days, with the refreshment of dox every two days. After Dox treatment, the media was replaced with regular media (without dox). The cells were allowed to grow for 24h (washing off Dox).	NIH3T3 stably transfected with dox-inducable pBIGi BORIS-expressing plasmid (pBIGi_BORIS)	Genomic DNA	paired-end	NovaSeq 6000 S1	H2AZ_NIH3T3_pBIG_BORIS_WashOff_24h_Rep1_Rep1_treat_pileup.bdg.gz			H2AZ_NIH3T3_pBIG_BORIS_WashOff_24h_Rep1_R1_001.fastq.gz, H2AZ_NIH3T3_pBIG_BORIS_WashOff_24h_Rep1_R2_001.fastq.gz			1Replicate
ChIPseq_H3K4me3_Abs_NIH3T3_pBIG_EV_DOX_24h	ChIP-seq with H3K4me3 Abs in NIH3T3+pBIGi_EV cells_Treated with DOX for 24h	Mouse	NIH3T3	Mouse immortalized embryonic fibroblast cell line	H3K4me3 (Abcam, catalog # ab8580)	The cells were cultured in the presence of doxycycline (Dox) concentration (1 μg/mL) for 24h	NIH3T3 stably transfected with dox-inducable pBIGi_EV (Empty Vector (luciferase) expressing plasmid (pBIGi_EV)	Genomic DNA	paired-end	NovaSeq 6000 S1	H3K4me3_NIH3T3_pBIG_EV_Dox_24h_Rep1_treat_pileup.bdg.gz	H3K4me3_NIH3T3_pBIG_EV_Dox_24h_Rep2_treat_pileup.bdg.gz		H3K4me3_NIH3T3_pBIG_EV_Dox_24h_Rep1_R1_001.fastq.gz, H3K4me3_NIH3T3_pBIG_EV_Dox_24h_Rep1_R2_001.fastq.gz	H3K4me3_NIH3T3_pBIG_EV_Dox_24h_Rep2_R1_001.fastq.gz, H3K4me3_NIH3T3_pBIG_EV_Dox_24h_Rep2_R2_001.fastq.gz		2Replicates
ChIPseq_H3K4me3_Abs_NIH3T3_pBIG_BORIS_NoDox	ChIP-seq with H3K4me3 Abs in NIH3T3+pBIGi_BORIS cells_Treated with no DOX	Mouse	NIH3T3	Mouse immortalized embryonic fibroblast cell line	H3K4me3 (Abcam, catalog # ab8580)	The cells were cultured in the absence of doxycycline (noDox), under regular culturing conditions.	NIH3T3 stably transfected with dox-inducable pBIGi BORIS-expressing plasmid (pBIGi_BORIS)	Genomic DNA	paired-end	NovaSeq 6000 S1	H3K4me3_NIH3T3_pBIG_BORIS_NoDox_Rep1_treat_pileup.bdg.gz	H3K4me3_NIH3T3_pBIG_BORIS_NoDox_Rep2_treat_pileup.bdg.gz		H3K4me3_NIH3T3_pBIG_BORIS_NoDox_Rep1_R1_001.fastq.gz, H3K4me3_NIH3T3_pBIG_BORIS_NoDox_Rep1_R2_001.fastq.gz	H3K4me3_NIH3T3_pBIG_BORIS_NoDox_Rep2_R1_001.fastq.gz, H3K4me3_NIH3T3_pBIG_BORIS_NoDox_Rep2_R2_001.fastq.gz		2Replicates
ChIPseq_H3K4me3_Abs_NIH3T3_pBIG_BORIS_Dox_8h	ChIP-seq with H3K4me3 Abs in NIH3T3+pBIGi_BORIS cells_Treated with DOX for 8h	Mouse	NIH3T3	Mouse immortalized embryonic fibroblast cell line	H3K4me3 (Abcam, catalog # ab8580)	The cells were cultured in the presence of doxycycline (Dox) concentration (1 μg/mL) for 8hours	NIH3T3 stably transfected with dox-inducable pBIGi BORIS-expressing plasmid (pBIGi_BORIS)	Genomic DNA	paired-end	NovaSeq 6000 S1	H3K4me3_NIH3T3_pBIG_BORIS_Dox_8h_Rep1_treat_pileup.bdg.gz	H3K4me3_NIH3T3_pBIG_BORIS_Dox_8h_Rep2_treat_pileup.bdg.gz		H3K4me3_NIH3T3_pBIG_BORIS_Dox_8h_Rep1_R1_001.fastq.gz, H3K4me3_NIH3T3_pBIG_BORIS_Dox_8h_Rep1_R2_001.fastq.gz	H3K4me3_NIH3T3_pBIG_BORIS_Dox_8h_Rep2_R1_001.fastq.gz, H3K4me3_NIH3T3_pBIG_BORIS_Dox_8h_Rep2_R2_001.fastq.gz		2Replicates
ChIPseq_H3K4me3_Abs_NIH3T3_pBIG_BORIS_Dox_24h	ChIP-seq with H3K4me3 Abs in NIH3T3+pBIGi_BORIS cells_Treated with DOX for 24h	Mouse	NIH3T3	Mouse immortalized embryonic fibroblast cell line	H3K4me3 (Abcam, catalog # ab245240)	The cells were cultured in the presence of doxycycline (Dox) concentration (1 μg/mL) for 24hours	NIH3T3 stably transfected with dox-inducable pBIGi BORIS-expressing plasmid (pBIGi_BORIS)	Genomic DNA	paired-end	NovaSeq 6000 S1	H3K4me3_NIH3T3_pBIG_BORIS_Dox_24h_Rep1_treat_pileup.bdg.gz	H3K4me3_NIH3T3_pBIG_BORIS_Dox_24h_Rep2_treat_pileup.bdg.gz		H3K4me3_NIH3T3_pBIG_BORIS_Dox_24h_Rep1_R1_001.fastq.gz, H3K4me3_NIH3T3_pBIG_BORIS_Dox_24h_Rep1_R2_001.fastq.gz	H3K4me3_NIH3T3_pBIG_BORIS_Dox_24h_Rep2_R1_001.fastq.gz, H3K4me3_NIH3T3_pBIG_BORIS_Dox_24h_Rep2_R2_001.fastq.gz		2Replicates
ChIPseq_H3K4me3_Abs_NIH3T3_pBIG_BORIS_WashOff_Dox_24h	ChIP-seq with H3K4me3 Abs in NIH3T3+pBIGi_BORIS cells_Treated with WashOff DOX	Mouse	NIH3T3	Mouse immortalized embryonic fibroblast cell line	H3K4me3 (Abcam, catalog # ab245240)	The cells were cultured in the presence of doxycycline (Dox) concentration (1 μg/mL) for 5 days, with the refreshment of dox every two days. After Dox treatment, the media was replaced with regular media (without dox). The cells were allowed to grow for 24h (washing off Dox).	NIH3T3 stably transfected with dox-inducable pBIGi BORIS-expressing plasmid (pBIGi_BORIS)	Genomic DNA	paired-end	NovaSeq 6000 S1	H3K4me3_NIH3T3_pBIG_BORIS_WashOff_24h_Rep1_Rep1_treat_pileup.bdg.gz			H3K4me3_NIH3T3_pBIG_BORIS_WashOff_24h_Rep1_R1_001.fastq.gz, H3K4me3_NIH3T3_pBIG_BORIS_WashOff_24h_Rep1_R2_001.fastq.gz			1Replicate
ChIPseq_TBP_Abs_NIH3T3_pBIG_EV_DOX_24h	ChIP-seq with TBP Abs in NIH3T3+pBIGi_EV cells_Treated with DOX for 24h	Mouse	NIH3T3	Mouse immortalized embryonic fibroblast cell line	TBP (Abcam, catalog # ab220788)	The cells were cultured in the presence of doxycycline (Dox) concentration (1 μg/mL) for 24h	NIH3T3 stably transfected with dox-inducable pBIGi_EV (Empty Vector (luciferase) expressing plasmid (pBIGi_EV)	Genomic DNA	paired-end	NovaSeq 6000 S1	TBP_NIH3T3_pBIG_EV_Dox_24h_Rep1_treat_pileup.bdg.gz	TBP_NIH3T3_pBIG_EV_Dox_24h_Rep2_treat_pileup.bdg.gz		TBP_NIH3T3_pBIG_EV_Dox_24h_Rep1_R1_001.fastq.gz, TBP_NIH3T3_pBIG_EV_Dox_24h_Rep1_R2_001.fastq.gz	TBP_NIH3T3_pBIG_EV_Dox_24h_Rep2_R1_001.fastq.gz, TBP_NIH3T3_pBIG_EV_Dox_24h_Rep2_R2_001.fastq.gz		2Replicates
ChIPseq_TBP_Abs_NIH3T3_pBIG_BORIS_NoDox	ChIP-seq with TBP Abs in NIH3T3+pBIGi_BORIS cells_Treated with no DOX	Mouse	NIH3T3	Mouse immortalized embryonic fibroblast cell line	TBP (Abcam, catalog # ab220788)	The cells were cultured in the absence of doxycycline (noDox), under regular culturing conditions.	NIH3T3 stably transfected with dox-inducable pBIGi BORIS-expressing plasmid (pBIGi_BORIS)	Genomic DNA	paired-end	NovaSeq 6000 S1	TBP_NIH3T3_pBIG_BORIS_NoDox_Rep1_treat_pileup.bdg.gz	TBP_NIH3T3_pBIG_BORIS_NoDox_Rep2_treat_pileup.bdg.gz		TBP_NIH3T3_pBIG_BORIS_NoDox_Rep1_R1_001.fastq.gz, TBP_NIH3T3_pBIG_BORIS_NoDox_Rep1_R2_001.fastq.gz	TBP_NIH3T3_pBIG_BORIS_NoDox_Rep2_R1_001.fastq.gz, TBP_NIH3T3_pBIG_BORIS_NoDox_Rep2_R2_001.fastq.gz		2Replicates
ChIPseq_TBP_Abs_NIH3T3_pBIG_BORIS_Dox_8h	ChIP-seq with TBP Abs in NIH3T3+pBIGi_BORIS cells_Treated with DOX for 8h	Mouse	NIH3T3	Mouse immortalized embryonic fibroblast cell line	TBP (Abcam, catalog # ab220788)	The cells were cultured in the presence of doxycycline (Dox) concentration (1 μg/mL) for 8hours	NIH3T3 stably transfected with dox-inducable pBIGi BORIS-expressing plasmid (pBIGi_BORIS)	Genomic DNA	paired-end	NovaSeq 6000 S1	TBP_NIH3T3_pBIG_BORIS_Dox_8h_Rep1_treat_pileup.bdg.gz	TBP_NIH3T3_pBIG_BORIS_Dox_8h_Rep2_treat_pileup.bdg.gz		TBP_NIH3T3_pBIG_BORIS_Dox_8h_Rep1_R1_001.fastq.gz, TBP_NIH3T3_pBIG_BORIS_Dox_8h_Rep1_R2_001.fastq.gz	TBP_NIH3T3_pBIG_BORIS_Dox_8h_Rep2_R1_001.fastq.gz,TBP_NIH3T3_pBIG_BORIS_Dox_8h_Rep2_R2_001.fastq.gz		2Replicates
ChIPseq_TBP_Abs_NIH3T3_pBIG_BORIS_Dox_24h	ChIP-seq with TBP Abs in NIH3T3+pBIGi_BORIS cells_Treated with DOX for 24h	Mouse	NIH3T3	Mouse immortalized embryonic fibroblast cell line	TBP (Abcam, catalog # ab220788)	The cells were cultured in the presence of doxycycline (Dox) concentration (1 μg/mL) for 24hours	NIH3T3 stably transfected with dox-inducable pBIGi BORIS-expressing plasmid (pBIGi_BORIS)	Genomic DNA	paired-end	NovaSeq 6000 S1	TBP_NIH3T3_pBIG_BORIS_Dox_24h_Rep1_treat_pileup.bdg.gz	TBP_NIH3T3_pBIG_BORIS_Dox_24h_Rep2_treat_pileup.bdg.gz		TBP_NIH3T3_pBIG_BORIS_Dox_24h_Rep1_R1_001.fastq.gz, TBP_NIH3T3_pBIG_BORIS_Dox_24h_Rep1_R2_001.fastq.gz	TBP_NIH3T3_pBIG_BORIS_Dox_24h_Rep2_R1_001.fastq.gz, TBP_NIH3T3_pBIG_BORIS_Dox_24h_Rep2_R2_001.fastq.gz		2Replicates
ChIPseq_TBP_Abs_NIH3T3_pBIG_BORIS_WashOff_Dox_24h	ChIP-seq with TBP Abs in NIH3T3+pBIGi_BORIS cells_Treated with WashOff DOX	Mouse	NIH3T3	Mouse immortalized embryonic fibroblast cell line	TBP (Abcam, catalog # ab220788)	The cells were cultured in the presence of doxycycline (Dox) concentration (1 μg/mL) for 5 days, with the refreshment of dox every two days. After Dox treatment, the media was replaced with regular media (without dox). The cells were allowed to grow for 24h (washing off Dox).	NIH3T3 stably transfected with dox-inducable pBIGi BORIS-expressing plasmid (pBIGi_BORIS)	Genomic DNA	paired-end	NovaSeq 6000 S1	TBP_NIH3T3_pBIG_BORIS_WashOff_24h_Rep1_Rep1_treat_pileup.bdg.gz			TBP_NIH3T3_pBIG_BORIS_WashOff_24h_Rep1_R1_001.fastq.gz, TBP_NIH3T3_pBIG_BORIS_WashOff_24h_Rep1_R2_001.fastq.gz			1Replicate
ChIPseq_H2AZ_Abs_NIH3T3_BORIS_single-cell_Clone3	ChIP-seq with H2AZ Abs in NIH3T3+BORIS cells (clone#3)	Mouse	NIH3T3	Mouse immortalized embryonic fibroblast cell line	H2A.Z (Abcam, catalog # ab4174)	Stable ectopic expression of BORIS from CpG-free plasmid (InvivoGen) - Clone#3	NIH3T3 stably expressing BORIS	Genomic DNA	paired-end	NovaSeq 6000 S1	H2AZ_NIH3T3_BORIS_Clone3_Rep1.bdg.gz	H2AZ_NIH3T3_BORIS_Clone3_Rep2.bdg.gz		H2AZ_NIH3T3_BORIS_Clone3_Rep1_R1_001.fastq.gz, H2AZ_NIH3T3_BORIS_Clone3_Rep1_R2_001.fastq.gz	H2AZ_NIH3T3_BORIS_Clone3_Rep2_R1_001.fastq.gz, H2AZ_NIH3T3_BORIS_Clone3_Rep2_R2_001.fastq.gz		2Replicates
ChIPseq_H2AZ_Abs_NIH3T3_BORIS_single-cell_Clone4	ChIP-seq with H2AZ Abs in NIH3T3+BORIS cells (clone#4)	Mouse	NIH3T3	Mouse immortalized embryonic fibroblast cell line	H2A.Z (Abcam, catalog # ab4174)	Stable ectopic expression of BORIS from CpG-free plasmid (InvivoGen) - Clone#4	NIH3T3 stably expressing BORIS	Genomic DNA	paired-end	NovaSeq 6000 S1	H2AZ_NIH3T3_BORIS_Clone4_Rep1.bdg.gz	H2AZ_NIH3T3_BORIS_Clone4_Rep2.bdg.gz		H2AZ_NIH3T3_BORIS_Clone4_Rep1_R1_001.fastq.gz, H2AZ_NIH3T3_BORIS_Clone4_Rep1_R2_001.fastq.gz	H2AZ_NIH3T3_BORIS_Clone4_Rep2_R1_001.fastq.gz, H2AZ_NIH3T3_BORIS_Clone4_Rep2_R2_001.fastq.gz		2Replicates
ChIPseq_H2AZ_Abs_NIH3T3_EV_single-cell_Clone1	ChIP-seq with H2AZ Abs in NIH3T3+EV cells (clone#1)	Mouse	NIH3T3	Mouse immortalized embryonic fibroblast cell line	H2A.Z (Abcam, catalog # ab4174)	Stable ectopic expression of Empty Vector (EV) from CpG-free plasmid (InvivoGen) - Clone#1	NIH3T3 stably expressing EV	Genomic DNA	paired-end	NovaSeq 6000 S1	H2AZ_NIH3T3_EV_Clone1_Rep1.bdg.gz	H2AZ_NIH3T3_EV_Clone1_Rep2.bdg.gz		H2AZ_NIH3T3_EV_Clone1_Rep1_R1_001.fastq.gz, H2AZ_NIH3T3_EV_Clone1_Rep1_R2_001.fastq.gz	H2AZ_NIH3T3_EV_Clone1_Rep2_R1_001.fastq.gz, H2AZ_NIH3T3_EV_Clone1_Rep2_R2_001.fastq.gz		2Replicates
ChIPseq_HCFC1_Abs_NIH3T3_BORIS_single-cell_Clone3	ChIP-seq with HCFC1 Abs in NIH3T3+BORIS cells (clone#3)	Mouse	NIH3T3	Mouse immortalized embryonic fibroblast cell line	HCFC1 (Novus Biologicals, catalog # NB100-68209)	Stable ectopic expression of BORIS from CpG-free plasmid (InvivoGen) - Clone#3	NIH3T3 stably expressing BORIS	Genomic DNA	paired-end	NovaSeq 6000 S1	HCFC1_NIH3T3_BORIS_Clone3_Rep1.bdg.gz	HCFC1_NIH3T3_BORIS_Clone3_Rep2.bdg.gz		HCFC1_NIH3T3_BORIS_Clone3_Rep1_R1_001.fastq.gz, HCFC1_NIH3T3_BORIS_Clone3_Rep1_R2_001.fastq.gz	HCFC1_NIH3T3_BORIS_Clone3_Rep2_R1_001.fastq.gz, HCFC1_NIH3T3_BORIS_Clone3_Rep2_R2_001.fastq.gz		2Replicates
ChIPseq_HCFC1_Abs_NIH3T3_BORIS_single-cell_Clone4	ChIP-seq with HCFC1 Abs in NIH3T3+BORIS cells (clone#4)	Mouse	NIH3T3	Mouse immortalized embryonic fibroblast cell line	HCFC1 (Novus Biologicals, catalog # NB100-68209)	Stable ectopic expression of BORIS from CpG-free plasmid (InvivoGen) - Clone#4	NIH3T3 stably expressing BORIS	Genomic DNA	paired-end	NovaSeq 6000 S1	HCFC1_NIH3T3_BORIS_Clone4_Rep1.bdg.gz	HCFC1_NIH3T3_BORIS_Clone4_Rep2.bdg.gz		HCFC1_NIH3T3_BORIS_Clone4_Rep1_R1_001.fastq.gz, HCFC1_NIH3T3_BORIS_Clone4_Rep1_R2_001.fastq.gz	HCFC1_NIH3T3_BORIS_Clone4_Rep2_R1_001.fastq.gz, HCFC1_NIH3T3_BORIS_Clone4_Rep2_R2_001.fastq.gz		2Replicates
ChIPseq_TBP_Abs_NIH3T3_BORIS_single-cell_Clone3	ChIP-seq with TBP Abs in NIH3T3+BORIS cells (clone#3)	Mouse	NIH3T3	Mouse immortalized embryonic fibroblast cell line	TBP (Abcam, catalog # ab220788)	Stable ectopic expression of BORIS from CpG-free plasmid (InvivoGen) - Clone#3	NIH3T3 stably expressing BORIS	Genomic DNA	paired-end	NovaSeq 6000 S1	TBP_NIH3T3_BORIS_Clone3_Rep1.bdg.gz	TBP_NIH3T3_BORIS_Clone3_Rep2.bdg.gz		TBP_NIH3T3_BORIS_Clone3_Rep1_R1_001.fastq.gz, TBP_NIH3T3_BORIS_Clone3_Rep1_R2_001.fastq.gz	TBP_NIH3T3_BORIS_Clone3_Rep2_R1_001.fastq.gz, TBP_NIH3T3_BORIS_Clone3_Rep2_R2_001.fastq.gz		2Replicates
ChIPseq_TBP_Abs_NIH3T3_BORIS_single-cell_Clone4	ChIP-seq with TBP Abs in NIH3T3+BORIS cells (clone#4)	Mouse	NIH3T3	Mouse immortalized embryonic fibroblast cell line	TBP (Abcam, catalog # ab220788)	Stable ectopic expression of BORIS from CpG-free plasmid (InvivoGen) - Clone#4	NIH3T3 stably expressing BORIS	Genomic DNA	paired-end	NovaSeq 6000 S1	TBP_NIH3T3_BORIS_Clone4_Rep1.bdg.gz	TBP_NIH3T3_BORIS_Clone4_Rep2.bdg.gz		TBP_NIH3T3_BORIS_Clone4_Rep1_R1_001.fastq.gz, TBP_NIH3T3_BORIS_Clone4_Rep1_R2_001.fastq.gz	TBP_NIH3T3_BORIS_Clone4_Rep2_R1_001.fastq.gz, TBP_NIH3T3_BORIS_Clone4_Rep2_R2_001.fastq.gz		2Replicates
ChIPseq_H3K4me3_Abs_NIH3T3_BORIS_single-cell_Clone3	ChIP-seq with H3K4me3 Abs in NIH3T3+BORIS cells (clone#3)	Mouse	NIH3T3	Mouse immortalized embryonic fibroblast cell line	H3K4me3 (Abcam, catalog # ab8580)	Stable ectopic expression of BORIS from CpG-free plasmid (InvivoGen) - Clone#3	NIH3T3 stably expressing BORIS	Genomic DNA	paired-end	NovaSeq 6000 S1	H3K4me3_NIH3T3_BORIS_Clone3_Rep1.bdg.gz	H3K4me3_NIH3T3_BORIS_Clone3_Rep2.bdg.gz		H3K4me3_NIH3T3_BORIS_Clone3_Rep1_R1_001.fastq.gz, H3K4me3_NIH3T3_BORIS_Clone3_Rep1_R2_001.fastq.gz	H3K4me3_NIH3T3_BORIS_Clone3_Rep2_R1_001.fastq.gz, H3K4me3_NIH3T3_BORIS_Clone3_Rep2_R2_001.fastq.gz		2Replicates
ChIPseq_H3K4me3_Abs_NIH3T3_BORIS_single-cell_Clone4	ChIP-seq with H3K4me3 Abs in NIH3T3+BORIS cells (clone#4)	Mouse	NIH3T3	Mouse immortalized embryonic fibroblast cell line	H3K4me3 (Abcam, catalog # ab8580)	Stable ectopic expression of BORIS from CpG-free plasmid (InvivoGen) - Clone#4	NIH3T3 stably expressing BORIS	Genomic DNA	paired-end	NovaSeq 6000 S1	H3K4me3_NIH3T3_BORIS_Clone4_Rep1.bdg.gz	H3K4me3_NIH3T3_BORIS_Clone4_Rep2.bdg.gz		H3K4me3_NIH3T3_BORIS_Clone4_Rep1_R1_001.fastq.gz, H3K4me3_NIH3T3_BORIS_Clone4_Rep1_R2_001.fastq.gz	H3K4me3_NIH3T3_BORIS_Clone4_Rep2_R1_001.fastq.gz, H3K4me3_NIH3T3_BORIS_Clone4_Rep2_R2_001.fastq.gz		2Replicates
ChIPReChIP_BORIS1st_CTCF2nd_NIH3T3_BORIS_single-cell)Clone2	ChIPReChIP with BORIS first, followed with CTCF Abs in NIH3T3+BORIS (Clone#2) cells	Mouse	NIH3T3	Mouse immortalized embryonic fibroblast cell line	1st - BORIS custom-made mouse monoclonal (characterized in PMID: 21659515); 2nd: CTCF custom-made mouse monoclonal (characterized in PMID:15731119)	Stable ectopic expression of BORIS from CpG-free plasmid (InvivoGen) - Clone#2	NIH3T3 stably expressing BORIS	Genomic DNA	paired-end	NovaSeq 6000 S1	ChIPReChIP_BORIS1st_CTCF2nd_Rep1.bdg.gz	ChIPReChIP_BORIS1st_CTCF2nd_Rep2.bdg.gz		ChIPReChIP_BORIS1st_CTCF2nd_Rep1_R1_001.fastq.gz, ChIPReChIP_BORIS1st_CTCF2nd_Rep1_R2_001.fastq.gz	ChIPReChIP_BORIS1st_CTCF2nd_Rep2_R1_001.fastq.gz, ChIPReChIP_BORIS1st_CTCF2nd_Rep2_R2_001.fastq.gz		2Replicates
ChIPReChIP_BORIS1st_CTCF2nd_NIH3T3_EV	ChIPReChIP with BORIS first, followed with CTCF Abs in NIH3T3+EV cells	Mouse	NIH3T3	Mouse immortalized embryonic fibroblast cell line	1st - BORIS custom-made mouse monoclonal (characterized in PMID: 21659515); 2nd: CTCF custom-made mouse monoclonal (characterized in PMID:15731119)	Stable ectopic expression of Empty Vector (EV) from CpG-free plasmid (InvivoGen)	NIH3T3 stably expressing EV	Genomic DNA	paired-end	NovaSeq 6000 S1	ChIPReChIP_Control_Rep1.bdg.gz			ChIPReChIP_Control_Rep1_R1_001.fastq.gz, ChIPReChIP_Control_Rep1_R2_001.fastq.gz			1Replicate
ChIPseq_TBP_Abs_NIH3T3_EV_single-cell_Clone1	ChIP-seq with TBP Abs in NIH3T3+EV cells (clone#1)	Mouse	NIH3T3	Mouse immortalized embryonic fibroblast cell line	TBP (Abcam, catalog # ab220788)	Stable ectopic expression of Empty Vector (EV) from CpG-free plasmid (InvivoGen) - Clone#1	NIH3T3 stably expressing EV	Genomic DNA	paired-end	NovaSeq 6000 S1	TBP_NIH3T3_EV_Clone1_Rep1.bdg.gz	TBP_NIH3T3_EV_Clone1_Rep2.bdg.gz		TBP_NIH3T3_EV_Clone1_Rep1_R1_001.fastq.gz, TBP_NIH3T3_EV_Clone1_Rep1_R2_001.fastq.gz	TBP_NIH3T3_EV_Clone1_Rep2_R1_001.fastq.gz, TBP_NIH3T3_EV_Clone1_Rep2_R2_001.fastq.gz		2Replicates
Input_NIH3T3_EV	Input for NIH3T3+EV cells	Mouse	NIH3T3	Mouse immortalized embryonic fibroblast cell line		Stable ectopic expression of a control plasmid (empty vector, EV), expressing beta-galactosidase (CpG-free plasmid (InvivoGen))	NIH3T3 stably expressing EV (Empty Vector)	Genomic DNA	single	Illumina HiSeq 2000	Input_NIH3T3_EV.bdg.gz			Input_NIH3T3.fastq.gz			1Replicate
CTCF_293T_EV	ChIP-seq with CTCF Abs in 293T+EV cells	Homo sapiens	293T	Human embryonic kidney 293 cells	CTCF custom-made mouse monoclonal (characterized in PMID:15731119)	Transient ectopic expression of a control plasmid (empty vector, EV), expressing beta-galactosidase (CpG-free plasmid (InvivoGen))	293T transiently expressing EV (Empty Vector)	Genomic DNA	single	Illumina HiSeq 2000	CTCF_293T_EV.bdg.gz			CTCF_293T_EV.fastq.gz			1Replicate
CTCF_293T_BORIS	ChIP-seq with CTCF Abs in 293T+BORIS cells	Homo sapiens	293T	Human embryonic kidney 293 cells	CTCF custom-made mouse monoclonal (characterized in PMID:15731119)	Transient ectopic expression of of BORIS from CpG-free plasmid (InvivoGen)	293T transiently expressing BORIS	Genomic DNA	single	Illumina HiSeq 2000	CTCF_293T_BORIS.bdg.gz			CTCF_293T_BORIS.fastq.gz			1Replicate
BORIS_293T_BORIS	ChIP-seq with BORIS Abs in 293T+BORIS cells	Homo sapiens	293T	Human embryonic kidney 293 cells	BORIS custom-made mouse monoclonal (characterized in PMID: 21659515)	Transient ectopic expression of of BORIS from CpG-free plasmid (InvivoGen)	293T transiently expressing BORIS	Genomic DNA	single	Illumina HiSeq 2000	BORIS_293T_BORIS.bdg.gz			BORIS_293T_BORIS.fastq.gz			1Replicate
CTCF_MDA_MB435_EV	ChIP-seq with CTCF Abs in MDA-MB-435+EV cells	Homo sapiens	MDA-MB-435	Human melanoma cancer cell line	CTCF custom-made mouse monoclonal (characterized in PMID:15731119)	Ectopic expression of a control plasmid (empty vector, EV), expressing beta-galactosidase (CpG-free plasmid (InvivoGen))	MDA-MB-435 stably expressing EV (Empty Vector)	Genomic DNA	single	Illumina HiSeq 2000	CTCF_MDA_MB_435_EV_Rep1.bdg.gz	CTCF_MDA_MB_435_EV_Rep2.bdg.gz		CTCF_MDA_MB435_EV_Rep1.fastq.gz	CTCF_MDA_MB435_EV_Rep2.fastq.gz		2Replicates
CTCF_MDA_MB435_BORIS	ChIP-seq with CTCF Abs in MDA-MB-435+BORIS cells	Homo sapiens	MDA-MB-435	Human melanoma cancer cell line	CTCF custom-made mouse monoclonal (characterized in PMID:15731119)	Ectopic expression of BORIS from CpG-free plasmid (InvivoGen)	MDA-MB-435 stably expressing BORIS	Genomic DNA	single	Illumina HiSeq 2000	CTCF_MDA_MB_435_BORIS_Rep1.bdg.gz	CTCF_MDA_MB_435_BORIS_Rep2.bdg.gz		CTCF_MDA_MB435_BORIS_Rep1.fastq.gz	CTCF_MDA_MB435_BORIS_Rep2.fastq.gz		2Replicates
BORIS_MDA_MB435_EV	ChIP-seq with BORIS Abs in MDA-MB-435+EV cells	Homo sapiens	MDA-MB-435	Human melanoma cancer cell line	BORIS custom-made mouse monoclonal (characterized in PMID: 21659515)	Ectopic expression of a control plasmid (empty vector, EV), expressing beta-galactosidase (CpG-free plasmid (InvivoGen))	MDA-MB-435 stably expressing EV (Empty Vector)	Genomic DNA	single	Illumina HiSeq 2000	BORIS_MDA_MB_435_EV.bdg.gz			BORIS_MDA_MB435_EV_Rep1.fastq.gz			1Replicate
BORIS_MDA_MB435_BORIS	ChIP-seq with BORIS Abs in MDA-MB-435+BORIS cells	Homo sapiens	MDA-MB-435	Human melanoma cancer cell line	BORIS custom-made mouse monoclonal (characterized in PMID: 21659515)	Ectopic expression of BORIS from CpG-free plasmid (InvivoGen)	MDA-MB-435 stably expressing BORIS	Genomic DNA	single	Illumina HiSeq 2000	BORIS_MDA_MB_435_BORIS_Rep1.bdg.gz	BORIS_MDA_MB_435_BORIS_Rep2.bdg.gz		BORIS_MDA_MB435_BORIS_Rep1.fastq.gz	BORIS_MDA_MB435_BORIS_Rep2.fastq.gz		2Replicates
CTCF_K562	ChIP-seq with CTCF Abs in K562 cells	Homo sapiens	K562	Human immortalised myelogenous leukemia cell line	CTCF custom-made mouse monoclonal (characterized in PMID:15731119)	None	wild type	Genomic DNA	single	Illumina HiSeq 2000	CTCF_K562_WT_Rep1.bdg.gz	CTCF_K562_WT_Rep2.bdg.gz		CTCF_K562_WT_Rep1.fastq.gz	CTCF_K562_WT_Rep2.fastq.gz		2Replicates
CTCF_K562_Clone7_BORISko	ChIP-seq with CTCF Abs in K562 cells with depleted BORIS	Homo sapiens	K562	Human immortalised myelogenous leukemia cell line	CTCF custom-made mouse monoclonal (characterized in PMID:15731119)	Zinc Finger Nuclease treatment to downregulate BORIS expression	K562 mutant, BORIS downregulation	Genomic DNA	single	Illumina HiSeq 2000	CTCF_K562_Clone7_BORISko_Rep1.bdg.gz	CTCF_K562_Clone7_BORISko_Rep2.bdg.gz		CTCF_K562_Clone7_BORISko_Rep1.fastq.gz	CTCF_K562_Clone7_BORISko_Rep2.fastq.gz		2Replicates
BORIS_K562	ChIP-seq with BORIS Abs in K562 cells	Homo sapiens	K562	Human immortalised myelogenous leukemia cell line	BORIS custom-made mouse monoclonal (characterized in PMID: 21659515)	None	wild type	Genomic DNA	single	Illumina HiSeq 2000	BORIS_K562_WT.bdg.gz			BORIS_K562_WT_Rep1.fastq.gz	BORIS_K562_WT_Rep2.fastq.gz		2Replicates
BORIS_K562_Clone7_BORISko	ChIP-seq with BORIS Abs in K562 cells with depleted BORIS	Homo sapiens	K562	Human immortalised myelogenous leukemia cell line	BORIS custom-made mouse monoclonal (characterized in PMID: 21659515)	Zinc Finger Nuclease treatment to downregulate BORIS expression	293T transiently expressing EV (Empty Vector)	Genomic DNA	single	Illumina HiSeq 2000	BORIS_K562_Clone7_BORISko.bdg.gz			BORIS_K562_Clone7_BORISko.fastq.gz			2Replicates
Input_293T_EV	Input for 293T cells	Homo sapiens	293T	Human embryonic kidney 293 cells	None	Transient ectopic expression of a control plasmid (empty vector, EV), expressing beta-galactosidase (CpG-free plasmid (InvivoGen))	293T transiently expressing EV (Empty Vector)	Genomic DNA	single	Illumina HiSeq 2000	Input_293T_EV.bdg.gz			Input_293T.fastq.gz			1Replicate
Input_K562_WT	Input for K562_WT cells	Homo sapiens	K562	Human immortalised myelogenous leukemia cell line	None	None	wild type	Genomic DNA	single	Illumina HiSeq 2000	Input_K562_WT.bdg.gz			Input_K562_WT.fastq.gz			1Replicate
Input_K562_Clone7_BORISko	Input for K562 cells with depleted BORIS	Homo sapiens	K562	Human immortalised myelogenous leukemia cell line	None	Zinc Finger Nuclease treatment to downregulate BORIS expression	K562 mutant, BORIS downregulation	Genomic DNA	single	Illumina HiSeq 2000	Input_K562_Clone7_BORISko.bdg.gz			Input_K562_Clone7_BORISko.fastq.gz			1Replicate
Input_MDA_MB435_EV	Input for MDA-MB-435+EV cells	Homo sapiens	MDA-MB-435	Human melanoma cancer cell line	None	Ectopic expression of a control plasmid (empty vector, EV), expressing beta-galactosidase (CpG-free plasmid (InvivoGen))	MDA-MB-435 stably expressing EV (Empty Vector)	Genomic DNA	single	Illumina HiSeq 2000	Input_MDA_MB_435_EV.bdg.gz			Input_MDA_MB435.fastq.gz			1Replicate
H2AZ_MCF7_EV	ChIP-seq with H2AZ Abs in MCF7+EV cells	Homo sapiens	MCF7	Human breast cancer cell line	H2A.Z (Abcam, catalog # ab4174)	Ectopic expression of a control plasmid (empty vector, EV), expressing beta-galactosidase (CpG-free plasmid (InvivoGen))	MCF7 stably expressing EV (Empty Vector)	Genomic DNA	paired-end	NextSeq550	H2AZ_MCF7_EV.bdg.gz			H2AZ_MCF7_EV_R1.fastq.gz	H2AZ_MCF7_EV_R2.fastq.gz		2Replicates
H2AZ_MCF7_BORIS	ChIP-seq with H2AZ Abs in MCF7+BORIS cells	Homo sapiens	MCF7	Human breast cancer cell line	H2A.Z (Abcam, catalog # ab4174)	Ectopic expression of BORIS from CpG-free plasmid (InvivoGen)	MCF7 stably expressing BORIS	Genomic DNA	paired-end	NextSeq550	H2AZ_MCF7_BORIS.bdg.gz			H2AZ_MCF7_BORIS_R1.fastq.gz	H2AZ_MCF7_BORIS_R2.fastq.gz		2Replicates
H2AZ_MDA_MB_435_EV	ChIP-seq with H2AZ Abs in MDA-MB-435+EV cells	Homo sapiens	MDA-MB-435	Human melanoma cancer cell line	H2A.Z (Abcam, catalog # ab4174)	Stable ectopic expression of a control plasmid (empty vector, EV), expressing beta-galactosidase (CpG-free plasmid (InvivoGen))	MDA-MB-435 stably expressing EV (Empty Vector)	Genomic DNA	paired-end	NextSeq550	H2AZ_MDA_MB_435_EV.bdg.gz.gz			H2AZ_MDAMB435_EV_R1.fastq.gz	H2AZ_MDAMB435_EV_R2.fastq.gz		2Replicates
H2AZ_MDA_MB_435_BORIS	ChIP-seq with H2AZ Abs in MDA-MB-435 cells	Homo sapiens	MDA-MB-435	Human melanoma cancer cell line	H2A.Z (Abcam, catalog # ab4174)	Stable ectopic expression of BORIS from CpG-free plasmid (InvivoGen)	MDA-MB-435 stably expressing BORIS	Genomic DNA	paired-end	NextSeq550	H2AZ_MDA_MB_435_BORIS.bdg.gz.gz			H2AZ_MDAMB435_BORIS_R1.fastq.gz	H2AZ_MDAMB435_BORIS_R2.fastq.gz		2Replicates
H2AZ_K562	ChIP-seq with H2AZ Abs in K562 cells	Homo sapiens	K562	Human immortalised myelogenous leukemia cell line	H2A.Z (Abcam, catalog # ab4174)	None	wild type	Genomic DNA	single	Illumina HiSeq 2000	H2AZ_K562_WT.bdg.gz			H2AZ_K562.fastq.gz			1Replicate
H2AZ_K562_Clone7_BORISko	ChIP-seq with H2AZ Abs in K562 cells with depleted BORIS	Homo sapiens	K562	Human immortalised myelogenous leukemia cell line	H2A.Z (Abcam, catalog # ab4174)	Zinc Finger Nuclease treatment to downregulate BORIS expression	K562 mutant, BORIS downregulation	Genomic DNA	single	Illumina HiSeq 2000	H2AZ_K562_Clone7_BORISko.bdg.gz			H2AZ_K562_Clone7_BORISko.fastq.gz			1Replicate
H2AZ_wtCH12	ChIP-seq with H2AZ Abs in CH12 cells	Mouse	CH12	Mouse B lymphoma cell	H2A.Z (Abcam, catalog # ab4174)	None	wild type	Genomic DNA	single	NextSeq550	H2AZ_wtCH12.bdg.gz			H2AZ_wtCH12.fastq.gz			1Replicate
H2AZ_mutCH12	ChIP-seq with H2AZ Abs in mutant CH12 cells	Mouse	CH12	Mouse B lymphoma cell	H2A.Z (Abcam, catalog # ab4174)	CRISPR editing to create a homozygous deletion of ZF9-11 in CTCF gene	mutant CH12	Genomic DNA	single	NextSeq550	H2AZ_mutCH12.bdg.gz			H2AZ_mutCH12.fastq.gz			1Replicate
H2AZ_wtCH12_BORIS	ChIP-seq with H2AZ Abs in CH12+BORIS cells	Mouse	CH12	Mouse B lymphoma cell	H2A.Z (Abcam, catalog # ab4174)	Ectopic expression of BORIS from vector (of pMy-MouseCTCFbiotag-T2A-mOrange)	wild type CH12 expressing BORIS	Genomic DNA	single	NextSeq550	H2AZ_wtCH12_BORIS.bdg.gz			H2AZ_wtCH12_BORIS.bdg.gz			1Replicate
H2AZ_mutCH12_BORIS	ChIP-seq with H2AZ Abs in mutant CH12+BORIS cells	Mouse	CH12	Mouse B lymphoma cell	H2A.Z (Abcam, catalog # ab4174)	Ectopic expression of BORIS from vector (of pMy-MouseCTCFbiotag-T2A-mOrange)	mutant CH12 expressing BORIS	Genomic DNA	single	NextSeq550	H2AZ_mutCH12_BORIS.bdg.gz			H2AZ_mutCH12_BORIS.bdg.gz			1Replicate
RNAseq_293T_EV	RNA-seq in 293T+EV cells	Homo sapiens	293T	Human embryonic kidney 293 cells	None	Transient ectopic expression of a control plasmid (empty vector, EV), expressing beta-galactosidase (CpG-free plasmid (InvivoGen))	293T transiently expressing EV (Empty Vector)	total RNA	single	Illumina HiSeq 2000	RNA_Seq_293T_BORIS_Clone1.xlsx			293_EV_RNAseq_Rep1.fastq.gz	293_EV_RNAseq_Rep2.fastq.gz		2Replicates
RNAseq_293T_BORIS	RNA-seq in 293T+BORIS cells	Homo sapiens	293T	Human embryonic kidney 293 cells	None	Transient ectopic expression of BORIS from CpG-free plasmid (InvivoGen)	293T transiently expressing BORIS	total RNA	single	Illumina HiSeq 2000	RNA_Seq_293T_BORIS_Clone1.xlsx			293_BORIS_RNAseq_Rep1.fastq.gz	293_BORIS_RNAseq_Rep2.fastq.gz		2Replicates
RNAseq_MDA-MB-435_BORIS	RNA-seq in MDA-MB-435+EV cells	Homo sapiens	MDA-MB-435	Human melanoma cancer cell line	None	Ectopic expression of a control plasmid (empty vector, EV), expressing beta-galactosidase (CpG-free plasmid (InvivoGen))	MDA-MB-435 stably expressing EV (Empty Vector)	total RNA	single	Illumina HiSeq 2000	RNA_Seq_MDA_MB_435_BORIS_Clone1.xlsx			MBD435_RNAseq_EV_Rep1.fastq.gz	MBD435_RNAseq_EV_Rep2.fastq.gz		2Replicates
RNAseq_MDA-MB-435_BORIS	RNA-seq in MDA-MB-435+BORIS cells	Homo sapiens	MDA-MB-435	Human melanoma cancer cell line	None	Ectopic expression of BORIS from CpG-free plasmid (InvivoGen)	MDA-MB-435 stably expressing BORIS	total RNA	single	Illumina HiSeq 2000	RNA_Seq_MDA_MB_435_BORIS_Clone1.xlsx			MBD435_RNAseq_BORIS_Rep1.fastq.gz	MBD435_RNAseq_BORIS_Rep2.fastq.gz		2Replicates
RNAseq_K562	RNA-seq in K562 cells	Homo sapiens	K562	Human immortalised myelogenous leukemia cell line	None	None	wild type	total RNA	single	Illumina HiSeq 2000	RNA_Seq_K562_WTvs_Clone7_BORISdepleted.xlsx			wtK562_RNAseq_Rep1.fastq.gz	wtK562_RNAseq_Rep2.fastq.gz		2Replicates
RNAseq_K562_Clone7_BORISko	RNA-seq in K562 cells with depleted BORIS	Homo sapiens	K562	Human immortalised myelogenous leukemia cell line	None	Zinc Finger Nuclease treatment to downregulate BORIS expression	K562 mutant, BORIS downregulation	total RNA	single	Illumina HiSeq 2000	RNA_Seq_K562_WTvs_Clone7_BORISdepleted.xlsx			cl7_K562_RNAseq_Rep1.fastq.gz	cl7_K562_RNAseq_Rep2.fastq.gz		2Replicates
RNAseq_NIH3T3_EV	RNA-seq in NIH3T3+EV cells	Mouse	NIH3T3	Mouse immortalized embryonic fibroblast cell line	None	Stable ectopic expression of a control plasmid (empty vector, EV), expressing beta-galactosidase (CpG-free plasmid (InvivoGen))	NIH3T3 stably expressing EV (Empty Vector)	total RNA	single	Illumina HiSeq 2000	RNA_Seq_NIH3T3_BORIS_Clone2.xlsx			RNA_seq_NIH3T3_EV_Rep1.fastq.gz	RNA_seq_NIH3T3_EV_Rep2.fastq.gz		2Replicates
RNAseq_NIH3T3_BORIS_single-cell_Clone2	RNA-seq in NIH3T3+BORIS cells	Mouse	NIH3T3	Mouse immortalized embryonic fibroblast cell line	None	Stable ectopic expression of BORIS from CpG-free plasmid (InvivoGen) - Clone#2	NIH3T3 stably expressing BORIS	total RNA	single	Illumina HiSeq 2000	RNA_Seq_NIH3T3_BORIS_Clone2.xlsx			RNA_seq_NIH3T3_BORIS_cl2_Rep1.fastq.gz	RNA_seq_NIH3T3_BORIS_cl2_Rep2.fastq.gz		2Replicates
RNAseq_NIH3T3_BORIS_single-cell_Clone3	RNA-seq in NIH3T3+BORIS cells	Mouse	NIH3T3	Mouse immortalized embryonic fibroblast cell line	None	Stable ectopic expression of BORIS from CpG-free plasmid (InvivoGen) - Clone#3	NIH3T3 stably expressing BORIS	total RNA	single	Illumina HiSeq 2000	RNA_Seq_NIH3T3_BORIS_Clone3.xlsx			RNA_seq_NIH3T3_BORIS_cl3_Rep1.fastq.gz	RNA_seq_NIH3T3_BORIS_cl3_Rep2.fastq.gz		2Replicates
RNAseq_NIH3T3_BORIS_single-cell_Clone4	RNA-seq in NIH3T3+BORIS cells	Mouse	NIH3T3	Mouse immortalized embryonic fibroblast cell line	None	Stable ectopic expression of BORIS from CpG-free plasmid (InvivoGen) - Clone#4	NIH3T3 stably expressing BORIS	total RNA	single	Illumina HiSeq 2000	RNA_Seq_NIH3T3_BORIS_Clone4.xlsx			RNA_seq_NIH3T3_BORIS_cl4_Rep1.fastq.gz	RNA_seq_NIH3T3_BORIS_cl4_Rep2.fastq.gz		2Replicates
RNAseq_NIH3T3_pBIG_EV_Dox_12h	RNA-seq in NIH3T3_pBIG_EV cells_with_Dox_12h	Mouse	NIH3T3	Mouse immortalized embryonic fibroblast cell line	None	The cells were cultured in the presence of doxycycline (Dox) concentration (1 μg/mL) for 12h	NIH3T3 stably transfected with dox-inducable pBIGi_EV (Empty Vector (luciferase) expressing plasmid (pBIGi_EV)	total RNA	paired-end	NovaSeq 6000 S1	RNAseq_pBIG_Dox_100bp_NGS.xlsx			NIH3T3_EV_Dox_12h_RNAseq_Rep1_R1_001.fastq.gz, NIH3T3_EV_Dox_12h_RNAseq_Rep1_R2_001.fastq.gz	NIH3T3_EV_Dox_12h_RNAseq_Rep2_R1_001.fastq.gz, NIH3T3_EV_Dox_12h_RNAseq_Rep2_R2_001.fastq.gz		2Replicates
RNAseq_NIH3T3_pBIG_BORIS_Dox_8h	RNA-seq in NIH3T3_pBIG_BORIS cells_with_Dox_8h	Mouse	NIH3T3	Mouse immortalized embryonic fibroblast cell line	None	The cells were cultured in the presence of doxycycline (Dox) concentration (1 μg/mL) for 8h	NIH3T3 stably transfected with dox-inducable pBIGi BORIS-expressing plasmid (pBIGi_BORIS)	total RNA	paired-end	NovaSeq 6000 S1	RNAseq_pBIG_Dox_100bp_NGS.xlsx			NIH3T3_BORIS_Dox_8h_RNAseq_Rep1_R1_001.fastq.gz, NIH3T3_BORIS_Dox_8h_RNAseq_Rep1_R2_001.fastq.gz	NIH3T3_BORIS_Dox_8h_RNAseq_Rep2_R1_001.fastq.gz, NIH3T3_BORIS_Dox_8h_RNAseq_Rep2_R2_001.fastq.gz		2Replicates
RNAseq_NIH3T3_pBIG_BORIS_Dox_12h	RNA-seq in NIH3T3_pBIG_BORIS cells_with_Dox_12h	Mouse	NIH3T3	Mouse immortalized embryonic fibroblast cell line	None	The cells were cultured in the presence of doxycycline (Dox) concentration (1 μg/mL) for 12h	NIH3T3 stably transfected with dox-inducable pBIGi BORIS-expressing plasmid (pBIGi_BORIS)	total RNA	paired-end	NovaSeq 6000 S1	RNAseq_pBIG_Dox_100bp_NGS.xlsx			NIH3T3_BORIS_Dox_12h_RNAseq_Rep1_R1_001.fastq.gz	NIH3T3_BORIS_Dox_12h_RNAseq_Rep2_R1_001.fastq.gz		2Replicates
RNAseq_NIH3T3_pBIG_BORIS_Dox_24h	RNA-seq in NIH3T3_pBIG_BORIS cells_with_Dox_24h	Mouse	NIH3T3	Mouse immortalized embryonic fibroblast cell line	None	The cells were cultured in the presence of doxycycline (Dox) concentration (1 μg/mL) for 24h	NIH3T3 stably transfected with dox-inducable pBIGi BORIS-expressing plasmid (pBIGi_BORIS)	total RNA	paired-end	NovaSeq 6000 S1	RNAseq_pBIG_Dox_100bp_NGS.xlsx			NIH3T3_BORIS_Dox_24h_RNAseq_Rep1_R1_001.fastq.gz, NIH3T3_BORIS_Dox_24h_RNAseq_Rep1_R2_001.fastq.gz	NIH3T3_BORIS_Dox_24h_RNAseq_Rep2_R1_001.fastq.gz, NIH3T3_BORIS_Dox_24h_RNAseq_Rep2_R2_001.fastq.gz		2Replicates
RNAseq_NIH3T3_pBIG_BORIS_WashOff_Dox_24h	RNA-seq in NIH3T3_pBIG_BORIS cells_with_WashOffDox_24h	Mouse	NIH3T3	Mouse immortalized embryonic fibroblast cell line	None	The cells were cultured in the presence of doxycycline (Dox) concentration (1 μg/mL) for 5 days, with the refreshment of dox every two days. After Dox treatment, the media was replaced with regular media (without dox). The cells were allowed to grow for 24h (washing off Dox).	NIH3T3 stably transfected with dox-inducable pBIGi BORIS-expressing plasmid (pBIGi_BORIS)	total RNA	paired-end	NovaSeq 6000 S1	RNAseq_pBIG_Dox_100bp_NGS.xlsx			NIH3T3_BORIS_WashOff_24h_RNAseq_Rep1_R1_001.fastq.gz, NIH3T3_BORIS_WashOff_24h_RNAseq_Rep1_R2_001.fastq.gz	NIH3T3_BORIS_WashOff_24h_RNAseq_Rep2_R1_001.fastq.gz, NIH3T3_BORIS_WashOff_24h_RNAseq_Rep2_R2_001.fastq.gz		2Replicates
RNAseq_NIH3T3_pBIG_BORIS_siCtrlRNA_NoDox	RNA-seq in NIH3T3_pBIG_BORIS cells_transfected with siCtrlRNA, no Dox treatment	Mouse	NIH3T3	Mouse immortalized embryonic fibroblast cell line	None	The cells were cultured in the absence of doxycycline (noDox), under regular culturing conditions.	NIH3T3 stably transfected with dox-inducable pBIGi BORIS-expressing plasmid (pBIGi_BORIS) and transiently transfected with siCtrlRNAs	total RNA	paired-end	NovaSeq 6000 S1	RNAseq_siRNAs_H2AZ_pBIG.xlsx			RNAseq_NIH3T3_BORIS_NoDox_siCtrl_Rep1_R1_001.fastq.gz, RNAseq_NIH3T3_BORIS_NoDox_siCtrl_Rep1_R2_001.fastq.gz	RNAseq_NIH3T3_BORIS_NoDox_siCtrl_Rep2_R1_001.fastq.gz, RNAseq_NIH3T3_BORIS_NoDox_siCtrl_Rep2_R2_001.fastq.gz		2Replicates
RNAseq_NIH3T3_pBIG_BORIS_siCtrlRNA_Dox_48h	RNA-seq in NIH3T3_pBIG_BORIS cells_transfected with siCtrlRNA, Dox treatment for 48h	Mouse	NIH3T3	Mouse immortalized embryonic fibroblast cell line	None	The cells were cultured in the presence of doxycycline (Dox) concentration (1 μg/mL) for 48h	NIH3T3 stably transfected with dox-inducable pBIGi BORIS-expressing plasmid (pBIGi_BORIS) and transiently transfected with siCtrlRNAs	total RNA	paired-end	NovaSeq 6000 S1	RNAseq_siRNAs_H2AZ_pBIG.xlsx			RNAseq_NIH3T3_BORIS_Dox_48h_siCtrl_Rep1_R1_001.fastq.gz, RNAseq_NIH3T3_BORIS_Dox_48h_siCtrl_Rep1_R2_001.fastq.gz	RNAseq_NIH3T3_BORIS_Dox_48h_siCtrl_Rep2_R1_001.fastq.gz, RNAseq_NIH3T3_BORIS_Dox_48h_siCtrl_Rep2_R2_001.fastq.gz		2Replicates
RNAseq_NIH3T3_pBIG_BORIS_siH2AZRNA_Dox_48h	RNA-seq in NIH3T3_pBIG_BORIS cells_transfected with siH2AZRNA, Dox treatment for 48h	Mouse	NIH3T3	Mouse immortalized embryonic fibroblast cell line	None	The cells were cultured in the presence of doxycycline (Dox) concentration (1 μg/mL) for 48h	NIH3T3 stably transfected with dox-inducable pBIGi BORIS-expressing plasmid (pBIGi_BORIS) and transiently transfected with siH2AZRNAs to downregulate H2az1 gene expression	total RNA	paired-end	NovaSeq 6000 S1	RNAseq_siRNAs_H2AZ_pBIG.xlsx			RNAseq_NIH3T3_BORIS_Dox_48h_siH2AZ_Rep1_R1_001.fastq.gz	RNAseq_NIH3T3_BORIS_Dox_48h_siH2AZ_Rep2_R1_001.fastq.gz, RNAseq_NIH3T3_BORIS_Dox_48h_siH2AZ_Rep2_R2_001.fastq.gz		2Replicates
RNAseq_NIH3T3_pBIG_EV_NoDox	RNA-seq in NIH3T3_pBIG_EV cells_with_NoDox	Mouse	NIH3T3	Mouse immortalized embryonic fibroblast cell line	None	The cells were cultured in the absence of doxycycline (noDox), under regular culturing conditions.	NIH3T3 stably transfected with dox-inducable pBIGi_EV (Empty Vector (luciferase) expressing plasmid (pBIGi_EV)	total RNA	paired-end	NovaSeq 6000 S1	RNAseq_FPKM.xlsx			NIH3T3_pBIG_EV_NoDox_RNAseq_Rep1_R1.fastq.gz; NIH3T3_pBIG_EV_NoDox_RNAseq_Rep1_R2.fastq.gz	NIH3T3_pBIG_EV_NoDox_RNAseq_Rep2_R1.fastq.gz, NIH3T3_pBIG_EV_NoDox_RNAseq_Rep2_R2.fastq.gz		2Replicates
RNAseq_NIH3T3_pBIG_EV_Dox	RNA-seq in NIH3T3_pBIG_EV cells_with_Dox	Mouse	NIH3T3	Mouse immortalized embryonic fibroblast cell line	None	The cells were cultured in the presence of doxycycline (Dox) concentration (1 μg/mL) for 5 days, with the refreshment of dox every two days.	NIH3T3 stably transfected with dox-inducable pBIGi_EV (Empty Vector (luciferase) expressing plasmid (pBIGi_EV)	total RNA	paired-end	NovaSeq 6000 S1	RNAseq_FPKM.xlsx			NIH3T3_pBIG_EV_Dox_RNAseq_Rep1_R1.fastq.gz, NIH3T3_pBIG_EV_Dox_RNAseq_Rep1_R2.fastq.gz	NIH3T3_pBIG_EV_Dox_RNAseq_Rep2_R1.fastq.gz, NIH3T3_pBIG_EV_Dox_RNAseq_Rep2_R2.fastq.gz		2Replicates
RNAseq_NIH3T3_pBIG_EV_WashOff_Dox	RNA-seq in NIH3T3_pBIG_EV cells_with_WashOffDox	Mouse	NIH3T3	Mouse immortalized embryonic fibroblast cell line	None	The cells were cultured in the presence of doxycycline (Dox) concentration (1 μg/mL) for 5 days, with the refreshment of dox every two days. After Dox treatment, the media was replaced with regular media (without dox). The cells were allowed to grow for additional 5 days (washing off Dox).	NIH3T3 stably transfected with dox-inducable pBIGi_EV (Empty Vector (luciferase) expressing plasmid (pBIGi_EV)	total RNA	paired-end	NovaSeq 6000 S1	RNAseq_FPKM.xlsx			NIH3T3_pBIG_EV_WashOff__Dox_RNAseq_Rep1_R1.fastq.gz, NIH3T3_pBIG_EV_WashOff__Dox_RNAseq_Rep1_R2.fastq.gz	NIH3T3_pBIG_EV_WashOff__Dox_RNAseq_Rep2_R1.fastq.gz, NIH3T3_pBIG_EV_WashOff__Dox_RNAseq_Rep2_R2.fastq.gz		2Replicates
RNAseq_NIH3T3_pBIG_BORIS_NoDox	RNA-seq in NIH3T3_pBIG_BORIS cells_with_NoDox	Mouse	NIH3T3	Mouse immortalized embryonic fibroblast cell line	None	The cells were cultured in the absence of doxycycline (noDox), under regular culturing conditions.	NIH3T3 stably transfected with dox-inducable pBIGi BORIS-expressing plasmid (pBIGi_BORIS)	total RNA	paired-end	NovaSeq 6000 S1	RNAseq_FPKM.xlsx			NIH3T3_pBIG_BORIS_NoDox_RNAseq_Rep1_R1.fastq.gz, NIH3T3_pBIG_BORIS_NoDox_RNAseq_Rep1_R2.fastq.gz	NIH3T3_pBIG_BORIS_NoDox_RNAseq_Rep2_R1.fastq.gz, NIH3T3_pBIG_BORIS_NoDox_RNAseq_Rep2_R2.fastq.gz		2Replicates
RNAseq_NIH3T3_pBIG_BORIS_Dox	RNA-seq in NIH3T3_pBIG_BORIS cells_with_Dox	Mouse	NIH3T3	Mouse immortalized embryonic fibroblast cell line	None	The cells were cultured in the presence of doxycycline (Dox) concentration (1 μg/mL) for 5 days, with the refreshment of dox every two days.	NIH3T3 stably transfected with dox-inducable pBIGi BORIS-expressing plasmid (pBIGi_BORIS)	total RNA	paired-end	NovaSeq 6000 S1	RNAseq_FPKM.xlsx			NIH3T3_pBIG_BORIS_Dox_RNAseq_Rep1_R1.fastq.gz, NIH3T3_pBIG_BORIS_Dox_RNAseq_Rep1_R2.fastq.gz	NIH3T3_pBIG_BORIS_Dox_RNAseq_Rep2_R1.fastq.gz, NIH3T3_pBIG_BORIS_Dox_RNAseq_Rep2_R2.fastq.gz		2Replicates
RNAseq_NIH3T3_pBIG_BORIS_WashOff_Dox	RNA-seq in NIH3T3_pBIG_BORIS cells_with_WashOffDox	Mouse	NIH3T3	Mouse immortalized embryonic fibroblast cell line	None	The cells were cultured in the presence of doxycycline (Dox) concentration (1 μg/mL) for 5 days, with the refreshment of dox every two days. After Dox treatment, the media was replaced with regular media (without dox). The cells were allowed to grow for additional 5 days (washing off Dox).	NIH3T3 stably transfected with dox-inducable pBIGi BORIS-expressing plasmid (pBIGi_BORIS)	total RNA	paired-end	NovaSeq 6000 S1	RNAseq_FPKM.xlsx			NIH3T3_pBIG_BORIS_WashOff_Dox_RNAseq_Rep1_R1.fastq.gz, NIH3T3_pBIG_BORIS_WashOff_Dox_RNAseq_Rep1_R2.fastq.gz	NIH3T3_pBIG_BORIS_WashOff_Dox_RNAseq_Rep2_R1.fastq.gz, NIH3T3_pBIG_BORIS_WashOff_Dox_RNAseq_Rep2_R2.fastq.gz		2Replicates
ATAC-seq_NIH3T3_EV	ATAC-seq on NIH3T3+EV cells	Mouse	NIH3T3	Mouse immortalized embryonic fibroblast cell line		Stable ectopic expression of a control plasmid (empty vector, EV), expressing beta-galactosidase (CpG-free plasmid (InvivoGen))	NIH3T3 stably expressing EV (Empty Vector)	Genomic DNA	paired-end	NextSeq550	NIH3T3_EV_ATACseq_Rep1.bdg.gz	NIH3T3_EV_ATACseq_Rep2.bdg.gz	NIH3T3_EV_ATACseq_Rep3.bdg.gz	ATACseq_NIH3T3_EV_Rep1_R1_001.fastq.gz, ATACseq_NIH3T3_EV_Rep1_R2_001.fastq.gz	ATACseq_NIH3T3_EV_Rep2_R1_001.fastq.gz, ATACseq_NIH3T3_EV_Rep2_R2_001.fastq.gz	ATACseq_NIH3T3_EV_Rep3_R1_001.fastq.gz, ATACseq_NIH3T3_EV_Rep3_R2_001.fastq.gz	3Replicates
ATAC-seq_NIH3T3_BORIS	ATAC-seq on NIH3T3+BORIS (Clone#2) cells	Mouse	NIH3T3	Mouse immortalized embryonic fibroblast cell line		Stable ectopic expression of BORIS from CpG-free plasmid (InvivoGen) - Clone#2	NIH3T3 stably expressing BORIS	Genomic DNA	paired-end	NextSeq550	NIH3T3_BORIS_ATACseq_Rep1.bdg.gz	NIH3T3_BORIS_ATACseq_Rep2.bdg.gz	NIH3T3_BORIS_ATACseq_Rep3.bdg.gz	ATACseq_NIH3T3_BORIS_Rep1_R1_001.fastq.gz, ATACseq_NIH3T3_BORIS_Rep1_R2_001.fastq.gz	ATACseq_NIH3T3_BORIS_Rep2_R1_001.fastq.gz, ATACseq_NIH3T3_BORIS_Rep2_R2_001.fastq.gz	ATACseq_NIH3T3_BORIS_Rep3_R1_001.fastq.gz, ATACseq_NIH3T3_BORIS_Rep3_R2_001.fastq.gz	3Replicates
CAGE-seq_NIH3T3_EV	CAGE-seq in NIH3T3+EV cells	Mouse	NIH3T3	Mouse immortalized embryonic fibroblast cell line	None	Stable ectopic expression of a control plasmid (empty vector, EV), expressing beta-galactosidase (CpG-free plasmid (InvivoGen))	NIH3T3 stably expressing EV (Empty Vector)	total RNA	single	Illumina HiSeq 2000	CAGE_NIH3T3_EV_MinusStrandsorted_Norm.bigwig	CAGE_NIH3T3_EV_PlusStrandsorted_Norm.bigwig		CAGE_NIH3T3_EV_Rep1.fastq.gz	CAGE_NIH3T3_EV_Rep2.fastq.gz		2Replicates
CAGE-seq_NIH3T3_BORIS_single-cell_Clone2	CAGE-seq in NIH3T3+BORIS cells	Mouse	NIH3T3	Mouse immortalized embryonic fibroblast cell line	None	Stable ectopic expression of BORIS from CpG-free plasmid (InvivoGen) - Clone#2	NIH3T3 stably expressing BORIS	total RNA	single	Illumina HiSeq 2000	CAGE_NIH3T3_Clone2_MinusStrandsorted_Norm.bigwig	CAGE_NIH3T3_Clone2_PlusStrandsorted_Norm.bigwig		CAGE_NIH3T3_Clone2_Rep1.fastq.gz	CAGE_NIH3T3_Clone2_Rep2.fastq.gz		2Replicates
CAGE-seq_NIH3T3_BORIS_single-cell_Clone3	CAGE-seq in NIH3T3+BORIS cells	Mouse	NIH3T3	Mouse immortalized embryonic fibroblast cell line	None	Stable ectopic expression of BORIS from CpG-free plasmid (InvivoGen) - Clone#3	NIH3T3 stably expressing BORIS	total RNA	single	Illumina HiSeq 2000	CAGE_NIH3T3_Clone3_MinusStrandsorted_Norm.bigwig	CAGE_NIH3T3_Clone3_PlusStrandsorted_Norm.bigwig		CAGE_NIH3T3_Clone3_Rep1.fastq.gz	CAGE_NIH3T3_Clone3_Rep2.fastq.gz		2Replicates
CAGE-seq_NIH3T3_BORIS_single-cell_Clone4	CAGE-seq in NIH3T3+BORIS cells	Mouse	NIH3T3	Mouse immortalized embryonic fibroblast cell line	None	Stable ectopic expression of BORIS from CpG-free plasmid (InvivoGen) - Clone#4	NIH3T3 stably expressing BORIS	total RNA	single	Illumina HiSeq 2000	CAGE_NIH3T3_Clone4_MinusStrandsorted_Norm.bigwig	CAGE_NIH3T3_Clone4_PlusStrandsorted_Norm.bigwig		CAGE_NIH3T3_Clone4_Rep1.fastq.gz	CAGE_NIH3T3_Clone4_Rep2.fastq.gz		2Replicates
CAGE-seq_Human Testes	CAGE-seq in Human testes	Homo sapiens	Tissue	Human male germ cells	None	None	Three males from 29-32 years old (purchased from OriGene)	total RNA	single	Illumina HiSeq 2000	hTestes_CAGEs_Final_Rep1_Normilized.bigwig	hTestes_CAGEs_Final_Rep2_Normilized.bigwig	hTestes_CAGEs_Final_Rep3_Normilized.bigwig	CAGE_hTestes_Rep1.fastq.gz	CAGE_hTestes_Rep2.fastq.gz	CAGE_hTestes_Rep3.fastq.gz	3Replicates
